# Supplementary material for: Organic crystalline nanoparticles with a long-lived charge-separated state for efficient photocatalytic hydrogen production
Source: Nat Chem. 2026 Jan 20;18(4):723–30. doi: 10.1038/s41557-025-02035-z (PMC13061632; doi:10.1038/s41557-025-02035-z)
Supplement: Supplementary file 3 — Crystallographic CIF data. [file 41557_2025_2035_MOESM3_ESM.cif]

 
data_IT-PMI
 
_audit_creation_method            'SHELXL-2014/7'
_shelx_SHELXL_version_number      '2014/7'
_chemical_name_systematic         ?
_chemical_name_common             ?
_chemical_melting_point           ?
_chemical_formula_moiety          '(C136 H124 N2 O4 S4) (C6 H5 Cl).H2O'
_chemical_formula_sum             'C142 H131 Cl N2 O5 S4' 
_chemical_formula_weight          2109.17

loop_
 _atom_type_symbol
 _atom_type_description
 _atom_type_scat_dispersion_real
 _atom_type_scat_dispersion_imag
 _atom_type_scat_source
 'C'  'C'   0.0029   0.0015
 'International Tables Vol C Tables 4.2.6.8 and 6.1.1.4'
 'H'  'H'   0.0000   0.0000
 'International Tables Vol C Tables 4.2.6.8 and 6.1.1.4'
 'N'  'N'   0.0056   0.0031
 'International Tables Vol C Tables 4.2.6.8 and 6.1.1.4'
 'O'  'O'   0.0101   0.0057
 'International Tables Vol C Tables 4.2.6.8 and 6.1.1.4'
 'S'  'S'   0.1188   0.1164
 'International Tables Vol C Tables 4.2.6.8 and 6.1.1.4'
 'Cl'  'Cl'   0.1424   0.1495
 'International Tables Vol C Tables 4.2.6.8 and 6.1.1.4'
 
_space_group_crystal_system       monoclinic
_space_group_IT_number            14
_space_group_name_H-M_alt         'P 21/c'
_space_group_name_Hall            '-P 2ybc'
 
_shelx_space_group_comment
;
The symmetry employed for this shelxl refinement is uniquely defined
by the following loop, which should always be used as a source of
symmetry information in preference to the above space-group names.
They are only intended as comments.
;
 
loop_
 _space_group_symop_operation_xyz
 'x, y, z'
 '-x, y+1/2, -z+1/2'
 '-x, -y, -z'
 'x, -y-1/2, z-1/2'
 
_cell_length_a                    35.662(3)
_cell_length_b                    15.1262(15)
_cell_length_c                    44.784(3)
_cell_angle_alpha                 90
_cell_angle_beta                  111.148(7)
_cell_angle_gamma                 90
_cell_volume                      22531(3)
_cell_formula_units_Z             8
_cell_measurement_temperature     100(2)
_cell_measurement_reflns_used     9701
_cell_measurement_theta_max       22.071
_cell_measurement_theta_min       0.955 
_exptl_crystal_description        Block
_exptl_crystal_colour             Purple
_exptl_crystal_density_meas       'not measured'
_exptl_crystal_density_diffrn     1.244          
_exptl_crystal_F_000              8944
_exptl_transmission_factor_min    ?
_exptl_transmission_factor_max    ?
_exptl_crystal_size_max           0.080
_exptl_crystal_size_mid           0.080
_exptl_crystal_size_min           0.035
_exptl_absorpt_coefficient_mu     0.122
_shelx_estimated_absorpt_T_min    0.990
_shelx_estimated_absorpt_T_max    0.996
_exptl_absorpt_correction_type    empirical
_exptl_absorpt_correction_T_min   0.999
_exptl_absorpt_correction_T_max   1.0
_exptl_absorpt_process_details    
;
DIALS 3.23.0-g7aff524e7-release
Scaling & analysis of unmerged intensities, absorption correction using
spherical harmonics
;
_exptl_absorpt_special_details    ?
_diffrn_ambient_temperature       100(2)
_diffrn_radiation_wavelength      0.6889
_diffrn_detector                  'Photon counting pixel array'
_diffrn_radiation_type            Synchrotron
_diffrn_measurement_device        'Fixed \c 3-circle diffractometer'
_diffrn_measurement_device_type   'Fluid Film Devices'
_diffrn_measurement_method        'shutterless scans'
_diffrn_measurement_specimen_support 'MiTeGen MicroMount'
_diffrn_radiation_source          'Diamond Light Source Beamline I19-1'
_diffrn_radiation_monochromator   'Silicon 111'
_diffrn_detector_area_resol_mean  0
_diffrn_reflns_number             184253
_diffrn_reflns_av_unetI/netI      0.7302
_diffrn_reflns_av_R_equivalents   0.2002
_diffrn_reflns_limit_h_min       -35
_diffrn_reflns_limit_h_max        35
_diffrn_reflns_limit_k_min       -15
_diffrn_reflns_limit_k_max        15
_diffrn_reflns_limit_l_min       -44
_diffrn_reflns_limit_l_max        44
_diffrn_reflns_theta_min          0.593
_diffrn_reflns_theta_max          20.148
_diffrn_reflns_theta_full         20.148
_diffrn_measured_fraction_theta_max   0.976
_diffrn_measured_fraction_theta_full  1.000
_diffrn_reflns_Laue_measured_fraction_max    0.976
_diffrn_reflns_Laue_measured_fraction_full   1.000
_diffrn_reflns_point_group_measured_fraction_max   0.976
_diffrn_reflns_point_group_measured_fraction_full  1.000
_reflns_number_total              23785
_reflns_number_gt                 2736
_reflns_threshold_expression      'I > 2\s(I)'
_reflns_Friedel_coverage          0.000
_reflns_Friedel_fraction_max      .
_reflns_Friedel_fraction_full     .
 
_reflns_special_details
;
 Reflections were merged by SHELXL according to the crystal
 class for the calculation of statistics and refinement.
 
 _reflns_Friedel_fraction is defined as the number of unique
 Friedel pairs measured divided by the number that would be
 possible theoretically, ignoring centric projections and
 systematic absences.
;
 
_computing_data_collection        'GDA - generic data acquisition software'
_computing_cell_refinement        
;
DIALS 2theta refinement, 3.23.0-g7aff524e7-release
;
_computing_data_reduction        
;
DIALS 3.23.0-g7aff524e7-release (Winter, G. et al., 2018)
dials.scale (Beilsten-Edmands, J. et al., 2020)
XIA2 3.23.0 (Winter, G., 2010)
;
_computing_structure_solution     'SHELXT-2014/5 (Sheldrick, 2014)'
_computing_structure_refinement   'SHELXL-2014/7 (Sheldrick, 2014)'
_computing_molecular_graphics     ?
_computing_publication_material   ?
_refine_special_details
;
 Refined as a 2-component twin.
;
_refine_ls_structure_factor_coef  Fsqd
_refine_ls_matrix_type            full
_refine_ls_weighting_scheme       calc
_refine_ls_weighting_details
'w=1/[\s^2^(Fo^2^)+(0.1063P)^2^] where P=(Fo^2^+2Fc^2^)/3'
_atom_sites_solution_primary      direct
_atom_sites_solution_secondary    difmap
_atom_sites_solution_hydrogens    geom
_refine_ls_hydrogen_treatment     constr
_refine_ls_extinction_method      'SHELXL-2014/7 (Sheldrick 2014'
_refine_ls_extinction_coef        0.00048(5)
_refine_ls_extinction_expression
 'Fc^*^=kFc[1+0.001xFc^2^\l^3^/sin(2\q)]^-1/4^'
_refine_ls_number_reflns          23785
_refine_ls_number_parameters      863
_refine_ls_number_restraints      113
_refine_ls_R_factor_all           0.3318
_refine_ls_R_factor_gt            0.1479
_refine_ls_wR_factor_ref          0.3649
_refine_ls_wR_factor_gt           0.3323
_refine_ls_goodness_of_fit_ref    0.711
_refine_ls_restrained_S_all       0.715
_refine_ls_shift/su_max           4.815
_refine_ls_shift/su_mean          0.084
 
loop_
 _atom_site_label
 _atom_site_type_symbol
 _atom_site_fract_x
 _atom_site_fract_y
 _atom_site_fract_z
 _atom_site_U_iso_or_equiv
 _atom_site_adp_type
 _atom_site_occupancy
 _atom_site_site_symmetry_order  
 _atom_site_calc_flag
 _atom_site_refinement_flags_posn
 _atom_site_refinement_flags_adp
 _atom_site_refinement_flags_occupancy
 _atom_site_disorder_assembly
 _atom_site_disorder_group
C1 C 0.3574(6) 0.3406(12) 0.6733(5) 0.087(7) Uiso 1 1 d . . . . .
S2 S 0.3845(2) 0.3457(4) 0.71571(18) 0.130(3) Uiso 1 1 d . . . . .
C3 C 0.4312(7) 0.3451(13) 0.7099(7) 0.104(8) Uiso 1 1 d . . . . .
C4 C 0.4248(7) 0.3333(14) 0.6785(7) 0.119(9) Uiso 1 1 d . . . . .
C5 C 0.3861(7) 0.3363(12) 0.6595(6) 0.110(8) Uiso 1 1 d . . . . .
H5A H 0.3785 0.3355 0.6369 0.132 Uiso 1 1 calc R U . . .
S6 S 0.4718(2) 0.3442(5) 0.6750(2) 0.155(3) Uiso 1 1 d . . . . .
C7 C 0.4955(7) 0.3490(14) 0.7167(6) 0.114(9) Uiso 1 1 d . . . . .
C8 C 0.4701(8) 0.3404(15) 0.7330(7) 0.123(9) Uiso 1 1 d . . . . .
C9 C 0.4952(6) 0.3486(13) 0.7690(5) 0.088(7) Uiso 1 1 d . . . . .
C10 C 0.5372(4) 0.3433(8) 0.7673(5) 0.114(8) Uiso 1 1 d G . . . .
C11 C 0.5383(4) 0.3458(8) 0.7366(4) 0.150(10) Uiso 1 1 d G . . . .
C12 C 0.5750(6) 0.3513(8) 0.7324(3) 0.137(9) Uiso 1 1 d G . . . .
H12A H 0.5757 0.3531 0.7114 0.165 Uiso 1 1 calc R U . . .
C13 C 0.6105(4) 0.3543(8) 0.7588(5) 0.107(8) Uiso 1 1 d G . . . .
C14 C 0.6094(4) 0.3518(8) 0.7895(4) 0.149(10) Uiso 1 1 d G . . . .
C15 C 0.5728(6) 0.3463(8) 0.7938(3) 0.147(10) Uiso 1 1 d G . . . .
H15A H 0.5720 0.3446 0.8147 0.177 Uiso 1 1 calc R U . . .
C16 C 0.6554(6) 0.3773(14) 0.7546(6) 0.119(9) Uiso 1 1 d . . . . .
C17 C 0.6731(7) 0.3644(13) 0.7933(6) 0.101(8) Uiso 1 1 d . . . . .
C18 C 0.6495(7) 0.3444(13) 0.8099(6) 0.107(8) Uiso 1 1 d . . . . .
S19 S 0.6765(2) 0.3416(4) 0.85029(19) 0.136(3) Uiso 1 1 d . . . . .
C20 C 0.7231(6) 0.3441(12) 0.8443(6) 0.085(7) Uiso 1 1 d . . . . .
C21 C 0.7160(7) 0.3568(13) 0.8109(6) 0.100(8) Uiso 1 1 d . . . . .
S22 S 0.76474(19) 0.3534(4) 0.80931(17) 0.120(2) Uiso 1 1 d . . . . .
C23 C 0.7915(6) 0.3343(12) 0.8498(5) 0.093(7) Uiso 1 1 d . . . . .
C24 C 0.7628(6) 0.3359(12) 0.8652(5) 0.107(8) Uiso 1 1 d . . . . .
H24A H 0.7701 0.3318 0.8878 0.129 Uiso 1 1 calc R U . . .
C25 C 0.4875(4) 0.2663(10) 0.7842(5) 0.133(9) Uiso 1 1 d G . . . .
C26 C 0.4988(4) 0.2722(10) 0.8172(5) 0.196(13) Uiso 1 1 d G . . . .
H26A H 0.5112 0.3245 0.8281 0.236 Uiso 1 1 calc R U . . .
C27 C 0.4919(4) 0.2015(15) 0.8344(3) 0.184(12) Uiso 1 1 d G . . . .
H27A H 0.4996 0.2055 0.8570 0.221 Uiso 1 1 calc R U . . .
C28 C 0.4738(4) 0.1249(11) 0.8186(5) 0.125(9) Uiso 1 1 d G . . . .
C29 C 0.4626(4) 0.1191(9) 0.7855(5) 0.176(11) Uiso 1 1 d G . . . .
H29E H 0.4502 0.0667 0.7746 0.211 Uiso 1 1 calc R U . . .
C30 C 0.4694(4) 0.1898(15) 0.7683(3) 0.169(11) Uiso 1 1 d G . . . .
H30E H 0.4617 0.1858 0.7457 0.203 Uiso 1 1 calc R U . . .
C31 C 0.4620(6) 0.0383(16) 0.8375(6) 0.174(11) Uiso 1 1 d D . . . .
C32 C 0.4166(6) 0.0541(19) 0.8415(4) 0.234(15) Uiso 1 1 d D . . . .
C33 C 0.4244(17) 0.0139(19) 0.8789(6) 0.43(8) Uiso 0.5 1 d D . P A 1
C33' C 0.4397(13) 0.035(3) 0.8816(5) 0.9(2) Uiso 0.5 1 d D . P A 2
C34 C 0.4054(10) 0.1187(18) 0.8741(8) 0.86(7) Uiso 1 1 d D . . . .
C35 C 0.3723(17) 0.132(5) 0.8357(7) 2.0(3) Uiso 1 1 d D . . . .
C36 C 0.3387(17) 0.180(4) 0.8021(11) 0.85(7) Uiso 1 1 d D . . . .
C37 C 0.4844(6) 0.4286(9) 0.7828(3) 0.140(10) Uiso 1 1 d G . . . .
C38 C 0.5090(3) 0.5028(13) 0.7909(3) 0.120(9) Uiso 1 1 d G . . . .
H38A H 0.5342 0.5027 0.7881 0.144 Uiso 1 1 calc R U . . .
C39 C 0.4968(5) 0.5772(9) 0.8033(3) 0.150(10) Uiso 1 1 d G . . . .
H39A H 0.5137 0.6279 0.8088 0.180 Uiso 1 1 calc R U . . .
C40 C 0.4601(6) 0.5773(10) 0.8074(3) 0.150(10) Uiso 1 1 d G . . . .
C41 C 0.4355(4) 0.5031(14) 0.7993(4) 0.150(10) Uiso 1 1 d G . . . .
H41A H 0.4103 0.5032 0.8021 0.181 Uiso 1 1 calc R U . . .
C42 C 0.4477(5) 0.4287(10) 0.7869(4) 0.221(14) Uiso 1 1 d G . . . .
H42A H 0.4309 0.3780 0.7814 0.265 Uiso 1 1 calc R U . . .
C43 C 0.4458(7) 0.6697(16) 0.8231(5) 0.167(11) Uiso 1 1 d D . . . .
C44 C 0.4519(7) 0.6554(16) 0.8574(4) 0.214(13) Uiso 1 1 d D . . . .
C45 C 0.4487(11) 0.724(2) 0.8804(5) 0.40(5) Uiso 0.5 1 d D . P B 1
C45' C 0.4465(12) 0.615(2) 0.8859(5) 0.41(6) Uiso 0.5 1 d D . P B 2
C46 C 0.4386(8) 0.6830(18) 0.9068(5) 0.43(3) Uiso 1 1 d D . . . .
C47 C 0.4296(9) 0.636(2) 0.9327(6) 0.51(4) Uiso 1 1 d D . . . .
C48 C 0.4037(11) 0.705(3) 0.9394(12) 0.65(5) Uiso 1 1 d D . . . .
C49 C 0.6643(5) 0.2995(13) 0.7383(5) 0.152(10) Uiso 1 1 d G . . . .
C50 C 0.6808(4) 0.2162(16) 0.7480(4) 0.164(11) Uiso 1 1 d G . . . .
H50A H 0.6888 0.1994 0.7698 0.196 Uiso 1 1 calc R U . . .
C51 C 0.6854(4) 0.1576(9) 0.7256(7) 0.247(15) Uiso 1 1 d G . . . .
H51A H 0.6966 0.1008 0.7322 0.296 Uiso 1 1 calc R U . . .
C52 C 0.6736(5) 0.1823(14) 0.6937(5) 0.181(12) Uiso 1 1 d G . . . .
C53 C 0.6572(4) 0.2655(17) 0.6840(3) 0.203(13) Uiso 1 1 d G . . . .
H53A H 0.6492 0.2824 0.6622 0.244 Uiso 1 1 calc R U . . .
C54 C 0.6526(4) 0.3241(9) 0.7063(6) 0.188(12) Uiso 1 1 d G . . . .
H54A H 0.6413 0.3810 0.6998 0.226 Uiso 1 1 calc R U . . .
C55 C 0.6816(7) 0.103(2) 0.6729(8) 0.291(18) Uiso 1 1 d D . . . .
C56 C 0.7228(8) 0.129(2) 0.6636(6) 0.38(2) Uiso 1 1 d D . . . .
C57 C 0.7076(14) 0.062(3) 0.6307(5) 0.85(7) Uiso 1 1 d D . . . .
C58 C 0.7191(9) 0.097(2) 0.5987(5) 0.38(2) Uiso 1 1 d D . . . .
C59 C 0.7195(10) 0.1432(16) 0.5640(6) 0.300(18) Uiso 1 1 d D . . . .
C60 C 0.724(2) 0.237(2) 0.5865(11) 0.79(6) Uiso 1 1 d D . . . .
C61 C 0.6617(5) 0.4690(8) 0.7493(3) 0.108(8) Uiso 1 1 d G . . . .
C62 C 0.6401(3) 0.5402(12) 0.7544(3) 0.119(8) Uiso 1 1 d G . . . .
H62A H 0.6192 0.5306 0.7625 0.143 Uiso 1 1 calc R U . . .
C63 C 0.6492(4) 0.6256(9) 0.7477(3) 0.146(10) Uiso 1 1 d G . . . .
H63A H 0.6345 0.6743 0.7513 0.175 Uiso 1 1 calc R U . . .
C64 C 0.6798(5) 0.6398(8) 0.7359(3) 0.165(11) Uiso 1 1 d G . . . .
C65 C 0.7013(3) 0.5685(12) 0.7308(3) 0.111(8) Uiso 1 1 d G . . . .
H65A H 0.7222 0.5782 0.7227 0.133 Uiso 1 1 calc R U . . .
C66 C 0.6923(4) 0.4831(9) 0.7374(3) 0.130(9) Uiso 1 1 d G . . . .
H66A H 0.7070 0.4344 0.7339 0.156 Uiso 1 1 calc R U . . .
C67 C 0.6861(8) 0.7515(19) 0.7293(7) 0.185(12) Uiso 1 1 d D . . . .
C68 C 0.6793(16) 0.861(2) 0.7174(14) 0.46(3) Uiso 1 1 d D . . . .
C69 C 0.6457(18) 0.815(4) 0.6840(13) 0.51(4) Uiso 1 1 d D . . . .
C70 C 0.6154(16) 0.859(4) 0.6472(13) 0.48(3) Uiso 1 1 d D . . . .
C71 C 0.5814(16) 0.890(4) 0.6108(12) 0.46(3) Uiso 1 1 d D . . . .
C72 C 0.555(4) 0.971(9) 0.621(4) 2.0(3) Uiso 1 1 d D . . . .
C1A C 0.3130(2) 0.3476(6) 0.6618(2) 0.110(8) Uiso 1 1 d G . . . .
C2A C 0.2988(4) 0.3122(6) 0.6843(2) 0.175(11) Uiso 1 1 d G . . . .
H2AA H 0.3172 0.2926 0.7044 0.210 Uiso 1 1 calc R U . . .
C3A C 0.2576(4) 0.3055(6) 0.6774(2) 0.143(10) Uiso 1 1 d G . . . .
H3AA H 0.2479 0.2813 0.6928 0.171 Uiso 1 1 calc R U . . .
C4A C 0.2307(3) 0.3342(6) 0.6480(3) 0.078(7) Uiso 1 1 d G . . . .
C5A C 0.2450(2) 0.3697(4) 0.6255(2) 0.080(7) Uiso 1 1 d G . . . .
C6A C 0.2861(2) 0.3764(4) 0.6324(2) 0.117(8) Uiso 1 1 d G . . . .
C7A C 0.3004(3) 0.4118(6) 0.6099(3) 0.130(9) Uiso 1 1 d G . . . .
H7AA H 0.3285 0.4164 0.6146 0.157 Uiso 1 1 calc R U . . .
C8A C 0.2735(4) 0.4405(6) 0.5804(2) 0.113(8) Uiso 1 1 d G . . . .
H8AA H 0.2832 0.4648 0.5651 0.136 Uiso 1 1 calc R U . . .
C9A C 0.2323(4) 0.4338(6) 0.5736(2) 0.097(8) Uiso 1 1 d G . . . .
H9AA H 0.2140 0.4535 0.5535 0.117 Uiso 1 1 calc R U . . .
C10A C 0.2181(2) 0.3984(6) 0.5961(2) 0.064(6) Uiso 1 1 d G . . . .
C11A C 0.1850(2) 0.3416(5) 0.6402(2) 0.104(8) Uiso 1 1 d G . . . .
C12A C 0.1697(3) 0.3128(5) 0.66306(18) 0.084(7) Uiso 1 1 d G . . . .
H12C H 0.1874 0.3025 0.6844 0.101 Uiso 1 1 calc R U . . .
C13A C 0.1286(3) 0.2992(5) 0.6546(2) 0.099(8) Uiso 1 1 d G . . . .
H13A H 0.1182 0.2795 0.6702 0.119 Uiso 1 1 calc R U . . .
C14A C 0.1028(2) 0.3143(5) 0.6233(2) 0.066(6) Uiso 1 1 d G . . . .
C15A C 0.11812(18) 0.3431(4) 0.60049(19) 0.076(6) Uiso 1 1 d G . . . .
C16A C 0.15921(18) 0.3567(4) 0.60896(19) 0.097(7) Uiso 1 1 d G . . . .
C17A C 0.1745(2) 0.3855(5) 0.5861(2) 0.057(6) Uiso 1 1 d G . . . .
C18A C 0.1487(3) 0.4006(5) 0.5549(2) 0.069(6) Uiso 1 1 d G . . . .
H18A H 0.1591 0.4203 0.5393 0.082 Uiso 1 1 calc R U . . .
C19A C 0.1076(3) 0.3870(5) 0.54639(18) 0.080(7) Uiso 1 1 d G . . . .
H19A H 0.0900 0.3974 0.5250 0.096 Uiso 1 1 calc R U . . .
C20A C 0.0923(2) 0.3582(5) 0.5692(2) 0.078(7) Uiso 1 1 d G . . . .
C21A C 0.0497(7) 0.3390(15) 0.5598(6) 0.116(9) Uiso 1 1 d . . . . .
N22A N 0.0370(5) 0.3019(10) 0.5837(5) 0.092(6) Uiso 1 1 d . . . . .
C23A C 0.0594(6) 0.2905(13) 0.6180(6) 0.099(8) Uiso 1 1 d . . . . .
O24A O 0.0243(4) 0.3448(9) 0.5330(4) 0.121(6) Uiso 1 1 d . . . . .
O25A O 0.0437(4) 0.2621(9) 0.6357(4) 0.125(6) Uiso 1 1 d . . . . .
C26A C -0.0015(3) 0.2555(11) 0.5739(3) 0.101(8) Uiso 1 1 d G . . . .
C27A C -0.0348(5) 0.3026(7) 0.5741(3) 0.094(7) Uiso 1 1 d G . . . .
C28A C -0.0726(4) 0.2631(10) 0.5631(3) 0.142(10) Uiso 1 1 d G . . . .
H28A H -0.0954 0.2953 0.5633 0.170 Uiso 1 1 calc R U . . .
C29A C -0.0769(3) 0.1766(10) 0.5519(3) 0.099(7) Uiso 1 1 d G . . . .
H29A H -0.1027 0.1497 0.5444 0.119 Uiso 1 1 calc R U . . .
C30A C -0.0436(5) 0.1295(7) 0.5517(3) 0.139(9) Uiso 1 1 d G . . . .
H30A H -0.0466 0.0704 0.5441 0.167 Uiso 1 1 calc R U . . .
C31A C -0.0058(4) 0.1690(11) 0.5627(3) 0.114(8) Uiso 1 1 d G . . . .
C32A C -0.0364(7) 0.3946(16) 0.5854(7) 0.164(11) Uiso 1 1 d . . . . .
H32A H -0.0073 0.4109 0.5953 0.197 Uiso 1 1 calc R U . . .
C33A C -0.0539(7) 0.4701(15) 0.5621(6) 0.180(12) Uiso 1 1 d . . . . .
H33A H -0.0522 0.5252 0.5740 0.270 Uiso 1 1 calc R U . . .
H33B H -0.0386 0.4765 0.5479 0.270 Uiso 1 1 calc R U . . .
H33C H -0.0821 0.4574 0.5493 0.270 Uiso 1 1 calc R U . . .
C34A C -0.0504(6) 0.3937(14) 0.6151(6) 0.170(11) Uiso 1 1 d . . . . .
H34A H -0.0513 0.4544 0.6224 0.255 Uiso 1 1 calc R U . . .
H34B H -0.0771 0.3670 0.6089 0.255 Uiso 1 1 calc R U . . .
H34C H -0.0313 0.3591 0.6325 0.255 Uiso 1 1 calc R U . . .
C35A C 0.0346(8) 0.1127(19) 0.5673(8) 0.207(13) Uiso 1 1 d . . . . .
H35A H 0.0564 0.1552 0.5681 0.248 Uiso 1 1 calc R U . . .
C36A C 0.0484(7) 0.0598(16) 0.5994(6) 0.198(13) Uiso 1 1 d . . . . .
H36A H 0.0532 0.1009 0.6173 0.296 Uiso 1 1 calc R U . . .
H36B H 0.0274 0.0175 0.5990 0.296 Uiso 1 1 calc R U . . .
H36C H 0.0733 0.0279 0.6020 0.296 Uiso 1 1 calc R U . . .
C37A C 0.0263(6) 0.0532(14) 0.5377(5) 0.152(10) Uiso 1 1 d . . . . .
H37A H 0.0178 0.0898 0.5183 0.228 Uiso 1 1 calc R U . . .
H37B H 0.0509 0.0211 0.5394 0.228 Uiso 1 1 calc R U . . .
H37C H 0.0051 0.0108 0.5364 0.228 Uiso 1 1 calc R U . . .
C1B C 0.8365(3) 0.3317(6) 0.8630(2) 0.103(8) Uiso 1 1 d G . . . .
C2B C 0.8508(4) 0.3082(6) 0.8391(2) 0.156(10) Uiso 1 1 d G . . . .
H2BA H 0.8327 0.3031 0.8175 0.187 Uiso 1 1 calc R U . . .
C3B C 0.8915(4) 0.2921(6) 0.8466(3) 0.170(11) Uiso 1 1 d G . . . .
H3BA H 0.9013 0.2761 0.8302 0.204 Uiso 1 1 calc R U . . .
C4B C 0.9180(3) 0.2996(6) 0.8781(3) 0.116(8) Uiso 1 1 d G . . . .
C5B C 0.9037(2) 0.3230(4) 0.9021(2) 0.106(8) Uiso 1 1 d G . . . .
C6B C 0.8630(2) 0.3391(4) 0.8945(2) 0.109(8) Uiso 1 1 d G . . . .
C7B C 0.8487(3) 0.3626(5) 0.9185(3) 0.108(8) Uiso 1 1 d G . . . .
H7BA H 0.8208 0.3736 0.9133 0.130 Uiso 1 1 calc R U . . .
C8B C 0.8751(4) 0.3700(6) 0.9500(3) 0.128(9) Uiso 1 1 d G . . . .
H8BA H 0.8654 0.3861 0.9664 0.153 Uiso 1 1 calc R U . . .
C9B C 0.9159(4) 0.3540(6) 0.9575(2) 0.123(8) Uiso 1 1 d G . . . .
H9BA H 0.9340 0.3590 0.9790 0.148 Uiso 1 1 calc R U . . .
C10B C 0.9302(2) 0.3305(6) 0.9335(3) 0.124(9) Uiso 1 1 d G . . . .
C11B C 0.9649(2) 0.3184(5) 0.8834(2) 0.067(6) Uiso 1 1 d G . . . .
C12B C 0.9805(3) 0.3264(5) 0.8592(2) 0.114(8) Uiso 1 1 d G . . . .
H12D H 0.9629 0.3348 0.8377 0.136 Uiso 1 1 calc R U . . .
C13B C 1.0218(4) 0.3221(5) 0.8665(2) 0.108(8) Uiso 1 1 d G . . . .
H13B H 1.0324 0.3275 0.8500 0.130 Uiso 1 1 calc R U . . .
C14B C 1.0475(3) 0.3098(5) 0.8980(3) 0.087(7) Uiso 1 1 d G . . . .
C15B C 1.03195(19) 0.3018(3) 0.9222(2) 0.093(7) Uiso 1 1 d G . . . .
C16B C 0.99066(19) 0.3061(3) 0.9149(2) 0.086(7) Uiso 1 1 d G . . . .
C17B C 0.9751(3) 0.2981(5) 0.9391(3) 0.102(8) Uiso 1 1 d G . . . .
C18B C 1.0008(4) 0.2858(6) 0.9706(2) 0.105(8) Uiso 1 1 d G . . . .
H18B H 0.9902 0.2804 0.9872 0.126 Uiso 1 1 calc R U . . .
C19B C 1.0421(4) 0.2815(5) 0.9779(2) 0.091(7) Uiso 1 1 d G . . . .
H19B H 1.0597 0.2731 0.9994 0.110 Uiso 1 1 calc R U . . .
C20B C 1.0577(2) 0.2895(5) 0.9537(2) 0.096(8) Uiso 1 1 d G . . . .
C21B C 1.1043(8) 0.2647(17) 0.9648(8) 0.139(11) Uiso 1 1 d . . . . .
N22B N 1.1139(6) 0.2902(12) 0.9391(6) 0.126(8) Uiso 1 1 d . . . . .
C23B C 1.0923(9) 0.3092(17) 0.9076(8) 0.159(13) Uiso 1 1 d . . . . .
O24B O 1.1272(5) 0.2624(10) 0.9904(4) 0.152(7) Uiso 1 1 d . . . . .
O25B O 1.1022(5) 0.3210(10) 0.8852(4) 0.147(7) Uiso 1 1 d . . . . .
C26B C 1.1577(3) 0.2911(14) 0.9426(3) 0.130(9) Uiso 1 1 d G . . . .
C27B C 1.1748(5) 0.2101(10) 0.9401(3) 0.136(10) Uiso 1 1 d G . . . .
C28B C 1.2154(5) 0.2049(8) 0.9449(3) 0.128(9) Uiso 1 1 d G . . . .
H28B H 1.2271 0.1495 0.9433 0.154 Uiso 1 1 calc R U . . .
C29B C 1.2391(3) 0.2806(12) 0.9522(3) 0.124(9) Uiso 1 1 d G . . . .
H29B H 1.2669 0.2771 0.9555 0.148 Uiso 1 1 calc R U . . .
C30B C 1.2220(5) 0.3616(9) 0.9547(3) 0.169(11) Uiso 1 1 d G . . . .
H30B H 1.2382 0.4134 0.9597 0.203 Uiso 1 1 calc R U . . .
C31B C 1.1813(6) 0.3668(9) 0.9499(3) 0.126(9) Uiso 1 1 d G . . . .
C32B C 1.1511(9) 0.135(2) 0.9364(8) 0.219(14) Uiso 1 1 d . . . . .
H32B H 1.1231 0.1514 0.9346 0.263 Uiso 1 1 calc R U . . .
C33B C 1.1677(6) 0.0588(15) 0.9607(6) 0.175(11) Uiso 1 1 d . . . . .
H33D H 1.1483 0.0102 0.9554 0.263 Uiso 1 1 calc R U . . .
H33E H 1.1932 0.0377 0.9595 0.263 Uiso 1 1 calc R U . . .
H33F H 1.1723 0.0801 0.9824 0.263 Uiso 1 1 calc R U . . .
C34B C 1.1508(6) 0.0818(14) 0.9059(6) 0.165(11) Uiso 1 1 d . . . . .
H34D H 1.1340 0.0290 0.9033 0.248 Uiso 1 1 calc R U . . .
H34E H 1.1399 0.1192 0.8868 0.248 Uiso 1 1 calc R U . . .
H34F H 1.1783 0.0642 0.9087 0.248 Uiso 1 1 calc R U . . .
C35B C 1.1597(7) 0.4569(15) 0.9558(6) 0.143(10) Uiso 1 1 d . . . . .
H35B H 1.1301 0.4575 0.9433 0.171 Uiso 1 1 calc R U . . .
C36B C 1.1802(9) 0.524(2) 0.9460(8) 0.30(2) Uiso 1 1 d . . . . .
H36D H 1.1758 0.5162 0.9232 0.455 Uiso 1 1 calc R U . . .
H36E H 1.1701 0.5817 0.9493 0.455 Uiso 1 1 calc R U . . .
H36F H 1.2090 0.5200 0.9586 0.455 Uiso 1 1 calc R U . . .
C37B C 1.1702(7) 0.4798(16) 0.9927(7) 0.196(13) Uiso 1 1 d . . . . .
H37D H 1.1572 0.4366 1.0022 0.295 Uiso 1 1 calc R U . . .
H37E H 1.1994 0.4774 1.0040 0.295 Uiso 1 1 calc R U . . .
H37F H 1.1604 0.5392 0.9947 0.295 Uiso 1 1 calc R U . . .
C101 C 1.0591(6) 0.5538(12) 0.6415(5) 0.084(7) Uiso 1 1 d . . . . .
S102 S 1.0642(2) 0.4891(4) 0.67547(19) 0.139(3) Uiso 1 1 d . . . . .
C103 C 1.0182(7) 0.5286(15) 0.6796(6) 0.107(9) Uiso 1 1 d . . . . .
C104 C 1.0047(8) 0.5822(18) 0.6554(8) 0.148(11) Uiso 1 1 d . . . . .
C105 C 1.0223(7) 0.5934(15) 0.6335(6) 0.143(11) Uiso 1 1 d . . . . .
H10A H 1.0102 0.6259 0.6142 0.171 Uiso 1 1 calc R U . . .
S106 S 0.9574(2) 0.6256(4) 0.65514(19) 0.141(3) Uiso 1 1 d . . . . .
C107 C 0.9634(6) 0.5577(13) 0.6888(6) 0.096(8) Uiso 1 1 d . . . . .
C108 C 0.9976(7) 0.5162(15) 0.7014(6) 0.116(9) Uiso 1 1 d . . . . .
C109 C 0.9986(6) 0.4504(14) 0.7269(6) 0.103(8) Uiso 1 1 d . . . . .
C110 C 0.9634(3) 0.4997(9) 0.7341(5) 0.119(8) Uiso 1 1 d G . . . .
C111 C 0.9393(6) 0.5471(11) 0.7075(4) 0.145(10) Uiso 1 1 d G . . . .
C112 C 0.9031(5) 0.5827(8) 0.7068(4) 0.180(11) Uiso 1 1 d G . . . .
H11A H 0.8867 0.6151 0.6886 0.216 Uiso 1 1 calc R U . . .
C113 C 0.8909(3) 0.5709(9) 0.7327(5) 0.116(9) Uiso 1 1 d G . . . .
C114 C 0.9149(5) 0.5235(10) 0.7593(4) 0.115(9) Uiso 1 1 d G . . . .
C115 C 0.9512(5) 0.4879(8) 0.7600(3) 0.114(8) Uiso 1 1 d G . . . .
H11B H 0.9676 0.4555 0.7782 0.137 Uiso 1 1 calc R U . . .
C116 C 0.8474(6) 0.5956(13) 0.7356(6) 0.102(8) Uiso 1 1 d . . . . .
C117 C 0.8561(7) 0.5620(14) 0.7696(7) 0.112(9) Uiso 1 1 d . . . . .
C118 C 0.8947(8) 0.5225(15) 0.7824(7) 0.142(10) Uiso 1 1 d . . . . .
S119 S 0.9084(2) 0.4932(5) 0.8227(2) 0.151(3) Uiso 1 1 d . . . . .
C120 C 0.8624(7) 0.5333(15) 0.8225(7) 0.118(9) Uiso 1 1 d . . . . .
C121 C 0.8427(8) 0.5657(16) 0.7932(8) 0.134(11) Uiso 1 1 d . . . . .
S122 S 0.79412(19) 0.6021(4) 0.79379(18) 0.119(2) Uiso 1 1 d . . . . .
C123 C 0.8077(6) 0.5747(12) 0.8346(5) 0.092(7) Uiso 1 1 d . . . . .
C124 C 0.8436(7) 0.5396(14) 0.8445(6) 0.131(10) Uiso 1 1 d . . . . .
H12B H 0.8562 0.5193 0.8659 0.157 Uiso 1 1 calc R U . . .
C125 C 0.9900(6) 0.3539(8) 0.7153(3) 0.159(10) Uiso 1 1 d G . . . .
C126 C 1.0193(4) 0.3175(12) 0.7053(4) 0.177(11) Uiso 1 1 d G . . . .
H12G H 1.0431 0.3497 0.7078 0.212 Uiso 1 1 calc R U . . .
C127 C 1.0137(5) 0.2338(12) 0.6915(3) 0.120(9) Uiso 1 1 d G . . . .
H12H H 1.0337 0.2089 0.6846 0.144 Uiso 1 1 calc R U . . .
C128 C 0.9788(6) 0.1867(8) 0.6877(3) 0.157(10) Uiso 1 1 d DG . . . .
C129 C 0.9496(4) 0.2232(13) 0.6977(4) 0.252(15) Uiso 1 1 d G . . . .
H12I H 0.9257 0.1909 0.6952 0.303 Uiso 1 1 calc R U . . .
C130 C 0.9552(5) 0.3068(14) 0.7115(4) 0.190(12) Uiso 1 1 d G . . . .
H13E H 0.9352 0.3317 0.7184 0.228 Uiso 1 1 calc R U . . .
C131 C 0.9723(7) 0.0793(10) 0.6751(5) 0.174(11) Uiso 1 1 d D . . . .
C132 C 0.9472(5) 0.0920(17) 0.6382(5) 0.193(12) Uiso 1 1 d D . . . .
C133 C 0.9019(6) 0.1127(15) 0.6336(8) 0.243(15) Uiso 1 1 d D . . . .
C134 C 0.8764(6) 0.2007(16) 0.6289(8) 0.250(16) Uiso 1 1 d D . . . .
C135 C 0.8298(7) 0.2133(15) 0.6216(7) 0.35(2) Uiso 1 1 d D . . . .
C13Y C 0.8244(12) 0.3099(17) 0.6071(10) 0.140(19) Uiso 0.5 1 d D . P C 1
C13X C 0.8475(14) 0.291(2) 0.6462(8) 0.18(2) Uiso 0.5 1 d D . P C 2
C137 C 1.0353(3) 0.4571(12) 0.7553(3) 0.126(9) Uiso 1 1 d G . . D 2
C138 C 1.0628(5) 0.5259(8) 0.7607(3) 0.140(9) Uiso 1 1 d G . . D 2
H13F H 1.0570 0.5752 0.7466 0.169 Uiso 1 1 calc R U . D 2
C139 C 1.0988(4) 0.5226(9) 0.7868(4) 0.138(9) Uiso 1 1 d G . . D 2
H13G H 1.1176 0.5697 0.7905 0.165 Uiso 1 1 calc R U . D 2
C140 C 1.1073(3) 0.4505(12) 0.8074(3) 0.140(10) Uiso 1 1 d DG . . D 2
C141 C 1.0798(5) 0.3817(9) 0.8019(3) 0.134(9) Uiso 1 1 d G . . D 2
H14A H 1.0857 0.3324 0.8160 0.161 Uiso 1 1 calc R U . D 2
C142 C 1.0439(4) 0.3849(9) 0.7759(4) 0.146(10) Uiso 1 1 d G . . D 2
H14B H 1.0251 0.3379 0.7721 0.176 Uiso 1 1 calc R U . D 2
C143 C 1.1513(5) 0.4454(12) 0.8396(4) 0.133(9) Uiso 1 1 d D . . D 2
C144 C 1.1751(5) 0.3526(13) 0.8393(6) 0.181(11) Uiso 1 1 d D . . D 2
C145 C 1.2205(6) 0.3699(14) 0.8656(6) 0.205(13) Uiso 1 1 d D . . D 2
C146 C 1.2439(6) 0.2753(15) 0.8668(7) 0.245(15) Uiso 1 1 d D . . D 2
C147 C 1.2904(7) 0.3027(18) 0.8884(9) 0.35(2) Uiso 1 1 d D . . D 2
C148 C 1.3097(10) 0.2047(17) 0.9010(9) 0.308(19) Uiso 1 1 d D . . D 2
C149 C 0.8126(4) 0.5430(12) 0.7113(4) 0.129(9) Uiso 1 1 d G . . E 2
C150 C 0.7943(6) 0.4675(13) 0.7173(4) 0.217(13) Uiso 1 1 d G . . E 2
H15B H 0.8019 0.4452 0.7385 0.260 Uiso 1 1 calc R U . E 2
C151 C 0.7647(5) 0.4246(8) 0.6923(6) 0.225(14) Uiso 1 1 d G . . E 2
H15C H 0.7522 0.3730 0.6964 0.270 Uiso 1 1 calc R U . E 2
C152 C 0.7535(4) 0.4572(12) 0.6613(5) 0.150(10) Uiso 1 1 d DG . . E 2
C153 C 0.7719(5) 0.5327(13) 0.6553(3) 0.159(10) Uiso 1 1 d G . . E 2
H15D H 0.7642 0.5550 0.6341 0.191 Uiso 1 1 calc R U . E 2
C154 C 0.8014(5) 0.5756(8) 0.6803(5) 0.153(10) Uiso 1 1 d G . . E 2
H15E H 0.8140 0.6272 0.6762 0.184 Uiso 1 1 calc R U . E 2
C155 C 0.7203(6) 0.3884(14) 0.6343(5) 0.172(11) Uiso 1 1 d D . . E 2
C156 C 0.701(2) 0.479(3) 0.6126(15) 0.68(5) Uiso 1 1 d D . . E 2
C157 C 0.656(2) 0.421(7) 0.582(5) 1.8(3) Uiso 1 1 d D . . E 2
C158 C 0.598(2) 0.436(4) 0.5712(19) 0.67(5) Uiso 1 1 d D . . E 2
C159 C 0.5719(19) 0.522(5) 0.5479(18) 0.65(5) Uiso 1 1 d D . . E 2
C160 C 0.605(2) 0.609(5) 0.560(2) 0.81(7) Uiso 1 1 d D . . E 2
C161 C 0.8449(5) 0.6939(7) 0.7377(3) 0.119(9) Uiso 1 1 d G . . F 2
C162 C 0.8748(3) 0.7564(10) 0.7509(3) 0.095(7) Uiso 1 1 d G . . F 2
H16A H 0.9023 0.7395 0.7581 0.114 Uiso 1 1 calc R U . F 2
C163 C 0.8645(4) 0.8438(9) 0.7538(3) 0.104(8) Uiso 1 1 d G . . F 2
H16B H 0.8850 0.8866 0.7629 0.124 Uiso 1 1 calc R U . F 2
C164 C 0.8243(5) 0.8686(7) 0.7434(3) 0.151(10) Uiso 1 1 d DG . . F 2
C165 C 0.7944(3) 0.8060(12) 0.7301(3) 0.148(10) Uiso 1 1 d G . . F 2
H16C H 0.7669 0.8229 0.7230 0.178 Uiso 1 1 calc R U . F 2
C166 C 0.8047(4) 0.7186(10) 0.7272(3) 0.183(12) Uiso 1 1 d G . . F 2
H16D H 0.7842 0.6759 0.7182 0.219 Uiso 1 1 calc R U . F 2
C167 C 0.8173(7) 0.9683(11) 0.7585(5) 0.179(12) Uiso 1 1 d D . . F 2
C168 C 0.8024(14) 1.0312(15) 0.7325(7) 0.41(3) Uiso 1 1 d D . . F 2
C169 C 0.8148(16) 1.1049(14) 0.7546(9) 0.52(4) Uiso 1 1 d D . . F 2
C170 C 0.8177(10) 1.1916(16) 0.7417(10) 0.55(4) Uiso 1 1 d D . . F 2
C171 C 0.8460(6) 1.260(2) 0.7410(11) 0.42(3) Uiso 1 1 d D . . F 2
C172 C 0.8889(7) 1.253(2) 0.7585(9) 0.32(2) Uiso 1 1 d D . . F 2
C1C C 1.0911(3) 0.5549(5) 0.6273(2) 0.094(7) Uiso 1 1 d G . . G 2
C2C C 1.1302(4) 0.5593(6) 0.6494(2) 0.096(7) Uiso 1 1 d G . . G 2
H2CA H 1.1354 0.5470 0.6713 0.115 Uiso 1 1 calc R U . G 2
C3C C 1.1616(3) 0.5816(6) 0.6394(2) 0.138(9) Uiso 1 1 d G . . G 2
H3CA H 1.1884 0.5846 0.6545 0.166 Uiso 1 1 calc R U . G 2
C4C C 1.1540(2) 0.5996(6) 0.6073(3) 0.084(7) Uiso 1 1 d G . . G 2
C5C C 1.1149(2) 0.5952(4) 0.5852(2) 0.061(6) Uiso 1 1 d G . . G 2
C6C C 1.0835(2) 0.5729(4) 0.5952(2) 0.081(7) Uiso 1 1 d G . . G 2
C7C C 1.0444(2) 0.5685(5) 0.5730(3) 0.096(7) Uiso 1 1 d G . . G 2
H7CA H 1.0229 0.5532 0.5799 0.115 Uiso 1 1 calc R U . G 2
C8C C 1.0368(3) 0.5865(6) 0.5409(2) 0.117(8) Uiso 1 1 d G . . G 2
H8CA H 1.0101 0.5835 0.5258 0.141 Uiso 1 1 calc R U . G 2
C9C C 1.0682(4) 0.6089(6) 0.5310(2) 0.139(9) Uiso 1 1 d G . . G 2
H9CA H 1.0630 0.6211 0.5090 0.167 Uiso 1 1 calc R U . G 2
C10C C 1.1073(3) 0.6132(5) 0.5531(2) 0.075(7) Uiso 1 1 d G . . G 2
C11C C 1.1895(3) 0.6165(6) 0.5958(2) 0.114(8) Uiso 1 1 d G . . G 2
C12C C 1.2289(4) 0.6167(6) 0.6176(2) 0.141(10) Uiso 1 1 d G . . G 2
H12E H 1.2345 0.5977 0.6390 0.169 Uiso 1 1 calc R U . G 2
C13C C 1.2600(3) 0.6448(6) 0.6081(3) 0.111(8) Uiso 1 1 d G . . G 2
H13C H 1.2868 0.6450 0.6230 0.133 Uiso 1 1 calc R U . G 2
C14C C 1.2517(2) 0.6727(6) 0.5768(3) 0.081(7) Uiso 1 1 d G . . G 2
C15C C 1.2124(2) 0.6724(4) 0.5550(2) 0.094(7) Uiso 1 1 d G . . G 2
C16C C 1.1813(2) 0.6443(4) 0.5645(2) 0.112(8) Uiso 1 1 d G . . G 2
C17C C 1.1420(2) 0.6441(6) 0.5427(3) 0.083(7) Uiso 1 1 d G . . G 2
C18C C 1.1337(3) 0.6719(7) 0.5114(3) 0.155(10) Uiso 1 1 d G . . G 2
H18C H 1.1068 0.6718 0.4965 0.187 Uiso 1 1 calc R U . G 2
C19C C 1.1648(4) 0.7001(7) 0.5019(2) 0.181(12) Uiso 1 1 d G . . G 2
H19C H 1.1592 0.7191 0.4805 0.218 Uiso 1 1 calc R U . G 2
C20C C 1.2041(4) 0.7003(6) 0.5237(2) 0.107(8) Uiso 1 1 d G . . G 2
C21C C 1.2342(9) 0.7347(18) 0.5056(9) 0.158(13) Uiso 1 1 d . . . G 2
N22C N 1.2715(7) 0.7267(14) 0.5335(7) 0.167(9) Uiso 1 1 d . . . G 2
C23C C 1.2866(8) 0.6924(15) 0.5631(7) 0.122(10) Uiso 1 1 d . . . G 2
O24C O 1.2317(7) 0.7572(15) 0.4813(6) 0.242(12) Uiso 1 1 d . . . G 2
O25C O 1.3208(5) 0.6867(9) 0.5852(4) 0.143(6) Uiso 1 1 d . . . G 2
C26C C 1.3062(4) 0.7418(19) 0.5245(4) 0.210(14) Uiso 1 1 d G . . G 2
C27C C 1.3239(6) 0.6706(11) 0.5150(4) 0.142(9) Uiso 1 1 d G . . G 2
C28C C 1.3580(6) 0.6834(12) 0.5074(4) 0.258(16) Uiso 1 1 d G . . G 2
H28C H 1.3701 0.6348 0.5009 0.309 Uiso 1 1 calc R U . G 2
C29C C 1.3745(4) 0.7675(16) 0.5094(4) 0.153(10) Uiso 1 1 d G . . G 2
H29C H 1.3979 0.7763 0.5043 0.184 Uiso 1 1 calc R U . G 2
C30C C 1.3568(7) 0.8387(10) 0.5189(4) 0.284(17) Uiso 1 1 d G . . G 2
H30C H 1.3681 0.8961 0.5202 0.341 Uiso 1 1 calc R U . G 2
C31C C 1.3227(7) 0.8258(14) 0.5264(4) 0.197(12) Uiso 1 1 d G . . G 2
C32C C 1.3139(11) 0.558(2) 0.5067(10) 0.234(16) Uiso 1 1 d . . . G 2
H32C H 1.2912 0.5536 0.5148 0.281 Uiso 1 1 calc R U . G 2
C33C C 1.3458(8) 0.5264(17) 0.5365(7) 0.223(15) Uiso 1 1 d . . . G 2
H33G H 1.3457 0.5628 0.5545 0.334 Uiso 1 1 calc R U . G 2
H33H H 1.3407 0.4646 0.5404 0.334 Uiso 1 1 calc R U . G 2
H33I H 1.3720 0.5312 0.5342 0.334 Uiso 1 1 calc R U . G 2
C34C C 1.2897(10) 0.560(2) 0.4735(9) 0.33(2) Uiso 1 1 d . . . G 2
H34G H 1.2700 0.6081 0.4695 0.496 Uiso 1 1 calc R U . G 2
H34H H 1.3069 0.5703 0.4609 0.496 Uiso 1 1 calc R U . G 2
H34I H 1.2756 0.5037 0.4671 0.496 Uiso 1 1 calc R U . G 2
C35C C 1.2925(9) 0.9094(19) 0.5315(8) 0.204(14) Uiso 1 1 d . . . G 2
H35C H 1.2634 0.8929 0.5241 0.245 Uiso 1 1 calc R U . G 2
C36C C 1.3088(9) 0.931(2) 0.5643(8) 0.270(18) Uiso 1 1 d . . . G 2
H36G H 1.3067 0.8794 0.5769 0.405 Uiso 1 1 calc R U . G 2
H36H H 1.3371 0.9470 0.5700 0.405 Uiso 1 1 calc R U . G 2
H36I H 1.2939 0.9805 0.5686 0.405 Uiso 1 1 calc R U . G 2
C37C C 1.2999(8) 0.9981(18) 0.5188(7) 0.251(16) Uiso 1 1 d . . . G 2
H37G H 1.2901 0.9962 0.4953 0.376 Uiso 1 1 calc R U . G 2
H37H H 1.2855 1.0444 0.5256 0.376 Uiso 1 1 calc R U . G 2
H37I H 1.3287 1.0110 0.5271 0.376 Uiso 1 1 calc R U . G 2
C1D C 0.7752(3) 0.5909(6) 0.8499(2) 0.122(9) Uiso 1 1 d G . . H 2
C2D C 0.7352(4) 0.5770(6) 0.8308(2) 0.118(9) Uiso 1 1 d G . . H 2
H2DA H 0.7284 0.5563 0.8095 0.142 Uiso 1 1 calc R U . H 2
C3D C 0.7050(3) 0.5935(6) 0.8429(3) 0.144(10) Uiso 1 1 d G . . H 2
H3DA H 0.6777 0.5840 0.8298 0.173 Uiso 1 1 calc R U . H 2
C4D C 0.7149(2) 0.6238(6) 0.8741(3) 0.136(9) Uiso 1 1 d G . . H 2
C5D C 0.7549(2) 0.6378(4) 0.8932(2) 0.109(8) Uiso 1 1 d G . . H 2
C6D C 0.7851(2) 0.6213(4) 0.8811(2) 0.097(7) Uiso 1 1 d G . . H 2
C7D C 0.8251(2) 0.6352(6) 0.9002(3) 0.078(7) Uiso 1 1 d G . . H 2
H7DA H 0.8457 0.6240 0.8919 0.094 Uiso 1 1 calc R U . H 2
C8D C 0.8350(3) 0.6656(6) 0.9314(2) 0.093(7) Uiso 1 1 d G . . H 2
H8DA H 0.8623 0.6751 0.9445 0.112 Uiso 1 1 calc R U . H 2
C9D C 0.8048(4) 0.6820(6) 0.9435(2) 0.112(8) Uiso 1 1 d G . . H 2
H9DA H 0.8116 0.7028 0.9648 0.134 Uiso 1 1 calc R U . H 2
C10D C 0.7648(3) 0.6681(6) 0.9244(2) 0.080(7) Uiso 1 1 d G . . H 2
C11D C 0.6803(4) 0.6341(7) 0.8873(3) 0.147(10) Uiso 1 1 d G . . H 2
C12D C 0.6407(4) 0.6131(7) 0.8690(2) 0.163(11) Uiso 1 1 d G . . H 2
H12F H 0.6346 0.5836 0.8491 0.195 Uiso 1 1 calc R U . H 2
C13D C 0.6100(3) 0.6352(7) 0.8798(3) 0.167(11) Uiso 1 1 d G . . H 2
H13D H 0.5829 0.6209 0.8673 0.201 Uiso 1 1 calc R U . H 2
C14D C 0.6188(2) 0.6783(7) 0.9090(3) 0.133(9) Uiso 1 1 d G . . H 2
C15D C 0.6584(3) 0.6993(5) 0.9273(2) 0.136(9) Uiso 1 1 d G . . H 2
C16D C 0.6892(3) 0.6772(5) 0.9165(2) 0.155(10) Uiso 1 1 d G . . H 2
C17D C 0.7288(2) 0.6982(7) 0.9348(3) 0.107(8) Uiso 1 1 d G . . H 2
C18D C 0.7376(3) 0.7413(7) 0.9639(3) 0.140(9) Uiso 1 1 d G . . H 2
H18D H 0.7647 0.7557 0.9764 0.168 Uiso 1 1 calc R U . H 2
C19D C 0.7069(4) 0.7634(7) 0.9748(2) 0.157(10) Uiso 1 1 d G . . H 2
H19D H 0.7130 0.7929 0.9947 0.189 Uiso 1 1 calc R U . H 2
C20D C 0.6673(4) 0.7424(7) 0.9565(3) 0.099(8) Uiso 1 1 d G . . H 2
C21D C 0.6361(8) 0.761(2) 0.9705(6) 0.207(15) Uiso 1 1 d D . . H 2
N22D N 0.5986(6) 0.7353(14) 0.9527(5) 0.169(9) Uiso 1 1 d D . . H 2
C23D C 0.5862(7) 0.6845(18) 0.9251(6) 0.192(13) Uiso 1 1 d D . . H 2
O24D O 0.6436(5) 0.7943(13) 0.9954(5) 0.216(10) Uiso 1 1 d D . . H 2
O25D O 0.5517(5) 0.6688(11) 0.9091(4) 0.169(7) Uiso 1 1 d D . . H 2
C26D C 0.5681(5) 0.737(3) 0.9666(5) 0.215(14) Uiso 1 1 d G . . H 2
C27D C 0.5561(8) 0.6713(14) 0.9831(6) 0.288(19) Uiso 1 1 d G . . H 2
C28D C 0.5276(8) 0.6903(17) 0.9967(5) 0.260(16) Uiso 1 1 d G . . H 2
H28D H 0.5194 0.6457 1.0080 0.312 Uiso 1 1 calc R U . H 2
C29D C 0.5111(5) 0.775(2) 0.9938(5) 0.239(15) Uiso 1 1 d G . . H 2
H29D H 0.4916 0.7875 1.0031 0.286 Uiso 1 1 calc R U . H 2
C30D C 0.5231(8) 0.8398(12) 0.9773(6) 0.308(19) Uiso 1 1 d G . . H 2
H30D H 0.5118 0.8973 0.9753 0.370 Uiso 1 1 calc R U . H 2
C31D C 0.5515(8) 0.821(2) 0.9637(5) 0.227(15) Uiso 1 1 d G . . H 2
C32D C 0.5766(10) 0.598(2) 0.9878(9) 0.241(16) Uiso 1 1 d . . . H 2
H32D H 0.5895 0.5985 0.9713 0.289 Uiso 1 1 calc R U . H 2
C33D C 0.6107(9) 0.5905(19) 1.0189(8) 0.269(18) Uiso 1 1 d . . . H 2
H33J H 0.6240 0.5333 1.0201 0.404 Uiso 1 1 calc R U . H 2
H33K H 0.6299 0.6382 1.0207 0.404 Uiso 1 1 calc R U . H 2
H33L H 0.6005 0.5950 1.0365 0.404 Uiso 1 1 calc R U . H 2
C34D C 0.5523(9) 0.513(2) 0.9815(8) 0.297(19) Uiso 1 1 d . . . H 2
H34J H 0.5705 0.4623 0.9857 0.445 Uiso 1 1 calc R U . H 2
H34K H 0.5368 0.5105 0.9956 0.445 Uiso 1 1 calc R U . H 2
H34L H 0.5339 0.5118 0.9591 0.445 Uiso 1 1 calc R U . H 2
C35D C 0.5578(11) 0.898(2) 0.9477(9) 0.274(19) Uiso 1 1 d . . . H 2
H35D H 0.5854 0.8932 0.9469 0.329 Uiso 1 1 calc R U . H 2
C36D C 0.5496(9) 1.011(2) 0.9549(8) 0.312(19) Uiso 1 1 d . . . H 2
H36J H 0.5567 1.0482 0.9399 0.468 Uiso 1 1 calc R U . H 2
H36K H 0.5212 1.0194 0.9518 0.468 Uiso 1 1 calc R U . H 2
H36L H 0.5664 1.0263 0.9769 0.468 Uiso 1 1 calc R U . H 2
C37D C 0.5292(10) 0.893(2) 0.9147(9) 0.32(2) Uiso 1 1 d . . . H 2
H37J H 0.5324 0.9445 0.9027 0.483 Uiso 1 1 calc R U . H 2
H37K H 0.5342 0.8388 0.9045 0.483 Uiso 1 1 calc R U . H 2
H37L H 0.5017 0.8912 0.9147 0.483 Uiso 1 1 calc R U . H 2
C1W C 0.5480(9) 0.3128(19) 0.9146(5) 0.75(6) Uiso 1 1 d DG . . I 2
C2W C 0.5333(5) 0.396(2) 0.9035(6) 0.264(16) Uiso 1 1 d G . . I 2
C3W C 0.5520(10) 0.4468(10) 0.8869(6) 0.288(18) Uiso 1 1 d G . . I 2
C4W C 0.5854(9) 0.414(2) 0.8816(5) 0.277(17) Uiso 1 1 d G . . I 2
C5W C 0.6001(5) 0.330(3) 0.8928(6) 0.32(2) Uiso 1 1 d G . . I 2
C6W C 0.5814(9) 0.2797(12) 0.9093(6) 0.31(2) Uiso 1 1 d G . . I 2
Cl1W Cl 0.5216(4) 0.2363(8) 0.9338(3) 0.374(7) Uiso 1 1 d D . . I 2
C7W C 0.5928(10) 1.0810(12) 0.8364(5) 0.197(12) Uiso 1 1 d DG . . J 2
C8W C 0.6307(7) 1.1135(13) 0.8402(5) 0.207(13) Uiso 1 1 d G . . J 2
C9W C 0.6399(6) 1.1357(13) 0.8135(10) 0.41(3) Uiso 1 1 d G . . J 2
C10W C 0.6111(11) 1.1253(15) 0.7830(7) 0.33(2) Uiso 1 1 d G . . J 2
C11W C 0.5732(9) 1.0927(14) 0.7792(4) 0.247(15) Uiso 1 1 d G . . J 2
C12W C 0.5641(5) 1.0706(11) 0.8059(8) 0.224(14) Uiso 1 1 d G . . J 2
Cl2W Cl 0.5850(4) 1.0382(8) 0.8733(3) 0.360(7) Uiso 1 1 d D . . J 2
O1M O 0.6904(10) 0.045(2) 0.8022(9) 0.46(2) Uiso 1 1 d . . . K 2
O1N O 0.7098(15) -0.054(4) 0.7704(14) 0.72(4) Uiso 1 1 d . . . L 2
 
_geom_special_details
;
 All esds (except the esd in the dihedral angle between two l.s. planes)
 are estimated using the full covariance matrix.  The cell esds are taken
 into account individually in the estimation of esds in distances, angles
 and torsion angles; correlations between esds in cell parameters are only
 used when they are defined by crystal symmetry.  An approximate (isotropic)
 treatment of cell esds is used for estimating esds involving l.s. planes.
;
 
loop_
 _geom_bond_atom_site_label_1
 _geom_bond_atom_site_label_2
 _geom_bond_distance
 _geom_bond_site_symmetry_2
 _geom_bond_publ_flag
C1 C5 1.37(2) . ?
C1 C1A 1.480(19) . ?
C1 S2 1.80(2) . ?
S2 C3 1.77(2) . ?
C3 C4 1.35(3) . ?
C3 C8 1.40(3) . ?
C4 C5 1.34(2) . ?
C4 S6 1.74(2) . ?
C5 H5A 0.9500 . ?
S6 C7 1.75(2) . ?
C7 C8 1.36(3) . ?
C7 C11 1.46(2) . ?
C8 C9 1.54(3) . ?
C9 C37 1.47(2) . ?
C9 C25 1.49(2) . ?
C9 C10 1.530(19) . ?
C10 C11 1.3900 . ?
C10 C15 1.3900 . ?
C11 C12 1.3900 . ?
C12 C13 1.3900 . ?
C12 H12A 0.9500 . ?
C13 C14 1.3900 . ?
C13 C16 1.71(2) . ?
C14 C15 1.3900 . ?
C14 C18 1.39(2) . ?
C15 H15A 0.9500 . ?
C16 C61 1.44(2) . ?
C16 C49 1.48(2) . ?
C16 C17 1.63(3) . ?
C17 C18 1.34(2) . ?
C17 C21 1.45(2) . ?
C18 S19 1.72(2) . ?
S19 C20 1.779(19) . ?
C20 C24 1.39(2) . ?
C20 C21 1.44(2) . ?
C21 S22 1.76(2) . ?
S22 C23 1.74(2) . ?
C23 C24 1.43(2) . ?
C23 C1B 1.496(19) . ?
C24 H24A 0.9500 . ?
C25 C26 1.3900 . ?
C25 C30 1.3900 . ?
C26 C27 1.3900 . ?
C26 H26A 0.9500 . ?
C27 C28 1.3900 . ?
C27 H27A 0.9500 . ?
C28 C29 1.3900 . ?
C28 C31 1.70(2) . ?
C29 C30 1.3900 . ?
C29 H29E 0.9500 . ?
C30 H30E 0.9500 . ?
C31 C32 1.707(17) . ?
C32 C33 1.709(17) . ?
C32 C33' 1.709(17) . ?
C32 C35 1.91(6) . ?
C33 C34 1.709(17) . ?
C33' C34 1.709(17) . ?
C34 C35 1.710(17) . ?
C35 C36 1.709(17) . ?
C36 C67 1.75(5) 2_646 ?
C37 C38 1.3900 . ?
C37 C42 1.3900 . ?
C38 C39 1.3900 . ?
C38 H38A 0.9500 . ?
C39 C40 1.3900 . ?
C39 H39A 0.9500 . ?
C40 C41 1.3900 . ?
C40 C43 1.72(2) . ?
C41 C42 1.3900 . ?
C41 H41A 0.9500 . ?
C42 H42A 0.9500 . ?
C43 C44 1.489(13) . ?
C44 C45' 1.489(14) . ?
C44 C45 1.490(14) . ?
C45 C46 1.490(14) . ?
C45' C46 1.489(14) . ?
C46 C47 1.490(14) . ?
C47 C48 1.488(14) . ?
C49 C50 1.3900 . ?
C49 C54 1.3900 . ?
C50 C51 1.3900 . ?
C50 H50A 0.9500 . ?
C51 C52 1.3900 . ?
C51 H51A 0.9500 . ?
C52 C53 1.3900 . ?
C52 C55 1.60(3) . ?
C53 C54 1.3900 . ?
C53 H53A 0.9500 . ?
C54 H54A 0.9500 . ?
C55 C56 1.71(2) . ?
C56 C57 1.71(2) . ?
C57 C58 1.712(19) . ?
C58 C59 1.711(19) . ?
C59 C60 1.71(2) . ?
C61 C62 1.3900 . ?
C61 C66 1.3900 . ?
C62 C63 1.3900 . ?
C62 H62A 0.9500 . ?
C63 C64 1.3900 . ?
C63 H63A 0.9500 . ?
C64 C65 1.3900 . ?
C64 C67 1.74(3) . ?
C65 C66 1.3900 . ?
C65 H65A 0.9500 . ?
C66 H66A 0.9500 . ?
C67 C68 1.733(19) . ?
C67 C36 1.75(5) 2_656 ?
C68 C69 1.69(2) . ?
C69 C70 1.74(2) . ?
C70 C71 1.71(2) . ?
C71 C72 1.71(2) . ?
C1A C2A 1.3900 . ?
C1A C6A 1.3900 . ?
C2A C3A 1.3900 . ?
C2A H2AA 0.9500 . ?
C3A C4A 1.3900 . ?
C3A H3AA 0.9500 . ?
C4A C5A 1.3900 . ?
C4A C11A 1.544(11) . ?
C5A C6A 1.3900 . ?
C5A C10A 1.3900 . ?
C6A C7A 1.3900 . ?
C7A C8A 1.3900 . ?
C7A H7AA 0.9500 . ?
C8A C9A 1.3900 . ?
C8A H8AA 0.9500 . ?
C9A C10A 1.3900 . ?
C9A H9AA 0.9500 . ?
C10A C17A 1.468(10) . ?
C11A C12A 1.3900 . ?
C11A C16A 1.3900 . ?
C12A C13A 1.3900 . ?
C12A H12C 0.9500 . ?
C13A C14A 1.3900 . ?
C13A H13A 0.9500 . ?
C14A C15A 1.3900 . ?
C14A C23A 1.52(2) . ?
C15A C16A 1.3900 . ?
C15A C20A 1.3900 . ?
C16A C17A 1.3900 . ?
C17A C18A 1.3900 . ?
C18A C19A 1.3900 . ?
C18A H18A 0.9500 . ?
C19A C20A 1.3900 . ?
C19A H19A 0.9500 . ?
C20A C21A 1.45(2) . ?
C21A O24A 1.22(2) . ?
C21A N22A 1.42(2) . ?
N22A C26A 1.461(16) . ?
N22A C23A 1.46(2) . ?
C23A O25A 1.20(2) . ?
C26A C27A 1.3900 . ?
C26A C31A 1.3900 . ?
C27A C28A 1.3900 . ?
C27A C32A 1.49(2) . ?
C28A C29A 1.3900 . ?
C28A H28A 0.9500 . ?
C29A C30A 1.3900 . ?
C29A H29A 0.9500 . ?
C30A C31A 1.3900 . ?
C30A H30A 0.9500 . ?
C31A C35A 1.62(3) . ?
C32A C33A 1.52(3) . ?
C32A C34A 1.58(3) . ?
C32A H32A 1.0000 . ?
C33A H33A 0.9800 . ?
C33A H33B 0.9800 . ?
C33A H33C 0.9800 . ?
C34A H34A 0.9800 . ?
C34A H34B 0.9800 . ?
C34A H34C 0.9800 . ?
C35A C37A 1.54(3) . ?
C35A C36A 1.56(3) . ?
C35A H35A 1.0000 . ?
C36A H36A 0.9800 . ?
C36A H36B 0.9800 . ?
C36A H36C 0.9800 . ?
C37A H37A 0.9800 . ?
C37A H37B 0.9800 . ?
C37A H37C 0.9800 . ?
C1B C2B 1.3900 . ?
C1B C6B 1.3900 . ?
C2B C3B 1.3900 . ?
C2B H2BA 0.9500 . ?
C3B C4B 1.3900 . ?
C3B H3BA 0.9500 . ?
C4B C5B 1.3900 . ?
C4B C11B 1.628(11) . ?
C5B C6B 1.3900 . ?
C5B C10B 1.3900 . ?
C6B C7B 1.3900 . ?
C7B C8B 1.3900 . ?
C7B H7BA 0.9500 . ?
C8B C9B 1.3900 . ?
C8B H8BA 0.9500 . ?
C9B C10B 1.3900 . ?
C9B H9BA 0.9500 . ?
C10B C17B 1.605(12) . ?
C11B C12B 1.3900 . ?
C11B C16B 1.3900 . ?
C12B C13B 1.3900 . ?
C12B H12D 0.9500 . ?
C13B C14B 1.3900 . ?
C13B H13B 0.9500 . ?
C14B C15B 1.3900 . ?
C14B C23B 1.50(3) . ?
C15B C16B 1.3900 . ?
C15B C20B 1.3900 . ?
C16B C17B 1.3900 . ?
C17B C18B 1.3900 . ?
C18B C19B 1.3900 . ?
C18B H18B 0.9500 . ?
C19B C20B 1.3900 . ?
C19B H19B 0.9500 . ?
C20B C21B 1.60(3) . ?
C21B O24B 1.15(3) . ?
C21B N22B 1.37(3) . ?
N22B C23B 1.37(3) . ?
N22B C26B 1.51(2) . ?
C23B O25B 1.19(3) . ?
C26B C27B 1.3900 . ?
C26B C31B 1.3900 . ?
C27B C32B 1.38(3) . ?
C27B C28B 1.3900 . ?
C28B C29B 1.3900 . ?
C28B H28B 0.9500 . ?
C29B C30B 1.3900 . ?
C29B H29B 0.9500 . ?
C30B C31B 1.3900 . ?
C30B H30B 0.9500 . ?
C31B C35B 1.63(2) . ?
C32B C33B 1.55(3) . ?
C32B C34B 1.58(3) . ?
C32B H32B 1.0000 . ?
C33B H33D 0.9800 . ?
C33B H33E 0.9800 . ?
C33B H33F 0.9800 . ?
C34B H34D 0.9800 . ?
C34B H34E 0.9800 . ?
C34B H34F 0.9800 . ?
C35B C36B 1.41(3) . ?
C35B C37B 1.60(3) . ?
C35B H35B 1.0000 . ?
C36B H36D 0.9800 . ?
C36B H36E 0.9800 . ?
C36B H36F 0.9800 . ?
C37B H37D 0.9800 . ?
C37B H37E 0.9800 . ?
C37B H37F 0.9800 . ?
C101 C105 1.37(2) . ?
C101 C1C 1.50(2) . ?
C101 S102 1.76(2) . ?
S102 C103 1.82(2) . ?
C103 C104 1.30(3) . ?
C103 C108 1.43(3) . ?
C104 C105 1.35(3) . ?
C104 S106 1.80(3) . ?
C105 H10A 0.9500 . ?
S106 C107 1.77(2) . ?
C107 C108 1.30(2) . ?
C107 C111 1.41(2) . ?
C108 C109 1.50(3) . ?
C109 C137 1.46(2) . ?
C109 C125 1.54(2) . ?
C109 C110 1.59(2) . ?
C110 C111 1.3900 . ?
C110 C115 1.3900 . ?
C111 C112 1.3900 . ?
C112 C113 1.3900 . ?
C112 H11A 0.9500 . ?
C113 C114 1.3900 . ?
C113 C116 1.64(2) . ?
C114 C115 1.3900 . ?
C114 C118 1.46(3) . ?
C115 H11B 0.9500 . ?
C116 C161 1.49(2) . ?
C116 C149 1.54(2) . ?
C116 C117 1.53(3) . ?
C117 C121 1.31(3) . ?
C117 C118 1.42(3) . ?
C118 S119 1.75(3) . ?
S119 C120 1.75(2) . ?
C120 C121 1.34(3) . ?
C120 C124 1.38(3) . ?
C121 S122 1.83(3) . ?
S122 C123 1.76(2) . ?
C123 C124 1.31(2) . ?
C123 C1D 1.57(2) . ?
C124 H12B 0.9500 . ?
C125 C126 1.3900 . ?
C125 C130 1.3900 . ?
C126 C127 1.3900 . ?
C126 H12G 0.9500 . ?
C127 C128 1.3900 . ?
C127 H12H 0.9500 . ?
C128 C129 1.3900 . ?
C128 C131 1.707(12) . ?
C129 C130 1.3900 . ?
C129 H12I 0.9500 . ?
C130 H13E 0.9500 . ?
C131 C132 1.584(12) . ?
C132 C133 1.584(12) . ?
C133 C134 1.583(12) . ?
C134 C135 1.583(12) . ?
C135 C13X 1.583(13) . ?
C135 C13Y 1.584(13) . ?
C137 C138 1.3900 . ?
C137 C142 1.3900 . ?
C138 C139 1.3900 . ?
C138 H13F 0.9500 . ?
C139 C140 1.3900 . ?
C139 H13G 0.9500 . ?
C140 C141 1.3900 . ?
C140 C143 1.707(12) . ?
C141 C142 1.3900 . ?
C141 H14A 0.9500 . ?
C142 H14B 0.9500 . ?
C143 C144 1.643(14) . ?
C144 C145 1.645(14) . ?
C145 C146 1.646(14) . ?
C146 C147 1.646(14) . ?
C147 C148 1.647(14) . ?
C149 C150 1.3900 . ?
C149 C154 1.3900 . ?
C150 C151 1.3900 . ?
C150 H15B 0.9500 . ?
C151 C152 1.3900 . ?
C151 H15C 0.9500 . ?
C152 C153 1.3900 . ?
C152 C155 1.707(12) . ?
C153 C154 1.3900 . ?
C153 H15D 0.9500 . ?
C154 H15E 0.9500 . ?
C155 C156 1.68(2) . ?
C156 C157 1.91(6) . ?
C157 C158 1.95(7) . ?
C158 C159 1.71(2) . ?
C159 C160 1.72(2) . ?
C161 C162 1.3900 . ?
C161 C166 1.3900 . ?
C162 C163 1.3900 . ?
C162 H16A 0.9500 . ?
C163 C164 1.3900 . ?
C163 H16B 0.9500 . ?
C164 C165 1.3900 . ?
C164 C167 1.706(12) . ?
C165 C166 1.3900 . ?
C165 H16C 0.9500 . ?
C166 H16D 0.9500 . ?
C167 C168 1.448(17) . ?
C168 C169 1.451(18) . ?
C169 C170 1.451(17) . ?
C170 C171 1.450(18) . ?
C171 C172 1.449(17) . ?
C1C C2C 1.3900 . ?
C1C C6C 1.3900 . ?
C2C C3C 1.3900 . ?
C2C H2CA 0.9500 . ?
C3C C4C 1.3900 . ?
C3C H3CA 0.9500 . ?
C4C C5C 1.3900 . ?
C4C C11C 1.552(12) . ?
C5C C6C 1.3900 . ?
C5C C10C 1.3900 . ?
C6C C7C 1.3900 . ?
C7C C8C 1.3900 . ?
C7C H7CA 0.9500 . ?
C8C C9C 1.3900 . ?
C8C H8CA 0.9500 . ?
C9C C10C 1.3900 . ?
C9C H9CA 0.9500 . ?
C10C C17C 1.542(12) . ?
C11C C12C 1.3900 . ?
C11C C16C 1.3900 . ?
C12C C13C 1.3900 . ?
C12C H12E 0.9500 . ?
C13C C14C 1.3900 . ?
C13C H13C 0.9500 . ?
C14C C15C 1.3900 . ?
C14C C23C 1.60(2) . ?
C15C C16C 1.3900 . ?
C15C C20C 1.3900 . ?
C16C C17C 1.3900 . ?
C17C C18C 1.3900 . ?
C18C C19C 1.3900 . ?
C18C H18C 0.9500 . ?
C19C C20C 1.3900 . ?
C19C H19C 0.9500 . ?
C20C C21C 1.64(3) . ?
C21C O24C 1.12(4) . ?
C21C N22C 1.46(3) . ?
N22C C23C 1.34(3) . ?
N22C C26C 1.45(2) . ?
C23C O25C 1.26(3) . ?
C26C C27C 1.3900 . ?
C26C C31C 1.3900 . ?
C27C C28C 1.3900 . ?
C27C C32C 1.76(3) . ?
C28C C29C 1.3900 . ?
C28C H28C 0.9500 . ?
C29C C30C 1.3900 . ?
C29C H29C 0.9500 . ?
C30C C31C 1.3900 . ?
C30C H30C 0.9500 . ?
C31C C35C 1.73(3) . ?
C32C C34C 1.43(4) . ?
C32C C33C 1.48(4) . ?
C32C H32C 1.0000 . ?
C33C H33G 0.9800 . ?
C33C H33H 0.9800 . ?
C33C H33I 0.9800 . ?
C34C H34G 0.9800 . ?
C34C H34H 0.9800 . ?
C34C H34I 0.9800 . ?
C35C C36C 1.41(4) . ?
C35C C37C 1.52(3) . ?
C35C H35C 1.0000 . ?
C36C H36G 0.9800 . ?
C36C H36H 0.9800 . ?
C36C H36I 0.9800 . ?
C37C H37G 0.9800 . ?
C37C H37H 0.9800 . ?
C37C H37I 0.9800 . ?
C1D C2D 1.3900 . ?
C1D C6D 1.3900 . ?
C2D C3D 1.3900 . ?
C2D H2DA 0.9500 . ?
C3D C4D 1.3900 . ?
C3D H3DA 0.9500 . ?
C4D C5D 1.3900 . ?
C4D C11D 1.557(13) . ?
C5D C6D 1.3900 . ?
C5D C10D 1.3900 . ?
C6D C7D 1.3900 . ?
C7D C8D 1.3900 . ?
C7D H7DA 0.9500 . ?
C8D C9D 1.3900 . ?
C8D H8DA 0.9500 . ?
C9D C10D 1.3900 . ?
C9D H9DA 0.9500 . ?
C10D C17D 1.582(12) . ?
C11D C12D 1.3900 . ?
C11D C16D 1.3900 . ?
C12D C13D 1.3900 . ?
C12D H12F 0.9500 . ?
C13D C14D 1.3900 . ?
C13D H13D 0.9500 . ?
C14D C15D 1.3900 . ?
C14D C23D 1.58(3) . ?
C15D C16D 1.3900 . ?
C15D C20D 1.3900 . ?
C16D C17D 1.3900 . ?
C17D C18D 1.3900 . ?
C18D C19D 1.3900 . ?
C18D H18D 0.9500 . ?
C19D C20D 1.3900 . ?
C19D H19D 0.9500 . ?
C20D C21D 1.49(3) . ?
C21D O24D 1.163(18) . ?
C21D N22D 1.346(17) . ?
N22D C23D 1.385(17) . ?
N22D C26D 1.43(2) . ?
C23D O25D 1.203(17) . ?
C26D C27D 1.3900 . ?
C26D C31D 1.3900 . ?
C27D C32D 1.30(3) . ?
C27D C28D 1.3900 . ?
C28D C29D 1.3900 . ?
C28D H28D 0.9500 . ?
C29D C30D 1.3900 . ?
C29D H29D 0.9500 . ?
C30D C31D 1.3900 . ?
C30D H30D 0.9500 . ?
C31D C35D 1.42(4) . ?
C32D C33D 1.49(4) . ?
C32D C34D 1.52(4) . ?
C32D H32D 1.0000 . ?
C33D H33J 0.9800 . ?
C33D H33K 0.9800 . ?
C33D H33L 0.9800 . ?
C34D H34J 0.9800 . ?
C34D H34K 0.9800 . ?
C34D H34L 0.9800 . ?
C35D C37D 1.46(4) . ?
C35D C36D 1.78(4) . ?
C35D H35D 1.0000 . ?
C36D H36J 0.9800 . ?
C36D H36K 0.9800 . ?
C36D H36L 0.9800 . ?
C37D H37J 0.9800 . ?
C37D H37K 0.9800 . ?
C37D H37L 0.9800 . ?
C1W C2W 1.3900 . ?
C1W C6W 1.3900 . ?
C1W Cl1W 1.881(14) . ?
C2W C3W 1.3900 . ?
C3W C4W 1.3900 . ?
C4W C5W 1.3900 . ?
C5W C6W 1.3900 . ?
C7W C8W 1.3900 . ?
C7W C12W 1.3900 . ?
C7W Cl2W 1.886(13) . ?
C8W C9W 1.3900 . ?
C9W C10W 1.3900 . ?
C10W C11W 1.3900 . ?
C11W C12W 1.3900 . ?
 
loop_
 _geom_angle_atom_site_label_1
 _geom_angle_atom_site_label_2
 _geom_angle_atom_site_label_3
 _geom_angle
 _geom_angle_site_symmetry_1
 _geom_angle_site_symmetry_3
 _geom_angle_publ_flag
C5 C1 C1A 136(2) . . ?
C5 C1 S2 105.9(16) . . ?
C1A C1 S2 117.7(14) . . ?
C3 S2 C1 91.1(12) . . ?
C4 C3 C8 121(3) . . ?
C4 C3 S2 110(2) . . ?
C8 C3 S2 129(2) . . ?
C3 C4 C5 114(3) . . ?
C3 C4 S6 106(2) . . ?
C5 C4 S6 138(2) . . ?
C4 C5 C1 119(2) . . ?
C4 C5 H5A 120.5 . . ?
C1 C5 H5A 120.6 . . ?
C7 S6 C4 91.0(13) . . ?
C8 C7 C11 115(3) . . ?
C8 C7 S6 114(2) . . ?
C11 C7 S6 130(2) . . ?
C7 C8 C3 106(3) . . ?
C7 C8 C9 108(2) . . ?
C3 C8 C9 144(3) . . ?
C37 C9 C25 112.3(18) . . ?
C37 C9 C8 111.4(18) . . ?
C25 C9 C8 106.1(19) . . ?
C37 C9 C10 118.2(17) . . ?
C25 C9 C10 108.8(14) . . ?
C8 C9 C10 98.6(19) . . ?
C11 C10 C15 120.0 . . ?
C11 C10 C9 115.2(18) . . ?
C15 C10 C9 124.3(18) . . ?
C10 C11 C12 120.0 . . ?
C10 C11 C7 102.0(19) . . ?
C12 C11 C7 137.8(19) . . ?
C13 C12 C11 120.0 . . ?
C13 C12 H12A 120.0 . . ?
C11 C12 H12A 120.0 . . ?
C14 C13 C12 120.0 . . ?
C14 C13 C16 118.4(17) . . ?
C12 C13 C16 121.0(17) . . ?
C13 C14 C15 120.0 . . ?
C13 C14 C18 105(2) . . ?
C15 C14 C18 134(2) . . ?
C14 C15 C10 120.0 . . ?
C14 C15 H15A 120.0 . . ?
C10 C15 H15A 120.0 . . ?
C61 C16 C49 128(2) . . ?
C61 C16 C17 105.7(18) . . ?
C49 C16 C17 111.1(19) . . ?
C61 C16 C13 114.9(16) . . ?
C49 C16 C13 105.6(15) . . ?
C17 C16 C13 82.9(16) . . ?
C18 C17 C21 116(2) . . ?
C18 C17 C16 122(2) . . ?
C21 C17 C16 121(2) . . ?
C17 C18 C14 109(2) . . ?
C17 C18 S19 111.4(19) . . ?
C14 C18 S19 138(2) . . ?
C18 S19 C20 92.2(12) . . ?
C24 C20 C21 118(2) . . ?
C24 C20 S19 132(2) . . ?
C21 C20 S19 109.8(17) . . ?
C20 C21 C17 109(2) . . ?
C20 C21 S22 103.5(17) . . ?
C17 C21 S22 147(2) . . ?
C23 S22 C21 98.1(11) . . ?
C24 C23 C1B 131(2) . . ?
C24 C23 S22 106.3(16) . . ?
C1B C23 S22 121.6(15) . . ?
C20 C24 C23 114(2) . . ?
C20 C24 H24A 122.9 . . ?
C23 C24 H24A 123.0 . . ?
C26 C25 C30 120.0 . . ?
C26 C25 C9 114(2) . . ?
C30 C25 C9 126(2) . . ?
C25 C26 C27 120.0 . . ?
C25 C26 H26A 120.0 . . ?
C27 C26 H26A 120.0 . . ?
C26 C27 C28 120.0 . . ?
C26 C27 H27A 120.0 . . ?
C28 C27 H27A 120.0 . . ?
C29 C28 C27 120.0 . . ?
C29 C28 C31 117.1(19) . . ?
C27 C28 C31 122.8(19) . . ?
C30 C29 C28 120.0 . . ?
C30 C29 H29E 120.0 . . ?
C28 C29 H29E 120.0 . . ?
C29 C30 C25 120.0 . . ?
C29 C30 H30E 120.0 . . ?
C25 C30 H30E 120.0 . . ?
C32 C31 C28 111.2(17) . . ?
C31 C32 C33 103(2) . . ?
C31 C32 C33' 88(2) . . ?
C31 C32 C35 147(3) . . ?
C33 C32 C35 101(2) . . ?
C33' C32 C35 107.9(18) . . ?
C34 C33 C32 68.2(17) . . ?
C32 C33' C34 68.2(17) . . ?
C33 C34 C35 110(3) . . ?
C35 C34 C33' 118(3) . . ?
C36 C35 C34 161(5) . . ?
C36 C35 C32 131(4) . . ?
C34 C35 C32 64(2) . . ?
C35 C36 C67 164(5) . 2_646 ?
C38 C37 C42 120.0 . . ?
C38 C37 C9 122.7(17) . . ?
C42 C37 C9 117.3(17) . . ?
C37 C38 C39 120.0 . . ?
C37 C38 H38A 120.0 . . ?
C39 C38 H38A 120.0 . . ?
C40 C39 C38 120.0 . . ?
C40 C39 H39A 120.0 . . ?
C38 C39 H39A 120.0 . . ?
C39 C40 C41 120.0 . . ?
C39 C40 C43 119.3(16) . . ?
C41 C40 C43 120.7(16) . . ?
C42 C41 C40 120.0 . . ?
C42 C41 H41A 120.0 . . ?
C40 C41 H41A 120.0 . . ?
C41 C42 C37 120.0 . . ?
C41 C42 H42A 120.0 . . ?
C37 C42 H42A 120.0 . . ?
C44 C43 C40 110.4(19) . . ?
C43 C44 C45' 158(3) . . ?
C43 C44 C45 126(2) . . ?
C44 C45 C46 111(2) . . ?
C44 C45' C46 111(2) . . ?
C47 C46 C45' 108(3) . . ?
C47 C46 C45 176(3) . . ?
C48 C47 C46 99(3) . . ?
C50 C49 C54 120.0 . . ?
C50 C49 C16 135(2) . . ?
C54 C49 C16 105(2) . . ?
C49 C50 C51 120.0 . . ?
C49 C50 H50A 120.0 . . ?
C51 C50 H50A 120.0 . . ?
C52 C51 C50 120.0 . . ?
C52 C51 H51A 120.0 . . ?
C50 C51 H51A 120.0 . . ?
C53 C52 C51 120.0 . . ?
C53 C52 C55 130(2) . . ?
C51 C52 C55 110(2) . . ?
C52 C53 C54 120.0 . . ?
C52 C53 H53A 120.0 . . ?
C54 C53 H53A 120.0 . . ?
C53 C54 C49 120.0 . . ?
C53 C54 H54A 120.0 . . ?
C49 C54 H54A 120.0 . . ?
C52 C55 C56 109(2) . . ?
C55 C56 C57 92(3) . . ?
C58 C57 C56 116(3) . . ?
C59 C58 C57 166(3) . . ?
C58 C59 C60 80(2) . . ?
C62 C61 C66 120.0 . . ?
C62 C61 C16 126.2(16) . . ?
C66 C61 C16 113.8(16) . . ?
C63 C62 C61 120.0 . . ?
C63 C62 H62A 120.0 . . ?
C61 C62 H62A 120.0 . . ?
C62 C63 C64 120.0 . . ?
C62 C63 H63A 120.0 . . ?
C64 C63 H63A 120.0 . . ?
C65 C64 C63 120.0 . . ?
C65 C64 C67 127.6(15) . . ?
C63 C64 C67 112.4(15) . . ?
C66 C65 C64 120.0 . . ?
C66 C65 H65A 120.0 . . ?
C64 C65 H65A 120.0 . . ?
C65 C66 C61 120.0 . . ?
C65 C66 H66A 120.0 . . ?
C61 C66 H66A 120.0 . . ?
C64 C67 C68 165(3) . . ?
C64 C67 C36 58(2) . 2_656 ?
C68 C67 C36 112(3) . 2_656 ?
C69 C68 C67 81(3) . . ?
C68 C69 C70 133(5) . . ?
C71 C70 C69 172(6) . . ?
C70 C71 C72 102(7) . . ?
C2A C1A C6A 120.0 . . ?
C2A C1A C1 110.1(10) . . ?
C6A C1A C1 129.6(10) . . ?
C3A C2A C1A 120.0 . . ?
C3A C2A H2AA 120.0 . . ?
C1A C2A H2AA 120.0 . . ?
C2A C3A C4A 120.0 . . ?
C2A C3A H3AA 120.0 . . ?
C4A C3A H3AA 120.0 . . ?
C3A C4A C5A 120.0 . . ?
C3A C4A C11A 123.2(7) . . ?
C5A C4A C11A 116.2(7) . . ?
C4A C5A C6A 120.0 . . ?
C4A C5A C10A 120.0 . . ?
C6A C5A C10A 120.0 . . ?
C7A C6A C5A 120.0 . . ?
C7A C6A C1A 120.0 . . ?
C5A C6A C1A 120.0 . . ?
C6A C7A C8A 120.0 . . ?
C6A C7A H7AA 120.0 . . ?
C8A C7A H7AA 120.0 . . ?
C7A C8A C9A 120.0 . . ?
C7A C8A H8AA 120.0 . . ?
C9A C8A H8AA 120.0 . . ?
C10A C9A C8A 120.0 . . ?
C10A C9A H9AA 120.0 . . ?
C8A C9A H9AA 120.0 . . ?
C9A C10A C5A 120.0 . . ?
C9A C10A C17A 117.1(7) . . ?
C5A C10A C17A 122.6(7) . . ?
C12A C11A C16A 120.0 . . ?
C12A C11A C4A 118.3(7) . . ?
C16A C11A C4A 120.0(6) . . ?
C11A C12A C13A 120.0 . . ?
C11A C12A H12C 120.0 . . ?
C13A C12A H12C 120.0 . . ?
C14A C13A C12A 120.0 . . ?
C14A C13A H13A 120.0 . . ?
C12A C13A H13A 120.0 . . ?
C15A C14A C13A 120.0 . . ?
C15A C14A C23A 127.2(11) . . ?
C13A C14A C23A 112.7(11) . . ?
C14A C15A C16A 120.0 . . ?
C14A C15A C20A 120.0 . . ?
C16A C15A C20A 120.0 . . ?
C17A C16A C15A 120.0 . . ?
C17A C16A C11A 120.0 . . ?
C15A C16A C11A 120.0 . . ?
C18A C17A C16A 120.0 . . ?
C18A C17A C10A 121.8(7) . . ?
C16A C17A C10A 118.2(7) . . ?
C17A C18A C19A 120.0 . . ?
C17A C18A H18A 120.0 . . ?
C19A C18A H18A 120.0 . . ?
C18A C19A C20A 120.0 . . ?
C18A C19A H19A 120.0 . . ?
C20A C19A H19A 120.0 . . ?
C19A C20A C15A 120.0 . . ?
C19A C20A C21A 119.8(12) . . ?
C15A C20A C21A 120.1(12) . . ?
O24A C21A N22A 116(2) . . ?
O24A C21A C20A 127(2) . . ?
N22A C21A C20A 117(2) . . ?
C21A N22A C26A 119.0(18) . . ?
C21A N22A C23A 130(2) . . ?
C26A N22A C23A 110.7(17) . . ?
O25A C23A N22A 122(2) . . ?
O25A C23A C14A 132(2) . . ?
N22A C23A C14A 105.9(19) . . ?
C27A C26A C31A 120.0 . . ?
C27A C26A N22A 117.8(15) . . ?
C31A C26A N22A 122.1(15) . . ?
C26A C27A C28A 120.0 . . ?
C26A C27A C32A 128.2(16) . . ?
C28A C27A C32A 111.8(16) . . ?
C27A C28A C29A 120.0 . . ?
C27A C28A H28A 120.0 . . ?
C29A C28A H28A 120.0 . . ?
C30A C29A C28A 120.0 . . ?
C30A C29A H29A 120.0 . . ?
C28A C29A H29A 120.0 . . ?
C31A C30A C29A 120.0 . . ?
C31A C30A H30A 120.0 . . ?
C29A C30A H30A 120.0 . . ?
C30A C31A C26A 120.0 . . ?
C30A C31A C35A 121.5(17) . . ?
C26A C31A C35A 118.0(17) . . ?
C27A C32A C33A 122(2) . . ?
C27A C32A C34A 110(2) . . ?
C33A C32A C34A 114(2) . . ?
C27A C32A H32A 102.8 . . ?
C33A C32A H32A 102.7 . . ?
C34A C32A H32A 102.7 . . ?
C32A C33A H33A 109.4 . . ?
C32A C33A H33B 109.5 . . ?
H33A C33A H33B 109.5 . . ?
C32A C33A H33C 109.5 . . ?
H33A C33A H33C 109.5 . . ?
H33B C33A H33C 109.5 . . ?
C32A C34A H34A 109.6 . . ?
C32A C34A H34B 109.5 . . ?
H34A C34A H34B 109.5 . . ?
C32A C34A H34C 109.3 . . ?
H34A C34A H34C 109.5 . . ?
H34B C34A H34C 109.5 . . ?
C37A C35A C36A 113(2) . . ?
C37A C35A C31A 108(2) . . ?
C36A C35A C31A 111(2) . . ?
C37A C35A H35A 108.2 . . ?
C36A C35A H35A 108.1 . . ?
C31A C35A H35A 108.2 . . ?
C35A C36A H36A 109.5 . . ?
C35A C36A H36B 109.5 . . ?
H36A C36A H36B 109.5 . . ?
C35A C36A H36C 109.4 . . ?
H36A C36A H36C 109.5 . . ?
H36B C36A H36C 109.5 . . ?
C35A C37A H37A 109.4 . . ?
C35A C37A H37B 109.5 . . ?
H37A C37A H37B 109.5 . . ?
C35A C37A H37C 109.6 . . ?
H37A C37A H37C 109.5 . . ?
H37B C37A H37C 109.5 . . ?
C2B C1B C6B 120.0 . . ?
C2B C1B C23 109.9(11) . . ?
C6B C1B C23 129.7(11) . . ?
C3B C2B C1B 120.0 . . ?
C3B C2B H2BA 120.0 . . ?
C1B C2B H2BA 120.0 . . ?
C2B C3B C4B 120.0 . . ?
C2B C3B H3BA 120.0 . . ?
C4B C3B H3BA 120.0 . . ?
C3B C4B C5B 120.0 . . ?
C3B C4B C11B 116.7(7) . . ?
C5B C4B C11B 119.1(7) . . ?
C6B C5B C4B 120.0 . . ?
C6B C5B C10B 120.0 . . ?
C4B C5B C10B 120.0 . . ?
C7B C6B C5B 120.0 . . ?
C7B C6B C1B 120.0 . . ?
C5B C6B C1B 120.0 . . ?
C6B C7B C8B 120.0 . . ?
C6B C7B H7BA 120.0 . . ?
C8B C7B H7BA 120.0 . . ?
C9B C8B C7B 120.0 . . ?
C9B C8B H8BA 120.0 . . ?
C7B C8B H8BA 120.0 . . ?
C8B C9B C10B 120.0 . . ?
C8B C9B H9BA 120.0 . . ?
C10B C9B H9BA 120.0 . . ?
C9B C10B C5B 120.0 . . ?
C9B C10B C17B 125.5(7) . . ?
C5B C10B C17B 114.1(7) . . ?
C12B C11B C16B 120.0 . . ?
C12B C11B C4B 125.4(7) . . ?
C16B C11B C4B 113.1(7) . . ?
C11B C12B C13B 120.0 . . ?
C11B C12B H12D 120.0 . . ?
C13B C12B H12D 120.0 . . ?
C14B C13B C12B 120.0 . . ?
C14B C13B H13B 120.0 . . ?
C12B C13B H13B 120.0 . . ?
C15B C14B C13B 120.0 . . ?
C15B C14B C23B 117.4(15) . . ?
C13B C14B C23B 122.6(15) . . ?
C14B C15B C16B 120.0 . . ?
C14B C15B C20B 120.0 . . ?
C16B C15B C20B 120.0 . . ?
C17B C16B C15B 120.0 . . ?
C17B C16B C11B 120.0 . . ?
C15B C16B C11B 120.0 . . ?
C16B C17B C18B 120.0 . . ?
C16B C17B C10B 120.6(7) . . ?
C18B C17B C10B 117.1(7) . . ?
C19B C18B C17B 120.0 . . ?
C19B C18B H18B 120.0 . . ?
C17B C18B H18B 120.0 . . ?
C18B C19B C20B 120.0 . . ?
C18B C19B H19B 120.0 . . ?
C20B C19B H19B 120.0 . . ?
C19B C20B C15B 120.0 . . ?
C19B C20B C21B 113.6(13) . . ?
C15B C20B C21B 125.3(13) . . ?
O24B C21B N22B 123(3) . . ?
O24B C21B C20B 127(3) . . ?
N22B C21B C20B 103(2) . . ?
C21B N22B C23B 135(3) . . ?
C21B N22B C26B 119(2) . . ?
C23B N22B C26B 106(2) . . ?
O25B C23B N22B 132(3) . . ?
O25B C23B C14B 111(3) . . ?
N22B C23B C14B 116(3) . . ?
C27B C26B C31B 120.0 . . ?
C27B C26B N22B 116.7(17) . . ?
C31B C26B N22B 123.2(17) . . ?
C32B C27B C26B 118(2) . . ?
C32B C27B C28B 122(2) . . ?
C26B C27B C28B 120.0 . . ?
C29B C28B C27B 120.0 . . ?
C29B C28B H28B 120.0 . . ?
C27B C28B H28B 120.0 . . ?
C30B C29B C28B 120.0 . . ?
C30B C29B H29B 120.0 . . ?
C28B C29B H29B 120.0 . . ?
C29B C30B C31B 120.0 . . ?
C29B C30B H30B 120.0 . . ?
C31B C30B H30B 120.0 . . ?
C30B C31B C26B 120.0 . . ?
C30B C31B C35B 123.3(17) . . ?
C26B C31B C35B 116.4(17) . . ?
C27B C32B C33B 118(3) . . ?
C27B C32B C34B 110(2) . . ?
C33B C32B C34B 96(2) . . ?
C27B C32B H32B 110.8 . . ?
C33B C32B H32B 111.0 . . ?
C34B C32B H32B 111.0 . . ?
C32B C33B H33D 109.4 . . ?
C32B C33B H33E 109.4 . . ?
H33D C33B H33E 109.5 . . ?
C32B C33B H33F 109.5 . . ?
H33D C33B H33F 109.5 . . ?
H33E C33B H33F 109.5 . . ?
C32B C34B H34D 109.4 . . ?
C32B C34B H34E 109.6 . . ?
H34D C34B H34E 109.5 . . ?
C32B C34B H34F 109.4 . . ?
H34D C34B H34F 109.5 . . ?
H34E C34B H34F 109.5 . . ?
C36B C35B C37B 102(2) . . ?
C36B C35B C31B 103(2) . . ?
C37B C35B C31B 113.6(19) . . ?
C36B C35B H35B 112.5 . . ?
C37B C35B H35B 112.5 . . ?
C31B C35B H35B 112.4 . . ?
C35B C36B H36D 109.6 . . ?
C35B C36B H36E 109.2 . . ?
H36D C36B H36E 109.5 . . ?
C35B C36B H36F 109.6 . . ?
H36D C36B H36F 109.5 . . ?
H36E C36B H36F 109.5 . . ?
C35B C37B H37D 109.5 . . ?
C35B C37B H37E 109.5 . . ?
H37D C37B H37E 109.5 . . ?
C35B C37B H37F 109.5 . . ?
H37D C37B H37F 109.5 . . ?
H37E C37B H37F 109.5 . . ?
C105 C101 C1C 134(2) . . ?
C105 C101 S102 105.2(18) . . ?
C1C C101 S102 121.0(14) . . ?
C101 S102 C103 95.1(11) . . ?
C104 C103 C108 122(3) . . ?
C104 C103 S102 101(2) . . ?
C108 C103 S102 137(2) . . ?
C103 C104 C105 124(3) . . ?
C103 C104 S106 107(2) . . ?
C105 C104 S106 129(3) . . ?
C104 C105 C101 114(3) . . ?
C104 C105 H10A 123.0 . . ?
C101 C105 H10A 123.0 . . ?
C107 S106 C104 87.7(13) . . ?
C108 C107 C111 111(3) . . ?
C108 C107 S106 117(2) . . ?
C111 C107 S106 131.3(18) . . ?
C107 C108 C103 106(3) . . ?
C107 C108 C109 114(3) . . ?
C103 C108 C109 137(2) . . ?
C137 C109 C108 112.5(19) . . ?
C137 C109 C125 111.4(18) . . ?
C108 C109 C125 115.0(19) . . ?
C137 C109 C110 108.5(17) . . ?
C108 C109 C110 92.2(18) . . ?
C125 C109 C110 115.9(16) . . ?
C111 C110 C115 120.0 . . ?
C111 C110 C109 110.8(18) . . ?
C115 C110 C109 128.1(18) . . ?
C112 C111 C110 120.0 . . ?
C112 C111 C107 134.8(19) . . ?
C110 C111 C107 104.4(19) . . ?
C111 C112 C113 120.0 . . ?
C111 C112 H11A 120.0 . . ?
C113 C112 H11A 120.0 . . ?
C114 C113 C112 120.0 . . ?
C114 C113 C116 110.9(18) . . ?
C112 C113 C116 128.6(18) . . ?
C113 C114 C115 120.0 . . ?
C113 C114 C118 108(2) . . ?
C115 C114 C118 132(2) . . ?
C114 C115 C110 120.0 . . ?
C114 C115 H11B 120.0 . . ?
C110 C115 H11B 120.0 . . ?
C161 C116 C149 120.4(18) . . ?
C161 C116 C117 105.3(18) . . ?
C149 C116 C117 110.6(18) . . ?
C161 C116 C113 108.1(15) . . ?
C149 C116 C113 111.7(15) . . ?
C117 C116 C113 98.4(19) . . ?
C121 C117 C118 106(3) . . ?
C121 C117 C116 142(3) . . ?
C118 C117 C116 111(3) . . ?
C117 C118 C114 111(3) . . ?
C117 C118 S119 113(2) . . ?
C114 C118 S119 135(2) . . ?
C120 S119 C118 89.6(13) . . ?
C121 C120 C124 117(3) . . ?
C121 C120 S119 107(2) . . ?
C124 C120 S119 136(3) . . ?
C117 C121 C120 124(3) . . ?
C117 C121 S122 130(3) . . ?
C120 C121 S122 105(2) . . ?
C123 S122 C121 92.1(13) . . ?
C124 C123 C1D 135(2) . . ?
C124 C123 S122 109(2) . . ?
C1D C123 S122 116.5(14) . . ?
C123 C124 C120 117(3) . . ?
C123 C124 H12B 121.5 . . ?
C120 C124 H12B 121.6 . . ?
C126 C125 C130 120.0 . . ?
C126 C125 C109 113.8(18) . . ?
C130 C125 C109 125.9(18) . . ?
C127 C126 C125 120.0 . . ?
C127 C126 H12G 120.0 . . ?
C125 C126 H12G 120.0 . . ?
C126 C127 C128 120.0 . . ?
C126 C127 H12H 120.0 . . ?
C128 C127 H12H 120.0 . . ?
C129 C128 C127 120.0 . . ?
C129 C128 C131 117.1(17) . . ?
C127 C128 C131 122.5(17) . . ?
C130 C129 C128 120.0 . . ?
C130 C129 H12I 120.0 . . ?
C128 C129 H12I 120.0 . . ?
C129 C130 C125 120.0 . . ?
C129 C130 H13E 120.0 . . ?
C125 C130 H13E 120.0 . . ?
C132 C131 C128 100.8(15) . . ?
C131 C132 C133 109(2) . . ?
C134 C133 C132 134(2) . . ?
C133 C134 C135 130(2) . . ?
C13X C135 C134 80(2) . . ?
C134 C135 C13Y 99(2) . . ?
C138 C137 C142 120.0 . . ?
C138 C137 C109 123.9(18) . . ?
C142 C137 C109 115.8(18) . . ?
C137 C138 C139 120.0 . . ?
C137 C138 H13F 120.0 . . ?
C139 C138 H13F 120.0 . . ?
C138 C139 C140 120.0 . . ?
C138 C139 H13G 120.0 . . ?
C140 C139 H13G 120.0 . . ?
C141 C140 C139 120.0 . . ?
C141 C140 C143 119.3(15) . . ?
C139 C140 C143 120.7(15) . . ?
C140 C141 C142 120.0 . . ?
C140 C141 H14A 120.0 . . ?
C142 C141 H14A 120.0 . . ?
C141 C142 C137 120.0 . . ?
C141 C142 H14B 120.0 . . ?
C137 C142 H14B 120.0 . . ?
C144 C143 C140 110.5(14) . . ?
C143 C144 C145 103.6(16) . . ?
C144 C145 C146 103.9(19) . . ?
C145 C146 C147 101(2) . . ?
C146 C147 C148 101(2) . . ?
C150 C149 C154 120.0 . . ?
C150 C149 C116 127.0(19) . . ?
C154 C149 C116 112.9(19) . . ?
C149 C150 C151 120.0 . . ?
C149 C150 H15B 120.0 . . ?
C151 C150 H15B 120.0 . . ?
C152 C151 C150 120.0 . . ?
C152 C151 H15C 120.0 . . ?
C150 C151 H15C 120.0 . . ?
C151 C152 C153 120.0 . . ?
C151 C152 C155 111.5(19) . . ?
C153 C152 C155 128.2(19) . . ?
C154 C153 C152 120.0 . . ?
C154 C153 H15D 120.0 . . ?
C152 C153 H15D 120.0 . . ?
C153 C154 C149 120.0 . . ?
C153 C154 H15E 120.0 . . ?
C149 C154 H15E 120.0 . . ?
C156 C155 C152 87(3) . . ?
C155 C156 C157 96(4) . . ?
C156 C157 C158 132(10) . . ?
C159 C158 C157 122(8) . . ?
C158 C159 C160 103(5) . . ?
C162 C161 C166 120.0 . . ?
C162 C161 C116 130.5(15) . . ?
C166 C161 C116 109.0(15) . . ?
C161 C162 C163 120.0 . . ?
C161 C162 H16A 120.0 . . ?
C163 C162 H16A 120.0 . . ?
C162 C163 C164 120.0 . . ?
C162 C163 H16B 120.0 . . ?
C164 C163 H16B 120.0 . . ?
C163 C164 C165 120.0 . . ?
C163 C164 C167 112.7(14) . . ?
C165 C164 C167 124.9(14) . . ?
C164 C165 C166 120.0 . . ?
C164 C165 H16C 120.0 . . ?
C166 C165 H16C 120.0 . . ?
C165 C166 C161 120.0 . . ?
C165 C166 H16D 120.0 . . ?
C161 C166 H16D 120.0 . . ?
C168 C167 C164 109.1(18) . . ?
C167 C168 C169 91(2) . . ?
C170 C169 C168 118(4) . . ?
C171 C170 C169 143(4) . . ?
C170 C171 C172 123(4) . . ?
C2C C1C C6C 120.0 . . ?
C2C C1C C101 114.9(10) . . ?
C6C C1C C101 123.2(10) . . ?
C1C C2C C3C 120.0 . . ?
C1C C2C H2CA 120.0 . . ?
C3C C2C H2CA 120.0 . . ?
C2C C3C C4C 120.0 . . ?
C2C C3C H3CA 120.0 . . ?
C4C C3C H3CA 120.0 . . ?
C5C C4C C3C 120.0 . . ?
C5C C4C C11C 120.0(7) . . ?
C3C C4C C11C 119.8(7) . . ?
C4C C5C C6C 120.0 . . ?
C4C C5C C10C 120.0 . . ?
C6C C5C C10C 120.0 . . ?
C7C C6C C5C 120.0 . . ?
C7C C6C C1C 120.0 . . ?
C5C C6C C1C 120.0 . . ?
C6C C7C C8C 120.0 . . ?
C6C C7C H7CA 120.0 . . ?
C8C C7C H7CA 120.0 . . ?
C9C C8C C7C 120.0 . . ?
C9C C8C H8CA 120.0 . . ?
C7C C8C H8CA 120.0 . . ?
C10C C9C C8C 120.0 . . ?
C10C C9C H9CA 120.0 . . ?
C8C C9C H9CA 120.0 . . ?
C9C C10C C5C 120.0 . . ?
C9C C10C C17C 120.4(7) . . ?
C5C C10C C17C 119.4(7) . . ?
C12C C11C C16C 120.0 . . ?
C12C C11C C4C 120.3(8) . . ?
C16C C11C C4C 119.0(8) . . ?
C13C C12C C11C 120.0 . . ?
C13C C12C H12E 120.0 . . ?
C11C C12C H12E 120.0 . . ?
C12C C13C C14C 120.0 . . ?
C12C C13C H13C 120.0 . . ?
C14C C13C H13C 120.0 . . ?
C15C C14C C13C 120.0 . . ?
C15C C14C C23C 117.4(12) . . ?
C13C C14C C23C 122.1(13) . . ?
C16C C15C C14C 120.0 . . ?
C16C C15C C20C 120.0 . . ?
C14C C15C C20C 120.0 . . ?
C15C C16C C17C 120.0 . . ?
C15C C16C C11C 120.0 . . ?
C17C C16C C11C 120.0 . . ?
C16C C17C C18C 120.0 . . ?
C16C C17C C10C 120.3(8) . . ?
C18C C17C C10C 119.7(8) . . ?
C19C C18C C17C 120.0 . . ?
C19C C18C H18C 120.0 . . ?
C17C C18C H18C 120.0 . . ?
C18C C19C C20C 120.0 . . ?
C18C C19C H19C 120.0 . . ?
C20C C19C H19C 120.0 . . ?
C19C C20C C15C 120.0 . . ?
C19C C20C C21C 109.1(14) . . ?
C15C C20C C21C 130.9(14) . . ?
O24C C21C N22C 126(3) . . ?
O24C C21C C20C 138(3) . . ?
N22C C21C C20C 96(3) . . ?
C23C N22C C26C 105(2) . . ?
C23C N22C C21C 142(3) . . ?
C26C N22C C21C 111(3) . . ?
O25C C23C N22C 137(3) . . ?
O25C C23C C14C 111(2) . . ?
N22C C23C C14C 111(2) . . ?
C27C C26C C31C 120.0 . . ?
C27C C26C N22C 119(2) . . ?
C31C C26C N22C 121(2) . . ?
C26C C27C C28C 120.0 . . ?
C26C C27C C32C 138(2) . . ?
C28C C27C C32C 102(2) . . ?
C29C C28C C27C 120.0 . . ?
C29C C28C H28C 120.0 . . ?
C27C C28C H28C 120.0 . . ?
C28C C29C C30C 120.0 . . ?
C28C C29C H29C 120.0 . . ?
C30C C29C H29C 120.0 . . ?
C31C C30C C29C 120.0 . . ?
C31C C30C H30C 120.0 . . ?
C29C C30C H30C 120.0 . . ?
C30C C31C C26C 120.0 . . ?
C30C C31C C35C 125(2) . . ?
C26C C31C C35C 114(2) . . ?
C34C C32C C33C 158(4) . . ?
C34C C32C C27C 101(3) . . ?
C33C C32C C27C 95(2) . . ?
C34C C32C H32C 96.2 . . ?
C33C C32C H32C 96.8 . . ?
C27C C32C H32C 96.9 . . ?
C32C C33C H33G 109.6 . . ?
C32C C33C H33H 109.5 . . ?
H33G C33C H33H 109.5 . . ?
C32C C33C H33I 109.2 . . ?
H33G C33C H33I 109.5 . . ?
H33H C33C H33I 109.5 . . ?
C32C C34C H34G 110.0 . . ?
C32C C34C H34H 108.6 . . ?
H34G C34C H34H 109.5 . . ?
C32C C34C H34I 109.8 . . ?
H34G C34C H34I 109.5 . . ?
H34H C34C H34I 109.5 . . ?
C36C C35C C37C 97(3) . . ?
C36C C35C C31C 105(2) . . ?
C37C C35C C31C 113(3) . . ?
C36C C35C H35C 113.3 . . ?
C37C C35C H35C 113.3 . . ?
C31C C35C H35C 113.1 . . ?
C35C C36C H36G 109.5 . . ?
C35C C36C H36H 109.7 . . ?
H36G C36C H36H 109.5 . . ?
C35C C36C H36I 109.2 . . ?
H36G C36C H36I 109.5 . . ?
H36H C36C H36I 109.5 . . ?
C35C C37C H37G 109.5 . . ?
C35C C37C H37H 109.2 . . ?
H37G C37C H37H 109.5 . . ?
C35C C37C H37I 109.7 . . ?
H37G C37C H37I 109.5 . . ?
H37H C37C H37I 109.5 . . ?
C2D C1D C6D 120.0 . . ?
C2D C1D C123 117.8(10) . . ?
C6D C1D C123 122.2(10) . . ?
C1D C2D C3D 120.0 . . ?
C1D C2D H2DA 120.0 . . ?
C3D C2D H2DA 120.0 . . ?
C4D C3D C2D 120.0 . . ?
C4D C3D H3DA 120.0 . . ?
C2D C3D H3DA 120.0 . . ?
C5D C4D C3D 120.0 . . ?
C5D C4D C11D 122.0(8) . . ?
C3D C4D C11D 117.8(8) . . ?
C4D C5D C6D 120.0 . . ?
C4D C5D C10D 120.0 . . ?
C6D C5D C10D 120.0 . . ?
C7D C6D C5D 120.0 . . ?
C7D C6D C1D 120.0 . . ?
C5D C6D C1D 120.0 . . ?
C6D C7D C8D 120.0 . . ?
C6D C7D H7DA 120.0 . . ?
C8D C7D H7DA 120.0 . . ?
C9D C8D C7D 120.0 . . ?
C9D C8D H8DA 120.0 . . ?
C7D C8D H8DA 120.0 . . ?
C8D C9D C10D 120.0 . . ?
C8D C9D H9DA 120.0 . . ?
C10D C9D H9DA 120.0 . . ?
C9D C10D C5D 120.0 . . ?
C9D C10D C17D 122.5(8) . . ?
C5D C10D C17D 116.9(8) . . ?
C12D C11D C16D 120.0 . . ?
C12D C11D C4D 121.9(8) . . ?
C16D C11D C4D 117.4(8) . . ?
C11D C12D C13D 120.0 . . ?
C11D C12D H12F 120.0 . . ?
C13D C12D H12F 120.0 . . ?
C12D C13D C14D 120.0 . . ?
C12D C13D H13D 120.0 . . ?
C14D C13D H13D 120.0 . . ?
C13D C14D C15D 120.0 . . ?
C13D C14D C23D 120.1(11) . . ?
C15D C14D C23D 118.5(11) . . ?
C16D C15D C14D 120.0 . . ?
C16D C15D C20D 120.0 . . ?
C14D C15D C20D 120.0 . . ?
C15D C16D C17D 120.0 . . ?
C15D C16D C11D 120.0 . . ?
C17D C16D C11D 120.0 . . ?
C18D C17D C16D 120.0 . . ?
C18D C17D C10D 118.5(8) . . ?
C16D C17D C10D 121.4(8) . . ?
C17D C18D C19D 120.0 . . ?
C17D C18D H18D 120.0 . . ?
C19D C18D H18D 120.0 . . ?
C18D C19D C20D 120.0 . . ?
C18D C19D H19D 120.0 . . ?
C20D C19D H19D 120.0 . . ?
C19D C20D C15D 120.0 . . ?
C19D C20D C21D 117.5(12) . . ?
C15D C20D C21D 122.3(12) . . ?
O24D C21D N22D 122(3) . . ?
O24D C21D C20D 123(2) . . ?
N22D C21D C20D 115(2) . . ?
C21D N22D C23D 128(3) . . ?
C21D N22D C26D 119(2) . . ?
C23D N22D C26D 110(2) . . ?
O25D C23D N22D 125(3) . . ?
O25D C23D C14D 119(2) . . ?
N22D C23D C14D 113(2) . . ?
C27D C26D C31D 120.0 . . ?
C27D C26D N22D 130(3) . . ?
C31D C26D N22D 110(3) . . ?
C32D C27D C28D 124(4) . . ?
C32D C27D C26D 115(4) . . ?
C28D C27D C26D 120.0 . . ?
C27D C28D C29D 120.0 . . ?
C27D C28D H28D 120.0 . . ?
C29D C28D H28D 120.0 . . ?
C28D C29D C30D 120.0 . . ?
C28D C29D H29D 120.0 . . ?
C30D C29D H29D 120.0 . . ?
C31D C30D C29D 120.0 . . ?
C31D C30D H30D 120.0 . . ?
C29D C30D H30D 120.0 . . ?
C30D C31D C26D 120.0 . . ?
C30D C31D C35D 109(3) . . ?
C26D C31D C35D 131(3) . . ?
C27D C32D C33D 116(3) . . ?
C27D C32D C34D 116(3) . . ?
C33D C32D C34D 109(3) . . ?
C27D C32D H32D 104.8 . . ?
C33D C32D H32D 104.6 . . ?
C34D C32D H32D 104.8 . . ?
C32D C33D H33J 109.3 . . ?
C32D C33D H33K 109.6 . . ?
H33J C33D H33K 109.5 . . ?
C32D C33D H33L 109.5 . . ?
H33J C33D H33L 109.5 . . ?
H33K C33D H33L 109.5 . . ?
C32D C34D H34J 109.4 . . ?
C32D C34D H34K 109.7 . . ?
H34J C34D H34K 109.5 . . ?
C32D C34D H34L 109.3 . . ?
H34J C34D H34L 109.5 . . ?
H34K C34D H34L 109.5 . . ?
C31D C35D C37D 107(3) . . ?
C31D C35D C36D 129(3) . . ?
C37D C35D C36D 98(3) . . ?
C31D C35D H35D 107.2 . . ?
C37D C35D H35D 107.3 . . ?
C36D C35D H35D 107.5 . . ?
C35D C36D H36J 109.5 . . ?
C35D C36D H36K 109.3 . . ?
H36J C36D H36K 109.5 . . ?
C35D C36D H36L 109.6 . . ?
H36J C36D H36L 109.5 . . ?
H36K C36D H36L 109.5 . . ?
C35D C37D H37J 109.7 . . ?
C35D C37D H37K 109.6 . . ?
H37J C37D H37K 109.5 . . ?
C35D C37D H37L 109.1 . . ?
H37J C37D H37L 109.5 . . ?
H37K C37D H37L 109.5 . . ?
C2W C1W C6W 120.0 . . ?
C2W C1W Cl1W 123(3) . . ?
C6W C1W Cl1W 117(3) . . ?
C3W C2W C1W 120.0 . . ?
C2W C3W C4W 120.0 . . ?
C3W C4W C5W 120.0 . . ?
C6W C5W C4W 120.0 . . ?
C5W C6W C1W 120.0 . . ?
C8W C7W C12W 120.0 . . ?
C8W C7W Cl2W 117(2) . . ?
C12W C7W Cl2W 122(2) . . ?
C9W C8W C7W 120.0 . . ?
C8W C9W C10W 120.0 . . ?
C11W C10W C9W 120.0 . . ?
C12W C11W C10W 120.0 . . ?
C11W C12W C7W 120.0 . . ?
 
_refine_diff_density_max    0.398
_refine_diff_density_min   -0.330
_refine_diff_density_rms    0.091

_shelx_res_file
;

    IT-PMI.res created by SHELXL-2014/7


TITL shelxt_a.res in P2(1)/c
REM Old TITL shelxt in P 1 21/c 1
REM SHELXT solution in P2(1)/c: R1 0.332, Rweak 0.089, Alpha 0.144
REM <I/s>   0.242 for  924 systematic absences,  Orientation as input
REM Formula found by SHELXT:  C219 N38 O13 Cl8

CELL  0.68890  35.662  15.1262  44.784   90.000  111.148   90.000
ZERR    8.000   0.003   0.0015   0.003    0.000    0.007    0.000
LATT  1
SYMM -X, 1/2+Y, 1/2-Z
SFAC C    H    N    O    S    CL
DISP C  0.0029 0.0015   5.83
DISP N  0.0056 0.0031  11.95
DISP O  0.0101 0.0057  21.99
DISP S  0.1188 0.1164 451.95
DISP CL 0.1424 0.1495 580.60
UNIT 1136 1048 16   40   32   8
L.S. 10
MERG
BOND $H
TEMP -173
SIZE 0.080 0.080 0.035
TWIN -1 0 0 0 -1 0 0.906 0 1
SHEL 1000 1.0
DAMP 10
LIST 4
ACTA
FMAP 2
PLAN 40

DFIX 1.7 C67 C68 C68 C69 C69 C70 C70 C71 C71 C72
DFIX 1.7 C155 C156 C156 C157 C157 C158 C158 C159 C159 C160
SADI 0.005 C31 C32 C32 C33 C32 C33' C33 C34 C33' C34 C34 C35 C35 C36
SADI 0.005 C43 C44 C44 C45 C44 C45' C45 C46 C45' C46 C46 C47 C47 C48
SADI 0.005 C55 C56 C56 C57 C57 C58 C58 C59 C59 C60
rem SADI 0.005 C67 C68 C68 C69 C69 C70 C70 C71 C71 C72
SADI 0.005 C131 C132 C132 C133 C133 C134 C134 C135 C135 C13X C135 C13Y
SADI 0.005 C143 C144 C144 C145 C145 C146 C146 C147 C147 C148
rem SADI 0.005 C155 C156 C156 C157 C157 C158 C158 C159 C159 C160
SADI 0.005 C167 C168 C168 C169 C169 C170 C170 C171 C171 C172
SADI 0.005 C128 C131 C140 C143 C152 C155 C164 C167
SADI 0.005 C7W CL2W C1W CL1W
FLAT C4B C5B C10B C17B C16B C11B
DFIX 1.40 N22D C21D N22D C23D
DFIX 1.20 C21D O24D C23D O25D
DANG 2.27 N22D O24D N22D O25D

WGHT    0.106300
EXTI    0.000479
BASF   0.00606
FVAR       0.10098
C1    1    0.357405    0.340646    0.673290    11.00000    0.08659
S2    5    0.384476    0.345654    0.715710    11.00000    0.13048
C3    1    0.431153    0.345062    0.709918    11.00000    0.10391
C4    1    0.424831    0.333343    0.678495    11.00000    0.11919
C5    1    0.386109    0.336341    0.659509    11.00000    0.11038
AFIX  43
H5A   2    0.378549    0.335513    0.636882    11.00000   -1.20000
AFIX   0
S6    5    0.471762    0.344158    0.674971    11.00000    0.15526
C7    1    0.495506    0.348996    0.716686    11.00000    0.11401
C8    1    0.470129    0.340447    0.732968    11.00000    0.12314
C9    1    0.495154    0.348629    0.769012    11.00000    0.08767
AFIX  66
C10   1    0.537178    0.343298    0.767282    11.00000    0.11365
C11   1    0.538278    0.345816    0.736583    11.00000    0.15005
C12   1    0.574955    0.351342    0.732358    11.00000    0.13710
AFIX  43
H12A  2    0.575707    0.353063    0.711377    11.00000   -1.20000
AFIX  65
C13   1    0.610531    0.354350    0.758833    11.00000    0.10696
C14   1    0.609432    0.351832    0.789533    11.00000    0.14933
C15   1    0.572756    0.346306    0.793758    11.00000    0.14743
AFIX  43
H15A  2    0.572004    0.344585    0.814739    11.00000   -1.20000
AFIX   0
C16   1    0.655389    0.377300    0.754641    11.00000    0.11932
C17   1    0.673052    0.364379    0.793319    11.00000    0.10120
C18   1    0.649510    0.344372    0.809873    11.00000    0.10727
S19   5    0.676453    0.341629    0.850288    11.00000    0.13561
C20   1    0.723097    0.344100    0.844269    11.00000    0.08465
C21   1    0.716047    0.356757    0.810913    11.00000    0.10043
S22   5    0.764738    0.353392    0.809306    11.00000    0.11957
C23   1    0.791524    0.334280    0.849789    11.00000    0.09256
C24   1    0.762784    0.335911    0.865205    11.00000    0.10733
AFIX  43
H24A  2    0.770088    0.331775    0.887763    11.00000   -1.20000
AFIX  66
C25   1    0.487526    0.266329    0.784165    11.00000    0.13336
C26   1    0.498784    0.272188    0.817224    11.00000    0.19635
AFIX  43
H26A  2    0.511157    0.324519    0.828068    11.00000   -1.20000
AFIX  65
C27   1    0.491937    0.201480    0.834418    11.00000    0.18403
AFIX  43
H27A  2    0.499631    0.205485    0.857012    11.00000   -1.20000
AFIX  65
C28   1    0.473833    0.124911    0.818552    11.00000    0.12451
C29   1    0.462576    0.119051    0.785493    11.00000    0.17611
AFIX  43
H29E  2    0.450202    0.066719    0.774649    11.00000   -1.20000
AFIX  65
C30   1    0.469422    0.189759    0.768299    11.00000    0.16890
AFIX  43
H30E  2    0.461728    0.185753    0.745705    11.00000   -1.20000
AFIX   0
C31   1    0.461987    0.038277    0.837529    11.00000    0.17434
C32   1    0.416614    0.054067    0.841501    11.00000    0.23383
PART   1
C33   1    0.424449    0.013871    0.878938    10.50000    0.42838
PART   2
C33'  1    0.439683    0.034935    0.881602    10.50000    0.86346
PART   0
C34   1    0.405378    0.118732    0.874133    11.00000    0.86188
C35   1    0.372348    0.132106    0.835744    11.00000    2.00000
C36   1    0.338712    0.179605    0.802090    11.00000    0.85250
AFIX  66
C37   1    0.484440    0.428567    0.782772    11.00000    0.13997
C38   1    0.509035    0.502793    0.790928    11.00000    0.11976
AFIX  43
H38A  2    0.534171    0.502697    0.788077    11.00000   -1.20000
AFIX  65
C39   1    0.496850    0.577159    0.803256    11.00000    0.15038
AFIX  43
H39A  2    0.513659    0.627888    0.808831    11.00000   -1.20000
AFIX  65
C40   1    0.460071    0.577300    0.807428    11.00000    0.15027
C41   1    0.435476    0.503075    0.799272    11.00000    0.15045
AFIX  43
H41A  2    0.410339    0.503172    0.802124    11.00000   -1.20000
AFIX  65
C42   1    0.447660    0.428709    0.786944    11.00000    0.22054
AFIX  43
H42A  2    0.430851    0.377979    0.781370    11.00000   -1.20000
AFIX   0
C43   1    0.445763    0.669660    0.823061    11.00000    0.16701
C44   1    0.451872    0.655402    0.857390    11.00000    0.21432
PART   1
C45   1    0.448690    0.723594    0.880356    10.50000    0.39922
PART   2
C45'  1    0.446511    0.614752    0.885867    10.50000    0.41122
PART   0
C46   1    0.438623    0.682989    0.906837    11.00000    0.43244
C47   1    0.429555    0.636265    0.932742    11.00000    0.51459
C48   1    0.403701    0.704945    0.939373    11.00000    0.64746
AFIX  66
C49   1    0.664333    0.299456    0.738324    11.00000    0.15230
C50   1    0.680752    0.216222    0.747971    11.00000    0.16355
AFIX  43
H50A  2    0.688793    0.199369    0.769824    11.00000   -1.20000
AFIX  65
C51   1    0.685405    0.157647    0.725645    11.00000    0.24683
AFIX  43
H51A  2    0.696627    0.100760    0.732238    11.00000   -1.20000
AFIX  65
C52   1    0.673640    0.182306    0.693670    11.00000    0.18143
C53   1    0.657222    0.265539    0.684023    11.00000    0.20322
AFIX  43
H53A  2    0.649181    0.282392    0.662170    11.00000   -1.20000
AFIX  65
C54   1    0.652568    0.324115    0.706349    11.00000    0.18823
AFIX  43
H54A  2    0.641346    0.381002    0.699756    11.00000   -1.20000
AFIX   0
C55   1    0.681580    0.103277    0.672912    11.00000    0.29052
C56   1    0.722800    0.129076    0.663634    11.00000    0.37706
C57   1    0.707615    0.061718    0.630723    11.00000    0.85297
C58   1    0.719051    0.096851    0.598678    11.00000    0.38292
C59   1    0.719488    0.143250    0.563971    11.00000    0.30015
C60   1    0.724055    0.236749    0.586541    11.00000    0.78577
AFIX  66
C61   1    0.661665    0.468973    0.749255    11.00000    0.10833
C62   1    0.640134    0.540230    0.754401    11.00000    0.11892
AFIX  43
H62A  2    0.619224    0.530559    0.762470    11.00000   -1.20000
AFIX  65
C63   1    0.649198    0.625639    0.747739    11.00000    0.14615
AFIX  43
H63A  2    0.634483    0.674340    0.751256    11.00000   -1.20000
AFIX  65
C64   1    0.679793    0.639790    0.735933    11.00000    0.16493
C65   1    0.701324    0.568534    0.730787    11.00000    0.11125
AFIX  43
H65A  2    0.722233    0.578206    0.722718    11.00000   -1.20000
AFIX  65
C66   1    0.692260    0.483125    0.737449    11.00000    0.12985
AFIX  43
H66A  2    0.706975    0.434424    0.733932    11.00000   -1.20000
AFIX   0
C67   1    0.686086    0.751488    0.729327    11.00000    0.18498
C68   1    0.679349    0.861178    0.717428    11.00000    0.46126
C69   1    0.645725    0.814908    0.684012    11.00000    0.51042
C70   1    0.615445    0.858540    0.647245    11.00000    0.47941
C71   1    0.581377    0.889722    0.610753    11.00000    0.45844
C72   1    0.555168    0.970579    0.621472    11.00000    2.00000
AFIX 116
C1A   1    0.313043    0.347630    0.661777    11.00000    0.10956
C2A   1    0.298795    0.312194    0.684294    11.00000    0.17499
AFIX  43
H2AA  2    0.317181    0.292553    0.704393    11.00000   -1.20000
AFIX 115
C3A   1    0.257647    0.305494    0.677404    11.00000    0.14281
AFIX  43
H3AA  2    0.247910    0.281275    0.692793    11.00000   -1.20000
AFIX 115
C4A   1    0.230747    0.334231    0.647996    11.00000    0.07776
C5A   1    0.244994    0.369668    0.625479    11.00000    0.07999
C6A   1    0.286142    0.376368    0.632369    11.00000    0.11742
C7A   1    0.300391    0.411804    0.609852    11.00000    0.13042
AFIX  43
H7AA  2    0.328514    0.416382    0.614562    11.00000   -1.20000
AFIX 115
C8A   1    0.273491    0.440541    0.580445    11.00000    0.11324
AFIX  43
H8AA  2    0.283229    0.464760    0.565055    11.00000   -1.20000
AFIX 115
C9A   1    0.232343    0.433842    0.573554    11.00000    0.09718
AFIX  43
H9AA  2    0.213958    0.453483    0.553455    11.00000   -1.20000
AFIX 115
C10A  1    0.218094    0.398406    0.596070    11.00000    0.06375
AFIX 116
C11A  1    0.185013    0.341573    0.640245    11.00000    0.10404
C12A  1    0.169734    0.312809    0.663061    11.00000    0.08423
AFIX  43
H12C  2    0.187371    0.302458    0.684444    11.00000   -1.20000
AFIX 115
C13A  1    0.128648    0.299191    0.654593    11.00000    0.09924
AFIX  43
H13A  2    0.118206    0.279533    0.670187    11.00000   -1.20000
AFIX 115
C14A  1    0.102842    0.314337    0.623308    11.00000    0.06593
C15A  1    0.118121    0.343100    0.600491    11.00000    0.07556
C16A  1    0.159206    0.356719    0.608959    11.00000    0.09658
C17A  1    0.174487    0.385482    0.586143    11.00000    0.05736
C18A  1    0.148681    0.400628    0.554857    11.00000    0.06872
AFIX  43
H18A  2    0.159124    0.420286    0.539263    11.00000   -1.20000
AFIX 115
C19A  1    0.107595    0.387010    0.546388    11.00000    0.08026
AFIX  43
H19A  2    0.089959    0.397362    0.525006    11.00000   -1.20000
AFIX 115
C20A  1    0.092315    0.358247    0.569204    11.00000    0.07819
AFIX   0
C21A  1    0.049701    0.338973    0.559823    11.00000    0.11560
N22A  3    0.037034    0.301937    0.583653    11.00000    0.09230
C23A  1    0.059364    0.290472    0.617961    11.00000    0.09890
O24A  4    0.024289    0.344789    0.532986    11.00000    0.12109
O25A  4    0.043699    0.262084    0.635673    11.00000    0.12540
AFIX  66
C26A  1   -0.001453    0.255490    0.573893    11.00000    0.10121
C27A  1   -0.034828    0.302586    0.574097    11.00000    0.09436
C28A  1   -0.072574    0.263145    0.563120    11.00000    0.14206
AFIX  43
H28A  2   -0.095385    0.295333    0.563260    11.00000   -1.20000
AFIX  65
C29A  1   -0.076945    0.176609    0.551939    11.00000    0.09928
AFIX  43
H29A  2   -0.102743    0.149654    0.544437    11.00000   -1.20000
AFIX  65
C30A  1   -0.043570    0.129513    0.551735    11.00000    0.13902
AFIX  43
H30A  2   -0.046558    0.070369    0.544093    11.00000   -1.20000
AFIX  65
C31A  1   -0.005824    0.168952    0.562712    11.00000    0.11380
AFIX   0
C32A  1   -0.036411    0.394602    0.585416    11.00000    0.16428
AFIX  13
H32A  2   -0.007347    0.410913    0.595296    11.00000   -1.20000
AFIX   0
C33A  1   -0.053877    0.470142    0.562083    11.00000    0.17975
AFIX  33
H33A  2   -0.052248    0.525155    0.574046    11.00000   -1.50000
H33B  2   -0.038572    0.476539    0.547906    11.00000   -1.50000
H33C  2   -0.082058    0.457379    0.549271    11.00000   -1.50000
AFIX   0
C34A  1   -0.050369    0.393711    0.615124    11.00000    0.17014
AFIX  33
H34A  2   -0.051340    0.454436    0.622438    11.00000   -1.50000
H34B  2   -0.077149    0.367025    0.608866    11.00000   -1.50000
H34C  2   -0.031277    0.359117    0.632495    11.00000   -1.50000
AFIX   0
C35A  1    0.034569    0.112691    0.567266    11.00000    0.20660
AFIX  13
H35A  2    0.056404    0.155193    0.568104    11.00000   -1.20000
AFIX   0
C36A  1    0.048403    0.059796    0.599392    11.00000    0.19750
AFIX  33
H36A  2    0.053166    0.100863    0.617312    11.00000   -1.50000
H36B  2    0.027425    0.017498    0.599025    11.00000   -1.50000
H36C  2    0.073293    0.027852    0.601990    11.00000   -1.50000
AFIX   0
C37A  1    0.026350    0.053186    0.537662    11.00000    0.15212
AFIX  33
H37A  2    0.017816    0.089779    0.518301    11.00000   -1.50000
H37B  2    0.050937    0.021139    0.539409    11.00000   -1.50000
H37C  2    0.005069    0.010785    0.536444    11.00000   -1.50000
AFIX 116
C1B   1    0.836487    0.331688    0.863030    11.00000    0.10313
C2B   1    0.850778    0.308208    0.839068    11.00000    0.15605
AFIX  43
H2BA  2    0.832687    0.303136    0.817545    11.00000   -1.20000
AFIX 115
C3B   1    0.891539    0.292148    0.846597    11.00000    0.16973
AFIX  43
H3BA  2    0.901306    0.276100    0.830220    11.00000   -1.20000
AFIX 115
C4B   1    0.918010    0.299568    0.878089    11.00000    0.11594
C5B   1    0.903720    0.323049    0.902051    11.00000    0.10574
C6B   1    0.862959    0.339109    0.894522    11.00000    0.10880
C7B   1    0.848667    0.362590    0.918483    11.00000    0.10843
AFIX  43
H7BA  2    0.820808    0.373566    0.913337    11.00000   -1.20000
AFIX 115
C8B   1    0.875137    0.370011    0.949975    11.00000    0.12770
AFIX  43
H8BA  2    0.865369    0.386059    0.966352    11.00000   -1.20000
AFIX 115
C9B   1    0.915898    0.353951    0.957505    11.00000    0.12339
AFIX  43
H9BA  2    0.933989    0.359023    0.979028    11.00000   -1.20000
AFIX 115
C10B  1    0.930190    0.330470    0.933543    11.00000    0.12400
AFIX 116
C11B  1    0.964938    0.318410    0.883429    11.00000    0.06733
C12B  1    0.980502    0.326389    0.859222    11.00000    0.11357
AFIX  43
H12D  2    0.962921    0.334793    0.837696    11.00000   -1.20000
AFIX 115
C13B  1    1.021791    0.322070    0.866511    11.00000    0.10803
AFIX  43
H13B  2    1.032429    0.327523    0.849967    11.00000   -1.20000
AFIX 115
C14B  1    1.047516    0.309773    0.898007    11.00000    0.08657
C15B  1    1.031952    0.301795    0.922215    11.00000    0.09333
C16B  1    0.990663    0.306113    0.914926    11.00000    0.08636
C17B  1    0.975098    0.298135    0.939133    11.00000    0.10181
C18B  1    1.000822    0.285838    0.970629    11.00000    0.10540
AFIX  43
H18B  2    0.990184    0.280385    0.987173    11.00000   -1.20000
AFIX 115
C19B  1    1.042110    0.281519    0.977918    11.00000    0.09144
AFIX  43
H19B  2    1.059691    0.273114    0.999445    11.00000   -1.20000
AFIX 115
C20B  1    1.057676    0.289497    0.953712    11.00000    0.09626
AFIX   0
C21B  1    1.104261    0.264667    0.964784    11.00000    0.13918
N22B  3    1.113909    0.290176    0.939123    11.00000    0.12554
C23B  1    1.092314    0.309248    0.907641    11.00000    0.15886
O24B  4    1.127185    0.262365    0.990431    11.00000    0.15204
O25B  4    1.102233    0.320965    0.885192    11.00000    0.14663
AFIX  66
C26B  1    1.157696    0.291053    0.942595    11.00000    0.13017
C27B  1    1.174760    0.210060    0.940124    11.00000    0.13642
C28B  1    1.215448    0.204854    0.944949    11.00000    0.12802
AFIX  43
H28B  2    1.227110    0.149499    0.943260    11.00000   -1.20000
AFIX  65
C29B  1    1.239072    0.280642    0.952244    11.00000    0.12364
AFIX  43
H29B  2    1.266880    0.277084    0.955541    11.00000   -1.20000
AFIX  65
C30B  1    1.222008    0.361636    0.954715    11.00000    0.16881
AFIX  43
H30B  2    1.238154    0.413433    0.959702    11.00000   -1.20000
AFIX  65
C31B  1    1.181320    0.366842    0.949891    11.00000    0.12577
AFIX   0
C32B  1    1.151078    0.135345    0.936393    11.00000    0.21903
AFIX  13
H32B  2    1.123136    0.151449    0.934560    11.00000   -1.20000
AFIX   0
C33B  1    1.167731    0.058792    0.960658    11.00000    0.17548
AFIX  33
H33D  2    1.148253    0.010192    0.955435    11.00000   -1.50000
H33E  2    1.193163    0.037732    0.959508    11.00000   -1.50000
H33F  2    1.172293    0.080114    0.982353    11.00000   -1.50000
AFIX   0
C34B  1    1.150799    0.081846    0.905909    11.00000    0.16511
AFIX  33
H34D  2    1.134025    0.028985    0.903300    11.00000   -1.50000
H34E  2    1.139886    0.119218    0.886842    11.00000   -1.50000
H34F  2    1.178314    0.064235    0.908724    11.00000   -1.50000
AFIX   0
C35B  1    1.159691    0.456916    0.955772    11.00000    0.14285
AFIX  13
H35B  2    1.130104    0.457515    0.943308    11.00000   -1.20000
AFIX   0
C36B  1    1.180218    0.523792    0.945992    11.00000    0.30308
AFIX  33
H36D  2    1.175827    0.516217    0.923244    11.00000   -1.50000
H36E  2    1.170068    0.581739    0.949319    11.00000   -1.50000
H36F  2    1.209047    0.519970    0.958607    11.00000   -1.50000
AFIX   0
C37B  1    1.170192    0.479760    0.992710    11.00000    0.19637
AFIX  33
H37D  2    1.157230    0.436637    1.002179    11.00000   -1.50000
H37E  2    1.199385    0.477448    1.003957    11.00000   -1.50000
H37F  2    1.160406    0.539217    0.994668    11.00000   -1.50000
AFIX   0
C101  1    1.059054    0.553833    0.641465    11.00000    0.08400
S102  5    1.064247    0.489077    0.675473    11.00000    0.13932
C103  1    1.018182    0.528585    0.679612    11.00000    0.10668
C104  1    1.004675    0.582178    0.655381    11.00000    0.14821
C105  1    1.022320    0.593414    0.633459    11.00000    0.14278
AFIX  43
H10A  2    1.010212    0.625947    0.614220    11.00000   -1.20000
AFIX   0
S106  5    0.957450    0.625561    0.655141    11.00000    0.14091
C107  1    0.963402    0.557693    0.688822    11.00000    0.09642
C108  1    0.997550    0.516196    0.701429    11.00000    0.11584
C109  1    0.998617    0.450401    0.726883    11.00000    0.10277
AFIX  66
C110  1    0.963373    0.499688    0.734087    11.00000    0.11903
C111  1    0.939329    0.547065    0.707471    11.00000    0.14533
C112  1    0.903092    0.582682    0.706773    11.00000    0.18034
AFIX  43
H11A  2    0.886659    0.615062    0.688583    11.00000   -1.20000
AFIX  65
C113  1    0.890899    0.570923    0.732691    11.00000    0.11571
C114  1    0.914943    0.523546    0.759306    11.00000    0.11526
C115  1    0.951180    0.487928    0.760005    11.00000    0.11398
AFIX  43
H11B  2    0.967613    0.455548    0.778196    11.00000   -1.20000
AFIX   0
C116  1    0.847422    0.595614    0.735563    11.00000    0.10188
C117  1    0.856050    0.561996    0.769574    11.00000    0.11172
C118  1    0.894673    0.522477    0.782382    11.00000    0.14168
S119  5    0.908424    0.493153    0.822660    11.00000    0.15084
C120  1    0.862403    0.533305    0.822486    11.00000    0.11797
C121  1    0.842651    0.565731    0.793184    11.00000    0.13356
S122  5    0.794119    0.602077    0.793794    11.00000    0.11894
C123  1    0.807743    0.574738    0.834591    11.00000    0.09173
C124  1    0.843649    0.539596    0.844534    11.00000    0.13087
AFIX  43
H12B  2    0.856250    0.519337    0.865918    11.00000   -1.20000
AFIX  66
C125  1    0.990039    0.353941    0.715279    11.00000    0.15862
C126  1    1.019302    0.317459    0.705269    11.00000    0.17670
AFIX  43
H12G  2    1.043133    0.349686    0.707844    11.00000   -1.20000
AFIX  65
C127  1    1.013695    0.233826    0.691490    11.00000    0.11980
AFIX  43
H12H  2    1.033695    0.208893    0.684648    11.00000   -1.20000
AFIX  65
C128  1    0.978826    0.186674    0.687722    11.00000    0.15683
C129  1    0.949563    0.223154    0.697732    11.00000    0.25244
AFIX  43
H12I  2    0.925731    0.190927    0.695156    11.00000   -1.20000
AFIX  65
C130  1    0.955169    0.306787    0.711511    11.00000    0.19012
AFIX  43
H13E  2    0.935169    0.331720    0.718352    11.00000   -1.20000
AFIX   0
C131  1    0.972304    0.079324    0.675145    11.00000    0.17410
C132  1    0.947197    0.091987    0.638188    11.00000    0.19345
C133  1    0.901899    0.112709    0.633555    11.00000    0.24308
C134  1    0.876361    0.200692    0.628850    11.00000    0.25025
C135  1    0.829825    0.213258    0.621591    11.00000    0.35073
PART   1
C13Y  1    0.824420    0.309929    0.607054    10.50000    0.14031
PART   2
C13X  1    0.847514    0.291248    0.646236    10.50000    0.18420
AFIX  66
C137  1    1.035348    0.457059    0.755258    11.00000    0.12601
C138  1    1.062836    0.525902    0.760720    11.00000    0.14049
AFIX  43
H13F  2    1.057022    0.575192    0.746633    11.00000   -1.20000
AFIX  65
C139  1    1.098829    0.522626    0.786794    11.00000    0.13765
AFIX  43
H13G  2    1.117615    0.569677    0.790527    11.00000   -1.20000
AFIX  65
C140  1    1.107335    0.450508    0.807406    11.00000    0.13968
C141  1    1.079848    0.381664    0.801944    11.00000    0.13378
AFIX  43
H14A  2    1.085662    0.332375    0.816032    11.00000   -1.20000
AFIX  65
C142  1    1.043855    0.384939    0.775870    11.00000    0.14634
AFIX  43
H14B  2    1.025068    0.337888    0.772137    11.00000   -1.20000
AFIX   0
C143  1    1.151331    0.445425    0.839586    11.00000    0.13337
C144  1    1.175087    0.352574    0.839256    11.00000    0.18134
C145  1    1.220539    0.369881    0.865576    11.00000    0.20485
C146  1    1.243869    0.275318    0.866774    11.00000    0.24453
C147  1    1.290443    0.302732    0.888395    11.00000    0.35135
C148  1    1.309741    0.204704    0.901023    11.00000    0.30799
AFIX  66
C149  1    0.812601    0.542986    0.711289    11.00000    0.12891
C150  1    0.794255    0.467495    0.717313    11.00000    0.21680
AFIX  43
H15B  2    0.801901    0.445206    0.738511    11.00000   -1.20000
AFIX  65
C151  1    0.764721    0.424617    0.692320    11.00000    0.22478
AFIX  43
H15C  2    0.752183    0.373023    0.696437    11.00000   -1.20000
AFIX  65
C152  1    0.753534    0.457230    0.661304    11.00000    0.14955
C153  1    0.771880    0.532720    0.655280    11.00000    0.15915
AFIX  43
H15D  2    0.764233    0.555009    0.634081    11.00000   -1.20000
AFIX  65
C154  1    0.801413    0.575599    0.680272    11.00000    0.15312
AFIX  43
H15E  2    0.813952    0.627193    0.676155    11.00000   -1.20000
AFIX   0
C155  1    0.720290    0.388444    0.634334    11.00000    0.17151
C156  1    0.701017    0.479371    0.612573    11.00000    0.67567
C157  1    0.655765    0.420933    0.582252    11.00000    1.80779
C158  1    0.597946    0.436343    0.571197    11.00000    0.67186
C159  1    0.571903    0.522191    0.547914    11.00000    0.64661
C160  1    0.605097    0.609238    0.560066    11.00000    0.80682
AFIX  66
C161  1    0.844873    0.693852    0.737654    11.00000    0.11922
C162  1    0.874809    0.756449    0.750946    11.00000    0.09539
AFIX  43
H16A  2    0.902294    0.739513    0.758057    11.00000   -1.20000
AFIX  65
C163  1    0.864532    0.843826    0.753833    11.00000    0.10373
AFIX  43
H16B  2    0.884993    0.886608    0.762917    11.00000   -1.20000
AFIX  65
C164  1    0.824319    0.868606    0.743428    11.00000    0.15061
C165  1    0.794382    0.806010    0.730137    11.00000    0.14839
AFIX  43
H16C  2    0.766898    0.822947    0.723026    11.00000   -1.20000
AFIX  65
C166  1    0.804658    0.718633    0.727249    11.00000    0.18289
AFIX  43
H16D  2    0.784198    0.675851    0.718164    11.00000   -1.20000
AFIX   0
C167  1    0.817321    0.968271    0.758493    11.00000    0.17903
C168  1    0.802418    1.031227    0.732517    11.00000    0.41283
C169  1    0.814814    1.104944    0.754643    11.00000    0.52065
C170  1    0.817713    1.191590    0.741729    11.00000    0.54515
C171  1    0.846010    1.259676    0.741038    11.00000    0.41803
C172  1    0.888943    1.253312    0.758498    11.00000    0.31672
AFIX 116
C1C   1    1.091132    0.554901    0.627263    11.00000    0.09383
C2C   1    1.130212    0.559270    0.649388    11.00000    0.09602
AFIX  43
H2CA  2    1.135435    0.546979    0.671327    11.00000   -1.20000
AFIX 115
C3C   1    1.161649    0.581623    0.639415    11.00000    0.13830
AFIX  43
H3CA  2    1.188359    0.584610    0.654536    11.00000   -1.20000
AFIX 115
C4C   1    1.154007    0.599608    0.607315    11.00000    0.08352
C5C   1    1.114927    0.595239    0.585190    11.00000    0.06085
C6C   1    1.083489    0.572886    0.595163    11.00000    0.08140
C7C   1    1.044408    0.568516    0.573039    11.00000    0.09565
AFIX  43
H7CA  2    1.022923    0.553239    0.579856    11.00000   -1.20000
AFIX 115
C8C   1    1.036765    0.586500    0.540939    11.00000    0.11746
AFIX  43
H8CA  2    1.010055    0.583513    0.525818    11.00000   -1.20000
AFIX 115
C9C   1    1.068202    0.608853    0.530965    11.00000    0.13907
AFIX  43
H9CA  2    1.062977    0.621144    0.509026    11.00000   -1.20000
AFIX 115
C10C  1    1.107282    0.613223    0.553090    11.00000    0.07475
AFIX 116
C11C  1    1.189538    0.616482    0.595805    11.00000    0.11419
C12C  1    1.228869    0.616730    0.617598    11.00000    0.14106
AFIX  43
H12E  2    1.234502    0.597690    0.638993    11.00000   -1.20000
AFIX 115
C13C  1    1.259957    0.644837    0.608087    11.00000    0.11069
AFIX  43
H13C  2    1.286837    0.645007    0.622981    11.00000   -1.20000
AFIX 115
C14C  1    1.251715    0.672695    0.576782    11.00000    0.08116
C15C  1    1.212385    0.672447    0.554989    11.00000    0.09446
C16C  1    1.181296    0.644341    0.564500    11.00000    0.11153
C17C  1    1.141966    0.644091    0.542707    11.00000    0.08337
C18C  1    1.133723    0.671949    0.511403    11.00000    0.15542
AFIX  43
H18C  2    1.106842    0.671779    0.496508    11.00000   -1.20000
AFIX 115
C19C  1    1.164810    0.700056    0.501891    11.00000    0.18143
AFIX  43
H19C  2    1.159177    0.719096    0.480495    11.00000   -1.20000
AFIX 115
C20C  1    1.204141    0.700305    0.523683    11.00000    0.10739
AFIX   0
C21C  1    1.234222    0.734718    0.505615    11.00000    0.15774
N22C  3    1.271540    0.726700    0.533471    11.00000    0.16715
C23C  1    1.286615    0.692448    0.563150    11.00000    0.12168
O24C  4    1.231724    0.757236    0.481258    11.00000    0.24242
O25C  4    1.320781    0.686701    0.585222    11.00000    0.14319
AFIX  66
C26C  1    1.306180    0.741767    0.524454    11.00000    0.21036
C27C  1    1.323863    0.670571    0.514953    11.00000    0.14159
C28C  1    1.358025    0.683425    0.507424    11.00000    0.25770
AFIX  43
H28C  2    1.370110    0.634766    0.500931    11.00000   -1.20000
AFIX  65
C29C  1    1.374504    0.767476    0.509397    11.00000    0.15337
AFIX  43
H29C  2    1.397852    0.776261    0.504251    11.00000   -1.20000
AFIX  65
C30C  1    1.356822    0.838673    0.518898    11.00000    0.28395
AFIX  43
H30C  2    1.368085    0.896117    0.520246    11.00000   -1.20000
AFIX  65
C31C  1    1.322660    0.825820    0.526426    11.00000    0.19717
AFIX   0
C32C  1    1.313916    0.557701    0.506736    11.00000    0.23447
AFIX  13
H32C  2    1.291213    0.553551    0.514785    11.00000   -1.20000
AFIX   0
C33C  1    1.345773    0.526449    0.536463    11.00000    0.22279
AFIX  33
H33G  2    1.345687    0.562832    0.554545    11.00000   -1.50000
H33H  2    1.340703    0.464620    0.540351    11.00000   -1.50000
H33I  2    1.372000    0.531225    0.534156    11.00000   -1.50000
AFIX   0
C34C  1    1.289696    0.560138    0.473465    11.00000    0.33063
AFIX  33
H34G  2    1.270027    0.608129    0.469468    11.00000   -1.50000
H34H  2    1.306867    0.570281    0.460948    11.00000   -1.50000
H34I  2    1.275570    0.503676    0.467143    11.00000   -1.50000
AFIX   0
C35C  1    1.292485    0.909367    0.531504    11.00000    0.20393
AFIX  13
H35C  2    1.263393    0.892895    0.524052    11.00000   -1.20000
AFIX   0
C36C  1    1.308807    0.930664    0.564251    11.00000    0.26988
AFIX  33
H36G  2    1.306700    0.879377    0.576926    11.00000   -1.50000
H36H  2    1.337144    0.946999    0.570049    11.00000   -1.50000
H36I  2    1.293950    0.980456    0.568601    11.00000   -1.50000
AFIX   0
C37C  1    1.299862    0.998117    0.518753    11.00000    0.25060
AFIX  33
H37G  2    1.290062    0.996188    0.495311    11.00000   -1.50000
H37H  2    1.285545    1.044449    0.525636    11.00000   -1.50000
H37I  2    1.328739    1.010992    0.527083    11.00000   -1.50000
AFIX 116
C1D   1    0.775194    0.590940    0.849898    11.00000    0.12247
C2D   1    0.735172    0.577037    0.830797    11.00000    0.11830
AFIX  43
H2DA  2    0.728426    0.556289    0.809474    11.00000   -1.20000
AFIX 115
C3D   1    0.705020    0.593492    0.842895    11.00000    0.14408
AFIX  43
H3DA  2    0.677666    0.583990    0.829840    11.00000   -1.20000
AFIX 115
C4D   1    0.714889    0.623850    0.874094    11.00000    0.13581
C5D   1    0.754911    0.637753    0.893195    11.00000    0.10934
C6D   1    0.785064    0.621298    0.881098    11.00000    0.09737
C7D   1    0.825086    0.635199    0.900198    11.00000    0.07845
AFIX  43
H7DA  2    0.845693    0.623953    0.891929    11.00000   -1.20000
AFIX 115
C8D   1    0.834956    0.665557    0.931397    11.00000    0.09307
AFIX  43
H8DA  2    0.862310    0.675058    0.944451    11.00000   -1.20000
AFIX 115
C9D   1    0.804805    0.682013    0.943495    11.00000    0.11160
AFIX  43
H9DA  2    0.811551    0.702761    0.964818    11.00000   -1.20000
AFIX 115
C10D  1    0.764783    0.668111    0.924395    11.00000    0.07997
AFIX 116
C11D  1    0.680287    0.634066    0.887306    11.00000    0.14726
C12D  1    0.640686    0.613071    0.868996    11.00000    0.16279
AFIX  43
H12F  2    0.634618    0.583597    0.849071    11.00000   -1.20000
AFIX 115
C13D  1    0.609964    0.635202    0.879838    11.00000    0.16735
AFIX  43
H13D  2    0.582899    0.620852    0.867324    11.00000   -1.20000
AFIX 115
C14D  1    0.618842    0.678327    0.908991    11.00000    0.13272
C15D  1    0.658442    0.699323    0.927302    11.00000    0.13650
C16D  1    0.689165    0.677193    0.916460    11.00000    0.15506
C17D  1    0.728766    0.698187    0.934770    11.00000    0.10740
C18D  1    0.737645    0.741312    0.963923    11.00000    0.13970
AFIX  43
H18D  2    0.764710    0.755661    0.976437    11.00000   -1.20000
AFIX 115
C19D  1    0.706924    0.763443    0.974766    11.00000    0.15748
AFIX  43
H19D  2    0.712992    0.792918    0.994691    11.00000   -1.20000
AFIX 115
C20D  1    0.667323    0.742449    0.956456    11.00000    0.09947
AFIX   0
C21D  1    0.636056    0.761462    0.970486    11.00000    0.20678
N22D  3    0.598556    0.735262    0.952731    11.00000    0.16879
C23D  1    0.586180    0.684472    0.925141    11.00000    0.19227
O24D  4    0.643629    0.794326    0.995447    11.00000    0.21587
O25D  4    0.551694    0.668763    0.909142    11.00000    0.16897
AFIX  66
C26D  1    0.568061    0.736559    0.966578    11.00000    0.21507
C27D  1    0.556098    0.671297    0.983104    11.00000    0.28800
C28D  1    0.527613    0.690269    0.996709    11.00000    0.26013
AFIX  43
H28D  2    0.519437    0.645665    1.008004    11.00000   -1.20000
AFIX  65
C29D  1    0.511092    0.774503    0.993788    11.00000    0.23852
AFIX  43
H29D  2    0.491624    0.787469    1.003087    11.00000   -1.20000
AFIX  65
C30D  1    0.523054    0.839765    0.977262    11.00000    0.30835
AFIX  43
H30D  2    0.511762    0.897335    0.975266    11.00000   -1.20000
AFIX  65
C31D  1    0.551539    0.820795    0.963657    11.00000    0.22701
AFIX   0
C32D  1    0.576569    0.597932    0.987775    11.00000    0.24124
AFIX  13
H32D  2    0.589462    0.598497    0.971308    11.00000   -1.20000
AFIX   0
C33D  1    0.610662    0.590455    1.018919    11.00000    0.26906
AFIX  33
H33J  2    0.624011    0.533252    1.020058    11.00000   -1.50000
H33K  2    0.629937    0.638201    1.020734    11.00000   -1.50000
H33L  2    0.600498    0.594987    1.036481    11.00000   -1.50000
AFIX   0
C34D  1    0.552296    0.513139    0.981504    11.00000    0.29690
AFIX  33
H34J  2    0.570520    0.462319    0.985724    11.00000   -1.50000
H34K  2    0.536755    0.510473    0.995608    11.00000   -1.50000
H34L  2    0.533921    0.511806    0.959125    11.00000   -1.50000
AFIX   0
C35D  1    0.557794    0.897641    0.947661    11.00000    0.27420
AFIX  13
H35D  2    0.585405    0.893245    0.946881    11.00000   -1.20000
AFIX   0
C36D  1    0.549591    1.010599    0.954869    11.00000    0.31206
AFIX  33
H36J  2    0.556694    1.048249    0.939900    11.00000   -1.50000
H36K  2    0.521208    1.019401    0.951784    11.00000   -1.50000
H36L  2    0.566360    1.026251    0.976886    11.00000   -1.50000
AFIX   0
C37D  1    0.529178    0.892627    0.914671    11.00000    0.32197
AFIX  33
H37J  2    0.532432    0.944480    0.902710    11.00000   -1.50000
H37K  2    0.534228    0.838825    0.904522    11.00000   -1.50000
H37L  2    0.501713    0.891219    0.914690    11.00000   -1.50000
AFIX  66
C1W   1    0.547972    0.312805    0.914650    11.00000    0.74883
C2W   1    0.533294    0.396331    0.903462    11.00000    0.26377
C3W   1    0.552015    0.446763    0.886934    11.00000    0.28774
C4W   1    0.585415    0.413669    0.881594    11.00000    0.27674
C5W   1    0.600094    0.330142    0.892782    11.00000    0.31755
C6W   1    0.581373    0.279710    0.909309    11.00000    0.31174
AFIX   0
CL1W  6    0.521605    0.236293    0.933788    11.00000    0.37448
AFIX  66
C7W   1    0.592802    1.081008    0.836406    11.00000    0.19727
C8W   1    0.630702    1.113545    0.840206    11.00000    0.20730
C9W   1    0.639863    1.135676    0.813492    11.00000    0.40555
C10W  1    0.611123    1.125272    0.782978    11.00000    0.33325
C11W  1    0.573222    1.092735    0.779177    11.00000    0.24712
C12W  1    0.564061    1.070603    0.805891    11.00000    0.22365
AFIX   0
CL2W  6    0.584996    1.038171    0.873295    11.00000    0.35974
O1M   4    0.690360    0.044734    0.802184    11.00000    0.46421
O1N   4    0.709771   -0.053533    0.770392    11.00000    0.72294

HKLF 4

REM  shelxt_a.res in P2(1)/c
REM R1 =  0.1479 for    2736 Fo > 4sig(Fo)  and  0.3318 for all   23785 data
REM    863 parameters refined using    113 restraints

END

WGHT      0.1176      0.0000

REM Highest difference peak  0.398,  deepest hole -0.330,  1-sigma level  0.091
Q1    1   0.7040  0.3716  0.7568  11.00000  0.05    0.40
Q2    1   0.3849  0.4027  0.7194  11.00000  0.05    0.39
Q3    1   1.0012  0.5443  0.7422  11.00000  0.05    0.36
Q4    1   1.0054  0.5395  0.7786  11.00000  0.05    0.33
Q5    1   0.7311  0.3572  0.6121  11.00000  0.05    0.33
Q6    1   0.5818  0.2010  0.9243  11.00000  0.05    0.32
Q7    1   0.8061  0.6055  0.7105  11.00000  0.05    0.31
Q8    1   0.3868  0.2915  0.7079  11.00000  0.05    0.31
Q9    1   0.6119  0.3985  0.7570  11.00000  0.05    0.31
Q10   1   0.5474  0.7359  0.9577  11.00000  0.05    0.31
Q11   1   0.4891  0.6950  0.9342  11.00000  0.05    0.31
Q12   1   0.6513  0.3570  0.5958  11.00000  0.05    0.30
Q13   1   0.7938  0.5734  0.7534  11.00000  0.05    0.30
Q14   1   0.7003  0.1670  0.5824  11.00000  0.05    0.30
Q15   1   0.4797  0.3978  0.7453  11.00000  0.05    0.30
Q16   1   0.4879  0.3698  0.9248  11.00000  0.05    0.29
Q17   1   1.2622  0.4067  0.8454  11.00000  0.05    0.29
Q18   1   0.6984  0.3296  0.5879  11.00000  0.05    0.29
Q19   1   1.1717  0.2645  0.9210  11.00000  0.05    0.29
Q20   1   1.2280  0.2396  0.9755  11.00000  0.05    0.28
Q21   1   1.0611  0.5721  0.6706  11.00000  0.05    0.27
Q22   1   0.9164  0.5810  0.7608  11.00000  0.05    0.27
Q23   1   0.6189  0.2964  0.7827  11.00000  0.05    0.27
Q24   1   0.9508  0.5425  0.6517  11.00000  0.05    0.27
Q25   1   0.4440  0.1982  0.8758  11.00000  0.05    0.27
Q26   1   0.9953  0.2263  0.7486  11.00000  0.05    0.26
Q27   1   1.3539  0.7094  0.5476  11.00000  0.05    0.26
Q28   1   0.6870  0.4304  0.6349  11.00000  0.05    0.25
Q29   1   0.4874  0.9428  0.9339  11.00000  0.05    0.25
Q30   1   0.4894  0.3076  0.7561  11.00000  0.05    0.25
Q31   1   0.4174  0.3829  0.7379  11.00000  0.05    0.25
Q32   1   0.5693  0.7040  0.9857  11.00000  0.05    0.25
Q33   1  -0.0511  0.2797  0.6568  11.00000  0.05    0.25
Q34   1   0.6394  0.7597  0.6829  11.00000  0.05    0.25
Q35   1   0.4178  0.1898  0.8967  11.00000  0.05    0.25
Q36   1   0.6299  0.6853  0.9721  11.00000  0.05    0.24
Q37   1   0.8928  0.5093  0.7227  11.00000  0.05    0.24
Q38   1   0.8009  0.9530  0.7267  11.00000  0.05    0.24
Q39   1   0.4727  0.2836  0.7230  11.00000  0.05    0.24
Q40   1   0.4579  0.0813  0.8661  11.00000  0.05    0.24
;
_shelx_res_checksum   70150

_shelx_hkl_file
;
 -44   0  11    0.40   75.94
 -44   0  12    0.07   75.72
 -44   0  13    1.49   75.57
 -44   0  14   -0.94   75.11
 -44   0  14   -4.49  169.26
 -44   0  15   -1.29   69.42
 -44   0  15   -1.82  197.91
  44   0 -15    0.00   26.17
 -44   0  16    2.72   70.42
 -44   0  16    4.30  202.38
  44   0 -16    1.35   28.29
 -44   0  17    5.70   71.23
 -44   0  17   -2.14  185.33
 -44   0  18    3.48   71.10
 -44   0  18    0.48  173.70
  44   0 -18    0.00   27.20
 -44   0  19   -0.46   72.05
 -44   0  19    3.74  164.63
  44   0 -19    2.30   28.07
 -44   0  20    7.29  156.15
  44   0 -20    0.68   28.12
 -44   0  21    1.63  148.08
  44   0 -21    1.38   28.29
 -44   0  22    2.41  142.40
  44   0 -22    1.07   28.11
 -44   0  23    2.32  135.04
  44   0 -23   -0.10   28.70
 -44   0  24    4.36  132.00
  44   0 -24    1.35   28.96
 -44   0  25   13.03  130.89
  44   0 -25    1.05   29.09
 -44   0  26    9.99  125.01
  44   0 -26    1.56   28.84
 -44   0  27    3.04  122.08
  44   0 -27    1.27   29.36
 -44   1  12    1.24   79.33
 -44  -1  12   10.02  153.01
 -44   1  13   -2.97   78.35
  44  -1 -13   -2.15   27.11
  44   1 -13   -0.15   19.30
 -44   1  14   -3.24   79.25
  44   1 -14    1.41   22.95
 -44   1  15   -2.29   79.43
  44   1 -15    1.32   25.26
 -44   1  16   -1.79   79.20
  44  -1 -16    0.00   24.89
 -44   1  17   -0.91   80.97
  44  -1 -17    1.21   28.64
  44   1 -17    0.11   27.34
  44   1 -18    1.63   27.39
  44   1 -19   -0.25   27.81
 -44   1  20    0.00  153.77
  44  -1 -20    2.04   29.21
  44   1 -20    2.74   27.99
 -44   1  21    0.68  164.60
  44  -1 -21   -0.87   28.81
  44   1 -21   -0.11   27.58
 -44   1  22   -5.83  162.35
  44  -1 -22    1.17   29.59
  44   1 -22   -0.15   28.35
 -44  -1  22    0.00  114.53
 -44   1  23   -3.61  153.62
  44  -1 -23   -0.91   29.60
  44   1 -23    0.87   27.98
 -44  -1  23    0.00  122.55
 -44   1  24    0.00  146.09
  44  -1 -24   -0.84   29.81
  44   1 -24    0.67   27.49
 -44  -1  24   -0.04  121.85
 -44   1  25   -2.66  138.66
  44  -1 -25    0.00   29.53
  44   1 -25   -0.74   27.51
 -44  -1  25   -2.42  118.74
 -44   1  26    1.38  134.65
  44  -1 -26    1.40   30.17
  44   1 -26   -0.02   27.74
 -44  -1  26   -1.79  116.24
  44  -1 -27    0.68   30.13
  44   1 -27    1.19   28.09
 -44   2  13    2.39   73.80
 -44   2  14    0.07   73.51
 -44   2  15   -2.55   73.99
 -44   2  16   -0.73   67.09
  44   2 -16   -0.37   20.37
 -44   2  17    8.63  235.38
  44  -2 -17    0.00   28.42
  44   2 -17   -0.35   22.25
 -44  -2  17   -4.28  139.45
 -44   2  18   -3.36  218.60
  44  -2 -18   -0.29   29.58
  44   2 -18    1.12   24.85
 -44  -2  18   -1.35  136.08
 -44   2  19   -7.80  202.81
  44   2 -19    0.33   26.92
 -44  -2  19   -0.80  129.35
 -44   2  20    5.19  189.59
  44   2 -20   -0.69   27.35
 -44  -2  20    0.75  125.96
 -44   2  21    2.53  177.50
  44  -2 -21    0.67   30.09
  44   2 -21    1.18   27.28
 -44  -2  21    0.55  122.95
 -44   2  22   13.63  169.64
  44  -2 -22   -0.62   30.30
  44   2 -22    1.38   27.08
 -44  -2  22   -1.25  118.65
 -44   2  23    7.99  161.95
  44  -2 -23    6.10   30.46
  44   2 -23    4.54   27.74
 -44  -2  23   -1.29  112.84
 -44   2  24    2.27  151.71
  44  -2 -24    0.51   30.84
  44   2 -24    0.63   27.19
 -44  -2  24   -3.29   99.34
  44  -2 -25    0.71   29.96
  44   2 -25    0.00   26.80
 -43   0   6   -1.51   78.99
 -43   0   9    1.59   71.11
  43   0  -9   -0.68   43.66
 -43   0  10    1.55   75.41
  43   0 -10    1.50   19.92
 -43   0  11   -0.69   68.82
  43   0 -11    0.11   24.47
 -43   0  12    1.75   68.79
  43   0 -12    1.35   27.22
 -43   0  13    3.11   68.97
  43   0 -13   -0.30   27.91
 -43   0  14    2.60   68.75
  43   0 -14    0.11   28.58
 -43   0  15    1.47   68.89
  43   0 -15    0.27   28.97
 -43   0  16    4.35   69.58
 -43   0  17    3.65   62.73
 -43   0  18   -0.69   62.50
  43   0 -18    0.00   25.10
 -43   0  19   -0.81   62.65
  43   0 -19    0.95   28.45
 -43   0  20    3.18   63.30
  43   0 -20   -0.27   28.95
  43   0 -21   -0.19   29.36
  43   0 -22   -0.88   29.37
 -43   0  23    0.00  112.98
  43   0 -23   -0.20   29.69
  43   0 -24    0.00   29.47
  43   0 -25    0.00   29.55
  43   0 -26    1.45   29.70
  43   0 -27    1.52   29.51
  43   0 -28   -1.73   29.24
  43   0 -29    0.00   25.71
  43   0 -31    0.00   29.30
  43   0 -32    0.22   28.69
  43   0 -33   -0.28   29.10
 -43  -1   6   -0.55   60.89
 -43   1   7    0.00   69.36
  43  -1  -7   -1.76   16.96
 -43  -1   7   -1.29   52.47
 -43   1   8   -0.42   78.44
  43  -1  -8   -0.02   21.77
 -43  -1   8  -10.24  130.14
 -43   1   9    0.46   79.08
  43  -1  -9    0.66   24.21
 -43   1  10    0.01   79.25
  43  -1 -10   -0.24   26.44
 -43   1  11    2.08   79.71
  43  -1 -11    1.44   27.21
 -43   1  12   -0.70   78.74
  43  -1 -12    0.34   27.15
  43   1 -12   -0.03   20.58
 -43   1  13   -1.39   78.78
  43  -1 -13    0.83   27.67
  43   1 -13    1.12   23.66
 -43  -1  13   -1.96  153.09
 -43   1  14   -2.74   78.76
  43  -1 -14   -0.23   28.21
 -43  -1  14   -3.54  179.97
 -43   1  15   -3.69   79.08
 -43   1  15    0.00  163.65
  43  -1 -15    0.00   28.94
 -43  -1  15    5.32  187.40
 -43   1  16    1.95   79.17
 -43   1  16   -6.44  207.30
  43  -1 -16    0.04   29.45
 -43  -1  16   -2.29  172.90
 -43   1  17    2.90   79.28
 -43   1  17    0.88  208.70
  43   1 -17    1.37   28.25
 -43  -1  17   -1.18  163.05
 -43   1  18    2.36   80.35
 -43   1  18   -8.86  193.87
  43   1 -18    2.03   28.21
 -43  -1  18    4.96  155.67
 -43   1  19   -3.16   75.13
 -43   1  19   -6.94  184.22
  43  -1 -19    0.00   26.56
  43   1 -19   -1.16   28.21
 -43  -1  19    3.08  146.68
 -43   1  20    2.59  171.34
  43  -1 -20    0.00   30.27
  43   1 -20   -0.89   28.31
 -43  -1  20   -1.92  138.01
 -43   1  21    5.86  166.09
  43  -1 -21    0.00   29.81
  43   1 -21   -1.70   28.64
 -43  -1  21   -3.79  132.59
 -43   1  22    3.45  157.94
  43  -1 -22   -0.78   30.37
  43   1 -22   -1.30   28.50
 -43  -1  22   -3.01  127.12
 -43   1  23    3.15  150.12
  43  -1 -23   -2.75   30.48
  43   1 -23    1.33   28.60
 -43  -1  23   -3.96  122.86
 -43   1  24    1.89  144.54
  43  -1 -24    0.24   30.41
  43   1 -24    2.20   29.27
 -43  -1  24   -1.43  113.10
 -43   1  25    1.61  137.57
  43  -1 -25    1.20   30.68
  43   1 -25    0.34   28.64
 -43   1  26    1.25  133.17
  43  -1 -26   -0.19   30.53
  43   1 -26    0.62   28.46
 -43   1  27    1.78  128.18
  43  -1 -27    0.35   30.02
  43   1 -27    0.66   28.33
 -43   1  28    6.03  124.77
  43  -1 -28    1.00   30.67
 -43  -1  28    0.00  100.15
 -43   1  29   -0.24  121.08
  43  -1 -29   -0.39   30.27
 -43  -1  29    1.30  111.62
 -43   1  30    1.49  116.74
  43  -1 -30    1.96   30.46
  43   1 -30   -0.20   28.78
 -43  -1  30    0.00  110.03
 -43   1  31    1.08  114.44
  43   1 -31    0.83   28.76
 -43  -1  31    4.83  108.77
 -43   1  32   -0.32  111.57
  43  -1 -32   -0.90   30.70
  43   1 -32   -0.39   28.65
 -43  -1  32   -0.31  106.03
 -43   2   7   -0.96   75.30
 -43   2   8   -0.46   74.77
  43  -2  -8   -0.16   25.13
 -43   2   9   -2.48   76.04
  43  -2  -9    0.97   26.53
 -43   2  10    3.05   75.31
  43  -2 -10    0.69   26.96
 -43   2  11    2.72   75.86
  43  -2 -11    1.56   27.54
 -43  -2  11   -8.14  130.51
 -43   2  12    3.71   75.41
  43  -2 -12    1.57   27.89
 -43  -2  12   -0.23  144.09
 -43   2  13    2.87   74.40
  43  -2 -13   -0.27   28.41
 -43  -2  13   -3.42  170.90
 -43   2  14   -0.30   74.12
  43  -2 -14    1.00   29.30
 -43  -2  14   -5.83  170.45
 -43   2  15    0.62   74.00
 -43   2  15    0.00  163.06
  43  -2 -15    1.32   29.58
  43   2 -15   -0.22   20.33
 -43  -2  15   -4.30  157.87
 -43   2  16   -1.89   74.30
 -43   2  16   -3.56  204.08
  43  -2 -16   -1.73   30.18
  43   2 -16    0.56   23.16
 -43  -2  16   -1.70  149.72
 -43   2  17   -1.11   74.88
 -43   2  17    0.99  214.51
  43  -2 -17    0.00   30.38
  43   2 -17    0.02   25.02
 -43  -2  17   -0.39  143.27
 -43   2  18   -0.12  215.30
  43   2 -18   -0.10   27.30
 -43  -2  18    0.72  135.22
 -43   2  19   -5.74  200.06
  43   2 -19   -1.26   27.46
 -43  -2  19   -3.06  130.46
 -43   2  20    4.96  188.20
  43  -2 -20   -0.39   31.04
  43   2 -20    2.54   27.98
 -43  -2  20    0.68  125.47
 -43   2  21    2.11  177.25
  43  -2 -21    0.26   30.73
  43   2 -21    0.17   28.14
 -43  -2  21   -0.23  120.37
 -43   2  22    6.44  168.64
  43  -2 -22   -0.09   31.00
  43   2 -22    0.00   27.63
 -43  -2  22   -1.31  117.07
 -43   2  23    3.40  160.84
  43  -2 -23    1.20   31.18
  43   2 -23    1.27   27.70
 -43  -2  23   -2.36  111.39
 -43   2  24    0.00  152.62
  43  -2 -24   -0.20   31.56
  43   2 -24    0.92   28.18
 -43  -2  24    0.61  110.13
 -43   2  25   -3.16  143.82
  43  -2 -25    3.91   31.38
  43   2 -25    3.28   27.58
 -43  -2  25    0.00  105.71
 -43   2  26    0.17  136.53
  43  -2 -26    0.45   31.15
  43   2 -26   -0.04   27.75
 -43  -2  26   -1.52  105.56
 -43   2  27    1.85  133.44
  43  -2 -27   -0.31   31.74
 -43  -2  27   -1.14  102.62
 -43   2  28    0.00  124.71
  43  -2 -28    0.56   31.95
 -43  -2  28   -0.69  102.41
 -43   2  29   -0.37  122.96
  43  -2 -29    0.05   31.23
  43   2 -29    0.70   27.50
 -43   2  30   -0.16  118.86
  43  -2 -30    0.00   31.72
  43   2 -30    0.95   27.67
 -43   2  31   -2.89  115.67
  43  -2 -31    0.54   30.61
  43   2 -31   -0.13   27.60
 -43  -2  31    0.00   90.51
 -43   3   8   -0.62   66.80
 -43   3   9   -4.08   66.82
 -43   3  10   -1.38   67.01
  43  -3 -10   -1.32   27.29
 -43   3  11   -2.46   66.00
  43  -3 -11    0.65   27.61
 -43   3  12    0.60   65.23
  43  -3 -12    0.51   28.03
 -43   3  13    0.50   64.92
  43  -3 -13    0.06   28.61
 -43  -3  13   -0.90  154.50
 -43   3  14    2.28   63.75
  43  -3 -14   -0.10   29.72
 -43  -3  14   -2.22  150.88
  43  -3 -15    0.32   30.06
 -43  -3  15   -2.01  141.66
 -43   3  16   -0.38  191.66
  43  -3 -16    0.40   30.14
 -43  -3  16   -2.22  131.18
 -43   3  17    2.53  205.61
  43  -3 -17    0.63   31.14
 -43  -3  17   -0.53  123.34
 -43   3  18    3.33  234.12
  43   3 -18    0.09   17.43
 -43  -3  18   -1.77  118.95
 -43   3  19    8.21  212.05
  43   3 -19    1.25   22.92
  43   3 -19  157.54 1208.98
 -43  -3  19    1.58  114.99
 -43   3  20    3.96  198.87
  43   3 -20    0.64   25.32
  43   3 -20  -26.24  464.53
 -43  -3  20    1.69  110.42
 -43   3  21    9.83  186.88
  43  -3 -21   -0.03   31.93
  43   3 -21    0.77   26.84
  43   3 -21    2.51  463.31
 -43  -3  21    1.83  106.26
 -43   3  22    3.68  171.21
  43  -3 -22   -0.07   32.09
  43   3 -22    0.80   27.01
  43   3 -22   -8.07  459.05
 -43  -3  22    2.66  105.81
 -43   3  23    1.78  166.34
  43  -3 -23   -0.53   32.27
  43   3 -23    0.85   26.85
  43   3 -23    9.74  535.69
 -43  -3  23   -0.92  102.91
 -43   3  24    0.63  157.31
  43  -3 -24    0.44   32.28
  43   3 -24    0.12   26.86
  43   3 -24   -1.42  533.41
 -43  -3  24   -0.61  101.15
 -43   3  25   -3.54  149.13
  43  -3 -25   -0.58   32.25
  43   3 -25   -0.34   26.97
  43   3 -25  -20.50  535.06
 -43  -3  25    3.23   99.05
 -43   3  26    2.57  141.94
  43  -3 -26   -1.72   32.95
  43   3 -26  -16.96  532.76
 -43  -3  26   -0.42   96.99
 -43   3  27    2.06  136.46
  43  -3 -27    0.77   33.04
  43   3 -27  -32.81  539.77
 -43  -3  27    4.04   95.85
 -43   3  28    0.22  128.99
  43  -3 -28    0.45   32.87
  43   3 -28    0.26   27.03
 -43  -3  28   -0.46   95.34
 -43   3  29    3.12  124.50
  43  -3 -29   -0.33   32.10
  43   3 -29   -0.71   27.25
 -43  -3  29   -1.93   94.37
  43  -3 -30   -0.06   33.41
  43   3 -30    0.00   26.79
 -43   4  11   -1.29   52.01
 -43   4  12   -1.38   51.08
  43  -4 -12    0.10   28.32
  43   4 -12    4.62  513.85
 -43   4  13   -1.32   50.72
  43  -4 -13    0.27   29.04
  43   4 -13   -4.18  594.99
  43  -4 -14    0.10   29.26
  43   4 -14   -1.53  594.76
 -43  -4  14    0.71  136.40
  43  -4 -15    0.44   29.79
  43   4 -15    0.00  660.84
 -43  -4  15    0.71  124.99
  43  -4 -16   -0.72   30.71
  43   4 -16    0.00  665.53
 -43  -4  16    0.23  119.57
 -43   4  17  -15.51  202.68
  43  -4 -17   -0.68   30.65
 -43  -4  17    2.85  113.20
 -43   4  18   -1.82  217.91
 -43  -4  18    0.11  108.51
 -43   4  19    0.19  219.66
  43  -4 -19    0.00   29.05
  43   4 -19   20.38  724.44
 -43  -4  19   -2.01  102.91
 -43   4  20    2.57  199.26
  43  -4 -20    0.00   31.25
  43   4 -20   17.31  735.96
 -43  -4  20    2.20   99.22
 -43   4  21   -2.18  190.38
  43   4 -21   -4.58  737.55
 -43  -4  21    5.77   98.27
 -43   4  22   11.97  178.79
  43  -4 -22   -0.89   33.36
  43   4 -22    1.74   19.56
  43   4 -22   12.05  741.31
 -43  -4  22    4.72   97.36
 -43   4  23    2.53  170.10
  43  -4 -23    0.14   32.28
  43   4 -23    0.00   21.68
  43   4 -23   20.52  735.63
 -43  -4  23    5.14   92.83
 -43   4  24   -5.00  157.70
  43  -4 -24    0.00   33.61
  43   4 -24   -0.05   24.27
  43   4 -24   25.58  797.92
 -43   4  25    1.90  149.75
  43  -4 -25   -0.02   33.64
  43   4 -25   25.98  806.98
 -43   4  26   -1.20  141.94
  43  -4 -26    1.22   34.86
  43   4 -26    0.00   23.66
  43   4 -26   40.50  806.34
  43  -4 -27    1.22   34.84
  43   4 -27    0.66   26.03
  43   4 -27    9.23  804.75
  43   5 -17  -13.80  894.06
  43   5 -21   29.65  863.69
  43   5 -22   31.80  857.76
 -42   0   3   -2.60   79.21
 -42   0   4   -0.54   77.92
 -42   0   5   -1.53   72.51
 -42   0   6   -0.88   72.29
 -42   0   7   -1.36   72.52
 -42   0   8    0.00   72.25
  42   0  -8    2.68   48.73
  42   0  -9    0.19   20.24
  42   0 -10    1.66   25.55
 -42   0  11    1.67   68.44
  42   0 -11    0.26   27.64
 -42   0  12    0.26   68.43
  42   0 -12    1.91   28.63
 -42   0  13    2.09   61.28
  42   0 -13   -0.29   28.36
 -42   0  14    0.32   61.08
 -42   0  14    1.75  159.68
  42   0 -14    0.00   26.94
 -42   0  15    4.05   61.85
 -42   0  15    0.00  171.40
 -42   0  16    4.08   62.10
 -42   0  16    0.08  198.30
  42   0 -16    0.26   29.16
 -42   0  17    0.88   62.07
 -42   0  17   -1.55  176.36
  42   0 -17   -0.60   29.29
 -42   0  18    1.21   61.83
  42   0 -18    0.17   29.12
 -42   0  19   -0.97   61.55
  42   0 -19    0.00   25.73
 -42   0  20    4.23   62.16
 -42   0  21    4.05   63.04
  42   0 -22    3.02   30.39
  42   0 -23   -0.06   30.48
  42   0 -24    1.46   30.36
  42   0 -25   -0.97   30.14
  42   0 -26   -0.25   30.02
  42   0 -27   -1.02   30.14
 -42   0  29  -22.65  114.42
 -42   0  30   -1.25  113.62
  42   0 -30   -0.06   29.88
 -42   0  31    1.56  114.17
  42   0 -31   -4.88    5.16
  42   0 -31    1.01   30.03
 -42   0  32   -0.89  112.24
  42   0 -32    1.86   30.58
 -42   0  33    1.11  108.61
  42   0 -33   -0.18   29.93
 -42   0  34   -1.90  105.11
  42   0 -34   -0.04   30.47
 -42   0  35   -0.81  102.67
  42   0 -35   -0.36   30.29
  42   0 -36    1.49   29.97
 -42   1   2   -2.23   74.08
 -42  -1   2    1.72   60.81
 -42   1   3   -0.40   77.99
 -42   1   4   -2.00   76.11
  42  -1  -4   -4.82  266.82
 -42   1   5   -1.53   76.63
 -42  -1   5    5.39   52.17
 -42   1   6   -1.74   76.64
  42  -1  -6   -4.97   41.77
 -42  -1   6  -21.48  138.10
  42  -1  -7    0.64   20.25
  42  -1  -8    0.38   24.70
 -42   1   9    0.63   78.31
  42  -1  -9    0.35   27.22
 -42   1  10    1.24   79.73
  42  -1 -10    1.15   27.79
 -42   1  11    0.66   79.01
  42  -1 -11    0.35   28.14
  42   1 -11    0.84   18.11
 -42   1  12   -1.47   78.40
  42  -1 -12    0.16   28.16
  42   1 -12    0.65   23.88
 -42   1  13   -0.59   78.53
  42  -1 -13   -0.83   29.03
 -42  -1  13   -1.76  150.58
 -42   1  14    0.07   78.22
  42  -1 -14   -0.26   28.86
 -42  -1  14    7.76  163.80
 -42   1  15    0.25   78.72
  42  -1 -15    2.59   29.95
  42   1 -15    1.94   27.68
 -42  -1  15    1.17  186.48
 -42   1  16    1.17   78.33
  42   1 -16    0.98   28.02
 -42  -1  16   -1.69  173.09
 -42   1  17    0.98   78.22
  42  -1 -17   -0.83   30.25
  42   1 -17   -0.66   28.46
 -42  -1  17    7.08  163.23
 -42   1  18    0.42   78.69
  42  -1 -18   -0.14   30.15
 -42  -1  18    4.78  154.23
 -42   1  19   -1.14   78.63
  42  -1 -19   -1.06   30.65
 -42  -1  19   -1.23  146.13
  42   1 -20    0.00   27.12
 -42  -1  20   -2.26  137.66
  42   1 -21    0.25   29.17
 -42  -1  21   -2.23  130.30
  42  -1 -22    1.21   30.02
  42   1 -22    0.83   29.63
 -42  -1  22    6.22  125.82
 -42   1  23    0.00  133.92
  42  -1 -23    1.91   30.96
  42   1 -23    0.79   29.21
 -42  -1  23   -0.74  121.72
 -42   1  24   -5.78  141.60
  42  -1 -24   -1.37   30.98
  42   1 -24   -0.24   29.27
 -42  -1  24    1.79  118.47
 -42   1  25   -1.63  134.37
  42  -1 -25    0.48   31.16
  42   1 -25    0.26   28.85
 -42  -1  25    3.69  113.93
 -42   1  26    0.20  130.45
  42  -1 -26   -0.72   31.51
  42   1 -26   -1.53   29.10
 -42  -1  26   -3.04  111.38
 -42   1  27    5.38  127.05
  42  -1 -27    0.00   30.56
 -42  -1  27    0.00  109.55
 -42   1  28    0.88  124.17
  42  -1 -28    0.00   30.46
 -42  -1  28    0.72  108.53
 -42   1  29   -0.55  119.35
  42   1 -29    1.83   29.23
 -42   1  30   -0.77  117.23
  42   1 -30    1.08   29.44
 -42   1  31   -0.08  112.20
  42  -1 -31   -0.79   32.27
  42   1 -31    1.45   29.73
 -42   1  32   -1.73  110.29
  42  -1 -32    1.45   30.90
  42   1 -32   -0.67   29.58
 -42   1  33   -0.22  108.56
  42  -1 -33    1.08   31.14
  42   1 -33    1.72   29.33
 -42  -1  33    0.63  102.19
 -42   1  34    0.81  106.17
  42  -1 -34   -0.19   31.42
  42   1 -34   -0.50   28.87
 -42  -1  34    1.21  100.69
 -42   1  35    0.18  103.65
  42  -1 -35    0.60   31.06
  42   1 -35    1.22   29.21
 -42  -1  35    1.62   98.24
  42  -1 -36    0.57   31.39
  42   1 -36   -0.55   28.87
 -42   2   2   -3.41   75.85
 -42   2   3    1.23   74.55
 -42   2   4   -3.22   74.82
  42  -2  -4    0.97   43.34
 -42  -2   4   -0.39   14.98
  42  -2  -5   -0.57   19.21
  42  -2  -5    2.91  219.83
 -42   2   7    0.00   74.26
  42  -2  -7    1.81   27.10
 -42   2   8   -0.13   75.76
  42  -2  -8    1.43   27.00
 -42   2   9    1.15   76.16
  42  -2  -9    1.88   27.54
 -42   2  10    3.28   75.62
  42  -2 -10   -0.10   27.80
 -42   2  11    4.50   75.40
  42  -2 -11    3.48   28.77
 -42   2  12    6.29   74.95
  42  -2 -12   -0.48   28.52
 -42  -2  12   -2.63  141.18
 -42   2  13    0.32   74.24
  42  -2 -13   -0.67   29.36
 -42  -2  13   -0.57  167.99
 -42   2  14   -2.27   73.80
  42  -2 -14   -0.04   29.99
  42   2 -14    0.19   20.49
 -42  -2  14    4.25  172.63
 -42   2  15   -2.81   74.05
  42  -2 -15    0.29   30.57
  42   2 -15    0.00   21.36
 -42  -2  15   -2.66  158.84
 -42   2  16   -2.29   73.21
 -42   2  16    4.20  175.81
  42  -2 -16    1.53   31.33
 -42  -2  16   -5.56  149.43
 -42   2  17    1.06   73.95
 -42   2  17   -1.64  208.17
 -42  -2  17   -2.11  139.74
 -42   2  18    2.60   74.00
 -42   2  18   12.41  214.08
  42  -2 -18   -1.30   31.32
  42   2 -18    0.00   26.85
 -42  -2  18    0.19  134.15
 -42   2  19   -0.62  196.70
  42  -2 -19   -0.21   30.63
  42   2 -19    0.53   28.59
 -42  -2  19   -1.50  129.91
 -42   2  20    1.54  182.31
  42  -2 -20   -0.93   29.89
  42   2 -20    0.00   28.28
 -42  -2  20   -0.19  124.00
 -42   2  21    8.82  173.32
  42   2 -21    0.60   28.48
 -42  -2  21   -1.36  119.90
 -42   2  22    6.63  168.44
  42  -2 -22    0.00   27.63
  42   2 -22    1.71   28.50
 -42  -2  22    0.00  116.38
 -42   2  23    4.93  160.75
  42  -2 -23    0.00   32.69
  42   2 -23    0.52   27.71
 -42  -2  23   -5.70  111.89
 -42   2  24   -4.26  147.62
  42  -2 -24   -1.59   32.56
  42   2 -24   -0.03   28.23
 -42  -2  24   -4.13  108.47
 -42   2  25   -5.35  145.09
  42  -2 -25    0.03   32.49
  42   2 -25   -0.25   27.67
 -42  -2  25   -2.49  104.21
 -42   2  26    1.47  135.10
  42  -2 -26    0.75   32.49
 -42  -2  26   -2.18  103.56
 -42   2  27   -2.08  131.37
  42  -2 -27   -0.23   32.07
  42   2 -27    0.00   24.62
 -42  -2  27    0.57  101.86
 -42   2  28    0.18  125.35
  42  -2 -28    0.00   32.43
  42   2 -28   -0.24   28.16
 -42  -2  28   -0.60  101.64
 -42   2  29    0.10  119.85
  42  -2 -29   -0.46   14.43
  42  -2 -29    0.22   32.46
  42   2 -29    1.35   28.55
 -42  -2  29    1.65  101.68
 -42   2  30    4.57  118.42
  42  -2 -30    0.27   31.98
  42   2 -30    0.90   28.21
 -42  -2  30    3.58  100.72
 -42   2  31   -2.05  115.54
  42   2 -31    0.01   28.54
 -42  -2  31   -0.06  100.09
 -42   2  32    2.41  111.49
  42  -2 -32   -1.18   32.87
  42   2 -32    0.50   28.32
 -42   2  33    0.01  107.45
  42  -2 -33    0.25   32.74
  42   2 -33   -0.08   27.98
 -42   2  34    0.48  107.28
  42  -2 -34    0.79   32.96
  42   2 -34    0.82   28.08
 -42  -2  34    0.84   94.48
 -42   2  35    0.94  103.89
  42  -2 -35   -1.03   33.01
  42   2 -35   -0.17   28.33
 -42  -2  35    3.27   92.30
  42  -3  -4    0.47   21.15
 -42  -3   4    0.45   18.75
 -42   3   5    1.58   67.14
  42  -3  -5   -0.46   25.54
 -42  -3   5    0.07   16.31
 -42   3   6    1.27   68.44
  42  -3  -6   -0.90   25.96
 -42  -3   6   -0.36   15.24
 -42   3   7   -2.29   68.58
 -42   3   8   -1.14   67.79
  42  -3  -8   -2.15   26.79
 -42   3   9   -1.20   68.14
  42  -3  -9   -0.65   27.45
 -42   3  10   -1.79   67.66
  42  -3 -10    0.63   28.16
 -42  -3  10  -28.36  130.55
 -42   3  11    0.33   67.59
  42  -3 -11    0.38   29.00
 -42  -3  11   -1.57  154.55
 -42   3  12   -0.06   66.44
  42  -3 -12    0.52   29.03
 -42  -3  12   -0.36  159.83
 -42   3  13    2.21   65.99
  42  -3 -13   -0.86   29.90
 -42  -3  13   -0.49  164.93
 -42   3  14    0.00   65.18
  42  -3 -14   -0.98   30.23
 -42  -3  14   -5.47  149.75
 -42   3  15   -0.62   63.83
  42  -3 -15    1.51   30.90
  42   3 -15   12.00 1180.17
 -42  -3  15   -3.55  138.99
 -42   3  16   -4.24   64.20
 -42   3  16  -37.95  166.23
  42  -3 -16    0.86   31.70
  42   3 -16  -59.33  439.83
 -42  -3  16    3.42  130.42
 -42   3  17    0.01  194.97
  42  -3 -17    0.73   32.18
  42   3 -17   -0.06   17.78
 -42  -3  17    0.07  123.37
 -42   3  18    3.80  227.22
  42   3 -18    1.13   22.93
 -42  -3  18   -2.47  118.36
 -42   3  19    4.92  209.23
  42  -3 -19    0.00   29.33
  42   3 -19   -0.11   25.02
  42   3 -19   24.79  489.37
 -42  -3  19   -4.40  112.23
 -42   3  20   -6.71  197.17
  42  -3 -20    0.00   29.14
  42   3 -20   -0.33   27.29
  42   3 -20  -22.77  494.17
 -42  -3  20   -0.90  109.58
 -42   3  21   -0.35  185.17
  42   3 -21   -0.44   27.49
  42   3 -21  -48.09  497.93
 -42  -3  21   -1.94  107.59
 -42   3  22   -5.68  173.77
  42  -3 -22    0.00   31.08
  42   3 -22    0.96   27.19
  42   3 -22  -31.49  495.99
 -42  -3  22    1.89  105.05
 -42   3  23    0.94  162.12
  42  -3 -23   -0.26   33.56
  42   3 -23   -0.96   27.46
  42   3 -23    0.87  495.63
 -42  -3  23    2.09  102.98
 -42   3  24   -2.57  154.38
  42  -3 -24    0.55   33.51
  42   3 -24    0.41   26.95
  42   3 -24   -5.81  554.62
 -42  -3  24   -1.15   99.63
 -42   3  25    1.00  143.93
  42  -3 -25    1.59   33.41
  42   3 -25   -9.71  557.91
 -42  -3  25   -2.96   97.20
 -42   3  26    0.00  139.37
  42  -3 -26   -1.33   33.68
  42   3 -26    0.00   26.48
  42   3 -26  -14.36  551.66
 -42  -3  26   -1.76   97.35
 -42   3  27    0.55  134.74
  42  -3 -27    0.93   34.03
  42   3 -27    0.95   27.71
  42   3 -27  -29.36  553.71
 -42  -3  27    0.00   95.67
 -42   3  28    1.15  128.64
  42  -3 -28   -0.57   34.18
  42   3 -28    0.03   27.63
  42   3 -28  -28.83  563.14
 -42  -3  28    0.70   95.36
 -42   3  29    2.91  123.24
  42  -3 -29    0.67   34.12
  42   3 -29   -0.68   27.64
 -42  -3  29   -1.80   93.05
 -42   3  30    0.00  117.27
  42  -3 -30    1.48   35.43
  42   3 -30    0.31   27.77
 -42  -3  30    1.20   91.95
 -42   3  31    1.27  116.31
  42  -3 -31    2.68   35.48
  42   3 -31    2.58   27.22
 -42  -3  31    9.56   91.03
 -42   3  32    3.02  113.61
  42   3 -32   -0.40   27.78
 -42  -3  32    2.92   90.48
 -42   3  33    3.40  107.88
  42  -3 -33    0.00   30.96
  42   3 -33    1.86   27.58
 -42  -3  33    2.27   87.26
  42  -3 -34    1.67   35.22
  42   3 -34    0.75   26.54
 -42   4   5    3.19   57.89
 -42   4   6    0.35   57.62
  42  -4  -6    1.03   26.08
 -42   4   7   -1.37   57.22
  42  -4  -7    2.09   26.76
 -42   4   8   -0.03   55.83
  42  -4  -8    0.00   24.22
 -42  -4   8   -0.01  341.25
 -42  -4   8    5.53  339.95
 -42   4   9    2.27   55.78
  42   4  -9   -6.21  495.14
 -42  -4   9   -0.08   14.24
 -42  -4   9   -0.90  140.78
 -42   4  10   -0.36   54.90
  42  -4 -10    0.00   28.58
  42   4 -10   -3.54  563.62
 -42  -4  10   -0.28  164.67
 -42   4  11   -0.26   53.97
  42  -4 -11    0.04   29.35
  42   4 -11   30.09  563.72
 -42  -4  11    1.70  168.22
 -42   4  12   -1.15   52.86
  42  -4 -12    0.41   29.68
  42   4 -12  -37.03  627.06
 -42  -4  12   -5.61  156.93
 -42   4  13   -0.33   52.35
  42  -4 -13   -2.04   30.52
  42   4 -13    0.11  625.49
 -42  -4  13   -7.80  143.03
 -42   4  14    0.45   50.86
  42  -4 -14    1.00   30.66
  42   4 -14   34.13  622.70
 -42  -4  14   -2.41  132.76
  42  -4 -15    0.35   31.24
  42   4 -15    5.25  678.05
 -42  -4  15    1.05  126.24
  42  -4 -16    0.16   32.21
  42   4 -16    4.64  681.63
 -42  -4  16    2.78  117.89
 -42   4  17    2.59  181.88
  42  -4 -17   -0.01   33.00
  42   4 -17  -12.52  679.53
 -42  -4  17    0.00  106.34
 -42   4  18   12.64  212.81
  42  -4 -18   -0.20   33.50
 -42   4  19   12.50  212.66
 -42   4  20    5.53  202.68
 -42   4  21    6.42  190.86
  42   4 -21   -0.34   19.84
  42   4 -21    0.60  726.94
 -42   4  22    3.76  175.93
  42  -4 -22    0.68   34.71
  42   4 -22   -1.65   22.44
  42   4 -22    9.25  734.62
 -42   4  23    1.11  164.90
  42  -4 -23   -1.36   34.82
  42   4 -23    0.00   24.19
  42   4 -23   -7.89  733.14
 -42   4  24    7.21  155.70
  42  -4 -24    1.56   35.69
  42   4 -24  -49.21  731.14
 -42   4  25    1.67  147.59
  42  -4 -25    2.43   35.60
  42   4 -25   -0.78   26.61
  42   4 -25   -8.16  735.51
 -42   4  26   -1.22  137.84
  42  -4 -26    1.31   36.42
  42   4 -26   -0.12   26.80
  42   4 -26   35.18  727.67
 -42   4  27   -0.09  134.51
  42  -4 -27   -0.02   36.92
  42   4 -27   -1.26   26.48
  42   4 -27  -18.01  728.57
 -42  -4  27   -0.30   85.06
 -42   4  28   -1.42  127.18
  42  -4 -28   -0.42   36.31
  42   4 -28    0.02   26.80
  42   4 -28  -13.23  715.59
 -42  -4  28   -0.15   88.87
 -42   4  29   -3.81  121.42
  42  -4 -29    0.78   37.78
  42   4 -29    1.31   26.56
  42   4 -29  -18.35  712.75
 -42  -4  29   -1.99   86.35
 -42   4  30    1.23  117.73
  42  -4 -30   -1.09   38.12
  42   4 -30    0.72   26.44
 -42  -4  30    0.04   83.37
 -42   4  31   -0.60  113.94
  42  -4 -31   -1.37   38.15
  42   4 -31    0.87   26.82
 -42  -4  31   -4.36   81.04
  42  -4 -32   -0.88   38.56
  42   4 -32   -0.06   26.95
 -42   5   8    0.36   45.79
 -42   5   9   -0.91   44.72
  42  -5  -9    0.00   28.23
  42   5  -9    0.06  729.47
 -42  -5   9    0.37   21.59
 -42   5  10   -1.14   43.84
 -42  -5  10    0.85   18.81
 -42  -5  10   -2.61  153.45
 -42   5  11   -1.93   43.30
  42  -5 -11    1.01   29.05
  42   5 -11   -4.73  843.28
 -42  -5  11   -1.17  140.03
 -42   5  12   -1.53   42.25
  42  -5 -12   -0.44   30.26
  42   5 -12    0.00  832.46
 -42  -5  12   -0.25  130.54
  42  -5 -13   -0.93   30.55
  42   5 -13  -14.38  830.76
 -42  -5  13    2.07  122.33
  42  -5 -14    0.14   31.13
  42   5 -14  -38.47  832.18
 -42  -5  14    0.56  115.94
  42  -5 -15    0.32   31.78
  42   5 -15  -49.38  819.10
 -42  -5  15   -0.94  109.59
  42  -5 -16    0.69   32.84
  42   5 -16   25.53  808.33
 -42  -5  16   -3.94  103.96
 -42   5  17    0.00  158.81
  42  -5 -17    0.23   33.91
  42   5 -17  -12.19  807.85
 -42  -5  17   -1.18   98.45
  42  -5 -18   -1.58   35.11
  42   5 -18  -49.88  798.68
 -42  -5  18    0.94   94.40
 -42  -5  19    2.26   91.47
  42   5 -20    0.00  672.24
 -42  -5  20   -1.68   90.75
 -42  -5  21   -0.51   88.08
  42  -5 -22   -3.06   37.52
  42   5 -22   15.54  710.95
 -42  -5  22   -0.06   88.29
  42  -5 -23    0.06   38.22
  42   5 -23   33.91  721.26
 -42  -5  23    7.63   88.87
  42  -5 -24   -1.31   38.93
  42   5 -24    2.61  699.95
 -42  -5  24    3.58   87.84
  42  -5 -25    2.14   39.37
  42   5 -25    0.00   16.79
  42   5 -25   -2.68  687.93
 -42  -5  25    0.63   87.19
  42  -5 -26    0.56   40.48
  42   5 -26    0.03   19.54
  42   5 -26  -32.47  658.10
 -42  -5  26   -1.50   84.79
  42  -5 -27   -3.35   41.35
  42   5 -27    1.12   21.75
  42   5 -27    4.06  639.38
 -42  -5  27    1.72   82.03
 -42   5  28    0.00  120.85
  42  -5 -28   -0.70   41.74
  42   5 -28    0.74   23.73
  42   5 -28   25.37  626.17
 -42  -5  28   -2.30   79.78
  42  -5 -29   -0.79   42.29
  42   5 -29    1.09   24.02
  42   5 -29   11.82  613.01
  42   5 -30  -21.58  590.70
  42   6 -14   15.58  864.27
  42  -6 -15   -0.03   32.90
  42   6 -15  -15.31  838.10
 -42  -6  15   -3.85   40.96
  42  -6 -16   -0.40   34.45
  42   6 -16   -8.47  808.37
 -42  -6  16    0.67   89.65
  42  -6 -17   -2.21   35.63
  42   6 -17   -5.07  788.38
 -42  -6  17   -0.29   87.94
 -42   6  18   -7.27  200.15
  42   6 -18   -0.48  758.01
 -42  -6  18    1.13   84.17
 -42   6  19    2.71  226.98
  42   6 -19   16.74  734.59
 -42  -6  19    3.04   83.36
 -42   6  20    3.83  209.55
  42  -6 -20    0.49   39.40
  42   6 -20   15.89  700.73
 -42  -6  20   -2.19   82.51
 -42   6  21   -2.08  195.28
  42  -6 -21   -0.14   40.81
  42   6 -21  -26.45  674.77
 -42  -6  21   -4.42   80.80
 -42  -6  22   -0.66   79.47
  42  -6 -23    0.00   42.04
  42   6 -24   19.85  588.01
  42   6 -25    5.73  569.51
  42   6 -26   12.48  543.76
 -41   0   1   -2.04   78.16
 -41   0   2    0.56   79.68
 -41   0   3   -0.06   72.96
  41   0  -3    0.00  291.22
 -41   0   4   -0.19   72.06
 -41   0   5    0.65   71.29
 -41   0   6    1.96   64.91
 -41   0   7    0.54   65.26
 -41   0   8    2.39   66.54
  41   0  -8    5.03   21.00
 -41   0   9    1.69   60.31
  41   0  -9   -1.38   23.45
  41   0 -10    0.65   27.93
  41   0 -11    0.59   28.78
 -41   0  12    3.36   58.62
  41   0 -12   -0.03   29.40
 -41   0  13    1.15   61.23
 -41   0  14   -9.56   53.41
 -41   0  15    1.91   52.92
  41   0 -15    1.32   29.72
 -41   0  16    7.54   53.53
  41   0 -16   -1.35   29.98
 -41   0  17    7.83   53.13
  41   0 -17   -0.86   30.25
 -41   0  18    7.24  125.80
  41   0 -18    1.89   30.33
 -41   0  19  -19.61  130.94
  41   0 -19   -0.66   30.88
  41   0 -20    1.89   30.46
  41   0 -21   -1.43   30.57
 -41   0  22   -0.93  131.39
 -41   0  23  -11.88  134.87
 -41   0  24    1.92  125.47
  41   0 -24    2.28   29.09
 -41   0  25    1.94  124.75
  41   0 -25   -0.78   30.62
 -41   0  26    0.08  118.73
  41   0 -26   -0.71   30.82
 -41   0  27    0.00  115.35
 -41   0  28    0.00  112.10
 -41   0  29   -0.70   97.08
  41   0 -29   -2.78    4.58
  41   0 -29    0.00   30.48
  41   0 -30    0.57   12.95
  41   0 -30   -0.67   31.22
  41   0 -31    0.16   13.72
  41   0 -31   -1.62   30.97
 -41   0  32    1.62  109.75
  41   0 -32    3.58   31.48
 -41   0  33   -0.14  107.38
  41   0 -33   -0.39   30.88
 -41   0  34    3.60  105.11
  41   0 -34   -0.37   31.08
 -41   0  35    1.88  100.06
  41   0 -35    2.31   31.02
 -41   0  36    2.25   97.67
  41   0 -36    1.16   30.29
 -41   0  37   -0.65   92.74
  41   0 -37   -0.55   30.65
 -41   0  38    0.97   89.00
  41   0 -38    0.67   30.79
 -41   1   1   -0.94   78.36
  41  -1  -1  -19.05  475.77
 -41  -1   1    0.31   16.23
 -41   1   2   -0.74   77.32
  41  -1  -2    0.00  403.14
 -41  -1   2   -0.73   13.28
 -41  -1   2    0.12   61.96
 -41   1   3    0.00   76.80
  41  -1  -3   -1.00  332.57
  41   1  -3    0.00  243.69
 -41  -1   3    1.68   52.26
 -41   1   4   -1.42   75.57
  41  -1  -4    6.54  280.13
 -41  -1   4   22.43  149.87
 -41   1   5    0.79   74.87
  41  -1  -5    1.75  231.64
 -41   1   6   -0.95   75.11
  41  -1  -6    0.20   20.20
 -41   1   7   -2.11   75.84
  41  -1  -7   -0.13   25.03
 -41   1   8    0.00   68.09
  41  -1  -8   -0.23   27.37
  41  -1  -9    0.48   28.07
 -41   1  10    0.00   68.81
  41  -1 -10   -0.43   28.54
  41   1 -10   -0.52   18.21
 -41   1  11    2.06   77.61
  41  -1 -11    0.88   29.00
  41   1 -11   -0.27   23.92
 -41   1  12    0.54   77.45
  41  -1 -12   -0.08   29.59
 -41   1  13   -0.13   78.00
  41  -1 -13    0.38   30.30
  41   1 -13    0.00   24.68
 -41  -1  13   12.77  131.22
 -41   1  14   -0.52   77.99
  41   1 -14    0.67   28.71
 -41  -1  14    3.11  162.38
 -41   1  15   -1.21   77.97
 -41   1  15   22.13  145.86
  41   1 -15    0.00   28.52
 -41  -1  15    8.30  184.70
 -41   1  16    2.39   77.58
 -41   1  16    0.00  176.16
  41  -1 -16    1.68   30.67
  41   1 -16    1.74   28.94
 -41  -1  16    8.13  175.26
 -41   1  17    0.01   77.27
 -41   1  17   -0.34  202.80
  41  -1 -17   -0.36   30.93
  41   1 -17   -0.40   29.63
 -41  -1  17    5.53  164.02
 -41   1  18   -3.17   76.90
 -41   1  18    0.00  186.51
  41  -1 -18    0.03   31.15
  41   1 -18    0.00   29.51
 -41  -1  18    2.03  153.57
 -41   1  19   -3.08   78.18
 -41   1  19   -0.86  178.93
  41  -1 -19   -1.06   31.19
  41   1 -19   -0.31   29.71
 -41  -1  19   -0.75  146.25
 -41   1  20   -0.31   78.55
 -41   1  20    7.15  166.63
  41  -1 -20    0.01   32.18
  41   1 -20   -0.16   29.70
 -41  -1  20   -3.50  137.56
 -41   1  21    1.04   78.04
 -41   1  21    0.17  160.43
  41  -1 -21    0.21   32.18
 -41  -1  21    1.36  132.62
 -41   1  22   -9.13  153.55
  41  -1 -22   -0.57   32.04
 -41  -1  22    0.12  126.47
 -41   1  23    1.99  145.44
  41   1 -23    0.00   27.54
 -41  -1  23    1.82  121.85
 -41   1  24   -0.96  138.09
  41   1 -24    0.94   29.49
 -41  -1  24    3.03  113.83
  41  -1 -25    0.78   32.49
  41   1 -25    0.03   29.99
 -41  -1  25   -0.93  113.31
  41  -1 -26   -0.68   32.09
 -41  -1  26    0.69  111.06
  41  -1 -27   -2.73   31.95
  41   1 -27    0.00   28.03
 -41  -1  27    2.88  109.66
  41   1 -28    0.17   29.79
 -41  -1  28    0.52  106.15
 -41   1  29    1.36  119.96
  41   1 -29    0.00    5.10
  41   1 -29   -0.57   30.48
 -41  -1  29    2.25  106.73
 -41   1  30    2.85  117.10
  41  -1 -30   -0.10   13.46
  41  -1 -30    1.72   32.15
  41   1 -30    0.70   11.77
  41   1 -30    0.70   30.09
 -41  -1  30    2.60  104.71
 -41   1  31   -0.09  112.74
  41  -1 -31   -0.44   32.68
  41   1 -31    0.89   12.60
  41   1 -31   -1.20   29.95
 -41  -1  31    4.10  102.99
 -41   1  32   -1.45  111.00
  41  -1 -32    0.61   32.19
  41   1 -32    2.59   30.28
 -41   1  33   -0.96  106.67
  41  -1 -33   -0.39   32.18
  41   1 -33   -1.46   30.31
 -41   1  34   -2.81  106.33
  41  -1 -34   -1.24   32.45
  41   1 -34    1.97   29.94
 -41   1  35    0.00  103.04
  41  -1 -35    0.53   32.40
  41   1 -35    1.04   29.75
 -41   1  36   -3.33   98.68
  41  -1 -36    0.00   31.17
  41   1 -36    0.33   29.17
 -41   1  37    1.60   95.15
  41  -1 -37   -2.13   32.32
  41   1 -37    0.00   29.24
 -41   1  38    1.38   91.80
  41  -1 -38    1.24   32.33
  41   1 -38   -1.01   29.34
 -41   2   1   -0.53   75.42
  41  -2  -1   38.48  507.13
  41   2  -1  -21.93  324.09
 -41  -2   1    0.14   18.98
 -41   2   2    1.24   75.78
  41  -2  -2    4.07  442.16
  41   2  -2  -13.87  262.39
 -41   2   3    0.91   74.50
  41  -2  -3    9.30  377.44
 -41  -2   3    0.34   14.96
 -41   2   4    1.12   74.54
  41  -2  -4    0.47   19.31
  41  -2  -4   13.91  316.69
 -41  -2   4    1.90   32.80
 -41   2   5   -0.74   74.47
  41  -2  -5   -8.26  244.63
  41  -2  -6    0.49   27.20
  41  -2  -6  -24.83  513.16
  41  -2  -7   -0.76   27.22
  41  -2  -8   -0.08   27.48
 -41   2   9    2.43   75.31
  41  -2  -9    1.33   28.34
 -41   2  10    7.25   75.17
  41  -2 -10    2.31   28.86
 -41   2  11    2.11   75.11
  41  -2 -11    0.59   29.23
 -41   2  12    2.45   74.48
  41  -2 -12   -0.74   29.90
 -41  -2  12   -6.91  140.88
 -41   2  13   -2.40   73.40
  41  -2 -13    0.08   30.70
  41   2 -13    0.38   21.03
 -41  -2  13   -7.33  151.57
 -41   2  14   -2.79   73.59
  41  -2 -14    0.38   31.05
  41   2 -14    2.01   23.57
 -41  -2  14   -5.06  171.68
 -41   2  15   -1.16   73.01
  41  -2 -15    3.35   31.69
  41   2 -15    0.95   26.36
 -41  -2  15   -0.78  159.00
 -41   2  16    5.19   73.01
  41   2 -16    1.47   28.40
 -41  -2  16   -2.22  150.19
 -41   2  17    6.20   73.08
  41  -2 -17    1.22   32.07
  41   2 -17    1.10   28.62
 -41  -2  17   -0.79  141.31
 -41   2  18    4.56   72.58
  41  -2 -18   -0.19   31.98
  41   2 -18    0.00   28.91
 -41  -2  18    2.97  135.71
  41  -2 -19    0.00   32.15
 -41  -2  19    1.34  128.37
  41  -2 -20    0.53   32.88
 -41  -2  20   -0.93  124.31
  41  -2 -21   -1.08   32.81
 -41  -2  21    3.37  120.25
  41  -2 -22   -1.43   32.56
  41   2 -22    1.60   29.36
 -41  -2  22    4.18  115.17
 -41   2  23    0.00  146.29
  41   2 -23   -0.56   29.31
 -41  -2  23   -1.98  110.72
 -41   2  24    0.47  150.37
  41   2 -24    0.07   28.50
 -41  -2  24   -4.82  106.89
 -41   2  25    3.05  140.06
  41  -2 -25    0.44   33.03
 -41  -2  25    3.20  104.00
 -41   2  26    2.89  136.40
  41  -2 -26   -0.81   33.77
  41   2 -26    0.00   29.03
 -41  -2  26   -1.19  102.60
 -41   2  27   -5.01  129.38
  41  -2 -27   -0.43   13.75
  41  -2 -27    1.60   33.20
  41   2 -27   -0.07   28.85
 -41  -2  27   -1.68  101.08
 -41   2  28   -8.08  126.74
  41  -2 -28    0.00   14.61
  41  -2 -28    0.97   33.26
  41   2 -28    0.04   29.12
 -41  -2  28   -1.09   99.67
 -41   2  29   -0.21  119.28
  41  -2 -29   -0.25   15.25
  41   2 -29    0.76   29.05
 -41  -2  29    0.34   99.78
 -41   2  30   -0.97  116.64
  41   2 -30    0.54   28.85
 -41  -2  30    0.49   99.19
 -41   2  31   -4.53  114.79
  41  -2 -31   -0.59   33.72
  41   2 -31   -0.15   10.70
  41   2 -31    1.57   29.18
 -41  -2  31   -5.58   97.72
 -41   2  32   -4.51  109.61
  41  -2 -32    2.32   34.64
  41   2 -32    0.00   15.02
  41   2 -32   -0.08   29.20
 -41  -2  32   -0.03   96.73
 -41   2  33   -3.68  109.12
  41  -2 -33    0.02   34.62
  41   2 -33    0.05   29.41
 -41  -2  33   -2.07   93.84
 -41   2  34   -2.98  106.81
  41  -2 -34   -0.89   34.33
  41   2 -34   -0.76   28.65
 -41  -2  34    0.00   79.86
 -41   2  35    1.30  103.09
  41  -2 -35   -0.25   33.86
  41   2 -35   -1.88   29.04
 -41   2  36    0.26  101.39
  41  -2 -36   -1.07   34.32
  41   2 -36   -1.54   28.80
 -41  -2  36    1.47   87.18
 -41   2  37   -0.13   98.02
  41  -2 -37    0.80   34.60
  41   2 -37    1.25   28.95
 -41  -2  37    1.85   84.42
  41  -2 -38   -0.96   34.61
  41   2 -38    0.00   27.84
 -41   3   1    0.00   69.03
 -41   3   2   -0.86   69.87
  41  -3  -2   -0.33   18.48
  41  -3  -2   -5.60  466.00
 -41  -3   2   -0.05   18.86
 -41   3   3   -2.37   69.69
  41  -3  -3    0.38   21.44
  41  -3  -3    7.07  401.42
 -41  -3   3   -0.36   19.11
 -41   3   4   -0.47   66.25
  41  -3  -4    0.28   25.55
  41  -3  -4   -3.35  331.48
 -41  -3   4    0.00   18.22
  41  -3  -5    0.10   26.04
  41  -3  -5    0.00  278.71
 -41  -3   5   -0.08   16.93
  41  -3  -6  -20.97  205.35
 -41  -3   6    1.18   13.78
 -41   3   7    2.16   68.51
  41  -3  -7   -1.54   28.21
 -41   3   8   -1.48   68.88
  41  -3  -8    0.06   28.09
 -41   3   9   -3.97   69.10
  41  -3  -9    0.29   28.80
 -41   3  10   -2.42   68.91
  41  -3 -10   -0.62   29.43
 -41  -3  10  -27.93  337.45
 -41  -3  10  -28.71  334.58
 -41   3  11    1.16   68.16
  41  -3 -11    0.41   29.75
 -41  -3  11   -7.36  135.58
 -41   3  12    2.65   67.31
  41  -3 -12   -0.54   30.65
  41   3 -12   -5.69 1095.80
 -41  -3  12    3.46  158.49
 -41   3  13    2.41   66.41
  41  -3 -13   -0.70   31.02
  41   3 -13  -16.03  406.15
 -41  -3  13   -1.00  161.12
 -41   3  14   -0.16   65.29
  41  -3 -14   -0.36   31.55
  41   3 -14   14.59  401.96
 -41  -3  14   -0.26  149.68
 -41   3  15   -2.83   64.85
  41  -3 -15   -0.60   32.46
  41   3 -15  -10.38  465.72
 -41  -3  15    2.43  139.22
 -41   3  16   -0.77   64.12
 -41   3  16   30.96  395.28
  41  -3 -16    0.93   33.32
  41   3 -16   -5.42  462.89
 -41  -3  16   -0.30  129.56
 -41   3  17   -1.92   63.10
 -41   3  17    0.08  197.55
  41   3 -17  -25.82  468.63
 -41  -3  17    0.28  123.52
 -41   3  18    2.34  201.93
  41  -3 -18    0.23   32.96
  41   3 -18   -2.64  482.19
 -41  -3  18   -0.03  116.74
 -41   3  19   10.34  211.47
  41  -3 -19    1.76   33.14
  41   3 -19    0.34   27.16
 -41  -3  19    0.58  111.36
 -41   3  20   -3.22  193.24
  41  -3 -20    1.08   33.53
  41   3 -20   -0.50   27.98
  41   3 -20    0.00  478.25
 -41  -3  20    5.34  109.91
 -41   3  21    0.85  180.82
  41  -3 -21   -0.87   34.00
  41   3 -21   -0.81   27.89
  41   3 -21   16.93  515.49
 -41  -3  21    4.33  106.42
 -41   3  22   -1.03  168.43
  41  -3 -22   -1.54   34.37
  41   3 -22   -0.35   28.19
  41   3 -22  -20.92  516.64
 -41  -3  22    3.11  103.44
 -41   3  23    3.06  160.22
  41   3 -23    0.00   25.79
  41   3 -23  -29.07  516.04
 -41  -3  23    0.00  101.22
 -41   3  24   -1.40  154.14
  41   3 -24   25.88  563.45
 -41  -3  24    3.57   99.59
 -41   3  25   -3.52   34.32
 -41   3  25   -5.69  147.78
  41  -3 -25   -1.78   35.60
  41   3 -25   -1.38   28.37
  41   3 -25  -51.00  559.78
 -41  -3  25   -1.61   97.19
 -41   3  26   -0.37   43.74
 -41   3  26    3.55  138.89
  41  -3 -26   -2.15    5.86
  41  -3 -26   -0.88   35.78
  41   3 -26   -1.66   27.84
  41   3 -26  -13.20  558.20
 -41  -3  26   -3.88   95.71
 -41   3  27    0.38  132.11
  41  -3 -27    0.68   16.12
  41  -3 -27    0.65   35.20
  41   3 -27    1.38   28.22
  41   3 -27  -18.98  558.54
 -41  -3  27    0.62   95.47
 -41   3  28    2.36  126.08
  41  -3 -28    0.05   16.85
  41  -3 -28    0.79   36.50
  41   3 -28    1.08   28.05
  41   3 -28    2.45  561.49
 -41  -3  28    4.85   94.26
 -41   3  29    8.80  122.46
  41  -3 -29    0.07   35.65
  41   3 -29    2.75   27.93
  41   3 -29  -65.58  563.51
 -41  -3  29    2.08   93.51
 -41   3  30   -0.52  115.86
  41  -3 -30   -0.25   36.08
  41   3 -30   -6.46    4.19
  41   3 -30    0.57   28.21
  41   3 -30    0.00  511.38
 -41  -3  30   -1.35   91.69
 -41   3  31   -1.14  113.12
  41   3 -31    0.00   15.06
  41   3 -31   -0.01   28.15
 -41  -3  31    2.30   90.38
 -41   3  32    2.00  113.07
  41  -3 -32   -0.26   37.01
  41   3 -32   -0.09   28.10
 -41  -3  32    2.61   89.02
 -41   3  33    1.67  109.54
  41  -3 -33   -0.21   37.34
  41   3 -33   -0.18   28.10
 -41  -3  33   -0.99   85.84
 -41   3  34    0.61  105.49
  41  -3 -34   -0.73   37.88
  41   3 -34    1.95   28.18
 -41  -3  34    0.34   83.13
 -41   3  35   -2.82  104.12
  41  -3 -35    0.83   38.03
  41   3 -35    0.00   27.89
 -41  -3  35   -0.74   80.59
 -41   3  36   -0.33  100.10
  41  -3 -36   -1.58   38.12
  41   3 -36    0.82   27.75
  41  -3 -37    0.69   37.31
  41   3 -37    1.35   27.86
 -41   4   1    0.10   60.79
 -41   4   2   -0.65   56.60
  41  -4  -2    0.36   22.70
 -41  -4   2    0.21   18.64
  41  -4  -3    1.89   25.23
 -41  -4   3   -0.30   18.69
  41  -4  -4   -0.14   25.61
  41  -4  -4    0.26  372.72
 -41  -4   4   -0.25   19.30
 -41   4   5    1.47   59.08
  41  -4  -5   -1.11   26.34
  41  -4  -5    0.00  275.11
 -41  -4   5    0.14   20.28
 -41   4   6   -0.22   59.12
  41  -4  -6   -0.02   26.85
 -41  -4   6   -0.54   19.19
 -41   4   7   -0.35   58.42
  41   4  -7    9.60  476.34
 -41  -4   7    0.57   18.17
 -41   4   8    2.35   57.89
  41  -4  -8    1.88   28.61
  41   4  -8   -7.91  543.43
 -41  -4   8    3.16   16.90
 -41   4   9    0.98   56.98
  41  -4  -9    3.31   29.34
  41   4  -9    9.75  535.93
 -41  -4   9    4.18  140.02
 -41   4  10   -0.06   56.09
  41  -4 -10    2.80   30.21
  41   4 -10   -1.92  591.04
 -41  -4  10    4.36  151.02
 -41   4  11   -0.34   55.55
  41  -4 -11    0.53   30.38
  41   4 -11   22.12  592.47
 -41  -4  11    2.40  168.98
 -41   4  12   -0.76   54.77
  41  -4 -12   -0.49   30.70
  41   4 -12   19.46  638.14
 -41  -4  12    1.64  145.63
 -41   4  13    1.06   53.31
  41  -4 -13   -0.39   31.73
  41   4 -13   22.12  638.45
 -41   4  14    1.10   51.96
  41  -4 -14    2.11   32.03
  41   4 -14  -13.98  642.08
 -41   4  15    1.47   50.52
  41  -4 -15   -0.63   32.97
  41   4 -15   -7.63  679.57
  41  -4 -16   -0.91   33.65
  41   4 -16  -19.00  676.99
 -41   4  17   -3.06  178.66
  41  -4 -17    0.35   34.55
  41   4 -17  -13.95  684.19
 -41   4  18   -2.73  207.77
  41   4 -18   72.06  680.07
 -41   4  19    6.46  209.34
  41  -4 -19    0.00   31.88
 -41   4  20    2.06  201.21
  41  -4 -20   -0.47   34.12
  41   4 -20    0.16   20.33
 -41  -4  20    0.00   87.62
 -41   4  21   -4.27  183.77
  41  -4 -21   -0.52   35.56
  41   4 -21    1.01   22.47
 -41  -4  21   -6.94   95.20
 -41   4  22   -0.32   33.84
 -41   4  22    1.64  171.72
  41   4 -22   47.15  651.15
 -41  -4  22   -2.79   95.28
 -41   4  23    2.12  161.70
  41  -4 -23   -0.16   11.30
  41   4 -23  -15.19  652.93
 -41  -4  23   -2.92   94.37
 -41   4  24    0.45  153.78
  41  -4 -24    0.09   13.83
  41  -4 -24    0.06   37.28
  41   4 -24   -0.18   26.62
  41   4 -24   38.87  646.92
 -41  -4  24    1.76   92.11
 -41   4  25   -0.93  143.96
  41  -4 -25    2.51   15.84
  41  -4 -25   -1.34   38.81
  41   4 -25   -0.28   26.65
  41   4 -25   31.97  638.57
 -41  -4  25   -0.68   92.60
 -41   4  26   -0.55  137.67
  41  -4 -26   -1.21   16.05
  41  -4 -26    0.00   38.22
  41   4 -26    0.62   27.36
  41   4 -26  -41.62  631.91
 -41  -4  26   -1.81   89.43
 -41   4  27   -3.50  133.43
  41  -4 -27   -0.54   39.33
  41   4 -27    1.99   27.13
  41   4 -27    6.01  611.65
 -41  -4  27   -0.87   87.63
 -41   4  28   -5.30  127.78
  41  -4 -28    0.63   40.03
  41   4 -28   -0.22   27.61
  41   4 -28   28.23  599.20
 -41  -4  28   -0.27   85.70
 -41   4  29    0.91  121.09
  41  -4 -29   -2.66   41.03
  41   4 -29   -0.56   27.49
  41   4 -29  -15.26  591.23
 -41  -4  29   -2.25   83.57
 -41   4  30    0.00  109.13
  41  -4 -30   -1.72   40.99
  41   4 -30    0.46   26.91
  41   4 -30  -14.96  585.22
 -41  -4  30    1.54   82.44
  41  -4 -31    1.02   41.06
  41   4 -31   -0.73   27.70
  41   4 -31  -26.39  580.24
 -41  -4  31    5.13   80.46
  41   4 -32    0.61   27.36
 -41  -4  32    2.06   79.22
  41   4 -33    0.47   27.01
 -41  -4  33   -3.29   78.02
  41  -4 -34    0.98   42.39
  41   4 -34   -0.18   27.32
 -41  -4  34   -0.58   74.72
  41  -4 -35   -1.43   42.72
  41   4 -35   -0.85   27.18
 -41  -4  35    2.36   72.80
 -41   5   3    1.84   50.01
 -41   5   4    0.66   49.89
  41  -5  -4    1.14   25.48
 -41   5   5    0.94   49.21
  41  -5  -5   -0.17   26.44
 -41   5   6    0.38   48.84
  41  -5  -6    2.17   27.11
  41  -5  -6   49.74  251.06
 -41  -5   6    0.00   18.20
 -41   5   7    0.54   47.76
  41  -5  -7   -0.16   28.28
  41   5  -7    0.00  666.15
 -41  -5   7   -0.11   20.45
 -41  -5   7    3.35  142.45
 -41   5   8   -1.39   47.15
  41  -5  -8    0.00   26.34
 -41  -5   8   -1.32   21.90
 -41  -5   8    4.81  150.13
 -41   5   9   -0.91   45.50
  41   5  -9    3.91  799.40
 -41  -5   9   -0.60   20.42
 -41  -5   9   -6.41  154.83
 -41   5  10   -2.37   45.23
  41  -5 -10   -0.29   29.97
  41   5 -10    0.00  793.59
 -41  -5  10   -2.20  154.35
 -41   5  11   -1.04   44.17
  41  -5 -11   -0.81   30.90
  41   5 -11  -31.62  789.35
 -41  -5  11    0.00   15.04
 -41  -5  11   -1.29  140.82
 -41   5  12   -1.56   43.03
  41  -5 -12   -0.39   31.25
  41   5 -12   18.96  775.42
 -41  -5  12   -2.81  130.99
 -41   5  13   -2.63   42.42
  41  -5 -13   -0.40   32.19
  41   5 -13  -67.87  766.58
 -41  -5  13   -2.26  121.24
  41  -5 -14    0.27   33.11
  41   5 -14   73.01  751.84
 -41  -5  14   -1.35  115.56
  41  -5 -15    1.13   33.92
  41   5 -15   -4.65  739.96
 -41  -5  15    2.20  109.43
  41  -5 -16    1.50   34.69
  41   5 -16    8.29  716.47
 -41  -5  16    1.77  101.76
  41  -5 -17    1.48   36.27
  41   5 -17  -43.53  709.60
 -41  -5  17    0.96   97.61
  41  -5 -18    1.63   36.93
  41   5 -18   -2.33  683.61
 -41  -5  18    0.77   92.75
  41   5 -19   -5.80  666.89
 -41  -5  19   -0.10   90.19
  41   5 -20  -45.15  659.23
 -41  -5  20   -1.54   89.02
 -41  -5  21   -2.52   87.35
 -41   5  22    0.00  159.07
  41  -5 -22    0.21   12.41
 -41  -5  22    4.79   87.66
 -41   5  23    0.00  162.26
  41  -5 -23    0.32   14.17
  41  -5 -23   -1.78   40.97
 -41  -5  23    6.72   87.64
 -41   5  24   -3.74  158.93
  41  -5 -24   -1.00   41.46
  41   5 -24    0.00   17.37
  41   5 -24   26.54  558.18
 -41  -5  24    4.04   86.16
 -41   5  25   -6.34  147.78
  41  -5 -25    0.00   42.41
  41   5 -25   -0.50   20.25
  41   5 -25    2.20  547.40
 -41  -5  25    2.65   85.78
 -41   5  26   -0.98  141.61
  41  -5 -26    2.26   43.92
  41   5 -26   -0.12   22.22
  41   5 -26    5.17  519.57
 -41  -5  26   -3.06   83.79
 -41   5  27    0.50  134.68
  41  -5 -27   -0.70   44.48
  41   5 -27    1.37   24.63
  41   5 -27   -1.49  509.02
 -41  -5  27   -2.11   81.30
 -41   5  28   -4.02  129.46
  41  -5 -28    0.99   45.46
  41   5 -28    0.83   26.41
  41   5 -28   -1.57  497.17
 -41  -5  28    0.00   77.84
 -41   5  29    5.28  124.23
  41  -5 -29   -1.90   45.93
  41   5 -29    2.02   27.08
  41   5 -29   34.71  472.76
 -41  -5  29    0.36   75.85
 -41   5  30   -1.42  119.73
  41  -5 -30    1.52   47.28
  41   5 -30    1.08   26.54
  41   5 -30   28.80  461.44
 -41  -5  30    6.82   73.55
 -41   5  31    0.00  113.72
  41  -5 -31    0.00   46.12
  41   5 -31    0.00   26.42
  41   5 -31    7.53  443.73
 -41  -5  31    2.41   72.69
 -41   5  32    2.84  114.02
  41  -5 -32   -5.41   47.94
  41   5 -32    1.13   26.07
  41   5 -32    1.34  432.43
 -41  -5  32    5.68   71.54
 -41   5  33   -5.26  109.73
  41   5 -33   -1.46   26.57
 -41  -5  33    4.32   67.88
 -41   6   6    0.75   42.67
 -41   6   7    2.26   42.34
  41  -6  -7   -0.08   28.15
 -41  -6   7    1.48   21.74
 -41   6   8    2.38   42.05
  41  -6  -8    0.63   28.85
  41   6  -8    0.00  840.45
 -41  -6   8    0.08   21.86
 -41  -6   8   12.62  168.86
 -41   6   9    1.35   41.82
  41  -6  -9    0.51   30.22
  41   6  -9   23.43  880.16
 -41  -6   9   -5.03  151.40
 -41   6  10    3.90   41.40
 -41  -6  10   -0.57   22.79
 -41  -6  10   -5.34  134.20
 -41   6  11    5.61   41.66
  41  -6 -11    0.11   31.76
 -41  -6  11    0.51   23.20
 -41  -6  11   -4.61  120.14
  41  -6 -12    0.89   32.36
  41   6 -12   13.23  817.57
 -41  -6  12    1.43   21.69
 -41  -6  12   -5.25  111.97
  41  -6 -13    2.28   33.14
  41   6 -13  -24.75  789.66
 -41  -6  13    0.37   18.14
 -41  -6  13    2.78  102.99
  41  -6 -14    0.00   34.31
  41   6 -14   11.43  754.15
 -41  -6  14    2.29   15.75
 -41  -6  14   -0.82   97.94
  41  -6 -15   -0.05   35.87
  41   6 -15   -8.37  717.09
 -41  -6  15   -1.62   92.17
  41  -6 -16   -0.90   36.89
  41   6 -16   17.12  683.15
 -41  -6  16   -0.33   88.74
 -41   6  17  -12.25  157.00
  41  -6 -17   -0.67   38.22
  41   6 -17  -23.88  655.30
 -41  -6  17    2.78   86.35
 -41   6  18   -4.91  196.01
  41  -6 -18   -0.37   39.77
  41   6 -18   -7.84  626.37
 -41  -6  18   -0.63   83.29
 -41   6  19   -0.95  218.74
  41  -6 -19    0.26   41.84
  41   6 -19   -4.67  588.95
 -41  -6  19    0.25   80.88
 -41   6  20    5.11  208.43
  41   6 -20    2.74  559.33
 -41  -6  20    0.07   80.39
 -41   6  21    1.79  196.01
  41   6 -21    0.00  533.40
 -41  -6  21   -1.14   78.78
 -41   6  22   -3.23  181.86
  41  -6 -22   -3.75   45.15
  41   6 -22   -0.87  511.93
 -41  -6  22   -1.37   78.50
 -41   6  23   -2.48  167.73
  41  -6 -23    2.44   46.22
  41   6 -23    0.00  437.75
 -41  -6  23    5.83   77.56
 -41   6  24   -0.45  158.54
  41  -6 -24   -1.03   47.26
 -41  -6  24    1.72   75.94
 -41   6  25    1.24  151.33
  41  -6 -25   -0.60   49.20
  41   6 -25   12.96  430.29
 -41  -6  25    1.67   74.22
 -41   6  26   -1.14  144.77
  41  -6 -26    1.39   50.27
  41   6 -26    5.30  423.07
 -41  -6  26   -1.72   72.13
 -41   6  27   -2.62  137.51
  41  -6 -27   -1.81   51.44
  41   6 -27   14.07  403.52
 -41  -6  27   -1.10   69.88
 -41   6  28   -1.19  131.49
  41  -6 -28    0.00   51.86
  41   6 -28    7.68  384.38
 -41  -6  28   -2.94   67.96
 -41   6  29    3.18  125.64
  41  -6 -29   -1.08   54.61
  41   6 -29   -3.79   50.69
  41   6 -29    4.12  371.10
 -41  -6  29    0.55   65.28
  41  -6 -30    0.65   55.00
  41   6 -30    1.60   16.81
  41   6 -30   26.77  360.78
  41   6 -31   -8.90  345.42
  41   7 -11   -1.14  821.67
  41   7 -12    6.35  780.45
  41  -7 -13   -0.47   35.91
  41   7 -13    0.00  662.70
 -41  -7  13   -0.16   22.46
  41  -7 -14   -0.50   36.48
 -41  -7  14   -0.13   22.65
  41  -7 -15   -0.22   38.24
  41   7 -15    0.00  576.66
 -41  -7  15   -0.48   21.09
  41  -7 -16   -0.78   40.35
  41   7 -16    4.05  612.75
 -41  -7  16   -0.07   19.29
 -41   7  17   24.55  163.45
  41  -7 -17    0.00   42.64
  41   7 -17   20.92  579.54
 -41  -7  17    0.52   17.43
 -41   7  18   -2.58  200.89
  41  -7 -18    0.00   41.59
  41   7 -18   -1.31  538.79
 -41   7  19    0.00  227.75
  41   7 -19   -2.69  510.67
 -41   7  20   -6.80  213.75
  41  -7 -20    0.00   49.32
  41   7 -20    0.00  478.91
 -41   7  21    0.00  196.39
  41  -7 -21    0.34   50.68
  41   7 -21  -16.18  460.53
 -41  -7  21   -6.94   69.82
 -41   7  22    4.78  183.96
  41   7 -22    5.05  435.45
 -41  -7  22   -2.95   67.67
 -41   7  23    7.03  172.37
  41  -7 -23    0.00   51.70
  41   7 -23   -3.89  408.83
 -41  -7  23    1.04   66.90
  41  -7 -24   -2.76   54.82
  41   7 -24  -14.57  390.70
 -40   0   1    0.03   73.23
 -40   0   2   -2.22   73.05
 -40   0   3   -0.88   71.58
  40   0  -3    0.00  302.59
 -40   0   4   -2.30   64.55
  40   0  -4  -29.04  250.46
 -40   0   5   -3.88   65.09
  40   0  -5  -35.65  183.64
 -40   0   6   -0.53   64.81
  40   0  -7    0.00   20.82
 -40   0   8    3.04   59.44
  40   0  -8    0.63   23.82
 -40   0   9    1.07   59.76
  40   0  -9   -0.11   28.52
 -40   0  10   -0.10   60.68
  40   0 -10    0.04   29.18
 -40   0  11   -8.30   51.25
  40   0 -11    0.75   29.95
  40   0 -13    0.00   27.83
  40   0 -14   -0.83   30.44
  40   0 -15    0.12   30.20
 -40   0  16    0.00  161.75
  40   0 -16   -0.44   30.71
 -40   0  17   -4.12  182.02
  40   0 -17   -0.40   31.08
 -40   0  18   -4.75  171.28
  40   0 -18   -0.33   31.89
 -40   0  19   -1.22  158.97
  40   0 -19    0.07   31.48
 -40   0  20   -1.27  151.05
  40   0 -20    3.77   32.14
 -40   0  21    0.88  144.60
  40   0 -21    0.00   31.70
 -40   0  22   -3.74  136.15
  40   0 -22    0.01   31.56
 -40   0  23   -1.33  130.70
  40   0 -23   -0.06   32.18
 -40   0  24    0.50  124.58
  40   0 -24    1.41   31.90
 -40   0  25   -1.04  120.65
 -40   0  26    0.49  116.28
 -40   0  27    0.77  111.14
  40   0 -27    0.00   29.33
 -40   0  28    4.08  111.72
  40   0 -28   -1.98    4.76
  40   0 -28   -0.27   31.86
 -40   0  29    0.00  109.27
  40   0 -29    1.14   13.41
  40   0 -29   -1.84   31.83
 -40   0  30    7.76  111.82
  40   0 -30    0.30   14.08
  40   0 -30    0.01   32.28
 -40   0  31    1.77  110.92
  40   0 -31    0.26   14.60
  40   0 -31    0.47   31.82
  40   0 -32    0.04   31.77
  40   0 -33    0.23   32.08
 -40   0  34    0.00   99.17
  40   0 -34    1.80   31.67
 -40   0  35    0.00   98.38
  40   0 -35    2.50   32.28
 -40   0  36   -0.42   95.64
  40   0 -36    0.00   32.12
 -40   0  37   -0.68   91.02
  40   0 -37   -0.04   31.93
 -40   0  38    3.78   88.34
  40   0 -38    0.83   31.58
 -40   0  39   -1.42   83.98
  40   0 -39   -0.36   31.32
 -40   0  40    1.12   81.01
  40   0 -40    0.16   31.41
 -40   1   1    2.16   77.55
  40  -1  -1   -6.12  462.45
  40   1  -1   -7.64  409.45
 -40  -1   1    0.68   15.14
 -40  -1   1    0.00   53.56
 -40   1   2    0.22   77.00
  40  -1  -2  -13.95  400.70
  40   1  -2  -15.73  323.24
 -40   1   3    0.12   75.84
  40  -1  -3    0.00  317.60
  40   1  -3   -2.99  274.04
 -40   1   4   -0.80   75.59
  40   1  -4   11.58  194.53
 -40   1   5   -1.38   74.31
  40  -1  -5    0.67   20.30
 -40   1   6   -0.91   74.84
  40  -1  -6    1.40   25.15
 -40   1   7   -2.29   75.32
  40  -1  -7   -0.42   27.91
 -40   1   8   -2.12   76.36
  40  -1  -8   -1.73   28.54
  40  -1  -9    0.00   28.42
  40   1  -9   -0.93   18.56
  40  -1 -10   -0.43   29.41
  40   1 -10    2.22   24.68
  40  -1 -11   -0.26   29.78
 -40   1  12    2.89   77.40
  40  -1 -12    2.72   30.89
  40   1 -12    1.64   29.09
 -40   1  13   -1.28   77.39
  40   1 -13    0.97   29.17
 -40  -1  13  -21.53  325.00
 -40   1  14    0.27   71.30
  40   1 -14    0.39   29.84
 -40  -1  14   -3.58  162.04
 -40   1  15    2.89   70.60
 -40   1  15    5.64  143.14
  40  -1 -15   -0.33   31.43
  40   1 -15   -0.66   29.83
 -40  -1  15    4.20  167.21
 -40   1  16    0.40   71.42
 -40   1  16    2.09  175.38
  40  -1 -16    2.19   32.19
  40   1 -16    0.54   29.95
 -40  -1  16   -5.13  168.97
 -40   1  17   -0.19   70.95
 -40   1  17    8.99  199.35
  40  -1 -17    0.04   32.32
  40   1 -17   -0.16   30.39
 -40  -1  17   -3.71  162.66
 -40   1  18   -1.96   71.79
 -40   1  18    5.04  189.53
  40  -1 -18    0.00   32.57
  40   1 -18    0.28   31.02
 -40  -1  18    3.31  153.60
 -40   1  19   -1.35   71.83
 -40   1  19   -4.77  179.39
  40  -1 -19    0.24   32.50
  40   1 -19    0.70   30.78
 -40  -1  19    0.08  146.25
 -40   1  20    1.63   72.34
 -40   1  20   -6.25  166.34
  40  -1 -20    2.29   33.37
  40   1 -20    0.31   31.51
 -40  -1  20   -1.73  137.87
 -40   1  21    5.12   70.96
 -40   1  21   -5.13  158.76
  40  -1 -21   -0.95   33.13
  40   1 -21    0.81   31.07
 -40  -1  21   -6.47  131.02
 -40   1  22    2.46  151.19
  40  -1 -22    0.00   33.10
  40   1 -22   -1.59   31.01
 -40  -1  22    0.81  126.37
 -40   1  23   -1.53  142.97
  40  -1 -23   -0.80   32.79
  40   1 -23   -1.10   30.81
 -40  -1  23    2.98  121.26
 -40   1  24    1.98  134.30
  40  -1 -24   -0.62   33.92
 -40  -1  24    2.61  114.15
 -40   1  25   -3.04  133.16
  40  -1 -25    0.02   30.61
 -40  -1  25   21.90  103.92
 -40   1  26    2.77  129.05
  40  -1 -26    6.02    6.71
  40   1 -26   -0.67   30.35
 -40   1  27    0.00  127.01
  40  -1 -27    0.68   12.96
  40   1 -27   -0.04   30.86
 -40   1  28    1.78  122.59
  40  -1 -28    0.44   11.61
  40   1 -28   -2.58    6.18
  40   1 -28    3.39   31.02
 -40   1  29    0.00  106.95
  40  -1 -29   -0.28   14.64
  40  -1 -29    0.16   33.08
  40   1 -29   -0.59   12.05
  40   1 -29    1.13   31.26
  40  -1 -30    0.24   15.26
  40  -1 -30    1.70   33.53
  40   1 -30    0.10   13.08
  40   1 -30    0.07   30.88
  40  -1 -31   -0.52   15.91
  40  -1 -31    0.24   33.16
  40   1 -31    0.38   14.41
  40   1 -31    2.06   31.03
 -40   1  32   -1.13  107.09
  40  -1 -32   -1.14   33.61
  40   1 -32   -0.77   30.99
 -40   1  33   -1.88  108.39
  40  -1 -33   -0.75   32.84
  40   1 -33   -2.03   31.17
 -40   1  34    1.93  105.15
  40  -1 -34    1.14   33.81
  40   1 -34    2.96   30.47
 -40   1  35    0.04  102.08
  40  -1 -35    1.90   33.23
  40   1 -35    0.62   31.39
 -40   1  36    1.48   98.87
  40  -1 -36    0.90   33.97
  40   1 -36    0.52   30.62
 -40   1  37    0.14   95.01
  40  -1 -37    0.00   33.24
  40   1 -37   -0.15   29.87
 -40   1  38   -1.42   91.31
  40  -1 -38   -0.17   33.05
  40   1 -38    0.05   30.66
 -40   1  39    2.32   87.03
  40  -1 -39    0.44   32.73
  40   1 -39   -0.72   30.60
 -40  -1  39    0.00   70.86
 -40   1  40    0.00   83.27
  40  -1 -40   -0.68   33.37
 -40  -1  40    0.00   71.98
 -40   2   1    0.00   75.02
  40  -2  -1   18.90  490.69
  40   2  -1    0.00  334.04
 -40   2   2    1.51   74.87
  40  -2  -2   -6.97  424.06
  40   2  -2  -17.00  281.82
 -40  -2   2   -0.14   16.70
 -40   2   3    0.02   74.03
  40  -2  -3    0.13   19.34
  40  -2  -3    3.19  373.01
  40   2  -3    0.00  194.47
 -40  -2   3    2.66   13.42
 -40   2   4    0.95   73.25
  40  -2  -4   12.18  324.13
 -40   2   5   -1.12   72.81
  40  -2  -5    0.43   26.98
  40  -2  -5    0.00  248.50
 -40   2   6   -1.34   72.94
  40  -2  -6    2.24   27.64
  40  -2  -6  -11.68  209.29
 -40   2   7   -2.00   73.01
  40  -2  -7    0.50   28.11
  40  -2  -8   -0.98   28.61
  40  -2  -9    0.34   29.44
 -40   2  10    1.85   74.70
  40  -2 -10    0.79   29.86
 -40   2  11    1.03   73.94
  40  -2 -11    0.39   30.08
 -40   2  12    2.47   74.88
  40  -2 -12   -0.05   31.28
  40   2 -12   -1.25   18.43
 -40  -2  12   13.79  120.58
 -40   2  13   -0.60   73.56
  40  -2 -13    1.17   32.34
  40   2 -13    0.34   24.20
 -40  -2  13   -5.42  148.71
 -40   2  14    0.73   73.37
  40   2 -14    1.07   26.24
 -40  -2  14   -5.07  168.89
 -40   2  15   -0.71   73.04
  40   2 -15   -0.34   28.77
 -40  -2  15   -5.63  156.83
 -40   2  16    3.56   72.21
 -40   2  16   -4.54  168.60
  40  -2 -16   -0.58   32.78
  40   2 -16   -0.58   29.50
 -40  -2  16   -1.40  146.04
 -40   2  17    4.11   71.67
 -40   2  17   -1.62  182.87
  40  -2 -17    0.41   32.94
  40   2 -17    0.36   29.61
 -40  -2  17    4.12  140.36
 -40   2  18   -2.19   71.96
 -40   2  18   -0.28  204.41
  40  -2 -18    0.76   33.52
  40   2 -18    0.32   29.41
 -40  -2  18   -3.13  135.71
 -40   2  19   -4.69   71.31
 -40   2  19  -14.26  196.82
  40  -2 -19    0.98   33.87
  40   2 -19    0.69   29.73
 -40  -2  19   -1.92  128.51
 -40   2  20   -6.93  182.34
  40  -2 -20    1.03   33.78
  40   2 -20    1.13   30.11
 -40  -2  20    4.13  123.16
 -40   2  21    1.98  173.90
  40  -2 -21   -0.30   34.36
  40   2 -21   -1.11   29.77
 -40  -2  21    1.33  119.62
 -40   2  22    4.65  166.30
  40  -2 -22   -0.38   34.61
  40   2 -22   -1.44   27.74
  40   2 -22   42.71  334.10
 -40  -2  22    3.71  114.97
 -40   2  23    3.50  159.16
  40  -2 -23    1.94   34.71
  40   2 -23  -18.34  333.16
 -40  -2  23    0.01  110.23
 -40   2  24    5.16  147.93
  40  -2 -24    0.23   34.25
  40   2 -24   -6.84  328.50
 -40  -2  24    0.00  105.91
  40  -2 -25   -0.62   32.64
  40   2 -25    0.61   29.80
  40   2 -25   13.53  326.21
 -40  -2  25    0.67  104.81
  40  -2 -26    1.43   14.29
  40   2 -26    1.07   29.64
  40   2 -26   13.18  322.83
 -40  -2  26    3.42  101.80
  40  -2 -27    1.76   15.08
  40  -2 -27    0.00   33.02
  40   2 -27    1.34   29.90
  40   2 -27   24.97  324.19
 -40  -2  27   -0.24   99.20
 -40   2  28    0.00  108.83
  40  -2 -28    0.12   15.58
  40   2 -28   -0.15   29.94
  40   2 -28   23.51  323.69
 -40  -2  28    2.81   99.02
 -40   2  29   -2.40  119.31
  40  -2 -29   -0.08   16.12
  40   2 -29    0.00   29.71
  40   2 -29  -20.53  324.96
 -40  -2  29    3.24   97.55
 -40   2  30   -1.07  116.68
  40  -2 -30   -0.47   16.72
  40  -2 -30    0.36   35.03
  40   2 -30    2.65    5.28
  40   2 -30   -0.66   30.18
 -40  -2  30   -4.02   96.52
 -40   2  31   -0.96  112.58
  40  -2 -31    1.86   35.55
  40   2 -31   -2.21   16.57
  40   2 -31    0.33   30.47
 -40  -2  31    2.04   96.47
 -40   2  32    0.32  109.04
  40  -2 -32    0.82   35.73
  40   2 -32    0.14   19.37
  40   2 -32   -1.01   30.53
 -40  -2  32    1.25   93.74
 -40   2  33   -4.90  107.40
  40  -2 -33   -0.12   35.95
  40   2 -33    0.58   30.12
 -40  -2  33    3.09   91.98
 -40   2  34    1.41  105.99
  40  -2 -34    2.46   36.03
  40   2 -34    1.10   30.03
 -40  -2  34    5.08   91.23
 -40   2  35    0.37  101.92
  40  -2 -35   -0.48   36.80
  40   2 -35   -0.06   29.56
 -40  -2  35    2.15   88.96
 -40   2  36   -3.99   99.87
  40  -2 -36   -1.27   36.51
  40   2 -36    0.13   29.77
 -40   2  37    3.63   96.24
  40  -2 -37   -1.57   36.78
  40   2 -37   -0.45   29.90
 -40   2  38    2.64   93.52
  40  -2 -38    0.56   36.13
  40   2 -38   -0.84   29.65
 -40  -2  38    3.03   78.51
 -40   2  39    2.29   90.07
  40  -2 -39   -0.32   36.22
 -40  -2  39    2.46   75.65
 -40   2  40    3.27   87.06
  40  -2 -40    2.02   36.58
 -40  -2  40    0.57   72.60
 -40   3   1    2.87   71.16
  40  -3  -1    3.07   16.31
  40  -3  -1   37.91  506.29
  40   3  -1   -8.37  257.84
 -40  -3   1    0.26   19.00
 -40   3   2    0.26   69.90
  40  -3  -2   -0.35   21.25
  40  -3  -2    3.47  442.80
  40   3  -2  -12.26  496.94
 -40  -3   2   -0.17   19.43
 -40   3   3   -1.83   69.37
  40  -3  -3    0.00   25.71
  40  -3  -3    3.90  387.72
 -40  -3   3   -0.43   20.00
 -40   3   4    0.65   69.27
  40  -3  -4    0.10   26.18
  40  -3  -4    0.00  339.85
 -40  -3   4   -0.13   17.23
  40  -3  -5    0.00  280.95
 -40  -3   5   -0.35   15.76
  40  -3  -6   -0.74   28.41
  40  -3  -6    5.31  218.54
  40  -3  -7    1.17   28.40
  40  -3  -7   33.35  504.77
 -40   3   8   -0.85   67.95
  40  -3  -8    0.21   29.04
 -40   3   9    0.48   68.76
  40  -3  -9    0.58   30.10
 -40   3  10    1.74   68.51
  40  -3 -10    1.19   30.01
  40   3 -10   -6.42  934.78
 -40   3  11   -0.06   68.32
  40  -3 -11    1.29   31.28
  40   3 -11  -10.82  385.17
 -40  -3  11   -3.46  134.88
 -40   3  12    3.14   67.92
  40  -3 -12    2.08   31.86
  40   3 -12   12.21  440.22
 -40  -3  12   11.20  143.80
 -40   3  13    0.92   67.02
  40  -3 -13    1.64   32.18
  40   3 -13   19.74  440.72
 -40  -3  13    9.48  161.81
 -40   3  14   -0.91   65.96
  40  -3 -14   -0.01   33.34
  40   3 -14  -16.42  437.00
 -40  -3  14    2.96  150.43
 -40   3  15   -2.63   65.36
  40  -3 -15    2.38   33.58
  40   3 -15    2.45   18.79
  40   3 -15  -19.58  490.37
 -40  -3  15   -4.08  139.05
 -40   3  16   -1.16   64.32
  40   3 -16    0.05   21.33
  40   3 -16   -7.89  489.12
 -40  -3  16   -1.81  130.65
 -40   3  17   -1.05   63.29
  40  -3 -17   -0.77   34.30
  40   3 -17    1.15   26.22
  40   3 -17    4.47  484.93
 -40  -3  17   -2.12  123.86
 -40   3  18   -0.13   61.92
  40  -3 -18    0.78   34.48
  40   3 -18   -0.08   28.49
  40   3 -18   -2.71  536.97
 -40  -3  18    2.87  116.61
  40  -3 -19    2.67   34.98
  40   3 -19    0.66   29.00
 -40  -3  19   -2.60  110.87
  40  -3 -20    0.11   35.37
 -40  -3  20   -2.22  109.65
  40  -3 -21   -0.57   35.69
 -40  -3  21    1.64  106.29
  40  -3 -22    0.01   35.37
  40   3 -22   70.70  522.61
 -40  -3  22    2.86  102.87
 -40   3  23   15.52   31.03
 -40   3  23    0.00  154.32
  40  -3 -23    1.92   11.38
  40  -3 -23   -0.20   35.58
  40   3 -23    6.84  522.23
 -40  -3  23    2.14  101.99
 -40   3  24    3.06   40.03
 -40   3  24   -2.78  152.72
  40  -3 -24    0.53   36.43
  40   3 -24    0.29   28.49
  40   3 -24   25.19  563.78
 -40  -3  24    1.81   98.05
 -40   3  25    3.81   48.96
 -40   3  25    0.85  144.42
  40  -3 -25    2.33    6.38
  40   3 -25    0.00   28.35
  40   3 -25   -2.53  556.78
 -40  -3  25    0.09   97.17
 -40   3  26    3.08   52.88
 -40   3  26    2.58  136.83
  40  -3 -26    0.33   16.57
  40   3 -26   -0.34   28.44
  40   3 -26    8.42  557.07
 -40  -3  26   -0.31   94.31
 -40   3  27    0.81  131.09
  40  -3 -27    0.43   17.11
  40  -3 -27   -0.87   37.98
  40   3 -27    0.33   29.07
  40   3 -27    1.80  552.02
 -40  -3  27    1.08   94.47
 -40   3  28   -3.61  125.74
  40  -3 -28   -0.32   17.48
  40  -3 -28    0.13   37.58
  40   3 -28    0.69   28.80
  40   3 -28  -16.66  546.83
 -40  -3  28   -0.05   93.32
 -40   3  29   -2.57  118.27
  40  -3 -29    0.00   33.33
  40   3 -29    0.38   13.89
  40   3 -29    1.49   29.36
  40   3 -29    0.00  545.17
 -40  -3  29    2.09   92.71
 -40   3  30    1.45  115.65
  40   3 -30    0.46   17.09
  40   3 -30    2.32   29.21
  40   3 -30  -12.78  548.30
 -40  -3  30    1.52   89.98
 -40   3  31   -3.17  112.41
  40  -3 -31   -0.63   39.14
  40   3 -31    0.00   20.15
  40   3 -31   -1.75   28.98
 -40  -3  31    5.59   89.10
 -40   3  32   -0.93  111.17
  40  -3 -32    0.00   39.41
  40   3 -32    1.51   29.30
 -40  -3  32   -0.09   86.47
 -40   3  33    2.75  105.67
  40  -3 -33   -1.19   39.53
  40   3 -33    0.42   29.15
 -40  -3  33   -0.55   83.37
 -40   3  34   -0.96  104.17
  40  -3 -34   -0.23   39.98
  40   3 -34   -0.29   28.37
 -40  -3  34   -1.50   81.74
 -40   3  35    1.05  102.85
  40  -3 -35   -0.43   40.47
  40   3 -35    0.82   28.99
 -40  -3  35    5.22   80.35
 -40   3  36   -2.43   99.60
  40  -3 -36   -0.12   40.29
  40   3 -36   -0.67   28.72
 -40  -3  36    1.64   77.52
 -40   3  37   -1.03   98.42
  40  -3 -37   -0.88   40.26
  40   3 -37   -0.82   28.65
 -40  -3  37   -0.98   75.96
 -40   3  38    2.42   94.23
  40  -3 -38   -2.55   40.35
 -40   3  39   -3.16   92.36
  40  -3 -39    0.13   40.65
 -40  -3  39    1.52   68.85
 -40   4   1    0.68   61.29
  40  -4  -1   -0.78   22.47
 -40  -4   1   -0.03   19.06
 -40   4   2    2.94   61.23
  40  -4  -2    1.04   25.17
 -40  -4   2    0.17   18.90
 -40   4   3   -2.49   60.46
  40  -4  -3    1.09   25.74
 -40  -4   3    0.02   19.42
  40  -4  -4    1.31   26.85
 -40  -4   4    1.40   20.36
  40  -4  -5    0.91   26.99
 -40  -4   5    0.42   20.99
 -40   4   6    0.19   56.97
 -40  -4   6    0.77   20.20
 -40   4   7    2.61   58.90
  40  -4  -7   -0.67   29.28
  40   4  -7   11.76  572.95
 -40  -4   7    1.39   16.44
 -40   4   8   -1.59   58.76
  40  -4  -8    2.52   29.64
  40   4  -8  -12.07  565.95
 -40   4   9   -1.42   57.86
  40  -4  -9    0.34   30.12
  40   4  -9   -4.83  560.00
 -40   4  10   -0.94   57.08
  40  -4 -10   -0.04   31.01
  40   4 -10   38.69  601.96
 -40   4  11   -3.55   56.56
  40  -4 -11    0.19   31.19
  40   4 -11  -17.53  604.07
 -40   4  12    0.63   55.53
  40  -4 -12   -0.04   32.57
  40   4 -12    7.91  640.25
 -40   4  13    0.54   54.27
  40  -4 -13   -0.24   32.79
  40   4 -13  -19.82  643.16
 -40   4  14    2.02   53.01
  40  -4 -14    1.13   33.83
  40   4 -14   13.51  637.57
 -40   4  15   -0.06   51.49
  40  -4 -15    0.72   34.39
  40   4 -15   35.14  639.37
 -40  -4  15   -3.45  119.00
 -40   4  16    3.20   49.35
  40  -4 -16    3.40   35.40
  40   4 -16    7.68  630.58
 -40  -4  16   -7.41  117.66
 -40   4  17    4.79  175.23
  40   4 -17   19.62  626.52
 -40  -4  17   -2.78  110.31
 -40   4  18    3.78  186.63
  40  -4 -18   -0.33   35.23
  40   4 -18   15.27  616.24
 -40  -4  18   -1.09  103.87
 -40   4  19   -6.78  214.16
  40  -4 -19   -1.28   36.51
  40   4 -19    0.00   18.23
  40   4 -19   -8.59  607.12
 -40  -4  19   -3.28   98.87
 -40   4  20    8.37   32.44
 -40   4  20   -1.41  198.67
  40  -4 -20    0.49    4.39
  40  -4 -20   -0.09   37.17
  40   4 -20    0.00   23.35
  40   4 -20  -45.21  599.26
 -40  -4  20    0.00   95.32
 -40   4  21    1.81   41.79
 -40   4  21   -3.95  186.35
  40  -4 -21    7.06    4.97
  40  -4 -21    1.18   37.15
 -40  -4  21   -1.32   93.87
 -40   4  22   -3.07   49.96
 -40   4  22   -3.28  168.24
  40  -4 -22    1.14   12.50
  40  -4 -22   -0.03   39.15
 -40  -4  22    1.77   93.69
 -40   4  23    0.47   53.15
 -40   4  23    0.00  161.27
  40  -4 -23    1.63   14.91
  40  -4 -23   -3.97   39.40
  40   4 -23   -0.20   27.90
  40   4 -23    0.00  516.26
 -40  -4  23    4.19   92.27
 -40   4  24    0.00  141.12
  40  -4 -24    0.66   16.69
  40  -4 -24    0.00   36.25
  40   4 -24    1.15   27.76
  40   4 -24   15.82  545.57
 -40  -4  24   -2.00   91.44
  40  -4 -25    0.00   17.80
  40   4 -25    0.11   27.72
  40   4 -25    6.25  533.74
 -40  -4  25   -2.18   91.13
  40  -4 -26   -0.06   18.70
  40  -4 -26    0.60   40.56
  40   4 -26    0.58   27.78
  40   4 -26    0.02  523.80
 -40  -4  26   -2.66   89.15
  40  -4 -27   -2.98   43.25
  40   4 -27   -0.97   27.97
  40   4 -27    8.18  503.25
 -40  -4  27   -1.28   85.82
  40  -4 -28    1.57   42.35
  40   4 -28    0.00   27.99
  40   4 -28  -43.79  496.25
 -40  -4  28    2.22   83.95
  40  -4 -29    0.00   43.16
  40   4 -29    0.00   17.98
  40   4 -29   -1.78   28.19
  40   4 -29  -14.49  480.80
 -40  -4  29    0.00   82.07
  40  -4 -30    0.53   43.72
  40   4 -30    0.23   21.78
  40   4 -30    0.87   27.61
  40   4 -30   -0.60  463.55
 -40  -4  30   -1.56   79.96
  40   4 -31   -0.69   28.28
  40   4 -31    3.97  458.40
 -40  -4  31    2.16   79.23
  40  -4 -32    0.00   43.57
  40   4 -32    2.31   28.30
  40   4 -32    5.64  451.46
 -40  -4  32    4.36   77.24
  40  -4 -33    0.86   45.52
  40   4 -33    1.03   28.28
  40   4 -33   -7.28  404.61
 -40  -4  33    2.46   75.66
  40  -4 -34    0.98   46.50
  40   4 -34    0.80   28.22
 -40  -4  34    1.67   74.67
  40  -4 -35    2.03   47.29
  40   4 -35    0.87   27.69
 -40  -4  35    2.17   72.79
  40  -4 -36   -1.02   45.99
  40   4 -36    0.89   27.92
 -40  -4  36    5.06   70.17
  40  -4 -37   -2.37   46.36
 -40  -4  37   -0.66   68.18
  40  -4 -38   -0.98   48.30
  40   4 -38    0.00   25.50
  40  -5  -1   -0.35   24.01
  40   5  -1  -24.27  580.23
 -40  -5   1    0.22   20.32
  40  -5  -2    0.14   24.80
  40  -5  -2   49.15  491.10
  40   5  -2   -1.14  638.51
 -40  -5   2   -0.23   20.31
  40  -5  -3    0.37   25.78
  40  -5  -3    0.00  421.76
  40   5  -3   -5.05  636.25
 -40  -5   3   -0.22   20.17
 -40   5   4    2.37   48.65
  40  -5  -4    1.19   26.44
  40  -5  -4  -13.83  368.77
  40   5  -4    4.46  696.91
 -40  -5   4   -0.23   20.32
 -40   5   5    1.36   49.76
  40  -5  -5    0.08   27.65
  40  -5  -5    8.20  314.08
  40   5  -5    0.00  614.00
 -40  -5   5    0.50   20.77
 -40   5   6    1.57   49.98
  40  -5  -6    0.27   28.45
  40  -5  -6   -9.85  263.85
 -40  -5   6    0.83   21.31
 -40   5   7    0.14   49.29
  40  -5  -7  -10.26  193.62
 -40  -5   7   -0.07   22.10
 -40  -5   7   -2.42  120.41
 -40   5   8   -0.52   48.09
  40  -5  -8   -0.62   29.09
  40   5  -8    0.00  715.84
 -40  -5   8    0.29   20.28
 -40  -5   8   -6.95  131.58
 -40   5   9   -0.80   47.07
  40  -5  -9    1.34   31.20
  40   5  -9    2.35  744.26
 -40  -5   9   -2.31  151.35
 -40   5  10    0.06   45.87
  40  -5 -10    0.45   31.49
  40   5 -10   14.40  734.79
 -40  -5  10   -4.18  152.16
 -40   5  11   -0.80   44.80
  40  -5 -11   -0.10   32.69
  40   5 -11    8.64  724.65
 -40  -5  11   -0.81  139.67
 -40   5  12   -2.22   44.07
  40  -5 -12    0.50   33.10
  40   5 -12   47.48  705.16
 -40  -5  12    2.13  130.33
 -40   5  13   -3.06   42.86
  40  -5 -13    0.98   34.11
  40   5 -13   16.48  688.59
 -40  -5  13    4.46  118.95
 -40   5  14   -2.49   41.87
  40  -5 -14   -0.67   34.85
 -40  -5  14    4.74  114.46
  40  -5 -15    0.85   35.42
  40   5 -15  -16.18  647.09
 -40  -5  15    3.91  107.27
  40  -5 -16    0.74   36.96
  40   5 -16   12.06  624.60
 -40  -5  16   -3.39  101.13
 -40   5  17   10.70   17.79
 -40   5  17    0.00  140.79
  40  -5 -17    0.30   37.79
  40   5 -17  -32.07  603.78
 -40  -5  17   -0.08   96.14
 -40   5  18    8.04   19.28
 -40   5  18   -0.71  191.07
  40   5 -18   22.03  581.37
 -40  -5  18    5.06   92.69
 -40   5  19   -0.86   40.30
 -40   5  19  -10.26  218.81
  40  -5 -19   -0.06   12.01
  40  -5 -19    0.00   34.63
  40   5 -19   20.71  560.39
 -40  -5  19    4.80   90.39
 -40   5  20   -0.63   42.69
 -40   5  20    5.58  204.17
  40  -5 -20    7.89    5.53
  40  -5 -20    0.47   40.67
  40   5 -20   24.33  533.21
 -40  -5  20   -0.13   87.71
 -40   5  21   -4.09  188.67
  40  -5 -21    1.15   13.30
  40  -5 -21   -2.13   41.93
  40   5 -21    3.58  520.41
 -40  -5  21    0.82   86.12
 -40   5  22    2.95  175.94
  40  -5 -22    0.60   15.20
  40  -5 -22    0.02   42.53
 -40  -5  22    1.04   86.43
 -40   5  23    1.11  164.36
  40  -5 -23    0.50   17.24
  40  -5 -23    0.00   38.82
  40   5 -23   -2.53   17.61
 -40  -5  23    4.88   85.88
 -40   5  24   -0.42  158.55
  40   5 -24   -0.76   20.25
 -40  -5  24    1.67   84.63
 -40   5  25   -6.40  148.36
  40  -5 -25    1.26   46.59
  40   5 -25   -0.17   22.53
  40   5 -25   32.71  433.13
 -40  -5  25    1.56   83.26
 -40   5  26   -3.76  142.74
  40  -5 -26    0.00   46.45
  40   5 -26    0.38   24.57
  40   5 -26   -5.86  416.05
 -40  -5  26    0.00   76.83
 -40   5  27   -3.17  135.14
  40  -5 -27    0.00   48.11
  40   5 -27   -0.23   26.66
  40   5 -27    4.09  403.64
 -40   5  28    6.98  129.33
  40  -5 -28    1.86   49.10
  40   5 -28    0.83   26.90
  40   5 -28   11.08  381.81
 -40   5  29    3.99  121.90
  40  -5 -29    0.00   49.79
  40   5 -29   -0.60   20.00
  40   5 -29   -0.90   26.54
  40   5 -29   11.86  366.84
 -40   5  30    0.26  119.35
  40  -5 -30   -1.58   50.95
  40   5 -30    0.00   27.40
  40   5 -30   12.74  356.94
 -40   5  31   -0.86  115.15
  40  -5 -31   -1.03   51.21
  40   5 -31   -0.25   27.33
  40   5 -31   -1.41  343.05
 -40   5  32   -2.36  112.10
  40   5 -32    1.45   27.36
  40   5 -32   19.00  328.14
 -40   5  33   -2.71  110.33
  40   5 -33    0.66   27.59
  40   5 -33   10.31  317.23
 -40   5  34   -3.48  105.13
  40  -5 -34   -0.88   53.24
  40   5 -34    0.47   27.06
 -40   5  35   -0.71  104.89
  40  -5 -35    0.00   53.39
  40   5 -35    0.00   26.05
 -40   5  36    0.20  102.02
  40  -5 -36   -1.09   53.96
 -40   6   2    0.09   44.02
  40   6  -2    1.55  856.00
 -40   6   3    0.03   44.72
  40  -6  -3    1.39   25.62
  40   6  -3   20.29  850.72
 -40   6   4   -0.93   44.30
  40  -6  -4   -0.36   27.03
  40  -6  -4   21.95  391.64
  40   6  -4  -20.93  834.62
 -40  -6   4   -0.88   21.91
 -40   6   5    1.95   44.03
  40  -6  -5    1.46   27.66
  40  -6  -5    2.08  325.83
  40   6  -5    0.00  825.92
 -40  -6   5    0.08   22.00
 -40  -6   5  -16.02  135.76
 -40   6   6    1.79   43.66
  40  -6  -6   -0.79   28.31
  40  -6  -6   -8.65  250.12
  40   6  -6   -0.99  828.29
 -40  -6   6    1.08   21.87
 -40  -6   6    9.87  162.17
 -40   6   7    1.80   43.20
  40  -6  -7   -0.01   29.49
  40  -6  -7    3.98  558.79
  40   6  -7    0.00  745.40
 -40  -6   7    0.37   21.59
 -40  -6   7    9.19  166.28
 -40   6   8    2.65   42.66
  40  -6  -8    0.00   28.77
 -40  -6   8   12.30  167.99
 -40   6   9    1.83   42.16
 -40  -6   9   -0.11   23.22
 -40  -6   9    8.26  150.20
 -40   6  10    3.68   41.72
  40  -6 -10    0.54   32.10
  40   6 -10   24.69  764.76
 -40  -6  10    0.31   23.38
 -40  -6  10   -3.13  132.10
 -40   6  11    5.39   41.72
  40  -6 -11   -0.70   33.11
  40   6 -11    0.00  730.85
 -40  -6  11    0.78   22.05
 -40  -6  11   -5.30  119.48
 -40   6  12    5.31   41.35
  40  -6 -12    1.21   34.20
  40   6 -12  -12.44  704.50
 -40  -6  12    0.11   20.54
 -40  -6  12   -1.28  109.54
 -40   6  13    0.00   30.55
  40  -6 -13   -0.38   36.01
  40   6 -13   34.30  670.00
 -40  -6  13    0.37   18.18
 -40  -6  13   -3.07  102.95
 -40   6  14   -3.20   36.54
  40  -6 -14   -1.33   11.69
  40  -6 -14    0.95   37.26
  40   6 -14  -17.09  632.90
 -40  -6  14   -2.82   96.79
  40  -6 -15    0.54   38.56
  40   6 -15   -0.31  592.79
 -40  -6  15   -1.89   92.60
  40  -6 -16   -0.51   15.42
  40  -6 -16    0.00   39.92
  40   6 -16  -13.93  565.96
 -40  -6  16   -2.05   87.14
 -40   6  17   30.74  157.52
  40  -6 -17    0.33   15.21
  40  -6 -17   -1.64   41.97
  40   6 -17   -0.10  532.53
 -40  -6  17    1.27   84.95
 -40   6  18    8.72  196.97
  40  -6 -18    0.08   14.78
  40  -6 -18    1.36   42.86
  40   6 -18   -4.40  507.97
 -40  -6  18    1.63   82.65
 -40   6  19    7.71  217.71
  40   6 -19   12.18  476.18
 -40  -6  19    2.25   80.63
 -40   6  20   -2.08  203.24
  40   6 -20   -0.74  452.64
 -40  -6  20   -1.21   79.83
 -40   6  21    2.64  190.60
  40  -6 -21    1.93   47.03
  40   6 -21    1.78  427.78
 -40  -6  21   -3.93   78.43
 -40   6  22   -9.56  177.64
  40   6 -22    0.71  409.92
 -40  -6  22   -2.52   76.71
 -40   6  23    6.84  167.93
  40   6 -23  -11.82  388.04
 -40  -6  23    2.45   75.99
 -40   6  24   -4.10  157.38
  40  -6 -24    0.00   51.94
 -40  -6  24    2.59   74.55
 -40   6  25    0.57  151.16
  40  -6 -25    3.09   54.36
 -40  -6  25    2.11   72.90
 -40   6  26    0.33  144.09
  40  -6 -26   -1.97   55.03
 -40  -6  26    0.83   71.35
 -40   6  27   -1.51  135.49
  40  -6 -27    1.28   57.02
  40   6 -27   14.48  319.30
 -40  -6  27   -2.89   68.83
 -40   6  28    0.74  130.45
  40  -6 -28    0.90   57.26
  40   6 -28   -3.32   47.87
  40   6 -28    8.05  306.61
 -40  -6  28    2.21   66.21
 -40   6  29   -2.39  124.60
  40  -6 -29   -4.79   58.64
  40   6 -29    0.69   19.83
  40   6 -29    0.86  293.83
 -40  -6  29   -0.44   65.12
 -40   6  30   -0.72  121.13
  40  -6 -30    0.23   59.62
  40   6 -30    1.57   20.00
  40   6 -30    1.05  285.23
 -40  -6  30    0.02   64.03
 -40   6  31    0.00  116.85
  40  -6 -31    0.68   61.12
  40   6 -31    1.29   22.40
  40   6 -31   -2.73  279.13
 -40  -6  31    4.49   61.70
 -40   6  32    4.27  113.73
  40  -6 -32    1.02   62.47
  40   6 -32    0.83   24.09
  40   6 -32   -0.93  270.16
 -40  -6  32    4.24   61.24
 -40   6  33    3.28  111.09
  40   6 -33    0.74   24.17
  40   6 -33   -4.82  263.63
 -40  -6  33    1.63   60.66
  40   6 -34    1.54  255.27
 -40   7   5    5.49   45.24
  40   7  -5   11.72  892.21
 -40   7   6    1.69   45.08
  40   7  -6    0.00  863.27
 -40  -7   6    0.12   21.64
 -40   7   7    2.57   45.24
  40  -7  -7    0.78   29.70
  40   7  -7  -22.46  832.30
 -40   7   8    1.02   45.46
  40  -7  -8    0.04   31.17
  40   7  -8  -28.26  801.69
 -40  -7   8   -0.01   22.17
 -40   7   9    0.85   45.00
  40  -7  -9    0.03   31.68
 -40  -7   9    0.37   21.88
 -40   7  10    0.02   45.68
 -40  -7  10    0.00   22.19
  40  -7 -11   -0.05   35.43
 -40  -7  11    1.39   22.56
 -40   7  12    0.00   41.15
  40  -7 -12    0.25   36.85
 -40  -7  12    0.00   22.64
  40  -7 -13    1.62   38.66
  40   7 -13   20.97  613.13
 -40  -7  13    1.59   23.20
  40  -7 -14    0.20   40.65
  40   7 -14   12.86  569.12
 -40  -7  14    1.16   21.92
  40  -7 -15    1.21   42.49
  40   7 -15   19.19  531.75
 -40  -7  15    0.14   19.86
 -40  -7  15    2.11   78.11
  40  -7 -16   -0.33   44.30
  40   7 -16   -4.07  500.53
 -40  -7  16   -0.23   18.09
 -40  -7  16   -1.56   79.17
 -40   7  17  -26.16  162.55
  40  -7 -17    0.28   47.00
  40   7 -17   11.50  465.79
 -40  -7  17    0.88   15.27
 -40  -7  17    1.20   77.32
 -40   7  18   -1.73  197.74
  40  -7 -18    1.37   50.00
  40   7 -18   -9.90  437.08
 -40  -7  18    1.87   75.90
 -40   7  19   -1.27  225.86
  40  -7 -19    0.00   52.66
  40   7 -19   -0.56  409.38
 -40  -7  19    0.84   72.32
 -40   7  20   -4.23  209.34
  40  -7 -20    0.36   48.94
  40   7 -20    0.00  386.31
 -40  -7  20    0.14   69.59
 -40   7  21   -0.96  196.45
  40   7 -21   -2.54  364.16
 -40  -7  21   -1.11   68.60
 -40   7  22    6.61  181.64
  40  -7 -22   -3.30   58.35
  40   7 -22   -8.50  346.73
 -40  -7  22    1.68   65.70
 -40   7  23   10.31  169.91
  40  -7 -23    2.96   60.72
  40   7 -23  -11.19  325.76
 -40  -7  23    3.13   64.69
 -40   7  24   -0.98  160.56
  40  -7 -24   -1.03   62.25
  40   7 -24   -5.02  312.18
 -40  -7  24    0.94   63.45
 -40   7  25    2.15  154.11
  40  -7 -25    0.59   64.02
  40   7 -25   -5.31  304.86
 -40  -7  25   -1.03   61.85
 -40   7  26    0.17  146.32
  40  -7 -26    0.00   65.33
 -40  -7  26   -1.85   59.69
 -40   7  27   -4.96  139.98
  40  -7 -27    3.14   70.73
 -40  -7  27    1.89   57.09
 -40   7  28   -6.98  133.97
  40  -7 -28   -4.12   70.72
  40   7 -28    3.71  261.28
 -40  -7  28   -0.88   54.89
 -40   7  29    0.47  127.65
  40  -7 -29    1.17   73.80
  40   7 -29    7.65  259.91
 -40  -7  29   -2.55   53.99
  40  -7 -30   -0.44   72.91
  40   7 -30    3.56  250.08
  40   7 -31    7.41  242.79
  40  -8 -13   -1.11   42.99
  40   8 -13   53.72  543.93
 -40  -8  13    0.43   21.37
  40  -8 -14   -0.71   45.84
  40   8 -14   -7.74  506.03
 -40  -8  14    1.62   21.81
  40  -8 -15    0.00   48.70
  40   8 -15    0.00  412.04
 -40  -8  15    2.10   21.94
  40  -8 -16    1.35   51.28
 -40  -8  16   -0.84   21.88
  40  -8 -17   -0.42   55.98
 -40  -8  17   -0.51   21.84
 -40   8  18   -5.67  201.13
  40  -8 -18    1.17   55.33
  40   8 -18    5.15  386.12
 -40  -8  18    0.17   20.60
 -40   8  19    0.05  228.42
  40   8 -19   -5.79  362.57
 -40  -8  19    0.00   18.23
 -40   8  20    0.02  212.73
  40  -8 -20   -2.34   64.93
  40   8 -20  -11.20  344.23
 -40   8  21   -1.17  197.57
  40  -8 -21    2.53   68.14
  40   8 -21   -6.10  320.17
 -40  -8  21   -1.97   14.97
 -40   8  22   -2.31  185.58
  40   8 -22    1.15  305.70
  40  -8 -23    0.00   65.83
  40   8 -23    4.45  293.14
  40   8 -24    0.00  276.61
  40   8 -25   -6.14  271.52
  40   8 -26    3.92  263.15
 -39   0   1   -4.11   71.90
  39   0  -1    3.12  394.79
 -39   0   2   -0.89   66.44
  39   0  -2   29.85  348.20
 -39   0   3   -2.00   66.16
  39   0  -3  -12.07  303.25
 -39   0   4    0.73   65.38
  39   0  -4    0.00  256.67
 -39   0   5    2.18   59.23
  39   0  -5  -10.51  199.65
 -39   0   6    1.76   58.06
  39   0  -6   -1.13   18.43
 -39   0   7    3.77   59.12
  39   0  -7    1.04   24.21
 -39   0   8    9.12   51.80
  39   0  -8    0.06   28.68
 -39   0   9    2.83   52.37
  39   0  -9    0.34   29.33
 -39   0  10   13.32  142.05
  39   0 -10    3.16   30.22
  39   0 -12    4.69   30.56
  39   0 -13    1.06   31.15
  39   0 -14    6.41   31.76
 -39   0  15    0.71  149.49
  39   0 -15    1.67   31.53
 -39   0  16   -2.39  175.91
  39   0 -16   -2.46   32.36
 -39   0  17   -3.52  179.10
  39   0 -17   -1.08   32.66
 -39   0  18   -7.19  170.80
  39   0 -18    2.03   32.24
 -39   0  19    0.55  158.12
  39   0 -19    0.34   32.97
 -39   0  20    5.45  151.40
  39   0 -20    2.65   33.47
 -39   0  21   -0.66  145.78
  39   0 -21    1.18   33.76
 -39   0  22    0.88  136.18
  39   0 -22    3.75   33.52
 -39   0  23   -0.84  129.49
  39   0 -23    0.19   33.27
 -39   0  24    0.10  124.97
  39   0 -24   -0.70   32.46
 -39   0  25   -2.00  118.12
 -39   0  26    0.19  115.16
  39   0 -26   -0.20   33.63
 -39   0  27   -1.66  110.85
  39   0 -27   -0.96    5.56
  39   0 -27   -0.33   31.05
 -39   0  28   -4.84  109.65
  39   0 -28    1.40   13.70
 -39   0  29    1.47  109.98
  39   0 -29   -0.89   14.36
  39   0 -29    0.00   30.25
 -39   0  30    3.87  111.02
  39   0 -30    0.51   15.12
  39   0 -30   -0.64   33.08
 -39   0  31    0.00  110.88
  39   0 -31    1.66   16.13
  39   0 -31   -1.93   33.27
 -39   0  32   -0.89  105.74
  39   0 -32    0.32   17.53
  39   0 -32   -1.21   33.55
 -39   0  33   -3.37  104.75
  39   0 -33    0.75   32.31
 -39   0  34    2.88   94.20
  39   0 -34   -0.91   33.32
  39   0 -35   -1.64   33.01
 -39   0  36   -2.25   90.87
  39   0 -36   -2.58   32.38
 -39   0  37    3.06   89.98
  39   0 -37   -0.86   33.16
 -39   0  38    1.45   86.03
  39   0 -38   -0.58   33.05
 -39   0  39    0.91   82.23
  39   0 -39    0.80   32.74
 -39   0  40    1.06   79.18
 -39   0  41    0.29   75.90
 -39   0  42    1.66   72.57
  39   0 -42   -1.69   32.58
 -39   1   1   -3.45   76.19
 -39   1   2   -2.02   75.99
  39  -1  -2  -30.90  372.34
 -39   1   3    1.14   75.91
  39  -1  -3  -16.41  326.12
 -39   1   4   -4.05   75.69
  39  -1  -4    0.21   20.53
  39  -1  -4  -13.08  292.29
 -39   1   5   -1.45   75.18
  39  -1  -5    3.21   23.71
  39  -1  -5   -0.43  232.44
 -39   1   6    1.37   75.02
  39  -1  -6    0.81   28.13
  39  -1  -6    4.30  193.48
 -39   1   7    0.12   75.58
  39  -1  -7    0.02   28.93
 -39   1   8    2.53   76.89
  39  -1  -8    0.82   29.78
  39   1  -8    2.52   50.92
 -39   1   9    3.11   76.75
  39  -1  -9    0.64   29.68
  39   1  -9    3.44   21.98
 -39   1  10   -0.16   76.93
  39  -1 -10    0.89   30.16
  39  -1 -11    0.97   31.36
  39   1 -11    0.21   29.58
  39   1 -12    0.60   29.71
 -39   1  13    1.06   70.75
  39  -1 -13    0.00   30.03
  39   1 -13    1.23   30.39
 -39   1  14    0.57   71.79
  39  -1 -14   -0.34   32.01
  39   1 -14   -0.41   30.29
 -39  -1  14  -10.19  140.70
 -39   1  15    2.41   70.52
 -39   1  15   31.69  378.28
  39  -1 -15    0.47   32.78
  39   1 -15   -0.32   31.27
 -39  -1  15    5.21  168.16
 -39   1  16   -2.08   70.18
 -39   1  16    1.88  171.26
  39  -1 -16    0.33   32.96
  39   1 -16    1.70   31.69
 -39  -1  16    3.36  168.27
 -39   1  17   -2.92   70.21
 -39   1  17   -0.36  183.52
  39  -1 -17    0.43   33.74
  39   1 -17   -0.11   31.86
 -39  -1  17    6.31  160.16
 -39   1  18    4.06   65.12
 -39   1  18    4.54  186.46
  39  -1 -18    2.27   34.05
  39   1 -18    2.49   32.21
 -39  -1  18   10.71  153.76
 -39   1  19    8.49   66.16
 -39   1  19    0.65  175.30
  39  -1 -19    1.58   34.58
  39   1 -19    1.35   32.11
 -39  -1  19    5.27  135.56
 -39   1  20    9.32   66.53
 -39   1  20   -4.05  165.66
  39  -1 -20   -0.67   34.45
  39   1 -20    1.93   31.87
 -39   1  21    5.26   65.57
 -39   1  21    0.19  154.45
  39  -1 -21    0.22   35.00
  39   1 -21    1.09   32.32
 -39   1  22    3.95   64.72
 -39   1  22   -1.68  148.84
  39  -1 -22    0.00   34.39
  39   1 -22    0.40   32.24
 -39   1  23   -6.56  142.33
  39  -1 -23    0.25   34.85
  39   1 -23    0.00   27.96
 -39   1  24   -1.46  136.57
  39  -1 -24    0.00   34.33
 -39   1  25    3.93  131.58
  39  -1 -25    0.34   34.52
  39   1 -25   -0.74   32.65
 -39   1  26    2.20  128.31
  39  -1 -26    0.24   13.29
  39   1 -26    0.00   32.03
 -39   1  27    5.22  126.00
  39  -1 -27    0.00   11.98
  39  -1 -27    0.00   32.09
  39   1 -27    2.53   11.38
 -39   1  28    2.55  122.31
  39  -1 -28   -0.34   15.01
  39   1 -28    0.63   12.56
 -39   1  29    2.75  118.82
  39  -1 -29   -0.01   15.71
  39   1 -29   -0.14   13.74
  39   1 -29    0.48   31.91
 -39   1  30   -2.06  113.14
  39  -1 -30    0.56   16.16
  39  -1 -30   -0.53   34.62
  39   1 -30   -0.45   15.59
  39   1 -30   -0.99   31.94
 -39   1  31   -1.31  113.57
  39  -1 -31   -0.46   16.47
  39  -1 -31    0.35   33.95
  39   1 -31   -0.16   17.85
  39   1 -31   -0.43   31.32
 -39  -1  31   -0.67   95.41
  39  -1 -32   -1.82   34.96
  39   1 -32    2.85   20.19
  39   1 -32   -0.98   31.73
 -39  -1  32    0.78  101.37
  39  -1 -33   -2.14   34.57
  39   1 -33   -0.24   31.79
 -39  -1  33   -4.79   99.48
 -39   1  34    0.37  100.06
  39  -1 -34   -0.86   35.06
  39   1 -34   -0.50   31.43
 -39  -1  34    1.95   95.98
 -39   1  35    1.79   99.89
  39  -1 -35    2.16   35.25
  39   1 -35    0.33   31.85
 -39  -1  35   -0.99   93.24
 -39   1  36    0.25   96.42
  39  -1 -36    0.89   34.18
  39   1 -36   -1.17   31.34
 -39   1  37   -0.97   93.57
  39  -1 -37   -0.77   35.53
  39   1 -37    0.52   31.65
 -39   1  38   -1.00   90.54
  39  -1 -38    0.00   35.37
  39   1 -38   -1.15   31.61
 -39  -1  38   -0.23   82.25
 -39   1  39    3.29   86.85
  39  -1 -39    0.41   35.00
 -39  -1  39    1.98   79.89
 -39   1  40   -2.05   84.25
  39  -1 -40    1.46   34.92
 -39  -1  40    0.00   77.22
 -39   1  41   -0.14   79.43
  39  -1 -41    0.00   30.82
  39   1 -41   -0.34   30.78
 -39  -1  41    0.33   73.39
 -39   1  42   -2.37   74.67
  39   1 -42   -0.28   30.47
 -39  -1  42   -2.64   70.41
 -39   2   1   -0.53   75.22
  39  -2  -1  -30.04  445.92
  39   2  -1    3.11  338.89
 -39  -2   1   -0.12   18.47
 -39   2   2   -1.36   74.04
  39  -2  -2    4.12   16.72
  39  -2  -2  -21.18  396.40
  39   2  -2    0.00  282.53
 -39  -2   2   -0.54   15.49
 -39   2   3   -0.19   73.48
  39   2  -3  -16.71  216.45
 -39   2   4   -1.13   73.05
  39  -2  -4    0.46   26.89
  39   2  -4   -3.97  500.14
 -39   2   5   -0.26   73.06
  39  -2  -5    0.60   27.97
 -39   2   6    3.05   72.87
  39  -2  -6    3.11   28.33
  39  -2  -6   15.38  193.74
 -39   2   7    0.00   72.31
  39  -2  -7   -0.01   29.23
  39  -2  -7   19.00  430.45
 -39   2   8   -0.76   73.78
  39  -2  -8    0.30   29.71
 -39   2   9    0.00   65.85
  39  -2  -9    0.33   30.12
  39  -2 -10    0.93   30.96
 -39   2  11    0.00   67.08
  39  -2 -11    0.66   31.82
  39   2 -11    2.59   18.84
 -39   2  12   -0.94   73.96
  39  -2 -12    0.86   32.79
  39   2 -12    1.85   24.97
 -39  -2  12  -27.57  297.79
 -39   2  13    0.50   73.52
  39   2 -13    0.84   27.00
 -39  -2  13    3.51  146.51
 -39   2  14    2.84   73.09
  39   2 -14    3.20   29.30
 -39  -2  14    4.78  154.72
 -39   2  15    0.92   72.47
  39  -2 -15    1.60   33.52
  39   2 -15   -1.87   30.40
 -39  -2  15   -5.20  158.12
 -39   2  16    2.07   71.65
 -39   2  16    9.98  145.95
  39  -2 -16    0.83   34.26
  39   2 -16   -0.33   30.48
  39   2 -16   41.51  824.75
 -39  -2  16   -6.03  144.66
 -39   2  17    0.56   72.12
 -39   2  17    5.36  180.48
  39  -2 -17    0.37   34.60
  39   2 -17   -0.14   30.25
  39   2 -17   28.24  323.35
 -39  -2  17   -1.52  138.29
 -39   2  18   -6.18   71.76
 -39   2  18   -6.73  206.63
  39  -2 -18   -0.01   34.83
  39   2 -18    0.29   31.00
  39   2 -18   -6.22  325.80
 -39  -2  18    5.95  133.50
 -39   2  19   -6.66   72.20
 -39   2  19   -7.54  193.04
  39  -2 -19    2.36   35.44
  39   2 -19   -0.74   30.93
  39   2 -19    0.00  338.12
 -39  -2  19    4.55  131.40
 -39   2  20   -0.79   71.65
 -39   2  20   -1.94  180.16
  39  -2 -20    0.01   35.91
  39   2 -20    0.35   30.27
 -39  -2  20    2.15  124.63
 -39   2  21    5.61   70.91
 -39   2  21    6.70  171.71
  39  -2 -21    0.68   36.10
  39   2 -21    0.96   30.53
  39   2 -21   21.44  355.85
 -39  -2  21    5.12  121.01
 -39   2  22    5.54  166.57
  39  -2 -22    0.94   36.06
  39   2 -22   20.41  362.63
 -39  -2  22    1.63  115.83
 -39   2  23    0.64  159.25
  39  -2 -23    0.01   35.55
  39   2 -23    0.71  356.99
 -39  -2  23    0.95  108.78
 -39   2  24    0.00  151.28
  39  -2 -24    0.00    8.56
  39  -2 -24   -1.27   36.61
  39   2 -24   -0.25   30.96
  39   2 -24    0.08  352.84
 -39  -2  24   -0.09  106.40
 -39   2  25    6.94  145.48
  39  -2 -25   -0.45   14.77
  39  -2 -25   -0.76   36.14
  39   2 -25    0.00   28.70
  39   2 -25   -2.19  355.07
 -39  -2  25   -1.30  102.54
 -39   2  26    3.84   42.34
 -39   2  26    1.71  137.06
  39  -2 -26    1.21   15.45
  39  -2 -26   -0.08   36.39
  39   2 -26   27.12  349.51
 -39  -2  26    1.66   99.85
 -39   2  27    7.94   51.87
 -39   2  27   -4.69  132.87
  39  -2 -27   -0.08   15.88
  39   2 -27   18.05  350.87
 -39  -2  27    0.54  100.25
 -39   2  28    0.32   54.94
 -39   2  28    1.90  126.08
  39  -2 -28    0.12   16.41
  39   2 -28    0.61   10.72
  39   2 -28    1.50   31.23
  39   2 -28    4.37  341.65
 -39  -2  28   -0.89  100.17
  39  -2 -29    0.32   17.03
  39  -2 -29    0.00   32.17
  39   2 -29    0.74   15.52
  39   2 -29   -0.43   30.87
  39   2 -29  -32.73  337.50
 -39  -2  29   -4.78   98.83
  39  -2 -30    0.28   17.53
  39  -2 -30    0.00   36.55
  39   2 -30    0.06   18.40
  39   2 -30   -1.70   31.11
 -39  -2  30   -2.73   96.26
  39  -2 -31    4.36   37.81
  39   2 -31    0.08   21.10
  39   2 -31    3.35   31.32
 -39  -2  31    2.85   92.86
 -39   2  32   -1.92  109.74
  39  -2 -32   -0.08   37.08
  39   2 -32    2.23   23.71
  39   2 -32   -0.29   30.91
 -39  -2  32    5.98   91.62
 -39   2  33    0.41  106.13
  39  -2 -33    4.34   38.12
  39   2 -33    1.69   30.99
 -39  -2  33    3.90   91.76
 -39   2  34    3.25  104.66
  39  -2 -34   -0.13   37.99
  39   2 -34   -0.96   30.88
 -39  -2  34    4.44   90.44
 -39   2  35    0.37  101.79
  39  -2 -35    0.84   38.60
  39   2 -35    0.49   30.43
 -39  -2  35    2.90   86.97
 -39   2  36    1.20   98.63
  39  -2 -36   -0.77   38.02
  39   2 -36   -1.20   30.50
 -39  -2  36   -2.12   84.47
 -39   2  37   -0.30   96.91
  39  -2 -37    1.07   38.63
  39   2 -37    0.07   30.58
 -39  -2  37   -1.01   81.13
 -39   2  38   -1.36   92.87
  39  -2 -38   -0.86   38.93
 -39   2  39    2.90   89.52
  39  -2 -39    0.48   38.42
 -39   2  40   -2.07   85.75
  39  -2 -40    2.14   38.86
  39   2 -40    0.71   29.78
 -39   2  41   -0.83   81.58
  39  -2 -41    2.53   38.66
  39   2 -41   -1.11   29.81
 -39  -2  41   -1.65   68.27
  39  -2 -42   -0.44   38.36
  39   2 -42   -1.32   29.20
 -39  -2  42   -0.92   65.28
 -39   3   1   -1.93   70.74
  39  -3  -1   -0.23   21.11
  39  -3  -1  -31.55  467.00
  39   3  -1    0.00  270.17
 -39  -3   1    0.51   19.32
 -39   3   2   -2.19   70.02
  39  -3  -2    0.50   24.13
  39  -3  -2    1.22  416.29
  39   3  -2  -29.52  223.70
 -39  -3   2   -0.46   20.27
 -39   3   3   -0.96   69.51
  39  -3  -3    1.77   26.57
  39  -3  -3   13.30  372.18
 -39  -3   3   -0.07   19.27
 -39   3   4    0.52   69.16
  39  -3  -4   -1.05  326.43
 -39  -3   4   -0.80   15.88
 -39   3   5    1.72   68.80
  39  -3  -5   -0.18   28.00
  39  -3  -5    5.81  290.65
 -39  -3   5   -3.49   41.53
 -39   3   6   -2.49   69.05
  39  -3  -6   -0.07   28.52
  39  -3  -6   13.19  230.31
 -39   3   7   -1.81   65.29
  39  -3  -7   -0.11   29.28
  39  -3  -7    4.03  161.76
  39  -3  -8    0.00   30.31
  39   3  -8  -14.41  373.66
  39  -3  -9    0.79   31.32
  39   3  -9  -23.52  422.65
 -39   3  10    2.42   68.83
  39  -3 -10    2.00   31.72
  39   3 -10   -2.23  414.81
 -39   3  11    5.16   69.00
  39  -3 -11    2.13   32.40
  39   3 -11   14.09  415.11
 -39  -3  11   -6.10  133.48
 -39   3  12    1.68   68.44
  39  -3 -12   -0.54   32.83
  39   3 -12  -13.05  460.32
 -39  -3  12   -1.57  142.17
 -39   3  13    1.94   67.44
  39  -3 -13    0.91   33.92
  39   3 -13  -10.18  462.48
 -39  -3  13   -2.40  161.84
 -39   3  14   -2.54   66.83
  39   3 -14   -2.33   19.07
  39   3 -14    2.62  457.93
 -39  -3  14   -6.13  148.23
 -39   3  15    0.80   66.07
  39   3 -15   -0.17   21.98
  39   3 -15    2.32  502.04
 -39  -3  15   -0.49  136.70
 -39   3  16   -1.21   65.16
  39  -3 -16   -0.04   35.42
  39   3 -16    0.57   27.11
  39   3 -16   -6.16  496.06
 -39  -3  16    0.86  128.97
 -39   3  17    3.78   63.55
 -39   3  17    2.62  172.75
  39  -3 -17    3.25   35.72
  39   3 -17    4.17   29.54
  39   3 -17    4.60  500.20
 -39  -3  17    1.63  124.42
 -39   3  18    2.79   62.15
 -39   3  18   -0.28  205.08
  39  -3 -18    1.24   36.23
  39   3 -18   -1.07   29.19
  39   3 -18   24.55  537.89
 -39  -3  18   -6.93  116.94
 -39   3  19    1.20  210.56
  39  -3 -19    3.28   36.55
  39   3 -19    2.66   29.37
  39   3 -19   -3.79  535.49
 -39  -3  19    6.41  113.71
 -39   3  20  -10.04  195.42
  39  -3 -20    0.90   37.78
  39   3 -20   -0.07   29.51
 -39  -3  20    1.58  110.22
 -39   3  21   10.04   26.06
 -39   3  21   -5.72  182.14
  39  -3 -21    3.83    5.52
  39  -3 -21   -0.65   37.80
 -39  -3  21   -0.22  105.67
 -39   3  22    3.69   36.41
 -39   3  22   -1.01  168.90
  39  -3 -22    2.75   12.09
  39  -3 -22   -0.29   38.20
 -39  -3  22    1.94  103.01
 -39   3  23   -0.23   45.43
 -39   3  23    1.08  161.83
  39  -3 -23   -0.24   37.73
  39   3 -23    0.30   27.86
  39   3 -23   36.32  511.26
 -39  -3  23   -3.27  100.97
 -39   3  24   -0.83   54.09
 -39   3  24   -2.70  141.72
  39  -3 -24    3.55    6.99
  39  -3 -24   -1.50   38.98
  39   3 -24   49.32  514.76
 -39  -3  24    1.96   99.06
 -39   3  25    2.93   57.87
  39  -3 -25   -1.00   17.01
  39  -3 -25   -0.40   38.84
  39   3 -25    8.17  507.16
 -39  -3  25    0.29   95.90
 -39   3  26   -0.01   65.88
  39  -3 -26    2.37   17.56
  39  -3 -26   -0.29   40.10
  39   3 -26    0.20   29.30
  39   3 -26   35.93  498.86
 -39  -3  26   -0.91   95.65
  39  -3 -27   -0.76   17.73
  39   3 -27   12.87    6.11
  39   3 -27   -0.11   29.67
  39   3 -27    4.83  491.03
 -39  -3  27   -1.10   92.74
 -39   3  28    0.00  115.21
  39  -3 -28    0.22   18.00
  39   3 -28    0.17   15.85
  39   3 -28   -0.25   28.83
  39   3 -28   28.26  487.16
 -39  -3  28    3.47   92.15
 -39   3  29   -4.12  118.59
  39  -3 -29   -0.10   18.34
  39   3 -29    1.22   19.31
  39   3 -29    0.67   29.97
  39   3 -29  -39.87  485.75
 -39  -3  29    2.55   91.48
 -39   3  30   -4.20  114.38
  39  -3 -30    0.00   41.20
  39   3 -30    2.31   22.54
  39   3 -30   -0.19   29.30
  39   3 -30    8.37  476.47
 -39  -3  30    3.07   88.61
 -39   3  31   -3.69  111.57
  39  -3 -31    0.61   40.86
  39   3 -31    0.00   25.51
  39   3 -31   -0.27   29.70
  39   3 -31    0.00  469.09
 -39  -3  31   -1.18   87.67
 -39   3  32    0.10  107.26
  39  -3 -32    0.64   41.71
  39   3 -32   -0.01   29.97
 -39  -3  32   -1.56   83.73
 -39   3  33    4.99  106.26
  39  -3 -33    0.00   41.99
  39   3 -33   -0.78   29.74
 -39  -3  33   -0.07   81.66
 -39   3  34    1.68  103.91
  39  -3 -34    0.52   43.00
  39   3 -34   -0.69   30.00
 -39  -3  34   -1.95   80.76
 -39   3  35    0.98  100.16
  39  -3 -35    0.41   43.07
  39   3 -35    0.09   29.87
 -39  -3  35    1.79   79.23
 -39   3  36   -5.44   98.75
  39  -3 -36   -2.29   44.06
  39   3 -36   -1.63   29.51
 -39  -3  36    2.74   76.39
 -39   3  37   -0.04   96.13
  39  -3 -37    0.00   43.51
 -39  -3  37   -1.16   73.86
 -39   3  38   -2.25   91.84
  39  -3 -38   -0.73   43.78
  39   3 -38    0.00   26.13
 -39  -3  38    0.54   71.88
 -39   3  39   -1.73   91.57
  39  -3 -39    2.16   44.01
  39   3 -39   -0.75   28.97
 -39   3  40    3.00   84.03
  39  -3 -40   -0.21   44.14
  39   3 -40   -0.92   28.33
 -39   3  41    0.00   77.47
  39  -3 -41   -0.30   43.90
  39   3 -41   -0.72   28.44
 -39  -3  41   -7.91   63.91
 -39   4   1   -0.59   62.61
  39  -4  -1    0.65   25.05
  39   4  -1   -0.13  200.10
 -39  -4   1   -0.17   19.62
 -39   4   2    0.00   61.52
  39  -4  -2    0.92   25.96
 -39  -4   2    0.15   19.90
 -39   4   3   -0.01   61.44
  39  -4  -3   -0.60   26.77
  39   4  -3   -8.20  483.43
 -39  -4   3    0.00   20.61
 -39   4   4   -1.14   61.23
  39  -4  -4    0.33   27.23
  39   4  -4  -18.17  477.92
 -39  -4   4    0.17   21.38
 -39   4   5   -1.79   59.65
  39  -4  -5    0.00  265.93
  39   4  -5  -50.44  525.46
 -39  -4   5   -0.28   19.91
  39  -4  -6   -0.21   29.31
  39  -4  -6    0.00  236.13
 -39  -4   6    0.78   19.11
  39  -4  -7   -1.25   30.36
  39  -4  -7  -20.39  199.49
 -39  -4   7   -3.35   15.26
 -39   4   8    3.24   59.21
  39  -4  -8   -0.33   30.80
  39   4  -8   50.16  564.70
 -39   4   9   -1.40   59.32
  39  -4  -9    0.21   31.57
  39   4  -9   12.60  618.44
 -39   4  10   -2.17   58.23
  39  -4 -10    2.77   32.68
  39   4 -10    3.53  615.10
 -39  -4  10    1.25  121.16
 -39   4  11   -1.68   57.78
  39  -4 -11    1.28   33.14
  39   4 -11  -58.62  609.22
 -39  -4  11    1.99  148.45
 -39   4  12   -1.42   56.57
  39  -4 -12    0.25   33.20
  39   4 -12    0.00  595.99
 -39  -4  12    0.02  149.72
 -39   4  13    1.62   55.35
  39  -4 -13   -0.34   34.63
  39   4 -13  -17.85  595.65
 -39  -4  13   -0.94  139.75
 -39   4  14    1.85   54.09
  39  -4 -14   -0.32   35.79
  39   4 -14   26.71  585.87
 -39  -4  14    4.10  129.55
 -39   4  15    1.47   52.28
  39  -4 -15    2.96   36.79
  39   4 -15   -5.60  578.51
 -39  -4  15    4.27  120.34
 -39   4  16    2.72   50.61
  39   4 -16   35.04  573.34
 -39  -4  16   -0.38  114.37
 -39   4  17   -0.45   48.87
  39  -4 -17   -3.56   37.93
  39   4 -17   20.12  559.36
 -39  -4  17    3.06  109.36
  39  -4 -18    0.00   37.26
  39   4 -18    0.56   21.47
  39   4 -18   14.26  549.85
 -39  -4  18    0.00  103.11
 -39   4  19   11.08   38.07
  39  -4 -19    0.00    8.02
  39  -4 -19    2.87   39.15
  39   4 -19   -0.20   23.98
  39   4 -19    9.41  540.12
 -39  -4  19   -1.68   97.24
 -39   4  20   -1.31   46.17
  39  -4 -20    0.88    9.43
  39  -4 -20   -0.48   40.06
  39   4 -20   10.53  518.28
 -39  -4  20    0.92   94.85
 -39   4  21    0.84   49.45
  39  -4 -21    0.66   13.50
  39  -4 -21   -0.52   40.05
  39   4 -21  -13.92  509.89
 -39  -4  21    0.13   93.32
 -39   4  22   -0.91   51.69
  39  -4 -22    3.09   15.72
  39  -4 -22    1.12   41.96
 -39  -4  22    2.62   93.08
 -39   4  23    3.28   54.47
  39  -4 -23    0.94   17.29
  39  -4 -23   -0.44   42.05
  39   4 -23    0.00   26.62
 -39  -4  23    2.50   92.18
 -39   4  24   -0.62   56.54
  39  -4 -24    0.93   18.48
  39  -4 -24   -1.12   43.25
  39   4 -24   -0.04   28.42
 -39  -4  24    0.58   91.87
  39  -4 -25   -0.31   19.21
  39  -4 -25    0.30   42.98
  39   4 -25    1.32   28.63
  39   4 -25   21.98  437.39
 -39  -4  25    0.00   90.36
  39  -4 -26    1.99   19.49
  39  -4 -26   -4.32   41.76
  39   4 -26    3.05    5.79
  39   4 -26   -0.62   28.88
  39   4 -26    4.52  427.23
 -39  -4  26   -0.78   88.05
  39  -4 -27   -1.41   19.73
  39   4 -27    0.99   16.61
  39   4 -27    0.11   28.03
  39   4 -27    7.03  411.05
 -39  -4  27   -2.05   85.73
  39  -4 -28   -1.38   45.31
  39   4 -28    0.00   20.75
  39   4 -28    1.29   28.84
  39   4 -28   19.34  394.77
 -39  -4  28    0.46   83.96
  39  -4 -29    0.00   42.61
  39   4 -29   -0.22   24.85
  39   4 -29    0.00   27.73
  39   4 -29    1.56  380.84
 -39  -4  29    2.39   81.63
  39   4 -30    1.19   27.82
  39   4 -30   -0.20   28.66
  39   4 -30    2.75  363.67
 -39  -4  30   -1.17   79.79
 -39   4  31    0.00  103.96
  39  -4 -31   -2.86   47.65
  39   4 -31   -0.35   28.74
  39   4 -31    6.31  354.77
 -39  -4  31    2.80   78.21
 -39   4  32    5.75  109.61
  39  -4 -32   -1.86   47.55
  39   4 -32   -0.24   28.24
  39   4 -32    1.72  346.20
 -39  -4  32   -2.57   76.63
 -39   4  33   -1.11  108.84
  39  -4 -33    0.39   48.82
  39   4 -33    0.30   29.15
  39   4 -33    0.00  335.80
 -39  -4  33   -2.53   74.74
 -39   4  34    3.63  104.86
  39  -4 -34   -0.35   49.39
  39   4 -34   -0.33   28.64
 -39  -4  34    4.00   73.37
 -39   4  35   -1.18  103.69
  39  -4 -35    0.00   50.28
  39   4 -35    0.00   28.03
 -39  -4  35    3.47   71.37
 -39   4  36    1.03   99.63
  39  -4 -36   -0.06   50.67
 -39  -4  36    3.37   68.55
 -39   4  37   -2.17   99.25
  39  -4 -37   -0.37   51.74
  39   4 -37    0.92   28.54
 -39  -4  37   -0.27   67.76
 -39   4  38   -0.70   95.00
  39  -4 -38   -0.11   50.11
  39   4 -38   -1.35   27.94
 -39  -4  38    1.36   64.37
 -39   4  39    4.11   92.28
  39  -4 -39    0.34   50.92
  39   4 -39    1.34   28.03
 -39  -4  39   -0.55   62.46
 -39   4  40   -1.69   90.33
  39  -4 -40    1.80   52.06
  39   4 -40   -0.81   27.81
 -39   5   1    2.10   52.36
  39  -5  -1   -0.10   24.73
  39  -5  -1   16.87  525.35
  39   5  -1   -8.97  605.15
 -39  -5   1    0.21   21.00
 -39   5   2   -0.11   52.27
  39  -5  -2    0.70   26.04
  39  -5  -2  -32.60  459.05
  39   5  -2   -1.19  657.71
 -39  -5   2   -0.46   20.95
  39  -5  -3    0.73   27.13
  39  -5  -3    9.33  410.70
  39   5  -3    0.00  572.15
 -39  -5   3    0.05   20.86
  39  -5  -4    0.23   27.73
  39  -5  -4    7.30  356.93
 -39  -5   4   -0.09   21.19
  39  -5  -5    1.51   29.02
  39  -5  -5   10.79  321.91
  39   5  -5  -14.04  701.31
 -39  -5   5    0.67   21.89
 -39   5   6    0.06   50.85
  39  -5  -6   17.93  248.08
  39   5  -6  -58.26  695.61
 -39  -5   6    0.30   22.37
 -39   5   7    0.61   49.61
  39  -5  -7   -1.33   30.88
  39  -5  -7   -5.38  211.18
  39   5  -7    0.00  614.95
 -39  -5   7    0.44   21.53
 -39  -5   7  -46.53  337.07
 -39   5   8   -0.35   48.72
  39  -5  -8    1.27   31.19
 -39  -5   8   -0.21  128.49
 -39   5   9    0.30   47.45
  39  -5  -9    1.52   32.28
 -39  -5   9   -0.19   18.37
 -39  -5   9   -2.50  148.73
 -39   5  10   -0.85   46.36
  39  -5 -10    0.44   33.16
  39   5 -10   82.66  659.77
 -39  -5  10    1.05   44.16
 -39  -5  10    2.02  152.43
 -39   5  11   -0.79   45.36
  39  -5 -11    0.60   33.98
  39   5 -11    0.00  643.27
 -39  -5  11   -3.32  137.65
 -39   5  12   -2.49   44.42
  39  -5 -12    0.96   35.04
  39   5 -12  -32.00  624.39
 -39  -5  12    0.14  128.65
 -39   5  13   -2.46   43.77
  39  -5 -13    0.71   35.98
  39   5 -13   18.60  600.00
 -39  -5  13   -0.29  120.87
 -39   5  14   -2.95   42.59
  39  -5 -14   -2.28   36.96
  39   5 -14  -14.78  576.68
 -39  -5  14   -3.74  113.24
 -39   5  15   -4.62   41.45
  39  -5 -15   -0.74   10.85
  39  -5 -15   -0.92   37.93
  39   5 -15  -14.14  558.40
 -39  -5  15   -1.46  106.03
 -39   5  16    6.71   13.95
  39  -5 -16    0.55   13.93
  39  -5 -16   -0.29   39.74
  39   5 -16  -14.25  530.97
 -39  -5  16    0.51   99.77
 -39   5  17    5.07   14.99
 -39   5  17  -23.31  387.92
  39  -5 -17    1.16   14.01
  39   5 -17    0.00  508.02
 -39  -5  17    3.42   96.10
 -39   5  18   -0.07   34.81
 -39   5  18   -8.00  188.20
  39  -5 -18    0.59   12.88
  39  -5 -18    1.49   42.05
  39   5 -18   36.62  486.63
 -39  -5  18    3.45   91.62
 -39   5  19    0.11   40.11
 -39   5  19    2.39  217.09
  39  -5 -19    0.83   13.43
  39  -5 -19   -0.85   42.30
  39   5 -19  -17.80  468.48
 -39  -5  19    2.17   89.86
 -39   5  20    0.10   45.68
 -39   5  20    0.70  205.01
  39  -5 -20    1.47   14.38
  39  -5 -20    1.05   42.78
  39   5 -20    1.09  441.41
 -39  -5  20    0.77   80.68
 -39   5  21    0.83  186.20
  39  -5 -21    0.69   16.13
  39  -5 -21    1.77   45.13
  39   5 -21    6.96  421.57
 -39   5  22   -2.86  174.65
  39  -5 -22    1.16   18.10
  39  -5 -22    0.65   46.46
  39   5 -22    0.00   17.49
  39   5 -22   12.85  405.98
 -39   5  23   -6.82  167.03
  39  -5 -23    0.00   19.45
  39  -5 -23   -0.78   47.19
  39   5 -23   -0.15   20.66
 -39   5  24    1.02  155.33
  39  -5 -24    0.71   20.49
  39  -5 -24   -1.92   48.91
  39   5 -24    1.31   23.23
 -39   5  25   -0.95  147.77
  39  -5 -25    0.00   44.27
  39   5 -25   -1.01   25.70
 -39   5  26   -1.68  139.94
  39   5 -26   -0.84   27.71
  39   5 -26   95.98  309.30
 -39   5  27   -0.61  133.52
  39  -5 -27   -0.24   52.34
  39   5 -27    9.65    8.88
  39   5 -27    0.94   27.90
  39   5 -27    2.73  317.55
 -39   5  28   -2.11  128.29
  39  -5 -28    3.08   52.54
  39   5 -28    0.14   27.17
  39   5 -28   -0.33   27.64
  39   5 -28   -9.72  308.39
 -39   5  29    0.26  123.29
  39  -5 -29   -1.04   53.65
  39   5 -29    0.99   30.08
  39   5 -29   -0.95   27.86
  39   5 -29    2.14  291.17
 -39   5  30    0.00  118.48
  39  -5 -30   -1.10   54.93
  39   5 -30    0.09   27.97
  39   5 -30    5.22  279.82
 -39  -5  30   -1.70   65.75
 -39   5  31    0.02  114.19
  39   5 -31   -0.31   27.66
  39   5 -31    2.25  272.14
 -39   5  32    2.83  110.27
  39  -5 -32    0.00   54.45
  39   5 -32   -0.33   27.90
  39   5 -32   10.05  260.95
 -39  -5  32    0.22   68.49
 -39   5  33   -2.82  108.41
  39  -5 -33   -0.98   56.88
  39   5 -33    1.38   27.76
  39   5 -33    2.47  251.38
 -39  -5  33   -3.88   67.15
 -39   5  34    0.00  105.34
  39  -5 -34   -2.78   59.61
  39   5 -34    0.00   24.50
  39   5 -34   -4.31  242.77
 -39  -5  34   -3.82   65.43
 -39   5  35    0.34  104.27
  39  -5 -35    1.31   59.54
  39   5 -35   -3.81  240.41
 -39  -5  35    1.48   63.51
 -39   5  36   -2.53  102.06
  39  -5 -36   -0.05   60.13
  39   5 -36    0.32   27.72
 -39  -5  36    2.11   62.19
 -39   5  37    1.66   99.99
  39  -5 -37   -1.12   61.88
  39   5 -37   -0.16   27.26
 -39  -5  37    0.22   60.00
 -39   5  38    1.36   96.68
  39  -5 -38    0.00   60.13
  39   5 -38   -0.84   27.17
 -39  -5  38   -1.36   57.81
 -39   6   1   -1.96   43.03
  39  -6  -1    0.71   25.02
  39  -6  -1   32.52  541.98
  39   6  -1    5.47  799.92
 -39  -6   1    0.33   23.51
  39  -6  -2   -0.53   25.89
  39  -6  -2  -62.14  492.28
  39   6  -2  -16.97  801.34
 -39  -6   2   -0.48   22.29
  39  -6  -3    2.05   27.29
  39  -6  -3   -1.99  424.20
  39   6  -3    4.79  782.66
 -39  -6   3   -0.11   21.34
 -39   6   4   -0.51   44.87
  39  -6  -4    0.62   28.03
  39  -6  -4    0.00  377.41
  39   6  -4    8.31  781.86
 -39  -6   4    0.02   19.89
 -39   6   5    1.04   44.97
  39  -6  -5    0.57   28.37
  39  -6  -5    0.00  337.87
  39   6  -5    0.00  741.68
 -39  -6   5  -12.59  336.46
 -39   6   6    2.83   44.65
  39  -6  -6    0.88   29.82
  39  -6  -6   -7.77  267.24
 -39  -6   6   -0.69  140.51
 -39   6   7    1.69   44.12
  39  -6  -7  -26.07  225.20
  39   6  -7    0.00  680.08
 -39  -6   7    2.12  162.68
 -39   6   8    0.10   43.20
  39  -6  -8   -7.60   30.03
  39   6  -8  -38.61  694.96
 -39  -6   8   -1.33  166.37
 -39   6   9    8.81   15.49
 -39   6   9    5.14   42.93
  39  -6  -9    1.52   32.82
 -39  -6   9   -2.38  146.09
 -39   6  10   -1.48   18.66
 -39   6  10    1.88   42.70
  39  -6 -10    0.48   34.25
 -39  -6  10  -10.67  132.03
 -39   6  11   -0.97   34.39
 -39   6  11    5.83   42.16
  39  -6 -11   -0.38   11.49
  39  -6 -11    1.05   35.37
  39   6 -11    0.00  543.78
 -39  -6  11   -2.04  119.03
 -39   6  12    0.00   36.40
 -39   6  12    4.85   41.65
  39  -6 -12   -0.23   13.36
  39  -6 -12   -0.81   36.87
  39   6 -12    9.88  590.86
 -39  -6  12    0.00   17.90
 -39  -6  12   -1.91  108.41
 -39   6  13   -0.54   38.39
 -39   6  13    3.10   41.74
  39  -6 -13    0.93   15.16
  39  -6 -13    1.04   38.35
  39   6 -13  -16.20  560.20
 -39  -6  13   -1.69   45.35
 -39  -6  13    2.27  100.56
 -39   6  14   -1.25   40.14
 -39   6  14   -0.29   41.90
  39  -6 -14    0.21   16.61
  39  -6 -14   -0.18   40.01
  39   6 -14   17.01  520.18
 -39  -6  14   -1.40   95.17
  39  -6 -15    0.00   16.54
  39  -6 -15   -0.78   42.03
  39   6 -15    0.76  496.63
 -39  -6  15    0.86   89.57
  39  -6 -16    0.28   16.32
  39  -6 -16   -0.06   43.46
  39   6 -16   -7.43  465.14
 -39  -6  16    2.42   86.99
 -39   6  17  -42.82  432.52
  39  -6 -17    0.25   15.56
  39  -6 -17    1.70   45.05
  39   6 -17   -4.19  438.79
 -39  -6  17    1.76   84.17
 -39   6  18   -8.86  190.37
  39  -6 -18    1.08   15.13
  39   6 -18    2.64  410.33
 -39  -6  18    1.47   81.29
 -39   6  19  -11.10  203.65
  39  -6 -19    0.15   15.38
  39   6 -19    7.30  386.91
 -39  -6  19    3.56   80.15
 -39   6  20   -2.40  206.07
  39  -6 -20   -1.62   49.99
  39   6 -20    9.00  367.21
 -39  -6  20   -3.04   78.48
 -39   6  21   -7.86  189.17
  39  -6 -21   -0.06   52.33
  39   6 -21   -2.52  349.37
 -39  -6  21   -0.56   77.11
 -39   6  22   -0.26  176.19
  39  -6 -22   -0.36   53.43
  39   6 -22    9.57  328.74
 -39  -6  22   -1.33   75.80
 -39   6  23   -3.89  165.25
  39  -6 -23   -1.70   55.09
  39   6 -23   13.57  312.12
 -39  -6  23    2.48   74.07
 -39   6  24   -5.38  161.44
  39   6 -24   -1.27  298.21
 -39  -6  24    1.45   73.27
 -39   6  25   -5.69  151.16
 -39  -6  25   -0.81   71.39
 -39   6  26   -3.80  143.78
  39  -6 -26    1.87   60.53
  39   6 -26    2.01   26.17
 -39  -6  26    0.64   70.07
 -39   6  27    8.69  134.83
  39  -6 -27   -1.25   62.25
  39   6 -27    3.64   29.79
  39   6 -27   -3.31   47.33
 -39  -6  27   -0.38   67.13
 -39   6  28   -3.20  130.06
  39  -6 -28    2.48   63.17
  39   6 -28    1.64   33.96
  39   6 -28    0.90   20.52
  39   6 -28   18.88  248.38
 -39  -6  28    1.77   65.64
 -39   6  29   -2.85  123.68
  39  -6 -29   -0.86   64.55
  39   6 -29   -1.21   20.33
  39   6 -29   -4.77  241.44
 -39  -6  29   -0.40   64.42
 -39   6  30   -3.18  118.87
  39  -6 -30   -1.58   66.44
  39   6 -30   -0.30   22.44
  39   6 -30   -4.36  234.73
 -39  -6  30   -3.27   63.23
 -39   6  31   -1.23  113.73
  39  -6 -31    0.97   69.69
  39   6 -31   -0.17   24.86
  39   6 -31    7.68  230.29
 -39  -6  31    3.18   61.59
 -39   6  32    1.07  113.44
  39   6 -32    2.40   24.46
  39   6 -32   10.82  225.05
 -39  -6  32    2.33   60.87
 -39   6  33   -1.50  110.36
  39   6 -33   13.53  217.66
 -39  -6  33   -3.08   60.59
 -39   6  34    0.59  107.86
  39  -6 -34    2.52   71.92
  39   6 -34   15.26  211.77
 -39  -6  34    0.96   59.52
 -39   6  35   -3.64  107.03
  39  -6 -35   -1.27   71.89
  39   6 -35   -0.51   27.01
  39   6 -35    4.28  204.11
 -39  -6  35    2.83   57.93
 -39   6  36    0.00  104.90
  39  -6 -36    0.00   74.49
  39   6 -36   -0.19   26.22
  39   6 -36    8.08  201.25
 -39  -6  36   -0.57   56.74
  39   7  -1  -16.81  899.99
 -39   7   2    7.30   46.73
  39  -7  -2    0.66   25.76
  39   7  -2   20.99  870.45
 -39  -7   2    0.93   26.73
 -39   7   3    7.17   46.88
  39  -7  -3   -0.45   26.93
  39   7  -3  -11.71  846.51
 -39  -7   3    0.34   24.85
 -39   7   4    5.00   46.35
  39  -7  -4   -0.24   28.49
  39  -7  -4    0.00  390.25
  39   7  -4    0.00  805.31
 -39  -7   4    0.33   23.47
 -39   7   5    5.77   46.11
  39  -7  -5    0.08   29.21
  39  -7  -5    7.24  325.21
  39   7  -5  -19.75  783.47
 -39   7   6    1.88   46.29
  39  -7  -6   -1.50   30.52
  39  -7  -6    3.29  278.01
  39   7  -6   16.43  748.87
 -39   7   7    3.21   45.90
  39  -7  -7    0.42   31.69
  39  -7  -7   11.33  200.30
  39   7  -7   29.69  708.74
 -39  -7   7    0.01   22.95
 -39   7   8    0.00   45.59
  39  -7  -8    0.00   12.01
  39  -7  -8    2.78   33.30
  39   7  -8    0.00  643.69
 -39  -7   8    0.67   23.14
 -39   7   9    1.61   45.48
  39  -7  -9   -0.50   14.07
 -39  -7   9    1.01   22.88
 -39   7  10    1.59   45.93
  39  -7 -10   -0.66   15.90
  39  -7 -10    1.14   36.76
 -39  -7  10    0.09   23.50
 -39  -7  10    5.13  109.08
 -39   7  11    2.94   46.27
  39  -7 -11    0.04   38.33
 -39  -7  11    0.89   23.51
 -39  -7  11   -2.45  103.06
 -39   7  12    0.60   46.86
  39  -7 -12    2.26   40.06
 -39  -7  12    1.64   23.70
 -39  -7  12   -1.15   92.68
  39  -7 -13    0.79   42.68
  39   7 -13   17.14  502.43
 -39  -7  13    0.33   23.90
 -39  -7  13   -1.84   85.97
  39  -7 -14    0.00   45.08
  39   7 -14    2.23  463.13
 -39  -7  14   -0.23   22.16
 -39  -7  14   -4.92   83.10
  39  -7 -15    2.52   47.03
  39   7 -15    0.00  437.06
 -39  -7  15    0.90   20.64
 -39  -7  15   -0.86   78.12
  39  -7 -16    0.49   50.13
  39   7 -16   12.88  401.30
 -39  -7  16    1.06   16.00
 -39  -7  16   -1.53   75.86
 -39   7  17   21.91  434.20
  39  -7 -17    1.61   52.49
  39   7 -17  -10.93  376.05
 -39  -7  17    0.00   75.61
 -39   7  18    6.42  197.38
  39  -7 -18    1.80   55.95
  39   7 -18   11.20  352.34
 -39  -7  18    2.60   72.92
 -39   7  19    9.81  209.68
  39  -7 -19    0.00   51.43
  39   7 -19    9.62  331.96
 -39  -7  19    0.96   71.34
 -39   7  20    4.92  211.16
  39   7 -20    2.06  312.86
 -39  -7  20    0.13   68.08
 -39   7  21   -6.29  192.45
  39  -7 -21   -4.79   61.80
  39   7 -21    0.00  296.95
 -39  -7  21   -1.06   65.74
 -39   7  22   -3.51  179.73
  39   7 -22   -0.72  283.04
 -39  -7  22    0.57   63.87
 -39   7  23   -0.60  168.37
  39   7 -23    6.32  270.04
 -39  -7  23    2.08   62.96
 -39   7  24   -6.25  159.47
  39  -7 -24   -2.73   70.56
  39   7 -24   -4.09  259.39
 -39  -7  24    0.26   61.61
 -39   7  25    0.02  153.14
  39  -7 -25    2.72   72.82
  39   7 -25   10.29  251.61
 -39  -7  25   -2.45   60.34
 -39   7  26    2.04  145.26
  39  -7 -26    3.54   74.50
  39   7 -26   10.28  241.78
 -39  -7  26    0.04   57.84
 -39   7  27   -1.40  138.77
  39  -7 -27    0.23   76.93
 -39  -7  27   -0.08   56.66
 -39   7  28    3.40  130.61
  39  -7 -28   -2.92   76.48
 -39  -7  28   -2.71   55.28
 -39   7  29   -6.17  127.16
  39  -7 -29    1.12   80.73
 -39  -7  29   -0.74   53.67
 -39   7  30   -2.42  121.67
  39  -7 -30   10.80   81.16
  39   7 -30   25.85  210.94
 -39  -7  30    1.15   53.52
 -39   7  31   -0.98  117.87
  39  -7 -31   -1.94   81.82
  39   7 -31   14.67  207.28
 -39  -7  31   -0.35   52.96
 -39   7  32   -0.54  111.72
  39  -7 -32   -1.71   82.74
  39   7 -32    3.80  204.19
 -39  -7  32   -2.30   52.72
 -39   7  33   -0.09  111.57
  39   7 -33    6.91  199.57
 -39  -7  33    0.07   52.48
  39   7 -34  -12.75  194.79
 -39   8   5    7.68   53.21
  39   8  -5    0.00  760.62
 -39   8   6    3.85   53.48
  39  -8  -6   -1.22   31.53
  39   8  -6  -21.08  706.98
 -39  -8   6   -0.45   24.30
 -39   8   7    0.42   53.50
  39  -8  -7    1.30   33.53
  39   8  -7  -19.24  665.70
 -39  -8   7   -0.12   23.29
 -39   8   8    1.35   53.21
  39  -8  -8   -1.37   35.35
  39   8  -8  -11.81  614.57
 -39  -8   8   -0.14   22.37
 -39   8   9    2.78   53.20
  39  -8  -9    1.52   37.75
  39   8  -9    2.91  576.88
 -39  -8   9   -0.16   22.27
 -39   8  10    1.25   53.24
  39   8 -10   -2.47  531.13
 -39  -8  10    0.64   21.72
  39  -8 -11   -2.68   42.93
  39   8 -11  -11.45  504.78
 -39  -8  11    0.30   22.06
  39  -8 -12    0.34   46.01
 -39  -8  12    0.40   22.09
  39  -8 -13    2.75   48.89
 -39  -8  13    0.61   22.57
  39  -8 -14    0.34   52.03
 -39  -8  14    0.47   22.32
  39  -8 -15    0.10   55.39
  39   8 -15   18.63  385.07
 -39  -8  15    0.79   22.78
  39  -8 -16   -2.04   58.90
  39   8 -16   -3.48  363.13
 -39  -8  16   -0.32   22.62
 -39   8  17   -3.31  160.37
  39  -8 -17   -0.46   62.81
  39   8 -17    1.54  340.45
 -39  -8  17   -0.44   22.62
 -39   8  18    2.96  200.57
  39  -8 -18    0.00   66.35
  39   8 -18   -2.17  320.55
 -39   8  19    9.27  223.22
  39  -8 -19    1.54   71.05
  39   8 -19  -10.99  304.56
 -39   8  20    7.07  209.56
  39   8 -20   -2.48  283.09
 -39  -8  20   -0.19   17.61
 -39   8  21   -2.93  196.15
  39   8 -21    9.43  270.43
 -39   8  22   -1.20  180.34
  39  -8 -22   -1.94   81.36
  39   8 -22   12.61  259.04
 -39   8  23   -2.51  172.38
  39  -8 -23   -0.03   82.23
  39   8 -23    3.97  248.10
 -39   8  24    0.43  160.51
  39  -8 -24    0.00   85.67
  39   8 -24    7.71  237.98
 -39   8  25   -0.35  154.57
  39  -8 -25   -2.52   88.54
  39   8 -25    2.58  226.87
 -39   8  26   -3.70  146.68
  39  -8 -26    2.62   90.28
  39   8 -26   10.07  223.31
 -39   8  27   12.28  140.29
  39  -8 -27    0.00   92.67
  39   8 -27   14.94  216.37
 -39   8  28    2.16  133.77
  39  -8 -28    0.00   95.71
  39   8 -28   -5.01  212.44
 -39   8  29    2.66  128.48
  39  -8 -29    0.00   96.44
  39   9 -12   -3.51  418.00
  39   9 -13    0.00  384.99
  39  -9 -15    1.80   66.36
 -39  -9  15   -0.67   21.00
  39  -9 -16   -2.50   72.66
  39   9 -16   40.06  331.76
 -39  -9  16    0.34   20.94
  39  -9 -17   -1.11   76.85
  39   9 -17    0.51  312.53
  39   9 -18    0.00  273.89
 -39  -9  19   -0.51   21.06
  39  -9 -20    0.72   92.32
 -39  -9  20   -0.34   21.60
 -39  -9  21    0.47   21.87
  39   9 -22    5.34  235.09
  39   9 -23  -17.19  238.69
  39   9 -24   -2.40  231.98
 -38   0   1    0.95   67.24
  38   0  -1   18.01  379.46
 -38   0   2    1.20   67.06
  38   0  -2    5.60  338.17
 -38   0   3    1.39   58.86
  38   0  -3    4.38  296.44
 -38   0   4   -2.03   59.12
  38   0  -4    6.33  267.23
 -38   0   5   -0.28   58.80
  38   0  -5   19.89  210.24
 -38   0   6   -8.85   51.30
  38   0  -6    1.01   23.95
  38   0  -6   14.59  155.63
 -38   0   7  -16.62  132.92
  38   0  -7    0.87   27.03
  38   0  -8    1.44   30.23
  38   0  -9    0.42   30.23
  38   0 -11   -0.60   31.14
  38   0 -12    2.51   31.87
  38   0 -13    1.40   32.10
  38   0 -14    0.83   32.68
 -38   0  15   -5.72  146.18
  38   0 -15    0.69   32.08
 -38   0  16    7.96  173.00
  38   0 -16   -0.94   33.58
 -38   0  17   -0.90  176.33
  38   0 -17   -0.80   34.00
 -38   0  18   -2.98  165.27
  38   0 -18    0.23   33.72
 -38   0  19    3.39  158.75
  38   0 -19    0.77   34.26
 -38   0  20    3.64  149.55
  38   0 -20   -0.36   33.94
 -38   0  21    0.00  140.09
  38   0 -21    0.38   34.40
 -38   0  22    5.79  137.99
  38   0 -22   -0.96   34.71
 -38   0  23    0.87  130.88
  38   0 -23    0.00   30.09
 -38   0  24    2.33  124.16
  38   0 -24    2.25    5.72
 -38   0  25    2.57  117.37
  38   0 -25   -0.39   34.67
 -38   0  26    0.10  113.98
  38   0 -26    0.00   11.79
  38   0 -26   -1.41   34.48
 -38   0  27   -4.72  111.88
  38   0 -27   -0.34   14.14
  38   0 -27    0.26   33.70
 -38   0  28   -1.54  109.92
  38   0 -28   -1.32   14.71
  38   0 -28   -0.03   34.46
 -38   0  29    7.85  111.37
  38   0 -29   -0.21   15.67
  38   0 -29   -1.64   34.78
 -38   0  30    3.74  111.36
  38   0 -30    0.56   17.02
 -38   0  31    1.75  107.75
  38   0 -31    0.47   18.79
 -38   0  32    0.08  107.74
  38   0 -32    0.00   20.69
  38   0 -32   -0.84   33.93
 -38   0  33   -3.16  105.09
  38   0 -33   -0.09   34.76
 -38   0  34    0.30  100.41
  38   0 -34   -0.17   34.11
 -38   0  35    0.18   97.25
  38   0 -35    0.00   34.49
 -38   0  36    9.49   82.26
  38   0 -36    0.12   33.59
  38   0 -37    0.17   34.66
 -38   0  38    1.45   85.14
  38   0 -38    0.19   34.64
 -38   0  39    6.21   81.24
 -38   0  40   -1.53   78.26
 -38   0  41    0.12   75.29
  38   0 -41   -1.06   33.75
 -38   0  42    0.13   71.72
  38   0 -42   -0.25   33.97
 -38   0  43   -0.82   69.64
  38   0 -43   -1.07   32.99
 -38   0  44    2.83   65.90
  38   0 -44    1.21   33.14
 -38   1   1   -0.24   76.84
  38  -1  -1    8.91  395.56
 -38   1   2    2.63   76.04
  38  -1  -2   40.12  357.46
 -38   1   3   -1.07   75.64
  38  -1  -3   -0.20   17.97
  38  -1  -3   62.89  319.90
 -38   1   4   -0.15   74.81
  38  -1  -4    1.68   23.93
  38  -1  -4   19.81  282.39
  38   1  -4    0.00  208.61
 -38   1   5   -1.80   75.28
  38  -1  -5    0.01   27.85
  38  -1  -5   15.87  238.84
  38   1  -5   -2.42  183.27
 -38   1   6   -1.87   74.88
  38  -1  -6   -0.91   29.27
  38  -1  -6  -17.85  182.68
 -38   1   7    0.00   75.50
  38  -1  -7    0.15   29.79
  38  -1  -7  -41.76  404.41
 -38   1   8    2.04   70.52
  38  -1  -8    1.48   29.98
  38   1  -8    4.05   21.48
 -38   1   9    2.79   70.80
  38  -1  -9    0.58   30.84
 -38   1  10   -0.40   70.79
  38  -1 -10   -0.53   32.05
  38   1 -10   -0.67   29.67
 -38   1  11   -2.06   70.95
  38   1 -11   -0.98   30.15
  38  -1 -12   -1.53   32.37
  38   1 -12   -1.10   30.62
  38  -1 -13   -0.03   32.66
  38   1 -13   -0.08   31.25
 -38   1  14    0.73   58.78
  38  -1 -14    4.91   33.79
  38   1 -14    5.82   31.80
 -38  -1  14   10.34  127.65
 -38   1  15    4.34   64.68
  38  -1 -15    0.78   34.09
  38   1 -15    1.20   32.11
 -38   1  16    3.89   64.31
 -38   1  16    5.84  154.96
  38  -1 -16    4.37   34.73
  38   1 -16    5.02   32.46
 -38   1  17    5.06   65.49
 -38   1  17    7.29  180.79
  38  -1 -17    0.80   34.97
  38   1 -17   -0.04   32.92
 -38   1  18    5.53   65.88
 -38   1  18   -1.82  187.77
  38  -1 -18   -0.55   34.56
  38   1 -18    1.89   32.23
 -38   1  19   13.01   66.87
 -38   1  19   -7.37  175.34
  38  -1 -19    2.02   35.36
  38   1 -19    1.59   33.01
 -38   1  20    8.92   66.87
 -38   1  20   -2.57  162.79
  38  -1 -20    0.13   35.06
  38   1 -20    0.72   32.85
 -38   1  21    3.51   65.89
 -38   1  21    4.01  157.32
  38  -1 -21    1.32   36.12
  38   1 -21    0.00   32.84
 -38   1  22    2.82   64.16
 -38   1  22    1.25  149.27
  38  -1 -22    1.06   35.47
 -38   1  23    1.94   62.74
 -38   1  23   -2.89  142.18
  38  -1 -23    0.18   36.00
 -38   1  24   -5.19  135.30
  38  -1 -24   -0.21   35.31
  38   1 -24    0.15   33.40
 -38  -1  24    0.00  104.19
 -38   1  25    1.71  130.44
  38   1 -25   -0.91   32.87
 -38  -1  25    0.89  107.85
 -38   1  26    2.47  127.19
  38  -1 -26    0.21   13.47
  38  -1 -26    0.39   35.35
  38   1 -26   -0.36   33.37
 -38  -1  26   -2.31  107.31
 -38   1  27   -3.16  126.15
  38  -1 -27   -1.86   35.70
  38   1 -27    0.82   12.95
  38   1 -27   -0.84   33.40
 -38  -1  27   -1.12  102.97
 -38   1  28   -7.01  122.42
  38  -1 -28   -0.09   16.06
  38  -1 -28   -0.91   36.28
  38   1 -28   -0.35   13.76
  38   1 -28    0.25   33.13
 -38  -1  28   -0.93  100.78
 -38   1  29    1.49  117.82
  38  -1 -29    1.06   16.51
  38  -1 -29    0.53   36.22
  38   1 -29    1.40   16.95
 -38  -1  29   -4.80  100.35
 -38   1  30  -15.28  147.14
 -38   1  30   -0.02  112.73
  38  -1 -30    0.73   16.93
  38   1 -30    0.96   19.40
 -38  -1  30   -1.31  100.71
 -38   1  31    3.61  110.59
  38  -1 -31   -1.43   17.67
  38   1 -31   -0.19   21.80
  38   1 -31    0.59   32.94
 -38  -1  31    1.19  100.31
 -38   1  32    0.48  110.04
  38  -1 -32    0.99   18.66
  38  -1 -32   -0.05   35.76
  38   1 -32   -0.57   23.99
  38   1 -32   -0.56   33.51
 -38  -1  32   -1.07   98.97
 -38   1  33   -2.43  107.56
  38  -1 -33   -0.16   36.67
  38   1 -33   -0.78   32.51
 -38  -1  33    0.06   98.05
 -38   1  34    3.33   94.64
  38  -1 -34   -1.32   36.83
  38   1 -34   -0.60   32.70
 -38  -1  34    0.62   95.08
  38  -1 -35   -0.90   35.87
  38   1 -35   -2.36   33.39
 -38  -1  35   -1.14   91.39
 -38   1  36    0.00   92.22
  38  -1 -36    0.32   36.99
  38   1 -36   -0.45   33.06
 -38  -1  36    0.78   86.68
 -38   1  37    0.06   92.04
  38  -1 -37   -0.03   37.01
  38   1 -37   -0.90   32.99
 -38  -1  37    0.00   82.83
 -38   1  38   -0.13   86.08
  38  -1 -38   -0.25   37.01
 -38   1  39   -0.99   84.40
  38  -1 -39   -2.82   36.48
 -38  -1  39    0.00   71.78
 -38   1  40    0.17   81.97
  38   1 -40    1.38   32.23
 -38  -1  40   -0.64   75.74
 -38   1  41    0.00   76.98
  38   1 -41    0.66   32.06
 -38  -1  41    0.18   71.59
 -38   1  42    0.65   75.17
  38  -1 -42    0.74   37.29
  38   1 -42    2.21   32.02
 -38  -1  42    3.14   68.74
 -38   1  43   -0.74   72.40
  38  -1 -43   -0.28   35.06
  38   1 -43    0.00   31.12
 -38  -1  43   -0.39   65.51
 -38   1  44    1.77   68.54
  38  -1 -44   -1.20   35.96
  38   1 -44   -0.29   30.98
 -38  -1  44    2.06   62.24
 -38   2   1    0.58   75.05
  38  -2  -1    0.00  369.18
  38   2  -1  -18.81  333.69
 -38  -2   1    1.17   17.72
 -38   2   2    2.40   74.43
  38  -2  -2   -2.15  370.50
  38   2  -2    0.00  291.35
 -38  -2   2   -0.30   14.19
 -38   2   3    4.57   73.44
  38  -2  -3    0.81   25.50
  38  -2  -3   24.53  335.07
  38   2  -3   -5.07  228.15
 -38   2   4    2.22   73.65
  38  -2  -4    0.30   28.25
  38  -2  -4   14.86  298.12
  38   2  -4   52.93  167.82
 -38   2   5   -1.37   72.14
  38  -2  -5   -0.46   28.62
  38  -2  -5    9.95  259.11
 -38   2   6   -1.42   72.24
  38  -2  -6   -0.33   29.65
  38  -2  -6    8.91  206.90
 -38   2   7   -0.27   72.35
  38  -2  -7   -0.93   29.69
  38  -2  -7    0.00  175.44
 -38   2   8    0.60   72.27
  38  -2  -8    3.29   30.23
 -38   2   9    1.50   72.71
  38  -2  -9   -0.19   31.52
  38  -2 -10   -1.25   32.12
  38   2 -10   -0.18   48.05
  38  -2 -11    0.62   33.11
  38   2 -11    0.61   22.09
  38   2 -12    3.45   27.77
 -38   2  13    2.88   73.39
  38  -2 -13    0.28   32.27
  38   2 -13    1.83   30.24
 -38  -2  13    6.14  130.02
 -38   2  14    1.91   73.49
  38  -2 -14    2.51   34.43
  38   2 -14    4.52   31.15
  38   2 -14   26.01  305.73
 -38  -2  14    0.42  150.94
 -38   2  15    3.49   72.30
  38  -2 -15    3.59   35.23
  38   2 -15    4.14   31.32
  38   2 -15   11.45  353.82
 -38  -2  15    3.11  156.56
 -38   2  16    2.08   72.33
 -38   2  16  -12.21  143.87
  38  -2 -16    2.98   35.56
  38   2 -16    2.14   31.52
  38   2 -16    4.05  352.65
 -38  -2  16   -4.85  146.88
 -38   2  17   -2.20   72.04
 -38   2  17   -2.22  175.79
  38  -2 -17    0.33   35.87
  38   2 -17    0.00   31.71
  38   2 -17  -15.87  350.69
 -38  -2  17    1.03  137.98
 -38   2  18   -3.15   72.44
 -38   2  18    4.68  203.35
  38  -2 -18    0.07   35.89
  38   2 -18    0.97   31.41
  38   2 -18  -20.29  348.99
 -38  -2  18   -5.72  133.43
 -38   2  19   -2.69   72.51
 -38   2  19   -2.92  191.26
  38  -2 -19    1.53   36.68
  38   2 -19   -0.23   31.49
  38   2 -19   32.18  351.79
 -38  -2  19    2.15  131.32
 -38   2  20    9.16   72.06
 -38   2  20   -9.75  179.33
  38  -2 -20    0.19   37.21
  38   2 -20    0.40   31.62
 -38  -2  20    6.14  123.45
 -38   2  21   10.39   69.98
 -38   2  21    3.53  169.06
  38  -2 -21   13.56    4.28
  38  -2 -21    0.00   37.11
 -38  -2  21    3.25  119.81
 -38   2  22    5.12  163.92
  38  -2 -22    3.61   37.69
  38   2 -22    0.30  343.86
 -38  -2  22    1.58  112.92
 -38   2  23    0.76  156.24
  38  -2 -23   -1.06   37.46
  38   2 -23    1.45   31.86
  38   2 -23   20.09  373.04
 -38  -2  23   -2.03  110.40
 -38   2  24   -2.93   38.81
 -38   2  24    0.60  149.84
  38  -2 -24    5.87   15.11
  38  -2 -24    0.71   38.00
  38   2 -24   -1.70   31.25
  38   2 -24   13.16  372.73
 -38  -2  24   -2.59  105.35
 -38   2  25    3.07   48.08
 -38   2  25    6.04  142.60
  38  -2 -25    1.48   15.70
  38  -2 -25    1.40   38.43
  38   2 -25    0.06    5.08
  38   2 -25    0.84   31.57
  38   2 -25   12.87  370.40
 -38  -2  25    1.11  103.27
 -38   2  26    1.46   51.53
 -38   2  26   -0.34  135.02
  38   2 -26    0.00   31.41
  38   2 -26   13.78  366.25
 -38  -2  26    4.20  101.11
 -38   2  27   -0.02   59.99
 -38   2  27    0.00  128.22
  38  -2 -27   -0.30   16.77
  38  -2 -27    0.00   33.99
  38   2 -27   14.50    5.57
  38   2 -27   -0.49   32.41
  38   2 -27   11.59  358.27
 -38  -2  27    4.61   99.62
 -38   2  28    3.82   69.28
 -38   2  28    4.04  122.13
  38  -2 -28    0.10   17.35
  38  -2 -28    0.49   38.43
  38   2 -28    1.06   17.32
  38   2 -28  -36.38  347.64
 -38  -2  28    5.03   97.69
 -38   2  29   -0.05   73.22
 -38   2  29   -0.88  118.56
  38  -2 -29    1.18   17.88
  38  -2 -29    0.33   38.89
  38   2 -29    0.83   20.32
  38   2 -29   -5.86  336.71
 -38  -2  29    4.40   95.54
 -38   2  30   -1.18  115.74
  38  -2 -30    0.72   18.13
  38   2 -30    2.47   22.97
  38   2 -30   -1.32   31.24
  38   2 -30  -40.84  328.56
 -38  -2  30   -1.82   93.77
 -38   2  31    0.51  113.58
  38  -2 -31    0.46   18.36
  38   2 -31    0.10   25.63
  38   2 -31    1.04   31.41
 -38  -2  31    1.77   91.20
  38  -2 -32    0.21   39.11
  38   2 -32    0.21   28.16
  38   2 -32   -1.13   32.15
 -38  -2  32    3.34   89.85
  38  -2 -33    1.05   40.17
  38   2 -33    0.74   31.87
 -38  -2  33    7.44   89.21
 -38   2  34    0.00  102.50
  38  -2 -34    4.84   40.63
  38   2 -34    2.12   32.00
 -38  -2  34    6.47   87.95
 -38   2  35   -0.73   98.88
  38  -2 -35    0.69   39.62
  38   2 -35    0.09   31.38
 -38  -2  35    5.28   83.97
 -38   2  36    0.18   98.02
  38  -2 -36   -0.68   41.15
  38   2 -36   -0.07   31.92
 -38  -2  36    0.00   75.64
 -38   2  37    2.61   93.36
  38  -2 -37    1.11   41.08
 -38   2  38    4.15   89.28
  38  -2 -38    1.32   40.78
 -38   2  39    1.86   85.10
  38  -2 -39   -2.01   41.15
  38   2 -39   -0.21   31.32
 -38   2  40    0.32   83.76
  38  -2 -40    1.94   41.17
  38   2 -40   -0.86   30.35
 -38   2  41   -0.30   79.98
  38  -2 -41    0.00   38.87
  38   2 -41    0.62   30.60
 -38   2  42    2.91   77.50
  38   2 -42    0.74   29.95
 -38   2  43   -0.24   73.93
  38  -2 -43   -3.81   41.38
  38   2 -43   -1.49   29.84
 -38   3   1    0.33   70.91
  38  -3  -1    1.51   24.27
  38  -3  -1  -18.41  424.55
  38   3  -1    1.60  277.57
 -38  -3   1    0.90   20.59
 -38   3   2    3.68   71.38
  38  -3  -2    1.43   26.57
  38  -3  -2    0.00  379.75
  38   3  -2    5.02  236.28
 -38  -3   2    0.09   21.37
 -38   3   3    2.48   71.21
  38   3  -3  -13.16  168.86
 -38  -3   3    0.40   18.36
 -38   3   4    1.56   70.53
  38  -3  -4    1.33   28.59
 -38  -3   4    1.55   14.64
 -38   3   5   -1.48   69.60
  38  -3  -5   -0.19   29.22
 -38   3   6    0.24   68.15
  38  -3  -6    0.48   30.13
  38  -3  -6   -9.19  236.94
 -38   3   7   -4.77   68.94
  38  -3  -7    1.70   30.83
  38  -3  -7    0.00  168.77
 -38   3   8   -4.19   69.25
  38  -3  -8   -0.79   31.56
  38   3  -8   50.24  404.04
  38  -3  -9    2.00   32.08
  38   3  -9  -13.97  443.63
  38  -3 -10    1.02   33.17
  38   3 -10   15.48  443.37
 -38   3  11    0.77   69.15
  38  -3 -11   -0.82   33.29
  38   3 -11    3.78  433.84
 -38  -3  11  -10.25  113.42
 -38   3  12    2.77   68.40
  38  -3 -12    0.67   34.50
  38   3 -12    1.88  467.94
 -38  -3  12   -0.22  137.49
 -38   3  13   -1.52   67.78
  38   3 -13    1.62   51.54
  38   3 -13    7.98  467.72
 -38  -3  13   -1.33  156.68
 -38   3  14   -2.05   67.08
  38   3 -14    1.31   22.67
  38   3 -14  -13.38  508.92
 -38  -3  14   -1.77  146.70
 -38   3  15    1.93   66.62
  38  -3 -15    3.78   36.58
  38   3 -15    6.91   25.89
  38   3 -15   30.79  502.94
 -38  -3  15    8.07  137.60
 -38   3  16    6.32   65.56
  38  -3 -16    2.63   36.37
  38   3 -16    1.77   30.05
  38   3 -16   33.12  505.76
 -38  -3  16    5.44  129.70
 -38   3  17    3.45   64.10
 -38   3  17    6.33  169.34
  38  -3 -17    2.45   37.33
  38   3 -17    3.44   30.41
  38   3 -17   20.17  502.56
 -38  -3  17    7.37  121.22
 -38   3  18    0.44   62.57
 -38   3  18    7.31  198.30
  38  -3 -18    1.99   37.68
  38   3 -18    0.09   30.06
  38   3 -18   -7.96  496.13
 -38  -3  18   -0.91  117.60
 -38   3  19   -1.65   60.75
 -38   3  19    5.54  206.25
  38  -3 -19   27.99    5.25
  38  -3 -19   -0.02   38.80
  38   3 -19   -0.71   30.53
  38   3 -19   21.80  488.67
 -38  -3  19    1.87  111.29
 -38   3  20   10.35   31.99
 -38   3  20   -2.66   60.07
 -38   3  20    0.46  188.85
  38  -3 -20    0.33   38.83
  38   3 -20   31.97  483.32
 -38  -3  20   -0.63  109.73
 -38   3  21    7.50   41.57
 -38   3  21    8.39  178.42
  38  -3 -21    3.03   39.51
 -38  -3  21    1.07  106.07
 -38   3  22    3.13   50.35
 -38   3  22    5.22  168.31
  38  -3 -22    0.55   40.01
  38   3 -22   -0.56   30.58
  38   3 -22    0.00  430.24
 -38  -3  22    2.64  103.94
 -38   3  23    0.96   58.74
 -38   3  23    3.81  158.78
  38  -3 -23    0.67   16.66
  38  -3 -23   -0.03   40.91
  38   3 -23   -0.12   30.62
 -38  -3  23   -0.59  100.49
 -38   3  24    0.16   61.94
 -38   3  24   -0.59  149.45
  38  -3 -24   -0.99   17.51
  38  -3 -24    0.48   40.72
  38   3 -24    0.00   30.69
  38   3 -24   57.50  448.23
 -38  -3  24   -1.81   96.58
 -38   3  25    1.05   64.14
 -38   3  25    2.00  142.92
  38  -3 -25   -0.55   17.81
  38  -3 -25   -1.16   41.33
  38   3 -25   -0.11   30.81
  38   3 -25   31.47  442.69
 -38  -3  25    0.20   95.52
 -38   3  26   -0.32   66.80
 -38   3  26   -6.17  135.30
  38  -3 -26    1.73   18.05
  38  -3 -26   -0.31   42.39
  38   3 -26    0.00    5.65
  38   3 -26    0.40   29.21
  38   3 -26   -9.68  433.77
 -38  -3  26    0.74   94.31
 -38   3  27   -0.22   69.46
 -38   3  27   -2.71  129.36
  38  -3 -27    0.26   18.37
  38   3 -27    1.23   17.85
  38   3 -27  -23.62  421.61
 -38  -3  27   -0.63   93.29
 -38   3  28   -6.86  125.40
  38  -3 -28    0.39   18.65
  38   3 -28    0.28   21.62
  38   3 -28    6.07  412.82
 -38  -3  28    1.63   91.79
  38  -3 -29   -1.39   18.88
  38   3 -29    0.61   25.04
  38   3 -29   -0.53   30.82
  38   3 -29   23.68  399.46
 -38  -3  29   -0.26   88.15
  38   3 -30    1.11   28.53
  38   3 -30    0.33   30.71
  38   3 -30    0.00  387.89
 -38  -3  30    0.56   85.71
 -38   3  31    0.00   98.58
  38  -3 -31    0.74   43.88
  38   3 -31    0.88   31.29
  38   3 -31   -0.90   30.49
  38   3 -31    0.00  376.97
 -38  -3  31    2.67   84.81
 -38   3  32    0.08  105.85
  38  -3 -32   -1.24   44.95
  38   3 -32   -2.27   33.56
  38   3 -32    0.77   30.99
  38   3 -32    0.00  363.93
 -38  -3  32   -1.86   82.67
 -38   3  33    1.05  101.41
  38  -3 -33    2.66   44.56
  38   3 -33    1.04   30.60
 -38  -3  33    0.61   81.22
 -38   3  34    0.00   91.82
  38  -3 -34   -0.28   45.75
  38   3 -34    0.75   30.81
 -38  -3  34    5.62   79.39
  38  -3 -35   -1.03   46.42
  38   3 -35    0.19   31.03
 -38  -3  35   -0.48   78.37
  38  -3 -36   -0.79   46.09
 -38  -3  36   -2.18   75.57
  38  -3 -37    0.48   47.24
  38   3 -37    0.00   29.34
 -38  -3  37    2.49   73.44
  38  -3 -38   -1.27   46.86
  38   3 -38    0.00   30.23
 -38  -3  38   -0.32   69.86
  38  -3 -39    2.22   46.42
  38   3 -39    0.38   29.93
 -38  -3  39   -1.76   67.96
  38  -3 -40   -0.31   47.35
  38   3 -40    0.88   29.64
 -38  -3  40    0.00   59.14
  38  -3 -41    1.25   46.02
  38   3 -41    0.12   29.02
  38  -3 -42   -0.13   47.98
  38   3 -42    1.27   29.25
 -38  -3  42   -0.94   61.37
  38   3 -43   -0.96   28.11
 -38   4   1   -1.53   63.42
  38  -4  -1    0.00   25.99
  38  -4  -1    0.00  437.35
  38   4  -1  -21.40  399.68
  38   4  -1  -12.19  217.30
 -38  -4   1    0.18   20.59
 -38   4   2    0.94   63.22
  38  -4  -2    0.83   26.91
  38  -4  -2  -12.74  413.25
  38   4  -2    3.10  450.67
 -38  -4   2   -0.27   20.93
 -38   4   3    0.37   62.60
  38  -4  -3    0.43   27.36
  38  -4  -3  -18.96  366.59
  38   4  -3   -0.22  500.70
 -38  -4   3   -0.18   21.28
 -38   4   4    0.08   62.37
  38  -4  -4    6.86  328.07
  38   4  -4   42.06  501.00
 -38  -4   4   -0.06   22.16
 -38   4   5    0.37   61.81
  38  -4  -5    0.59   29.24
  38  -4  -5    1.86  290.79
  38   4  -5   -5.05  540.19
 -38  -4   5    0.11   19.50
 -38   4   6   -2.29   61.29
  38  -4  -6   -0.14   30.24
  38  -4  -6    0.00  245.63
  38   4  -6  -21.03  533.84
 -38  -4   6   -0.52   17.52
  38  -4  -7    1.02   31.42
  38  -4  -7    0.00  177.29
  38  -4  -8   -0.62   31.78
 -38   4   9   -0.11   59.91
  38  -4  -9    0.01   32.59
 -38   4  10   -1.37   59.44
  38  -4 -10    0.81   33.11
  38   4 -10   51.43  567.34
 -38  -4  10    0.16  124.01
 -38   4  11    0.06   58.79
  38  -4 -11    0.62   34.72
  38   4 -11   15.32  567.84
 -38  -4  11   -2.57  144.56
 -38   4  12   -0.35   57.41
  38  -4 -12    0.27   35.62
  38   4 -12   26.67  548.95
 -38  -4  12   -6.37  148.38
 -38   4  13    1.14   56.74
  38  -4 -13   -1.27   36.10
  38   4 -13  -64.72  538.67
 -38  -4  13    2.00  137.48
 -38   4  14    3.77   55.02
  38  -4 -14    0.00   33.10
  38   4 -14   18.83  531.17
 -38  -4  14   -0.02  128.28
 -38   4  15    2.05   52.99
  38   4 -15   25.39  513.57
 -38  -4  15    1.68  121.14
 -38   4  16    0.81   51.43
  38  -4 -16   -1.84    7.87
  38  -4 -16   -0.60   38.57
  38   4 -16   -3.57  505.47
 -38  -4  16    0.83  112.78
 -38   4  17    3.36   34.70
 -38   4  17    1.98   49.17
  38  -4 -17    0.00   38.96
  38   4 -17   -2.94   19.25
  38   4 -17    5.37  487.16
 -38  -4  17   -0.87  107.58
 -38   4  18    3.55   42.29
 -38   4  18   -0.29   47.09
  38  -4 -18    0.79   40.37
  38   4 -18    1.09   24.90
  38   4 -18    0.00  474.81
 -38  -4  18   -4.61  102.73
 -38   4  19    0.75   45.20
  38  -4 -19   13.24    7.83
  38  -4 -19    1.05   41.13
  38   4 -19    7.01  457.05
 -38  -4  19   -4.32   98.15
 -38   4  20    1.01   47.77
  38  -4 -20    1.76   14.47
  38  -4 -20    0.43   42.16
  38   4 -20    0.00   26.77
  38   4 -20   -3.90  436.02
 -38  -4  20   -2.56   95.47
 -38   4  21    0.79   50.22
  38  -4 -21    2.59   16.63
  38  -4 -21    0.13   44.25
  38   4 -21    1.07   29.25
  38   4 -21   14.96  426.55
 -38  -4  21    0.00   93.21
 -38   4  22    2.42   52.70
  38  -4 -22    2.88   18.02
  38  -4 -22    0.61   44.78
  38   4 -22    0.75   29.79
  38   4 -22   15.89  407.53
 -38  -4  22    2.58   92.41
 -38   4  23    1.25   54.69
  38  -4 -23    1.90   19.08
  38  -4 -23    0.56   46.08
  38   4 -23   -0.47   29.77
 -38  -4  23    4.76   92.25
 -38   4  24    0.19   56.97
  38  -4 -24    2.53   19.65
  38  -4 -24   -0.24   45.66
 -38  -4  24    2.19   91.49
  38  -4 -25    0.33   19.83
  38  -4 -25    0.74   47.02
 -38  -4  25    0.51   89.73
  38  -4 -26   -0.27   19.94
  38  -4 -26    1.50   47.23
  38   4 -26    0.00   25.63
  38   4 -26   35.72  344.57
 -38  -4  26    2.08   88.06
  38  -4 -27   -0.21   19.79
  38  -4 -27    1.40   48.51
  38   4 -27    2.97   21.01
  38   4 -27    0.42   29.61
  38   4 -27   25.13  327.90
 -38  -4  27   -5.46   85.81
 -38   4  28   -3.19  127.76
  38  -4 -28   -1.69   20.12
  38   4 -28    0.84   25.01
  38   4 -28    0.83   29.81
  38   4 -28    8.20  313.34
 -38  -4  28    1.70   82.57
 -38   4  29  -11.21  122.09
  38   4 -29   -1.70   30.91
  38   4 -29   -0.29   29.76
  38   4 -29   -2.69  301.03
 -38  -4  29    2.18   81.38
 -38   4  30    6.16  116.81
  38  -4 -30   -1.19   50.76
  38   4 -30    2.11   33.42
  38   4 -30    0.61   29.89
  38   4 -30    4.88  286.53
 -38  -4  30   -1.09   78.98
 -38   4  31   -0.18  112.98
  38  -4 -31   -0.23   51.76
  38   4 -31    0.74   35.78
  38   4 -31   -0.38   29.92
  38   4 -31   10.59  276.25
 -38  -4  31   -1.51   76.91
 -38   4  32    6.02  110.36
  38  -4 -32    1.72   52.15
  38   4 -32    0.49   29.42
  38   4 -32    1.50  263.19
 -38  -4  32   -0.33   74.77
 -38   4  33    3.65  108.42
  38  -4 -33   -1.27   53.30
  38   4 -33    0.23   29.73
  38   4 -33   -0.04  256.23
 -38  -4  33   -0.90   73.37
 -38   4  34   -2.45  104.95
  38  -4 -34   -1.03   53.75
  38   4 -34    0.00   27.69
  38   4 -34   -4.85  249.97
 -38  -4  34    0.26   71.96
 -38   4  35    0.41  102.53
  38  -4 -35   -2.18   54.33
 -38  -4  35    2.89   70.57
 -38   4  36   -0.10  100.80
  38  -4 -36   -4.05   55.51
  38   4 -36   -0.64   29.75
 -38  -4  36   -3.42   68.95
 -38   4  37    2.96   95.91
  38  -4 -37   -0.90   55.81
  38   4 -37   -0.63   28.44
 -38  -4  37    1.49   66.46
 -38   4  38    0.00   94.66
  38  -4 -38    3.03   54.94
  38   4 -38    1.35   29.11
 -38  -4  38    1.93   63.90
 -38   4  39    0.13   91.02
  38  -4 -39    1.82   55.71
  38   4 -39    0.00   27.80
 -38  -4  39   -1.24   62.14
 -38   4  40    0.52   88.83
  38  -4 -40   -0.35   55.64
  38   4 -40    0.60   28.42
 -38  -4  40    0.02   60.41
 -38   4  41    1.88   84.95
  38  -4 -41    2.20   56.03
  38   4 -41    1.47   27.88
 -38  -4  41    0.04   51.91
  38  -4 -42   -1.69   55.97
  38   4 -42    0.74   27.66
 -38   5   1   -0.30   53.31
  38  -5  -1   -0.82   25.73
  38  -5  -1   20.45  485.33
  38   5  -1    0.00  552.48
 -38  -5   1    0.51   21.48
 -38   5   2    1.08   52.86
  38  -5  -2    0.03   26.81
  38  -5  -2   11.07  437.33
 -38  -5   2    0.58   21.06
 -38   5   3    0.03   52.32
  38  -5  -3    0.44   27.72
  38  -5  -3  -10.22  386.41
  38   5  -3  -10.38  656.00
 -38  -5   3   -0.21   21.84
 -38   5   4   -1.06   52.56
  38  -5  -4    2.07   29.01
  38  -5  -4   19.29  341.60
  38   5  -4   -5.30  657.36
 -38  -5   4   -0.36   21.92
  38  -5  -5   21.84  306.33
  38   5  -5   42.18  643.48
 -38  -5   5    1.14   22.43
  38  -5  -6   -0.98   31.31
  38  -5  -6   18.45  257.45
  38   5  -6   38.34  632.67
 -38   5   7    2.29   49.41
  38  -5  -7    0.29   32.04
  38  -5  -7  -14.29  219.40
  38   5  -7  -34.09  626.45
 -38   5   8    0.64   49.11
  38  -5  -8   -1.00   32.87
  38  -5  -8  -29.10  420.75
  38   5  -8   14.54  601.67
 -38  -5   8    0.33   20.70
 -38  -5   8    6.48  127.65
 -38   5   9    0.72   48.26
  38  -5  -9    0.05   33.74
 -38  -5   9    0.75   16.21
 -38  -5   9    5.44  134.46
 -38   5  10   -0.39   47.24
  38  -5 -10   -0.27   34.71
 -38  -5  10    2.48  150.13
 -38   5  11   -2.59   45.56
  38  -5 -11   -0.36   35.11
 -38  -5  11   -2.43  139.75
 -38   5  12   -2.75   44.97
  38  -5 -12    0.95   36.19
  38   5 -12   20.12  543.76
 -38  -5  12   -1.23  126.90
 -38   5  13   -2.58   43.95
  38  -5 -13   -1.94   38.21
  38   5 -13    0.00  516.17
 -38  -5  13    5.31  117.87
 -38   5  14   -3.26   43.43
  38  -5 -14    1.78   13.59
  38  -5 -14    0.95   39.54
  38   5 -14  -26.86  495.78
 -38  -5  14    9.56  111.42
 -38   5  15   -1.18   41.56
  38  -5 -15    1.50   15.20
  38  -5 -15    2.16   40.75
  38   5 -15   16.12  466.70
 -38  -5  15    0.60   94.28
 -38   5  16    5.88   41.56
 -38   5  16    0.20   40.92
  38  -5 -16    0.87   15.15
  38   5 -16   60.98  450.10
 -38   5  17    0.07   43.79
  38  -5 -17    1.05   13.68
  38  -5 -17   -0.64   43.36
  38   5 -17  -10.88  424.60
 -38   5  18   -0.17   45.97
  38  -5 -18    0.66   14.46
  38  -5 -18    0.00   44.52
  38   5 -18   -0.15  407.74
 -38   5  19    2.07   47.97
  38  -5 -19    0.64   15.30
  38  -5 -19   -1.48   45.68
  38   5 -19    9.99  381.75
 -38   5  20   -0.03   50.07
 -38   5  20    0.00  175.78
  38  -5 -20    1.28   17.21
  38  -5 -20    2.67   47.87
  38   5 -20   -3.31  363.30
 -38   5  21    0.05   51.94
 -38   5  21    0.00  173.97
  38  -5 -21    1.87   19.08
  38  -5 -21   -2.01   49.95
  38   5 -21   -1.34  344.94
 -38   5  22    6.53  172.08
  38  -5 -22    0.00   19.97
  38  -5 -22   -0.22   50.38
  38   5 -22   -4.88  328.37
 -38   5  23    0.00  163.65
  38  -5 -23    0.97   20.88
  38  -5 -23   -0.20   51.98
  38   5 -23    0.00   21.91
  38   5 -23    6.57  312.54
 -38  -5  23    0.00   74.72
 -38   5  24    1.02  156.14
  38  -5 -24    1.09   21.32
  38  -5 -24    0.00   52.66
  38   5 -24    0.57   26.38
  38   5 -24    5.57  298.17
 -38  -5  24    1.66   81.32
 -38   5  25    7.09  146.36
  38  -5 -25   -0.78   21.57
  38  -5 -25    0.00   53.97
  38   5 -25   27.28    9.20
  38   5 -25    0.00   27.90
 -38  -5  25   -1.72   82.21
 -38   5  26    0.17  139.42
  38  -5 -26    0.00   54.54
  38   5 -26    2.18   26.36
  38   5 -26    0.59   28.44
 -38  -5  26   -0.61   78.07
 -38   5  27   -3.98  132.65
  38   5 -27    3.67   29.83
  38   5 -27   -0.10   27.94
 -38  -5  27   -3.14   76.01
 -38   5  28   -1.62  125.84
  38   5 -28    2.61   33.11
  38   5 -28   -0.19   28.56
  38   5 -28    7.23  243.13
 -38  -5  28   -2.48   73.06
 -38   5  29   -0.52  121.50
  38  -5 -29    0.00   55.88
  38   5 -29    2.03   36.38
  38   5 -29    0.03   28.64
  38   5 -29   10.11  236.65
 -38  -5  29   -1.13   70.83
 -38   5  30   -1.03  117.05
  38   5 -30    2.09   39.18
  38   5 -30   -0.51   28.56
  38   5 -30   -8.75  226.22
 -38  -5  30   -1.10   68.82
 -38   5  31    2.60  114.12
  38  -5 -31    0.21   60.33
  38   5 -31    1.45   28.52
  38   5 -31   11.83  220.03
 -38  -5  31   -0.09   67.48
 -38   5  32    1.80  110.73
  38  -5 -32    0.86   61.87
  38   5 -32   -0.07   28.81
  38   5 -32  -13.08  214.39
 -38  -5  32    0.15   66.79
 -38   5  33   -2.26  107.99
  38  -5 -33    0.00   62.35
  38   5 -33   12.18  204.42
 -38  -5  33   -1.71   65.25
 -38   5  34    2.85  104.38
  38  -5 -34   -3.00   63.09
  38   5 -34   14.97  199.89
 -38  -5  34    1.07   64.52
 -38   5  35   -0.77  104.59
  38  -5 -35    0.37   64.88
  38   5 -35   -0.31   28.30
  38   5 -35    5.34  194.44
 -38  -5  35    3.27   62.97
 -38   5  36   -3.01  101.50
  38  -5 -36    0.00   66.95
  38   5 -36   -0.44   28.12
  38   5 -36    7.45  190.64
 -38  -5  36    1.28   60.73
 -38   5  37    0.34  100.43
  38  -5 -37    1.21   67.81
  38   5 -37   -0.82   27.98
 -38  -5  37    0.42   59.66
 -38   5  38    0.61   96.53
  38  -5 -38   -2.73   69.69
  38   5 -38   -0.09   27.56
 -38  -5  38    0.27   58.19
 -38   5  39   -2.23   93.88
  38  -5 -39   -2.08   69.52
  38   5 -39   -0.94   27.76
 -38  -5  39   -0.66   55.95
 -38   5  40    0.43   91.72
  38  -5 -40    0.26   69.17
  38   5 -40    0.02   26.96
 -38  -5  40   -0.75   53.90
 -38   6   1   -3.25   46.41
  38  -6  -1    0.22   25.42
  38  -6  -1  -22.91  520.98
  38   6  -1   25.56  753.39
 -38  -6   1    0.07   23.74
  38  -6  -2    1.33   27.16
  38  -6  -2  -53.72  459.09
  38   6  -2  -11.95  744.93
 -38  -6   2   -0.23   23.15
 -38   6   3    0.14   20.91
  38  -6  -3   -0.44   28.33
  38  -6  -3   -9.79  411.54
  38   6  -3    0.00  679.40
 -38  -6   3   -0.12   22.99
 -38   6   4    3.72   24.95
  38  -6  -4    0.63   29.21
  38  -6  -4  -20.94  368.81
 -38  -6   4    0.18   23.07
 -38   6   5    5.77   26.83
 -38   6   5    3.87   44.44
  38  -6  -5    0.52   30.32
  38  -6  -5  -17.87  319.03
  38   6  -5    0.00  662.85
 -38   6   6    5.21   45.05
  38  -6  -6   12.99  271.59
  38   6  -6  -10.85  650.79
 -38  -6   6   -1.11  136.38
 -38   6   7    1.39   44.38
  38  -6  -7   -1.83   33.22
  38  -6  -7   25.19  211.00
  38   6  -7  -37.28  624.18
 -38  -6   7    0.15   22.93
 -38  -6   7    9.35  143.23
 -38   6   8    3.37   43.56
  38  -6  -8   -1.90   33.67
  38   6  -8  -16.06  588.72
 -38  -6   8   -0.57   24.05
 -38  -6   8   -1.86  160.09
 -38   6   9    5.03   43.21
  38  -6  -9    0.16   11.00
  38  -6  -9    1.05   35.17
  38   6  -9  -27.76  572.91
 -38  -6   9   -0.33   24.57
 -38  -6   9    6.28  145.59
 -38   6  10   -0.87   30.08
 -38   6  10    3.47   42.94
  38  -6 -10   -0.41   12.93
  38  -6 -10   -0.68   36.36
  38   6 -10    0.00  514.21
 -38  -6  10   -0.18   22.86
 -38  -6  10   -3.68  130.10
 -38   6  11    4.48   42.36
  38  -6 -11   -0.47   14.78
  38  -6 -11   -0.19   38.11
 -38  -6  11    0.19   21.48
 -38  -6  11   -3.31  118.34
 -38   6  12   -0.20   39.24
 -38   6  12    5.14   42.20
  38  -6 -12   -0.01   17.99
  38  -6 -12   -0.24   39.58
 -38  -6  12    0.15   17.20
 -38  -6  12    0.19  106.65
 -38   6  13    2.30   41.13
 -38   6  13    5.07   41.84
  38  -6 -13    0.01   17.84
  38  -6 -13    1.48   41.77
  38   6 -13   36.31  464.07
 -38  -6  13    1.30  100.12
 -38   6  14   -0.90   43.33
 -38   6  14    2.58   41.81
  38  -6 -14    0.95   17.62
  38  -6 -14    0.27   44.17
  38   6 -14    7.82  434.08
 -38  -6  14   -3.88   94.75
 -38   6  15   -0.61   45.01
 -38   6  15    1.69   42.23
  38  -6 -15    0.25   17.19
  38  -6 -15   -0.18   44.87
  38   6 -15    5.36  409.06
 -38  -6  15   -5.62   89.68
 -38   6  16   -1.43   47.31
  38  -6 -16    0.01   16.62
  38  -6 -16   -2.42   48.68
  38   6 -16   -8.83  380.18
 -38  -6  16   -4.15   85.95
  38  -6 -17    0.17   16.10
  38   6 -17    6.07  361.13
 -38  -6  17   -0.33   83.10
 -38   6  18  -10.13  168.13
  38  -6 -18    1.02   16.28
  38  -6 -18    0.00   50.50
  38   6 -18    0.69  337.59
 -38  -6  18   -1.99   81.29
 -38   6  19    3.81  200.99
  38  -6 -19    1.08   17.62
  38  -6 -19   -0.76   52.23
  38   6 -19   -7.40  317.85
 -38  -6  19   -2.50   79.16
 -38   6  20    7.26  205.18
  38  -6 -20    0.00   19.25
  38  -6 -20   -1.27   54.96
  38   6 -20   17.26  298.47
 -38  -6  20    0.69   78.15
 -38   6  21    1.61  188.29
  38  -6 -21   -0.44   20.69
  38  -6 -21    1.23   56.58
  38   6 -21   13.10  288.04
 -38  -6  21   -0.63   76.60
 -38   6  22   -2.10  176.15
  38  -6 -22    2.38   58.42
  38   6 -22   -9.42  272.05
 -38  -6  22    2.87   75.15
 -38   6  23   -0.60  165.31
  38  -6 -23   -1.72   61.00
  38   6 -23   11.02    9.92
  38   6 -23   -1.60  259.36
 -38  -6  23    3.02   73.75
 -38   6  24   -0.05  156.67
  38  -6 -24    0.85   62.52
  38   6 -24    4.06   25.52
  38   6 -24    3.63  247.20
 -38  -6  24    2.09   72.85
 -38   6  25    0.71  148.30
  38  -6 -25   -3.00   65.14
  38   6 -25    3.97   29.89
  38   6 -25   15.72  235.80
 -38  -6  25   -0.15   71.56
 -38   6  26   -0.56  142.44
  38   6 -26    4.17   34.12
  38   6 -26   -1.24   48.33
  38   6 -26    2.56  227.38
 -38  -6  26    1.37   69.17
 -38   6  27   -0.76  136.71
  38  -6 -27    1.26   64.85
  38   6 -27    3.50   37.53
  38   6 -27    0.93   20.39
  38   6 -27   -1.63  208.15
 -38  -6  27   -0.41   65.61
 -38   6  28    1.64  130.94
  38  -6 -28   -0.29   70.71
  38   6 -28    1.15   40.64
  38   6 -28    1.38   20.98
 -38  -6  28    2.30   64.56
 -38   6  29   -2.05  123.91
  38  -6 -29   -3.00   72.53
  38   6 -29   -0.40   23.09
  38   6 -29    0.00  193.18
 -38  -6  29   -1.12   61.91
 -38   6  30    2.04  119.75
  38  -6 -30   -3.70   73.73
  38   6 -30    0.02   25.21
  38   6 -30    5.78  196.53
 -38  -6  30    0.54   62.18
 -38   6  31    0.49  114.96
  38   6 -31    0.23   27.70
  38   6 -31   13.85  192.01
 -38  -6  31    1.06   61.07
 -38   6  32    0.74  114.01
  38  -6 -32    0.00   67.30
  38   6 -32   12.70  187.77
 -38  -6  32   -0.51   59.94
 -38   6  33    0.06  109.44
  38  -6 -33    1.57   78.12
  38   6 -33    0.73  183.92
 -38  -6  33   -1.31   58.82
 -38   6  34    0.00  105.92
  38  -6 -34    1.25   78.56
  38   6 -34   -0.50   27.16
  38   6 -34    9.67  180.75
 -38  -6  34    3.11   58.24
 -38   6  35   -1.32  105.09
  38  -6 -35    5.56   81.57
  38   6 -35    0.00   27.32
  38   6 -35    0.08  177.73
 -38  -6  35    3.99   57.17
 -38   6  36    2.79  104.21
  38  -6 -36   -2.62   81.92
  38   6 -36   -0.07   26.62
  38   6 -36   -1.22  172.63
 -38  -6  36    2.36   56.40
 -38   6  37    5.35   99.18
  38  -6 -37    1.51   80.85
  38   6 -37    0.45   26.87
  38   6 -37   -5.28  168.88
 -38  -6  37    0.00   54.17
 -38   6  38    0.90   98.73
  38  -6 -38   -4.15   82.76
  38   6 -38   -0.70   26.55
 -38  -6  38    3.72   52.30
  38  -7  -1   -0.01   26.07
  38  -7  -1  -20.53  552.94
  38   7  -1  -13.49  810.75
  38  -7  -2    1.23   26.88
  38  -7  -2  -13.69  486.10
  38   7  -2   13.90  781.78
 -38   7   3    7.74   46.16
  38  -7  -3    1.38   28.63
  38  -7  -3  -10.97  435.79
  38   7  -3   -8.06  742.88
 -38   7   4    4.98   46.95
  38  -7  -4    0.56   29.95
  38  -7  -4   10.31  387.53
  38   7  -4    3.09  706.33
 -38   7   5    3.06   46.85
  38  -7  -5    0.12   30.83
  38  -7  -5    5.62  336.29
  38   7  -5   -8.75  673.54
 -38  -7   5    4.02  141.92
 -38   7   6    2.28   46.48
  38  -7  -6    0.26   36.98
  38  -7  -6   -1.40   32.10
  38  -7  -6   17.99  263.22
 -38  -7   6    0.00   20.84
 -38  -7   6    0.96  173.54
 -38   7   7    2.55   46.37
  38  -7  -7   -0.20   15.17
  38  -7  -7    0.00   29.36
  38  -7  -7   -8.08  220.00
 -38  -7   7    0.00   22.13
 -38  -7   7   -3.79  152.80
 -38   7   8    0.65   46.07
  38  -7  -8    0.24   16.92
  38   7  -8    0.00  542.29
 -38  -7   8   -0.13   23.53
 -38  -7   8   -6.68  134.01
 -38   7   9    4.42   46.09
  38  -7  -9   -0.15   18.78
  38  -7  -9   -0.40   38.10
  38   7  -9  -10.53  519.58
 -38  -7   9    0.49   23.97
 -38  -7   9   -2.59  121.08
 -38   7  10    0.31   45.93
  38  -7 -10    0.31   20.31
  38  -7 -10    1.77   40.11
  38   7 -10    5.57  481.18
 -38  -7  10    1.31   24.32
 -38  -7  10    4.55  110.10
 -38   7  11   -1.14   46.54
  38  -7 -11    0.14   20.28
  38  -7 -11    1.36   42.49
  38   7 -11   -5.36  460.09
 -38  -7  11    0.05   24.72
 -38  -7  11   -2.85   99.53
 -38   7  12    2.49   46.84
  38  -7 -12   -0.37   20.14
  38  -7 -12    0.92   44.69
 -38  -7  12    0.00   24.82
 -38  -7  12   -4.57   92.06
 -38   7  13    1.83   47.23
  38  -7 -13    3.08   47.31
 -38  -7  13    0.85   22.92
 -38  -7  13   -3.19   83.74
  38  -7 -14    1.22   50.26
 -38  -7  14    0.23   20.74
 -38  -7  14   -0.50   80.12
  38  -7 -15    2.73   52.83
  38   7 -15    8.56  352.41
 -38  -7  15    0.16   18.69
 -38  -7  15    4.09   77.41
  38  -7 -16    1.03   55.90
  38   7 -16    9.50  333.82
 -38  -7  16   -4.55   46.56
 -38  -7  16    1.09   74.96
  38  -7 -17   -1.36   59.49
  38   7 -17   -5.37  315.96
 -38  -7  17   -1.54   73.23
 -38   7  18   -5.56  170.44
  38   7 -18    4.81  296.93
 -38  -7  18    1.04   71.43
 -38   7  19   -3.53  202.53
  38   7 -19   -0.31  275.88
 -38  -7  19    1.80   69.49
 -38   7  20   -2.23  204.30
  38  -7 -20    1.60   65.67
  38   7 -20  -12.37  263.07
 -38  -7  20    0.91   66.80
 -38   7  21   -1.72  193.60
  38  -7 -21    3.97   68.79
  38   7 -21   -2.33  253.79
 -38  -7  21   -1.91   64.41
 -38   7  22   -0.95  179.51
  38  -7 -22   -1.53   72.31
  38   7 -22    9.16  239.22
 -38  -7  22    3.87   63.34
 -38   7  23    1.66  169.40
  38  -7 -23    1.20   75.23
  38   7 -23   11.75  229.50
 -38  -7  23    0.92   62.70
 -38   7  24    2.56  159.96
  38   7 -24    2.50   30.22
  38   7 -24    0.30  221.80
 -38  -7  24   -0.95   60.24
 -38   7  25   -4.25  151.72
  38   7 -25   -0.43   35.08
  38   7 -25   10.59  211.96
 -38  -7  25   -0.62   58.69
 -38   7  26    3.97  142.90
  38  -7 -26    2.47   83.72
  38   7 -26    0.00   41.25
  38   7 -26   -6.74  205.45
 -38  -7  26   -0.44   57.34
 -38   7  27    4.09  138.56
  38  -7 -27   -2.59   83.32
  38   7 -27    3.35  200.79
 -38  -7  27   -1.55   55.17
 -38   7  28    5.26  133.11
  38  -7 -28   -3.69   87.06
 -38  -7  28    0.46   53.48
 -38   7  29    1.19  125.43
  38  -7 -29    2.21   87.01
 -38  -7  29    0.82   53.26
 -38   7  30    0.75  121.18
  38  -7 -30   -4.63   88.51
 -38  -7  30    1.75   53.03
 -38   7  31    0.72  116.67
  38  -7 -31    0.40   91.47
  38   7 -31   25.31  180.08
 -38  -7  31   -0.53   52.58
 -38   7  32   -5.70  111.45
  38   7 -32   -0.49  176.10
 -38  -7  32    0.87   52.29
 -38   7  33   -2.61  110.15
  38   7 -33    2.29   47.33
  38   7 -33   -2.52  172.23
 -38  -7  33   -0.60   52.18
 -38   7  34    1.40  105.42
  38  -7 -34   -2.40   95.03
  38   7 -34   -4.50   17.63
  38   7 -34    2.82  169.62
 -38  -7  34    1.90   51.66
 -38   7  35   -4.04  105.89
  38  -7 -35   -0.56   96.63
  38   7 -35    0.42   19.55
  38   7 -35   10.13  167.02
 -38  -7  35    0.69   51.09
  38  -7 -36   -1.14   95.66
  38   7 -36   -0.56   19.77
  38   7 -36    2.42  163.42
 -38  -7  36    2.13   50.13
 -38   8   1   13.71   54.51
  38   8  -1  -33.25  828.53
 -38   8   2   12.08   54.82
  38  -8  -2   -0.86   27.63
  38   8  -2    1.30  782.46
 -38  -8   2   -1.34   30.14
 -38   8   3   13.05   54.46
  38  -8  -3    0.00   28.91
  38  -8  -3  -37.86  447.89
  38   8  -3   -9.10  729.58
 -38   8   4    7.32   54.00
  38  -8  -4    0.00   30.98
  38  -8  -4   20.44  390.77
  38   8  -4  -56.31  680.01
 -38   8   5    5.38   53.72
  38  -8  -5    0.33   32.50
  38  -8  -5    7.59  328.24
  38   8  -5   -4.74  634.64
 -38  -8   5    0.16   25.36
 -38   8   6    1.66   53.57
  38  -8  -6    1.55   34.52
  38  -8  -6  -16.61  283.22
  38   8  -6   -0.77  587.69
 -38  -8   6    0.46   24.46
 -38   8   7    3.17   53.55
  38  -8  -7   -0.87   37.22
  38  -8  -7    1.70  203.44
  38   8  -7   -4.06  544.82
 -38  -8   7    0.12   23.88
 -38   8   8    2.08   53.27
  38  -8  -8    0.23   39.17
  38   8  -8    6.19  512.46
 -38  -8   8    0.02   22.99
 -38   8   9    2.44   53.17
  38   8  -9   10.21  478.81
 -38  -8   9    0.70   22.56
 -38   8  10   -0.12   53.05
  38  -8 -10   -0.09   45.70
 -38  -8  10    0.25   22.49
 -38   8  11    1.18   53.74
  38  -8 -11   -0.40   48.31
 -38  -8  11    0.00   22.97
  38  -8 -12    2.05   51.77
  38   8 -12   -7.43  362.72
 -38  -8  12    0.86   23.03
  38  -8 -13   -2.01   54.90
 -38  -8  13    0.38   22.98
  38  -8 -14    2.46   59.45
 -38  -8  14   -0.20   23.26
  38  -8 -15    3.28   62.45
 -38  -8  15   -0.34   23.67
  38  -8 -16   -1.31   67.96
  38   8 -16   23.35  301.76
 -38  -8  16    0.09   23.24
 -38   8  17  -19.65  402.81
  38  -8 -17    1.57   72.78
  38   8 -17    2.55  286.04
 -38   8  18   -3.58  191.76
  38  -8 -18    3.79   77.28
  38   8 -18    4.42  270.15
 -38   8  19    0.00  219.67
  38  -8 -19    1.21   77.15
  38   8 -19    4.31  258.28
 -38  -8  19   -0.22   18.19
 -38   8  20    3.82  206.70
  38   8 -20    5.63  244.39
 -38  -8  20    1.55   40.28
 -38   8  21   -2.34  195.44
  38  -8 -21   -1.50   85.74
  38   8 -21   -3.20   20.54
  38   8 -21    2.80  233.18
 -38   8  22    2.16  179.08
  38   8 -22   -0.62   36.83
  38   8 -22   13.44  220.90
 -38   8  23    8.67  167.59
  38   8 -23    0.76   39.72
  38   8 -23   12.89  213.44
 -38   8  24    8.05  160.91
  38  -8 -24    2.95   92.39
  38   8 -24    0.99  207.39
 -38   8  25   -1.17  152.37
  38  -8 -25    0.00   97.38
  38   8 -25    0.00  201.24
 -38  -8  25   -0.15   47.04
 -38   8  26    2.23  143.26
  38  -8 -26    0.00   98.46
  38   8 -26   -1.38  196.01
 -38  -8  26    0.24   47.50
 -38   8  27   -3.39  137.27
  38  -8 -27   -2.61  101.17
  38   8 -27    2.83  190.66
 -38  -8  27   -1.37   46.79
 -38   8  28    3.56  132.26
  38  -8 -28   -3.85  104.21
  38   8 -28   -6.19  184.38
 -38  -8  28   -1.43   46.89
 -38   8  29    3.76  125.28
  38  -8 -29    0.00  103.20
  38   8 -29   -8.11  181.06
 -38  -8  29    1.88   46.18
 -38   8  30    0.67  121.39
  38  -8 -30    2.19  105.66
 -38  -8  30    0.01   46.71
 -38   8  31    1.84  117.37
  38  -8 -31    0.00  105.60
 -38  -8  31   -1.04   46.43
 -38   8  32   -0.21  113.42
  38  -8 -32   -1.00  106.97
  38   8 -32    0.00  150.35
 -38  -8  32    1.01   45.63
  38   8 -33    8.12  164.78
 -38   9   5    9.02   61.44
  38   9  -5   -9.85  593.30
 -38   9   6    8.73   61.84
  38   9  -6    0.53  538.44
 -38   9   7    9.49   61.74
  38  -9  -7    1.54   41.58
  38   9  -7   -9.46  509.48
 -38  -9   7    0.15   24.69
 -38   9   8   13.68   61.61
  38  -9  -8    0.91   45.81
  38   9  -8  -11.67  465.41
 -38  -9   8   -0.39   23.81
 -38   9   9   13.52   61.27
  38  -9  -9   -0.65   49.65
  38   9  -9    0.81  424.91
 -38  -9   9    0.10   22.82
 -38   9  10    7.52   62.05
  38   9 -10   -5.26  398.03
 -38  -9  10    0.04   22.90
  38  -9 -11   -3.62   58.85
  38   9 -11   11.41  370.39
 -38  -9  11   -0.13   22.39
  38  -9 -12    0.53   61.60
  38   9 -12   11.13  351.84
 -38  -9  12   -0.18   22.34
  38  -9 -13    6.73   69.27
  38   9 -13    7.46  329.38
 -38  -9  13    1.65   21.68
  38  -9 -14    0.14   73.69
  38   9 -14    9.29  311.06
 -38  -9  14   -0.20   21.94
  38  -9 -15    5.11   78.98
 -38  -9  15    0.95   21.92
  38  -9 -16    5.09   83.88
 -38   9  17   -2.78  186.19
  38  -9 -17    0.99   88.59
 -38   9  18   -3.31  200.99
  38  -9 -18    1.61   92.69
  38   9 -18   13.18  236.74
 -38  -9  18    0.24   22.02
 -38   9  19    0.00  227.37
  38  -9 -19    0.39   96.37
  38   9 -19    5.22  246.83
 -38  -9  19    0.11   21.77
 -38   9  20   -5.65  211.46
  38   9 -20    0.00  235.27
 -38  -9  20   -0.16   21.76
 -38   9  21    0.00  189.54
  38   9 -21   12.60  227.80
 -38  -9  21    0.08   20.51
  38  -9 -22    0.00  105.10
  38   9 -22   -0.95  216.29
 -38  -9  22    0.03   20.52
  38  -9 -23    3.51  110.78
  38   9 -23    0.00  208.24
 -38  -9  23   -0.14   19.26
  38  -9 -24    0.51  112.54
  38   9 -24   -7.29  201.16
 -38  -9  24    0.00   17.04
  38  -9 -25   -2.67  114.95
  38   9 -25   14.08  193.55
 -38  -9  25    2.03   38.85
  38  -9 -26    0.01  118.77
  38   9 -26    2.08  190.23
  38  -9 -27   -4.89  122.33
  38   9 -27    2.12  183.30
  38  -9 -28   -1.95  124.66
  38   9 -28   -7.77  180.33
  38   9 -29   -0.20  175.41
 -37   0   1   -0.27   60.04
  37   0  -1    1.37  350.69
 -37   0   2   -0.98   59.84
  37   0  -2  -18.63  313.73
 -37   0   3    0.63   58.59
  37   0  -3    0.00  275.86
 -37   0   4   -7.37   51.29
  37   0  -4   21.99  253.55
 -37   0   5  -17.31  136.60
  37   0  -5    0.48   21.44
  37   0  -5  -12.15  213.34
  37   0  -6    0.00   27.48
  37   0  -6  -19.67  164.95
  37   0  -7    0.34   29.87
  37   0  -8    2.65   29.60
  37   0 -10    0.65   31.57
  37   0 -11    0.14   32.18
  37   0 -12    6.08   32.68
  37   0 -13    2.07   32.81
  37   0 -14    5.24   33.63
 -37   0  15    4.99  144.10
  37   0 -15    0.57   33.81
 -37   0  16   11.59  170.48
  37   0 -16    5.26   35.13
 -37   0  17   -4.42  173.34
  37   0 -17    0.73   34.80
 -37   0  18    3.24  164.92
  37   0 -18    0.00   34.71
 -37   0  19    4.80  155.16
  37   0 -19    1.23   34.75
 -37   0  20   15.41  147.41
  37   0 -20   12.77   35.73
 -37   0  21    5.30  143.13
  37   0 -21    0.04   34.89
 -37   0  22    7.05  134.01
 -37   0  23   -1.84  128.13
 -37   0  24   -0.21  122.09
  37   0 -24    0.00   35.65
 -37   0  25   -0.75  114.68
  37   0 -25   -0.06   35.69
 -37   0  26   -2.45  114.39
  37   0 -26    0.00   13.14
  37   0 -26    1.20   35.41
 -37   0  27    1.39  109.37
  37   0 -27    1.33   15.28
  37   0 -27   -1.21   35.75
 -37   0  28   -1.21  107.42
  37   0 -28    0.29   16.38
  37   0 -28    0.45   34.57
 -37   0  29    5.82  109.46
  37   0 -29    1.20   18.12
  37   0 -29   -0.36   35.88
 -37   0  30    1.67  109.35
  37   0 -30    1.65   20.22
  37   0 -30    0.88   36.20
 -37   0  31   -1.24  107.77
  37   0 -31    0.00   22.21
  37   0 -31   -0.14   35.78
 -37   0  32    2.34  104.87
  37   0 -32   -0.33   24.08
 -37   0  33   -2.90  102.22
  37   0 -33    1.81   25.98
 -37   0  34    0.38  100.46
  37   0 -34   -0.47   36.58
 -37   0  35    3.91   94.60
  37   0 -35    1.14   36.10
 -37   0  36    0.66   92.32
  37   0 -36    1.37   35.80
 -37   0  37   -1.93   88.06
  37   0 -37    0.40   36.09
 -37   0  39    0.00   74.05
 -37   0  40   -2.97   77.65
  37   0 -40    0.74   34.57
 -37   0  41   -0.54   74.82
  37   0 -41    0.91   35.51
 -37   0  42    1.28   70.30
  37   0 -42    1.01   34.70
 -37   0  43    1.89   67.47
  37   0 -43   -0.06   34.50
 -37   0  44    2.22   63.45
  37   0 -44   -1.83   34.37
 -37   0  45   -0.43   62.16
  37   0 -45   -0.61   33.31
 -37   1   1   -0.45   76.36
  37  -1  -1    2.21  366.55
  37   1  -1  -29.21  330.35
 -37   1   2    0.08   75.32
  37  -1  -2  -16.44  333.01
  37   1  -2  -16.30  299.54
 -37   1   3    1.86   74.45
  37  -1  -3    0.03   21.15
  37  -1  -3  -22.76  301.52
  37   1  -3  -18.04  263.62
 -37   1   4   -1.75   74.49
  37  -1  -4    0.70   26.57
  37  -1  -4   17.89  269.13
  37   1  -4   -4.42  223.91
 -37   1   5    0.77   74.58
  37  -1  -5    0.47   29.18
  37  -1  -5   11.22  238.75
  37   1  -5    2.72  169.20
 -37   1   6   -2.54   68.94
  37  -1  -6   -1.15   30.09
  37  -1  -6    3.78  188.11
 -37   1   7    0.35   70.26
  37  -1  -7   -0.35   30.79
  37  -1  -7  -17.81  141.46
 -37   1   8    1.19   71.15
  37  -1  -8   -1.69   31.47
 -37   1   9    2.59   70.96
  37  -1  -9    0.05   31.83
  37   1  -9   -0.35   30.18
 -37   1  10    1.38   63.95
  37   1 -10    0.50   30.27
 -37   1  11   -1.07   64.36
  37  -1 -11    0.09   32.52
  37   1 -11    1.78   31.47
 -37   1  12    4.86   64.98
  37  -1 -12    0.81   33.69
  37   1 -12   -0.88   32.28
 -37   1  13   -1.30   64.65
  37  -1 -13    1.38   34.24
  37   1 -13   -0.06   31.57
  37  -1 -14    2.59   34.95
  37   1 -14    1.36   32.46
  37  -1 -15    0.00   34.66
  37   1 -15   -0.36   33.12
 -37   1  16   -0.24   56.89
 -37   1  16    4.78  149.50
  37  -1 -16    1.05   35.84
  37   1 -16    1.04   33.06
 -37   1  17    3.41   58.52
 -37   1  17    7.51  179.26
  37  -1 -17    0.19   35.96
  37   1 -17    0.00   33.58
 -37   1  18    7.29   59.40
 -37   1  18    6.14  185.13
  37  -1 -18    0.27   36.32
  37   1 -18    1.82   33.73
 -37   1  19    5.16   59.81
 -37   1  19   -0.23  170.70
  37  -1 -19    1.11   36.94
  37   1 -19    0.59   34.10
 -37  -1  19    0.00  136.41
 -37   1  20    3.86   59.37
 -37   1  20    3.32  162.41
  37  -1 -20   -1.25   36.48
  37   1 -20   -2.05   33.97
 -37  -1  20   -6.61  133.82
 -37   1  21    2.81   58.08
 -37   1  21    2.77  153.70
  37  -1 -21   -0.22   37.17
 -37  -1  21    0.70  127.76
 -37   1  22    2.38   56.83
 -37   1  22    0.87  147.08
  37  -1 -22    1.22   36.89
 -37  -1  22   -0.91  122.34
 -37   1  23   -0.03   61.43
 -37   1  23   -0.61  141.77
  37  -1 -23    2.18   13.00
  37  -1 -23    0.00   32.82
  37   1 -23    1.59    7.72
  37   1 -23    0.00   34.49
 -37  -1  23   -0.66  117.05
 -37   1  24    0.00   59.90
 -37   1  24    1.65  135.36
  37   1 -24    4.87    5.84
  37   1 -24   -0.39   34.46
 -37  -1  24   -2.64  112.96
 -37   1  25    3.83  130.06
  37  -1 -25   -0.54   37.17
  37   1 -25    0.99   34.32
 -37  -1  25    0.53  109.12
 -37   1  26    6.85  128.05
  37  -1 -26    1.95   15.73
  37  -1 -26    1.47   37.05
  37   1 -26   -0.16   33.53
 -37  -1  26    0.66  106.16
 -37   1  27    0.81  122.85
  37  -1 -27    1.21   16.45
  37  -1 -27   -1.13   37.78
  37   1 -27    1.90   14.25
  37   1 -27    0.67   34.51
 -37  -1  27   -1.44  101.76
 -37   1  28    0.88   51.43
 -37   1  28   -1.48  120.29
  37  -1 -28    0.71   16.89
  37  -1 -28    1.02   37.34
  37   1 -28    0.81   18.32
  37   1 -28    0.23   34.16
 -37  -1  28    2.75  101.55
 -37   1  29    1.38   61.73
 -37   1  29    4.90  117.18
  37  -1 -29   -0.01   17.50
  37  -1 -29    1.05   37.88
  37   1 -29   -0.56   21.14
  37   1 -29   -0.76   33.37
 -37  -1  29    1.16   99.48
 -37   1  30   -0.29   64.21
 -37   1  30    3.61  111.50
  37  -1 -30    1.19   18.37
  37  -1 -30   -0.14   37.76
  37   1 -30   -1.26   23.30
  37   1 -30   -1.95   34.99
 -37  -1  30   -1.88   98.60
 -37   1  31   -0.27  110.23
  37  -1 -31   -0.13   19.55
  37  -1 -31   -1.04   37.51
  37   1 -31   -1.62   25.63
  37   1 -31   -0.54   33.20
 -37  -1  31   -0.04   99.21
 -37   1  32    3.51  107.56
  37  -1 -32    0.11   21.08
  37   1 -32    0.95   27.68
 -37  -1  32    3.53   99.07
 -37   1  33   -4.92  105.71
  37  -1 -33   -0.23   22.73
  37   1 -33   -0.03   30.10
  37   1 -33    0.70   31.87
 -37  -1  33    0.81   96.14
 -37   1  34   -1.67  101.81
  37  -1 -34    0.32   38.84
  37   1 -34   -1.10   32.26
  37   1 -34   -0.14   33.75
 -37  -1  34    2.74   92.90
 -37   1  35   -2.27  100.71
  37  -1 -35    2.87   38.98
  37   1 -35    1.11   34.72
 -37  -1  35   -1.14   90.56
  37  -1 -36    1.71   38.90
  37   1 -36    1.11   34.81
 -37  -1  36    0.66   86.98
  37  -1 -37   -0.26   39.19
 -37  -1  37   -1.36   83.48
 -37   1  38   -0.61   85.63
  37  -1 -38   -2.54   39.40
 -37  -1  38    0.28   80.16
 -37   1  39   -0.90   84.53
  37   1 -39   -0.34   33.20
 -37   1  40   -0.67   79.68
  37   1 -40   -0.53   32.67
 -37   1  41   -0.36   75.61
  37  -1 -41   -1.59   38.62
  37   1 -41    0.46   33.17
 -37  -1  41   -0.64   70.82
 -37   1  42   -1.22   73.62
  37  -1 -42    1.94   38.57
  37   1 -42    1.80   32.99
 -37  -1  42    5.21   67.26
 -37   1  43    4.19   71.24
  37  -1 -43    3.06   38.25
  37   1 -43    3.16   32.88
 -37  -1  43    4.04   64.49
 -37   1  44    1.27   66.99
  37  -1 -44    0.86   37.95
  37   1 -44   -0.18   31.88
 -37  -1  44   -1.91   62.27
 -37   1  45    3.67   63.64
  37  -1 -45    1.79   37.31
  37   1 -45    0.59   31.65
 -37  -1  45   -0.56   59.66
 -37   2   1    1.28   74.36
  37  -2  -1    0.00   19.11
  37  -2  -1  -33.20  371.94
  37   2  -1   22.00  315.47
 -37  -2   1    0.20   16.58
 -37   2   2   -0.76   74.09
  37  -2  -2    0.31   25.44
  37  -2  -2  -18.97  346.73
  37   2  -2   -4.79  278.07
 -37   2   3    1.86   72.90
  37  -2  -3    2.01   28.30
  37  -2  -3   10.49  309.53
  37   2  -3   -9.68  236.13
 -37   2   4    0.18   71.99
  37  -2  -4   -0.65   29.13
  37  -2  -4   14.46  275.43
  37   2  -4   -7.19  178.20
 -37   2   5   -0.95   71.94
  37  -2  -5   -1.02   29.57
  37  -2  -5    1.05  250.17
 -37   2   6   -0.76   72.02
  37  -2  -6   -0.83   30.22
  37  -2  -6  -11.27  209.76
 -37   2   7   -1.42   71.85
  37  -2  -7    0.49   30.59
  37  -2  -7   -7.95  162.32
 -37   2   8    0.89   73.08
  37  -2  -8    0.60   31.53
 -37   2   9   -0.63   72.83
  37  -2  -9    0.18   32.92
 -37   2  10    0.97   72.79
  37  -2 -10    1.42   34.06
  37   2 -10   -0.70   22.51
  37   2 -10  -64.92  776.67
 -37   2  11   -0.05   73.37
  37   2 -11    2.18   27.87
  37   2 -11   18.48  289.53
  37  -2 -12    0.50   34.28
  37   2 -12    1.51   30.63
  37   2 -12  -14.87  330.23
  37  -2 -13    0.18   35.64
  37   2 -13    2.93   31.23
  37   2 -13  -22.43  332.38
 -37  -2  13   -2.49  126.71
 -37   2  14    3.82   71.74
  37  -2 -14   -0.03   35.70
  37   2 -14    1.01   31.35
  37   2 -14   -0.08  328.22
 -37  -2  14    0.48  147.71
 -37   2  15    1.55   71.81
  37  -2 -15    1.91   36.45
  37   2 -15    1.56   31.62
  37   2 -15    5.58  364.08
 -37  -2  15   -0.45  151.71
 -37   2  16   -2.12   71.83
 -37   2  16   -1.82  354.97
  37  -2 -16   -0.52   35.86
  37   2 -16    0.52   31.45
  37   2 -16  -16.86  365.32
 -37  -2  16   -1.11  142.99
 -37   2  17   -3.12   72.60
 -37   2  17    1.57  173.06
  37  -2 -17   -1.18   37.46
  37   2 -17   -1.28   31.45
  37   2 -17   -8.78  364.17
 -37  -2  17    3.33  138.04
 -37   2  18   -1.61   72.60
 -37   2  18   -1.25  197.07
  37  -2 -18    0.00   37.48
  37   2 -18    2.75   32.04
  37   2 -18   25.21  363.43
 -37  -2  18    2.16  133.29
 -37   2  19    8.96   72.65
 -37   2  19    5.57  185.00
  37  -2 -19    4.66   38.10
  37   2 -19    4.27   32.90
  37   2 -19   25.72  360.63
 -37  -2  19    4.83  128.24
 -37   2  20   11.06   71.47
 -37   2  20   -8.28  176.44
  37  -2 -20    2.88    6.34
  37  -2 -20   -0.61   39.06
  37   2 -20   10.96  395.45
 -37  -2  20    0.47  123.00
 -37   2  21   21.12   69.93
 -37   2  21   16.65  167.61
  37  -2 -21    6.95   39.40
 -37  -2  21   10.81  119.99
 -37   2  22   16.36   35.20
 -37   2  22   12.92   68.12
 -37   2  22   10.50  162.21
  37  -2 -22   -0.39    9.52
  37  -2 -22   -1.31   39.73
  37   2 -22   -1.00   33.22
 -37  -2  22    3.67  113.75
 -37   2  23    6.80   44.58
 -37   2  23    8.85  154.64
  37  -2 -23    2.99   39.34
  37   2 -23    2.78   32.66
 -37  -2  23    2.41  107.04
 -37   2  24    0.03   53.42
 -37   2  24    0.89  146.04
  37  -2 -24    3.43   15.48
  37  -2 -24    0.76   39.82
  37   2 -24   -1.18   33.09
  37   2 -24   35.26  373.45
 -37  -2  24   -0.79  106.08
 -37   2  25    0.40   56.77
 -37   2  25   -0.90  138.77
  37  -2 -25   -0.33   16.41
  37   2 -25   -0.03   32.66
  37   2 -25   14.71  368.47
 -37  -2  25    0.80  102.58
 -37   2  26    0.09   65.60
 -37   2  26   -0.99  131.66
  37  -2 -26    0.59   17.10
  37  -2 -26   -0.78   39.92
  37   2 -26   -1.11   33.32
  37   2 -26    2.79  363.05
 -37  -2  26    1.17  101.54
 -37   2  27   -2.55   68.66
 -37   2  27    0.00  125.36
  37  -2 -27    1.41   17.75
  37  -2 -27    0.18   39.92
  37   2 -27    3.41   19.11
  37   2 -27    0.47   32.24
  37   2 -27  -12.48  350.90
 -37  -2  27    1.28   97.69
 -37   2  28    1.47   76.69
 -37   2  28    5.61  120.58
  37  -2 -28    2.35   18.26
  37  -2 -28    1.41   40.51
  37   2 -28    1.30   22.06
  37   2 -28    2.63   33.49
  37   2 -28    1.37  340.03
 -37  -2  28    0.90   91.04
 -37   2  29    2.34   79.05
 -37   2  29   -0.84  117.22
  37  -2 -29    1.17   18.50
  37  -2 -29   -1.37   41.27
  37   2 -29   -2.70   25.23
  37   2 -29   -0.51   33.44
  37   2 -29  -33.54  330.30
 -37   2  30    1.27  113.35
  37  -2 -30   -0.29   18.76
  37  -2 -30   -0.97   41.51
  37   2 -30   -0.65   27.83
  37   2 -30   -2.37   33.03
 -37   2  31    1.26  109.67
  37  -2 -31    0.79   19.13
  37  -2 -31    0.25   40.90
  37   2 -31    0.39   30.86
  37   2 -31  -21.95  312.78
 -37   2  32   -0.04  107.51
  37  -2 -32    0.38   19.63
  37   2 -32   -0.72   33.00
 -37   2  33    0.15  106.76
  37  -2 -33    0.00   38.43
  37   2 -33   -0.88   35.42
  37   2 -33   -0.39   33.31
  37  -2 -34    1.32   41.86
  37   2 -34    0.00   33.35
  37  -2 -35    0.95   43.20
  37   2 -35    1.56   33.16
 -37   2  36   -3.78   95.23
  37  -2 -36   -0.08   43.68
 -37   2  37    0.79   92.03
  37  -2 -37   -0.08   43.58
  37   2 -37    0.00   30.29
 -37   2  38   -1.22   87.17
  37  -2 -38    0.25   42.87
  37   2 -38    0.18   31.98
 -37   2  39   -0.36   84.82
  37  -2 -39   -0.45   43.68
  37   2 -39   -0.81   31.97
 -37   2  40    1.91   81.63
  37  -2 -40    0.00   38.63
  37   2 -40    1.18   31.61
 -37   2  41    1.19   78.51
  37   2 -41   -0.25   30.97
 -37   2  42    0.99   74.20
  37  -2 -42    0.00   43.58
  37   2 -42   -0.55   31.22
 -37   2  43   -1.94   72.61
  37  -2 -43   -0.95   43.42
  37   2 -43    1.00   31.06
 -37   2  44   -0.32   69.23
  37  -2 -44   -1.62   43.16
  37   2 -44   -0.43   30.55
 -37   2  45   -2.95   66.06
  37  -2 -45   -0.49   43.04
  37   2 -45   -0.49   30.12
 -37  -2  45    0.00   51.40
 -37   3   1   -2.17   72.43
  37  -3  -1    0.00   25.27
  37  -3  -1    0.00  367.85
  37   3  -1   32.04  284.76
 -37  -3   1    0.80   21.72
 -37   3   2    0.26   71.90
  37  -3  -2    0.00  345.71
  37   3  -2   -3.76  221.33
 -37  -3   2    0.41   20.39
 -37   3   3   -2.03   70.66
  37  -3  -3   -1.87   28.75
  37   3  -3   -1.62  183.87
 -37  -3   3   -0.15   17.12
 -37   3   4    0.44   69.95
  37  -3  -4    1.06   29.47
  37   3  -4   19.27  335.33
 -37   3   5   -2.01   69.82
  37  -3  -5   -1.56   30.19
  37   3  -5   -7.67  373.12
 -37   3   6    0.58   68.79
  37  -3  -6    0.22   31.20
  37   3  -6   -0.83  372.81
 -37   3   7   -0.70   68.72
  37  -3  -7    0.70   32.10
 -37   3   8   -4.85   69.29
  37  -3  -8   -0.39   32.33
 -37   3   9   -0.51   69.71
  37  -3  -9    0.62   32.91
  37   3  -9    0.00  407.21
  37  -3 -10    0.00   33.49
  37   3 -10    7.57  449.68
  37  -3 -11   -1.10   34.79
  37   3 -11   11.97  482.07
 -37  -3  11    2.12  111.87
 -37   3  12    5.50   68.85
  37   3 -12   22.60  473.20
 -37  -3  12   -4.04  137.64
 -37   3  13   -1.48   68.40
  37  -3 -13    0.00   33.58
  37   3 -13    0.99   22.44
  37   3 -13    1.57  472.02
 -37  -3  13    5.57  144.37
 -37   3  14    0.65   67.59
  37  -3 -14   -0.54   36.81
  37   3 -14   -0.53   25.51
  37   3 -14   32.56  473.02
 -37  -3  14    2.64  144.02
 -37   3  15    2.48   66.78
  37  -3 -15    1.98   37.93
  37   3 -15    2.41   30.24
  37   3 -15   -6.63  466.43
 -37  -3  15    1.67  136.59
 -37   3  16    0.74   65.86
  37  -3 -16    2.86   38.67
  37   3 -16    1.30   30.76
  37   3 -16  -11.90  459.81
 -37  -3  16    1.51  128.94
 -37   3  17   -0.64   64.10
 -37   3  17   -1.15  163.26
  37  -3 -17   -0.07    4.15
  37  -3 -17   -1.07   38.52
  37   3 -17    0.42   30.80
  37   3 -17   15.02  454.33
 -37  -3  17   -0.04  120.52
 -37   3  18   -2.02   62.94
 -37   3  18    3.68  194.51
  37  -3 -18   13.99    5.22
  37  -3 -18    0.62   39.86
  37   3 -18    2.10   31.25
  37   3 -18   14.32  444.44
 -37  -3  18    0.51  114.16
 -37   3  19   -3.73   61.94
 -37   3  19   11.15  199.21
  37  -3 -19   13.41    7.49
  37  -3 -19    2.19   40.56
  37   3 -19  -46.23  443.23
 -37  -3  19    3.60  111.77
 -37   3  20    4.82   45.90
 -37   3  20   -7.27   60.80
 -37   3  20    2.31  184.45
  37  -3 -20    1.30   41.03
  37   3 -20    0.00   29.24
  37   3 -20   26.14  426.48
 -37  -3  20    3.83  108.92
 -37   3  21    4.07   54.46
 -37   3  21   -9.73   58.71
 -37   3  21    0.00  173.17
  37  -3 -21    0.75   42.25
  37   3 -21    0.30   31.45
  37   3 -21   11.94  418.86
 -37  -3  21   -0.25  104.81
 -37   3  22    1.99   57.69
 -37   3  22   -4.85  166.96
  37  -3 -22    4.06   16.71
  37  -3 -22    0.82   42.44
  37   3 -22    0.88   30.83
  37   3 -22   -9.47  411.00
 -37  -3  22    4.87  101.86
 -37   3  23    0.68   60.24
 -37   3  23   -9.03  157.02
  37  -3 -23    1.09   17.89
  37  -3 -23    2.20   43.69
  37   3 -23    3.43    7.74
  37   3 -23    0.76   31.75
 -37  -3  23   -0.24   98.70
 -37   3  24   -0.34   62.69
 -37   3  24   -5.33  147.08
  37  -3 -24    0.15   18.19
  37  -3 -24    0.00   43.40
  37   3 -24    0.11   31.61
 -37  -3  24   -2.16   97.38
 -37   3  25    0.56   65.22
 -37   3  25    0.46  140.08
  37  -3 -25   -0.66   18.50
  37  -3 -25   -2.41   44.05
  37   3 -25   -0.87   31.59
  37   3 -25    0.00  346.05
 -37  -3  25   -2.42   93.71
 -37   3  26   -0.84   67.44
 -37   3  26    4.12  134.07
  37  -3 -26    0.25   18.63
  37   3 -26    3.77   19.94
  37   3 -26    0.51   30.83
  37   3 -26   -3.68  355.91
 -37  -3  26    0.00   93.98
 -37   3  27    0.23   70.07
 -37   3  27    0.00  120.27
  37  -3 -27    0.00   18.97
  37   3 -27    0.43   23.90
  37   3 -27    0.15   32.22
  37   3 -27    9.50  343.86
 -37  -3  27   -4.43   93.29
 -37   3  28    0.97   72.24
  37  -3 -28   -0.66   19.44
  37  -3 -28    0.00   44.61
  37   3 -28    0.40   27.63
  37   3 -28    0.10   32.43
  37   3 -28    1.88  333.19
 -37  -3  28   -0.66   89.49
  37  -3 -29    0.00   19.75
  37  -3 -29    0.52   46.42
  37   3 -29   -0.32   30.89
  37   3 -29    1.13  322.60
 -37  -3  29   -1.43   86.90
  37  -3 -30    2.45   20.02
  37  -3 -30   -0.86   46.97
  37   3 -30    0.17   33.41
  37   3 -30   30.84  309.32
 -37  -3  30   -0.76   85.01
  37  -3 -31   -1.09   19.97
  37   3 -31    1.19   35.64
  37   3 -31    0.00   30.25
  37   3 -31    5.06  298.68
 -37  -3  31   -1.54   81.51
  37   3 -32    0.37   37.73
  37   3 -32   -1.17   32.07
  37   3 -32    0.38  282.80
 -37  -3  32    1.04   79.44
  37  -3 -33   -0.57   48.63
  37   3 -33   -1.16   31.95
  37   3 -33    4.24  269.22
 -37  -3  33    0.62   79.78
  37  -3 -34   -0.72   49.31
  37   3 -34    0.00   30.45
 -37  -3  34    5.11   80.14
  37  -3 -35    0.74   49.44
 -37  -3  35   -2.38   77.98
  37  -3 -36    3.50   50.17
  37   3 -36    1.81   31.61
 -37  -3  36    4.10   75.40
  37  -3 -37   -0.56   50.72
  37   3 -37    0.08   30.52
 -37  -3  37   -2.48   72.14
  37  -3 -38   -1.24   49.32
  37   3 -38   -0.30   31.19
 -37  -3  38    0.59   69.41
  37  -3 -39    5.11   51.27
  37   3 -39    1.17   30.56
 -37  -3  39   -1.25   66.53
  37  -3 -40   -1.56   51.61
  37   3 -40   -3.02   30.60
 -37  -3  40   -1.25   64.17
  37  -3 -41    0.67   50.37
  37   3 -41    1.45   29.62
 -37  -3  41    0.00   58.62
 -37   3  42    0.00   71.19
  37   3 -42    0.32   29.69
 -37   3  43    0.00   71.95
  37  -3 -43    4.20   50.27
  37   3 -43    1.52   29.54
 -37  -3  43    0.00   57.93
 -37   3  44   -2.90   72.53
  37  -3 -44   -1.65   51.22
  37   3 -44   -0.65   28.86
 -37  -3  44    2.53   56.55
 -37   4   1   -0.18   65.20
  37  -4  -1   -0.63   27.03
  37  -4  -1    1.38  410.92
  37   4  -1   22.01  430.92
  37   4  -1    8.50  232.75
 -37  -4   1    0.34   21.08
 -37   4   2   -0.83   64.32
  37  -4  -2    1.01   27.65
  37  -4  -2    0.00  355.21
  37   4  -2   -1.08  480.02
  37   4  -2   -8.12  163.80
 -37  -4   2    0.80   21.46
 -37   4   3    0.24   64.06
  37   4  -3  -13.41  516.40
 -37  -4   3   -0.51   22.67
 -37   4   4   -1.43   62.91
  37  -4  -4   -0.48   30.09
  37   4  -4   15.96  508.14
 -37  -4   4   -0.58   21.25
 -37   4   5    1.97   61.69
  37  -4  -5   -0.10   31.12
  37  -4  -5    0.00  244.13
  37   4  -5   22.50  536.77
 -37  -4   5    0.00   19.79
 -37   4   6   -0.15   61.48
  37  -4  -6    0.69   31.74
  37  -4  -6   -5.79  249.75
  37   4  -6    3.35  533.21
 -37   4   7   -3.77   61.32
  37  -4  -7    0.26   32.87
  37  -4  -7   -7.25  197.95
  37   4  -7  -38.64  535.51
 -37   4   8  -13.68   53.88
  37  -4  -8    0.99   33.55
  37  -4  -8    1.50  167.03
  37   4  -8  -24.36  526.25
  37  -4  -9    0.84   34.20
 -37   4  10    0.00   55.96
  37  -4 -10   -1.23   35.24
 -37  -4  10   -1.90  121.63
 -37   4  11    1.73   59.45
  37  -4 -11   -1.11   36.33
  37   4 -11   30.77  499.03
 -37  -4  11    1.32  142.39
 -37   4  12    1.72   58.73
  37  -4 -12    1.60   37.11
  37   4 -12    5.04  495.85
 -37  -4  12   -1.05  146.09
 -37   4  13    3.82   57.95
  37   4 -13   46.00  479.21
 -37  -4  13    3.47  135.85
 -37   4  14    3.87   56.03
  37   4 -14  -17.51  464.42
 -37  -4  14    0.08  127.42
 -37   4  15    1.87   54.26
  37  -4 -15   -1.78   11.35
  37  -4 -15   -0.32   39.87
  37   4 -15  -10.04  447.37
 -37  -4  15    3.22  119.55
 -37   4  16   19.75   20.10
 -37   4  16    0.31   52.52
  37  -4 -16    0.00   12.59
  37  -4 -16   -1.96   40.95
  37   4 -16   -0.89   19.36
  37   4 -16    4.90  432.33
 -37  -4  16   -0.87  112.85
 -37   4  17    1.44   41.24
 -37   4  17    0.42   50.09
  37  -4 -17    0.00    5.49
  37  -4 -17   -1.06   42.24
  37   4 -17    0.44   22.28
  37   4 -17    4.58  415.93
 -37  -4  17    3.02  107.60
 -37   4  18    1.35   43.95
 -37   4  18   -0.55   47.08
  37  -4 -18    0.60   43.13
  37   4 -18    4.53  397.88
 -37  -4  18    3.53  102.84
 -37   4  19    3.61   46.88
 -37   4  19   -1.26   44.38
  37  -4 -19    3.39   15.41
  37  -4 -19   -0.06   43.53
  37   4 -19    0.66   29.91
  37   4 -19  -10.27  378.83
 -37  -4  19   -1.86   96.53
 -37   4  20    1.94   49.59
 -37   4  20    0.00  176.60
  37  -4 -20    4.69   17.55
  37  -4 -20    1.60   45.68
  37   4 -20    0.48   29.79
  37   4 -20   -3.72  366.64
 -37  -4  20   -2.16   93.31
 -37   4  21    3.04   51.95
 -37   4  21  -10.55  175.07
  37  -4 -21    1.52   18.70
  37  -4 -21    0.20   47.00
  37   4 -21    0.54   29.89
  37   4 -21    6.36  349.52
 -37  -4  21    4.08   93.44
 -37   4  22    2.32   54.08
 -37   4  22    0.75  163.61
  37  -4 -22   -0.28   19.44
  37  -4 -22    0.37   47.87
  37   4 -22    0.41   30.51
  37   4 -22    4.15  335.70
 -37  -4  22    6.21   93.73
 -37   4  23   -2.35   56.65
 -37   4  23    1.33  154.47
  37  -4 -23   -0.01   20.08
  37  -4 -23    3.66   48.62
  37   4 -23    0.71    4.77
  37   4 -23   -0.45   30.88
  37   4 -23    5.57  323.22
 -37  -4  23    3.84   90.18
 -37   4  24    1.51   58.31
 -37   4  24    4.94  145.75
  37  -4 -24   -1.61   20.18
  37  -4 -24   -2.15   49.73
  37   4 -24    0.94   30.45
  37   4 -24   -0.76  305.99
 -37  -4  24    7.10   91.64
 -37   4  25    1.47   60.41
 -37   4  25    0.71  140.88
  37  -4 -25    1.32   20.28
  37  -4 -25    1.32   50.84
  37   4 -25    0.34   30.46
  37   4 -25    0.00  258.61
 -37  -4  25    1.19   88.11
 -37   4  26   -0.59   62.86
 -37   4  26   -1.33  132.73
  37  -4 -26   -0.77   20.28
  37  -4 -26    0.10   50.94
  37   4 -26    0.22   23.92
  37   4 -26    0.05   31.05
 -37  -4  26   -2.57   85.87
 -37   4  27   -0.68  128.92
  37  -4 -27   -0.35   20.43
  37   4 -27    0.17   30.06
  37   4 -27   19.40  260.24
 -37  -4  27   -1.40   84.76
 -37   4  28   -1.46  115.10
  37  -4 -28    1.38   20.64
  37   4 -28    1.46   32.92
  37   4 -28    2.97  248.93
 -37  -4  28   -0.77   81.51
  37  -4 -29    0.53   20.81
  37  -4 -29   -0.70   54.70
  37   4 -29    1.18   35.92
  37   4 -29    4.64   28.00
  37   4 -29   12.47  238.71
 -37  -4  29    0.11   79.53
  37   4 -30    2.26   38.53
  37   4 -30   -0.36   30.75
  37   4 -30    7.16  228.22
 -37  -4  30    3.57   77.87
 -37   4  31    0.00  109.56
  37   4 -31    2.66   40.68
  37   4 -31   -0.67   30.89
  37   4 -31   -3.71  220.04
 -37  -4  31    2.69   75.86
 -37   4  32    0.82  109.13
  37  -4 -32   -0.47   56.33
  37   4 -32    0.71   30.65
  37   4 -32    7.99  212.16
 -37  -4  32    1.57   72.85
 -37   4  33    3.71  107.31
  37  -4 -33    1.03   55.70
  37   4 -33   -0.18  202.55
 -37  -4  33    0.00   71.60
 -37   4  34    3.34  105.22
  37  -4 -34    2.07   57.48
  37   4 -34   13.68  199.15
 -37  -4  34    1.39   71.83
 -37   4  35    0.84  101.84
  37  -4 -35   -0.24   58.61
  37   4 -35   -1.19   30.23
  37   4 -35   -0.67  192.30
 -37  -4  35    1.82   69.81
 -37   4  36   -0.39   99.02
  37  -4 -36   -2.56   59.19
  37   4 -36    0.83   29.02
 -37  -4  36   -0.90   67.84
 -37   4  37   -0.57   95.48
  37  -4 -37   -2.22   59.04
  37   4 -37    0.65   29.72
 -37  -4  37    0.00   66.31
 -37   4  38    4.32   93.78
  37  -4 -38    4.19   60.86
  37   4 -38    0.25   28.92
 -37  -4  38   -0.34   63.16
 -37   4  39   -3.61   89.12
  37  -4 -39    0.17   60.70
  37   4 -39    0.41   29.08
 -37  -4  39    0.57   60.47
 -37   4  40    0.91   86.29
  37  -4 -40    2.61   59.84
  37   4 -40   -0.61   28.88
 -37  -4  40   -1.28   58.78
 -37   4  41    2.73   83.75
  37  -4 -41    1.59   60.44
  37   4 -41   -0.24   28.47
 -37  -4  41   -0.64   56.33
 -37   4  42    0.43   78.77
  37  -4 -42   -0.55   61.31
  37   4 -42    0.75   27.84
 -37  -4  42    0.00   49.10
 -37   4  43   -1.56   76.61
  37   4 -43   -0.26   28.26
 -37   5   1    1.71   55.25
  37  -5  -1   -0.70   27.20
  37  -5  -1   38.92  448.40
  37   5  -1    0.00  618.64
 -37  -5   1   -0.11   22.32
 -37   5   2    2.77   54.71
  37  -5  -2   -0.23   27.50
  37  -5  -2    0.00  404.29
  37   5  -2    0.00  618.11
 -37  -5   2   -0.55   22.40
 -37   5   3    1.99   53.54
  37  -5  -3    1.85   28.97
  37  -5  -3    0.00  361.55
  37   5  -3    9.27  608.04
 -37  -5   3    0.29   22.44
 -37   5   4    1.57   53.32
  37  -5  -4    7.37  325.50
  37   5  -4    0.00  596.97
 -37  -5   4    0.59   22.79
 -37   5   5   -0.15   52.26
  37  -5  -5   -1.00   31.37
  37  -5  -5   12.27  294.65
  37   5  -5  -12.51  588.89
  37  -5  -6    0.37   32.19
  37  -5  -6    0.31  257.20
  37   5  -6   22.04  572.92
  37  -5  -7   -1.18   33.19
  37  -5  -7    0.00  194.99
  37   5  -7    8.70  554.77
 -37  -5   7    1.14   20.69
 -37   5   8    0.24   12.08
  37  -5  -8   -1.76   34.50
  37   5  -8  -11.47  539.38
 -37  -5   8    0.21   18.68
 -37  -5   8    4.75  126.06
 -37   5   9    0.42   48.89
  37  -5  -9   -1.44   35.59
  37   5  -9  -18.95  516.93
 -37  -5   9   10.77  131.71
 -37   5  10   -1.78   47.43
  37  -5 -10    0.43   36.47
  37   5 -10    0.00  456.03
 -37  -5  10    0.00  138.45
 -37   5  11    7.01   34.09
 -37   5  11   -1.68   46.92
  37  -5 -11   -0.39   37.55
 -37   5  12    3.39   36.74
 -37   5  12   -2.25   46.29
  37  -5 -12   -0.43   38.95
 -37   5  13    0.91   39.52
 -37   5  13   -3.82   45.06
  37  -5 -13   -0.38   40.83
  37   5 -13   37.60  434.64
 -37   5  14    0.38   41.53
 -37   5  14   -1.98   43.70
  37  -5 -14    2.99   16.34
  37  -5 -14    1.26   39.14
  37   5 -14   11.14  413.63
 -37   5  15   -1.89   43.78
 -37   5  15   -6.23   42.51
  37  -5 -15    1.70   16.21
  37   5 -15   -4.02  387.01
 -37   5  16   -0.02   46.20
 -37   5  16   -3.25   40.80
  37  -5 -16    0.53   14.49
  37  -5 -16   -0.88   45.58
  37   5 -16    1.15  371.50
 -37   5  17    0.53   48.21
 -37   5  17    0.00   39.74
  37  -5 -17   -0.22   15.34
  37  -5 -17    1.36   47.37
  37   5 -17   -3.71  351.37
 -37   5  18    0.28   50.12
 -37   5  18   -2.72   39.38
 -37   5  18  -13.49  180.84
  37  -5 -18   -3.03   16.32
  37  -5 -18   -0.84   48.50
  37   5 -18   -8.41  334.22
 -37  -5  18   -4.90   83.55
 -37   5  19    3.02   52.01
 -37   5  19   -4.57  190.08
  37  -5 -19    1.46   18.26
  37  -5 -19   -0.40   49.74
  37   5 -19    0.37  312.90
 -37   5  20   -0.59   53.64
 -37   5  20    2.48  196.82
  37  -5 -20    0.89   19.75
  37  -5 -20    2.50   52.49
  37   5 -20    1.30   48.96
  37   5 -20   -3.98  295.41
 -37  -5  20   -4.00   85.02
 -37   5  21    2.09   55.75
 -37   5  21   -2.50  181.91
  37  -5 -21    2.01   20.72
  37  -5 -21    0.09   54.45
  37   5 -21    0.00   22.02
  37   5 -21   13.63  285.21
 -37  -5  21   -4.56   84.98
 -37   5  22    1.58   57.32
 -37   5  22   -1.96  165.82
  37  -5 -22    1.99   21.19
  37  -5 -22    0.07   55.86
  37   5 -22    0.00   24.05
  37   5 -22   -4.77  269.28
 -37  -5  22   -0.19   83.60
 -37   5  23   -1.51   59.65
  37  -5 -23   -0.74   21.85
  37  -5 -23    1.20   56.91
  37   5 -23    0.24   27.26
  37   5 -23    3.41  257.56
 -37  -5  23    5.84   83.25
  37  -5 -24    0.65   22.05
  37  -5 -24   -1.20   58.08
  37   5 -24    4.57   25.17
  37   5 -24    2.93  247.13
 -37  -5  24    0.80   81.86
  37  -5 -25   -0.39   22.19
  37  -5 -25    0.85   59.26
  37   5 -25    2.35   29.29
  37   5 -25   -2.38  237.39
 -37  -5  25    0.59   80.16
  37  -5 -26    0.19   22.03
  37  -5 -26    1.47   60.10
  37   5 -26    2.28   33.26
 -37  -5  26   -0.69   76.84
 -37   5  27    0.00  128.49
  37  -5 -27   -1.16   22.06
  37  -5 -27    0.34   61.10
  37   5 -27    2.94   36.93
  37   5 -27   -1.39   29.37
 -37  -5  27   -0.77   74.01
 -37   5  28   -0.86  126.13
  37   5 -28    2.66   39.89
  37   5 -28    0.00   29.50
 -37  -5  28    2.32   72.19
 -37   5  29    2.31  121.44
  37   5 -29    4.62   42.48
  37   5 -29    0.14   29.62
  37   5 -29    8.92  194.98
 -37  -5  29   -1.37   70.37
 -37   5  30    0.64  115.61
  37   5 -30    1.19   44.64
  37   5 -30    1.22   29.52
  37   5 -30    1.91  191.67
 -37  -5  30    3.89   68.02
 -37   5  31   -2.40  112.95
  37  -5 -31    0.90   68.04
  37   5 -31    0.08   29.28
  37   5 -31    2.59  183.69
 -37  -5  31    2.11   67.25
 -37   5  32    1.26  108.95
  37  -5 -32   -3.34   68.29
  37   5 -32   10.19  177.07
 -37  -5  32    1.55   66.40
 -37   5  33    1.48  106.51
  37  -5 -33   -0.58   70.62
  37   5 -33   -0.63  172.44
 -37  -5  33    0.44   63.77
 -37   5  34    5.34  104.71
  37  -5 -34    0.00   70.20
  37   5 -34    0.97   28.89
  37   5 -34   11.39  168.19
 -37  -5  34    2.47   63.51
 -37   5  35    0.60  102.01
  37  -5 -35    0.00   70.78
  37   5 -35   -1.03   29.17
  37   5 -35    3.67  164.12
 -37  -5  35    3.05   62.81
 -37   5  36   -0.62   99.86
  37  -5 -36   -4.31   73.26
  37   5 -36    0.80   28.48
  37   5 -36   -2.32  161.16
 -37  -5  36    0.06   61.42
 -37   5  37   -6.41   99.56
  37  -5 -37   -1.06   73.43
  37   5 -37    1.24   28.42
  37   5 -37   -1.53  157.90
 -37  -5  37    2.87   59.35
 -37   5  38   -3.40   96.93
  37  -5 -38   -2.41   74.53
  37   5 -38    0.26   28.45
 -37  -5  38    1.15   56.88
 -37   5  39   -0.29   91.67
  37  -5 -39   -2.71   75.27
  37   5 -39   -0.90   27.98
 -37  -5  39    0.79   55.35
 -37   5  40   -0.47   89.19
  37  -5 -40    0.00   74.80
  37   5 -40    0.67   27.97
 -37  -5  40    0.30   53.92
 -37   5  41    1.56   85.49
  37  -5 -41   -1.55   77.24
  37   5 -41   -0.52   27.81
 -37  -5  41   -0.61   52.57
 -37   5  42    0.67   83.40
  37  -5 -42   -0.70   74.07
  37   5 -42   -0.43   27.30
 -37  -5  42    0.38   50.55
 -37   6   1    1.69   19.08
 -37   6   1    0.48   47.59
  37  -6  -1    0.81   27.23
  37  -6  -1   -5.34  471.82
  37   6  -1    0.00  629.87
 -37  -6   1    1.22   24.22
 -37   6   2    1.09   17.11
 -37   6   2   -1.51   47.33
  37  -6  -2    2.11   28.21
  37  -6  -2    8.96  433.67
 -37  -6   2    0.27   23.61
 -37   6   3   13.55   12.36
 -37   6   3   -0.46   46.96
  37  -6  -3    1.27   29.51
  37  -6  -3   24.00  396.67
  37   6  -3   29.83  645.29
 -37  -6   3    0.64   23.55
 -37   6   4    0.26   26.58
  37  -6  -4    0.68   30.26
  37  -6  -4   15.96  344.91
  37   6  -4    0.34  624.89
 -37   6   5    1.06   27.98
  37  -6  -5   -9.40  304.19
  37   6  -5  -42.01  598.12
 -37  -6   5    0.00   21.30
 -37   6   6    1.96   29.79
  37  -6  -6   -0.06   33.63
  37  -6  -6   -9.97  275.57
  37   6  -6   14.88  570.93
 -37  -6   6   -0.10   23.37
 -37  -6   6    0.12  132.36
 -37   6   7    2.19   31.76
 -37   6   7    3.09   45.07
  37  -6  -7   -0.69   34.50
  37  -6  -7    9.93  221.84
  37   6  -7   -2.98  537.21
 -37  -6   7   -1.31   24.01
 -37  -6   7    3.69  137.66
 -37   6   8    3.13   33.85
 -37   6   8    4.95   44.63
  37  -6  -8   -0.33   14.13
  37  -6  -8    0.48   35.98
  37  -6  -8   12.10  161.78
  37   6  -8  -18.75  508.84
 -37  -6   8   -0.05   24.28
 -37  -6   8   -4.36  144.46
 -37   6   9    3.53   35.94
 -37   6   9    3.66   43.54
  37  -6  -9   -0.42   16.00
  37  -6  -9    0.01   37.57
  37   6  -9    7.10  473.86
 -37  -6   9    0.30   24.95
 -37  -6   9    0.48  141.08
 -37   6  10    3.03   38.01
 -37   6  10    3.59   43.27
  37  -6 -10    0.20   17.64
  37  -6 -10    1.84   39.39
  37   6 -10    0.00  449.09
 -37  -6  10   -0.24   21.72
 -37  -6  10   -5.32  126.72
 -37   6  11    2.80   40.10
 -37   6  11    5.21   42.99
  37  -6 -11    1.37   19.33
  37  -6 -11   -1.29   41.57
 -37  -6  11    0.18   20.00
 -37  -6  11   -1.64  114.70
 -37   6  12    5.13   41.94
 -37   6  12    5.82   42.70
  37  -6 -12    0.49   19.25
  37  -6 -12    3.47   44.35
 -37  -6  12    0.86  105.58
 -37   6  13    1.90   43.37
 -37   6  13    2.55   42.39
  37  -6 -13    0.63   18.93
  37  -6 -13    0.17   45.60
 -37  -6  13   -2.04   97.69
 -37   6  14    2.21   45.68
 -37   6  14    3.66   41.88
  37  -6 -14    0.65   18.27
  37  -6 -14    1.39   47.71
  37   6 -14    0.00  328.95
 -37  -6  14    1.81   93.21
 -37   6  15    0.60   47.06
 -37   6  15    3.90   42.23
  37  -6 -15    1.03   17.53
  37  -6 -15    1.31   51.25
  37   6 -15    1.03  336.15
 -37  -6  15    1.27   87.54
 -37   6  16    0.13   49.14
 -37   6  16   -0.94   42.42
  37  -6 -16    0.00   16.81
  37   6 -16   -6.41  318.14
 -37  -6  16    0.85   84.72
 -37   6  17   -0.67   50.93
  37  -6 -17    1.40   17.24
  37  -6 -17   -4.12   55.20
  37   6 -17    9.30  299.91
 -37  -6  17   -2.45   82.27
 -37   6  18   -0.53  154.22
  37  -6 -18    1.65   18.50
  37  -6 -18    1.08   56.92
  37   6 -18    4.72  280.38
 -37  -6  18    1.08   79.55
 -37   6  19   27.87  187.95
  37  -6 -19    2.68   20.08
  37  -6 -19   -0.06   59.60
  37   6 -19   22.66  262.61
 -37  -6  19    0.89   78.76
 -37   6  20   15.70  201.00
  37  -6 -20    5.43   21.62
  37  -6 -20    5.48   61.97
  37   6 -20    7.86  250.35
 -37  -6  20    3.64   76.98
 -37   6  21    1.76  187.95
  37  -6 -21    4.54   22.35
  37  -6 -21    0.78   64.09
  37   6 -21   -2.11  238.72
 -37  -6  21    4.70   75.97
 -37   6  22    8.43  178.23
  37  -6 -22    3.75   23.04
  37  -6 -22    8.31   67.08
  37   6 -22   10.15   24.79
  37   6 -22   13.06  228.34
 -37  -6  22   11.66   75.48
 -37   6  23    2.20  165.65
  37  -6 -23    1.27   69.13
  37   6 -23    5.28   30.12
  37   6 -23    2.78  219.30
 -37  -6  23    5.36   73.38
 -37   6  24   -4.31  157.95
  37  -6 -24   -3.81   70.90
  37   6 -24    5.87   34.14
  37   6 -24    3.59  209.50
 -37  -6  24    2.69   72.34
 -37   6  25   -2.67  148.13
  37  -6 -25   -3.47   71.97
  37   6 -25    3.14   37.94
  37   6 -25    5.01   51.73
  37   6 -25    8.99  202.22
 -37  -6  25   -3.00   69.71
 -37   6  26   -2.69  139.78
  37  -6 -26   -4.00   74.85
  37   6 -26    1.60   40.90
  37   6 -26   -0.30   20.86
  37   6 -26   -3.66  196.72
 -37  -6  26   -0.19   67.57
 -37   6  27    1.05  134.39
  37  -6 -27   -0.65   72.30
  37   6 -27    2.64   43.59
  37   6 -27   -0.31   21.38
  37   6 -27   -5.34  188.01
 -37  -6  27   -1.16   64.85
 -37   6  28    1.68  129.72
  37   6 -28    5.59   45.86
  37   6 -28    0.43   24.00
 -37  -6  28    2.28   63.34
 -37   6  29    2.90  123.31
  37  -6 -29    2.30   77.56
  37   6 -29    0.75   26.21
 -37  -6  29    1.75   61.40
 -37   6  30    2.24  118.75
  37   6 -30    0.62   28.08
 -37  -6  30    1.27   57.62
 -37   6  31    0.27  112.18
  37  -6 -31   -0.07   82.57
  37   6 -31   15.43  166.38
 -37  -6  31    0.00   52.81
 -37   6  32    1.65  110.59
  37  -6 -32   -3.67   81.53
  37   6 -32    3.98  162.77
 -37   6  33   -2.74  110.20
  37  -6 -33   -1.24   83.77
  37   6 -33    0.83   27.53
  37   6 -33    2.76  159.16
 -37   6  34    3.11  105.94
  37  -6 -34    0.34   86.16
  37   6 -34   -1.07   28.24
  37   6 -34    4.29  157.02
 -37   6  35   -0.24  105.26
  37  -6 -35    3.33   85.74
  37   6 -35    0.84   27.21
  37   6 -35    2.00  153.37
 -37   6  36   -3.39  101.86
  37  -6 -36   -3.55   88.80
  37   6 -36    0.00   27.86
  37   6 -36    0.13  150.04
 -37   6  37   -0.32   99.29
  37  -6 -37    1.41   89.59
  37   6 -37   -0.99   27.38
  37   6 -37    1.33  145.96
 -37   6  38    0.37   98.11
  37  -6 -38    0.00   89.63
  37   6 -38   -0.04   27.41
  37   6 -38    1.99  142.50
 -37   6  39    0.34   94.01
  37  -6 -39    2.90   88.95
  37   6 -39    0.57   26.93
  37   6 -39   -0.74  139.87
 -37   6  40    0.26   91.44
  37  -6 -40    1.11   90.80
  37   6 -40   -1.95   26.87
  37  -7  -1    0.40   26.99
  37  -7  -1    6.07  510.26
  37   7  -1   -4.81  719.60
 -37  -7   1    0.51   27.01
 -37   7   2    0.00   44.01
  37  -7  -2   -0.39   28.73
  37  -7  -2    0.00  466.04
  37   7  -2    0.00  682.58
 -37  -7   2   -0.10   26.00
  37  -7  -3    0.88   30.10
  37  -7  -3    2.62  411.07
  37   7  -3  -25.19  655.48
  37  -7  -4    0.62   31.66
  37  -7  -4   41.35  362.14
 -37  -7   4   -0.06   23.69
 -37  -7   4   22.07  146.86
 -37   7   5    6.14   46.81
  37  -7  -5    2.35   14.41
  37  -7  -5    0.75   33.19
  37  -7  -5   14.85  323.62
 -37  -7   5   -0.45   23.66
 -37  -7   5    4.77  154.89
 -37   7   6    4.50   46.77
  37  -7  -6   -0.22   16.41
  37  -7  -6   -9.73  272.76
  37   7  -6  -35.41  539.56
 -37  -7   6   -0.60   23.53
 -37  -7   6   -5.09  167.92
 -37   7   7    4.20   46.49
  37  -7  -7    0.36   18.21
  37  -7  -7  -12.91  209.83
  37   7  -7  -35.85  495.39
 -37  -7   7    0.53   24.12
 -37  -7   7   -3.33  149.69
 -37   7   8    1.73   46.58
  37  -7  -8   -0.02   21.59
  37  -7  -8   -1.02   39.60
  37  -7  -8  -38.69  469.54
  37   7  -8  -11.10  458.98
 -37  -7   8    0.09   24.37
 -37  -7   8    1.39  129.48
 -37   7   9    0.04   46.44
  37  -7  -9   -0.05   21.54
  37  -7  -9   -0.49   41.23
  37   7  -9    1.94  428.89
 -37  -7   9    0.27   23.26
 -37  -7   9    2.13  116.86
 -37   7  10    0.07   46.48
  37  -7 -10   -0.43   21.49
  37  -7 -10    1.46   44.67
  37   7 -10    3.06  403.45
 -37  -7  10    1.40  106.92
 -37   7  11    2.22   46.76
  37  -7 -11    0.95   21.11
  37  -7 -11    2.22   46.94
  37   7 -11  -46.71  370.93
 -37  -7  11   -2.62   95.95
 -37   7  12   -0.02   47.23
  37  -7 -12    0.99   20.70
  37  -7 -12   -2.61   49.03
  37   7 -12    0.45  348.60
 -37  -7  12   -4.29   88.70
 -37   7  13    3.65   47.52
  37  -7 -13    1.84   20.08
  37  -7 -13    0.00   52.54
  37   7 -13    0.00  322.21
 -37  -7  13    2.58   82.20
 -37   7  14    3.41   47.08
  37  -7 -14    0.46   19.16
  37  -7 -14    1.58   56.19
 -37  -7  14    2.63   79.28
  37  -7 -15    1.56   18.61
  37  -7 -15    0.48   59.51
 -37  -7  15    1.93   76.42
  37  -7 -16    0.19   18.11
  37  -7 -16    2.69   62.70
  37   7 -16   19.69  278.05
 -37  -7  16    3.71   74.40
  37   7 -17    9.96  263.88
 -37  -7  17   -2.01   72.67
 -37   7  18    6.95  168.44
  37  -7 -18    0.00   63.84
  37   7 -18   -1.17  246.63
 -37  -7  18   -1.48   70.11
 -37   7  19    8.23  201.26
  37  -7 -19    1.41   72.12
  37   7 -19    5.59  237.21
 -37  -7  19   -2.41   67.91
 -37   7  20   10.40  203.12
  37  -7 -20   -0.65   75.41
  37   7 -20    7.33  225.13
 -37  -7  20   -3.98   65.87
 -37   7  21   -1.58  186.60
  37  -7 -21    3.68   78.22
  37   7 -21   57.47   14.55
  37   7 -21    6.29  218.25
 -37  -7  21   -0.95   63.85
 -37   7  22    5.63  176.27
  37  -7 -22   -5.01   79.99
  37   7 -22   -4.56  207.50
 -37  -7  22    3.47   62.45
 -37   7  23   -2.42  164.93
  37  -7 -23    0.00   82.25
  37   7 -23    2.45   38.75
  37   7 -23    7.44  197.65
 -37  -7  23    4.07   61.40
 -37   7  24   -3.85  155.32
  37  -7 -24    3.64   85.02
  37   7 -24   -0.70   41.65
  37   7 -24   10.44  192.46
 -37  -7  24    0.22   59.76
 -37   7  25   -1.24  148.65
  37  -7 -25   -1.48   85.61
  37   7 -25    1.38   44.17
  37   7 -25    3.80  186.94
 -37  -7  25    1.83   58.49
 -37   7  26   -2.96  141.12
  37   7 -26    0.00   46.54
  37   7 -26    6.42  179.99
 -37  -7  26   -1.38   56.47
 -37   7  27    1.59  135.60
  37  -7 -27    0.00   87.35
  37   7 -27    0.78  175.49
 -37  -7  27    0.31   54.43
 -37   7  28    7.92  129.65
  37  -7 -28    0.00   93.41
  37   7 -28   -0.55  170.34
 -37  -7  28   -3.07   53.46
 -37   7  29   -3.26  122.40
  37  -7 -29   -1.10   93.89
 -37  -7  29    2.74   53.11
 -37   7  30    1.88  117.07
  37  -7 -30    0.83   96.60
  37   7 -30    0.00  150.05
 -37  -7  30    0.18   52.42
 -37   7  31    0.33  114.68
 -37  -7  31   -2.30   52.66
 -37   7  32    0.76  112.66
  37   7 -32   -2.84   45.60
  37   7 -32   10.44  147.21
 -37  -7  32   -2.75   52.40
 -37   7  33   -0.43  111.31
  37  -7 -33    0.00  101.14
  37   7 -33   -0.58   20.26
  37   7 -33    6.02  150.59
 -37  -7  33    3.49   51.87
 -37   7  34    4.10  106.72
  37  -7 -34    1.83  104.69
  37   7 -34    0.00   19.95
  37   7 -34    0.09  146.90
 -37  -7  34    0.22   52.08
 -37   7  35   -0.50  105.94
  37  -7 -35    4.33  103.47
  37   7 -35    0.73   22.21
  37   7 -35    2.44  139.93
 -37  -7  35   -0.17   51.08
 -37   7  36    3.78  103.68
  37  -7 -36    3.68  103.12
  37   7 -36   -1.38   22.59
  37   7 -36   11.52  136.80
 -37  -7  36    1.16   49.69
 -37   7  37    1.40  101.24
  37  -7 -37    2.02  106.89
  37   7 -37    0.18   24.34
  37   7 -37    3.26  133.99
 -37  -7  37    1.68   48.19
 -37   7  38    0.58   97.93
  37  -7 -38   -2.33  107.75
  37   7 -38    0.02   23.85
  37   7 -38    9.30  130.97
 -37  -7  38   -0.24   47.16
  37  -8  -1   -1.06   27.79
  37  -8  -1   29.42  548.32
  37   8  -1   -6.79  710.72
 -37  -8   1   -0.48   31.97
 -37   8   2    0.00   47.44
  37  -8  -2    0.55   29.08
  37  -8  -2   -4.24  483.33
  37   8  -2   -5.68  649.12
 -37   8   3   12.14   54.57
  37  -8  -3   -1.54   31.30
  37  -8  -3    6.81  428.23
  37   8  -3   39.22  608.21
 -37  -8   3   -0.51   28.82
 -37   8   4    8.19   55.01
  37  -8  -4    2.71   33.32
  37  -8  -4   32.37  386.85
  37   8  -4  -37.04  575.51
 -37  -8   4    0.71   27.11
 -37   8   5    3.56   54.24
  37  -8  -5    0.16   35.71
  37  -8  -5   -4.56  337.12
  37   8  -5   -4.26  526.87
 -37  -8   5   -0.10   26.08
 -37   8   6    4.38   54.24
  37  -8  -6   -0.53   38.48
  37  -8  -6  -20.14  266.73
  37   8  -6    5.21  490.13
 -37  -8   6   -0.18   25.07
 -37   8   7    2.40   53.91
  37  -8  -7    2.37   39.04
  37  -8  -7   -3.91  226.11
  37   8  -7    0.00  419.73
 -37  -8   7    0.97   24.31
 -37   8   8    7.11   53.27
 -37  -8   8    0.84   24.09
 -37   8   9    5.26   53.63
  37  -8  -9    1.72   48.55
 -37  -8   9    1.10   23.88
 -37   8  10    1.90   53.20
  37  -8 -10    0.23   50.95
  37   8 -10    3.82  365.04
 -37  -8  10    0.57   23.86
 -37   8  11    0.72   53.45
  37  -8 -11   -0.16   54.80
  37   8 -11   -7.60  338.15
 -37  -8  11    0.81   23.60
 -37   8  12   -0.66   53.47
  37  -8 -12   -1.85   58.53
  37   8 -12   -3.11  313.62
 -37  -8  12    0.13   23.91
 -37   8  13   -1.43   54.01
  37  -8 -13    1.39   63.41
  37   8 -13   -7.19  293.96
 -37  -8  13    0.77   23.38
  37  -8 -14    5.08   68.28
  37   8 -14   -7.60  276.00
 -37  -8  14    0.72   23.58
  37  -8 -15    1.69   73.05
 -37  -8  15    0.10   23.77
  37  -8 -16    6.05   77.39
 -37   8  17  -26.14  437.26
  37  -8 -17    1.02   82.03
 -37   8  18   -0.15  191.25
  37   8 -18    5.96   16.48
  37   8 -18   15.60  232.76
 -37  -8  18   -0.55   18.78
 -37   8  19    5.45  204.65
  37   8 -19   -2.64   34.61
  37   8 -19    7.31  225.72
 -37  -8  19    1.96   16.34
 -37   8  20   -2.79  209.51
  37  -8 -20   -0.25   90.24
  37   8 -20    1.72   37.70
  37   8 -20    0.00  208.36
 -37  -8  20   -1.35   52.41
 -37   8  21   -5.10  194.59
  37  -8 -21    2.86   93.68
  37   8 -21   -1.52   40.61
  37   8 -21   -4.52  201.45
 -37  -8  21    2.40   52.90
 -37   8  22    0.92  181.56
  37  -8 -22    2.39   95.36
  37   8 -22   -2.57   43.11
  37   8 -22   -1.52  194.69
 -37  -8  22    2.23   51.39
 -37   8  23    7.10  168.66
  37  -8 -23   -4.42   98.27
  37   8 -23    1.25   45.60
  37   8 -23   -9.73  189.20
 -37  -8  23   -2.65   49.96
 -37   8  24    4.00  159.88
  37   8 -24   -7.34  182.67
 -37  -8  24   -1.31   48.73
 -37   8  25    3.17  151.55
  37  -8 -25    0.00  103.47
  37   8 -25    8.92  175.90
 -37  -8  25   -1.63   47.66
 -37   8  26   -3.55  141.84
  37  -8 -26    0.00  104.20
  37   8 -26   -3.35  172.71
 -37  -8  26    0.02   46.52
 -37   8  27   -3.38  136.59
  37  -8 -27   -3.45  109.36
  37   8 -27    7.18  170.53
 -37  -8  27   -0.07   45.80
 -37   8  28    1.84  130.03
  37  -8 -28   -3.11  113.72
  37   8 -28   -3.00  163.35
 -37  -8  28    1.24   45.69
 -37   8  29   -1.00  125.54
  37  -8 -29   -8.99  112.34
  37   8 -29    2.61  160.18
 -37  -8  29    1.80   46.90
 -37   8  30   -2.73  118.81
  37  -8 -30   -2.20  112.67
  37   8 -30    0.27  156.97
 -37  -8  30   -2.28   46.69
 -37   8  31    0.00  117.54
  37  -8 -31    0.00  115.49
  37   8 -31   -8.07  152.66
 -37  -8  31   -0.35   46.33
 -37   8  32    3.22  113.05
 -37  -8  32    1.89   46.12
 -37   8  33   -4.49  111.88
 -37  -8  33    2.20   45.26
 -37   8  34    0.13  105.81
  37  -8 -34   -1.26  121.78
  37   8 -34   11.89  135.04
 -37  -8  34    0.51   44.55
 -37   8  35    0.00  104.58
  37  -8 -35   -0.76  120.66
  37   8 -35    2.20  132.90
 -37  -8  35   -0.24   43.25
  37   8 -36    9.07  129.46
 -37   9   1    6.54   62.65
  37   9  -1   14.07  670.66
 -37   9   2    9.42   63.37
  37  -9  -2   -0.57   31.24
  37   9  -2    2.00  626.50
 -37  -9   2    1.08   35.02
 -37   9   3    9.50   62.59
  37  -9  -3    0.17   33.42
  37   9  -3    2.53  581.98
 -37  -9   3   -0.40   32.51
 -37   9   4    8.00   62.96
  37  -9  -4   -0.19   37.26
  37  -9  -4  -20.09  391.60
  37   9  -4   10.08  532.49
 -37  -9   4   -0.29   30.47
 -37   9   5    7.35   62.20
  37  -9  -5    1.55   39.95
  37  -9  -5   -3.13  327.64
  37   9  -5    0.50  494.63
 -37  -9   5    0.31   28.26
 -37   9   6   12.12   61.91
  37  -9  -6   -0.25   43.54
  37  -9  -6   11.11  250.18
  37   9  -6   -1.02  446.49
 -37  -9   6    0.63   26.95
 -37   9   7   10.52   61.26
  37  -9  -7    0.31   48.15
  37  -9  -7  -28.77  606.47
  37   9  -7    5.70  414.21
 -37  -9   7   -0.63   25.53
 -37   9   8    7.70   61.53
  37  -9  -8    4.76   51.94
  37   9  -8    4.39  381.63
 -37  -9   8    0.84   24.45
 -37   9   9   14.72   61.17
  37   9  -9   -0.79  358.98
 -37  -9   9    0.03   24.06
 -37   9  10   13.63   60.80
  37  -9 -10   -0.23   62.68
  37   9 -10    4.37  336.89
 -37  -9  10   -0.13   23.46
 -37   9  11   10.06   61.69
  37  -9 -11    0.68   68.03
  37   9 -11   -1.03  315.04
 -37  -9  11   -0.07   22.80
  37  -9 -12    2.81   73.72
 -37  -9  12    0.24   22.97
  37  -9 -13   -0.60   78.83
 -37  -9  13    0.15   22.83
  37  -9 -14    5.86   83.68
 -37  -9  14   -0.22   22.26
  37  -9 -15   -2.13   88.52
  37   9 -15  -11.25  241.97
  37  -9 -16   -1.67   93.05
 -37   9  17    0.00  143.17
  37  -9 -17    0.82   98.79
 -37  -9  17    0.88   22.65
  37  -9 -18    6.63  103.26
 -37  -9  18    0.35   22.72
  37  -9 -19    3.15  106.92
  37   9 -19    2.08   41.60
  37   9 -19   13.47  212.86
 -37  -9  19    0.31   22.67
  37   9 -20   -0.27  207.58
 -37  -9  20    0.09   23.31
  37   9 -21    2.63  199.17
 -37  -9  21   -0.18   21.40
  37   9 -22    7.35  192.57
 -37  -9  22    0.41   20.01
  37  -9 -23   -3.18  120.32
  37   9 -23   -3.11  186.04
 -37  -9  23    0.49   17.46
  37  -9 -24    0.00  122.24
  37   9 -24    3.60  179.21
 -37  -9  24    0.48   15.37
  37  -9 -25   -4.74  124.88
  37   9 -25   -6.38  174.59
  37  -9 -26   -7.65  127.12
  37   9 -26   -4.02  168.56
  37  -9 -27   -1.60  131.08
  37   9 -27    5.60  164.52
 -37   9  28    0.00  117.46
  37  -9 -28   -7.04  135.31
  37   9 -28   -2.90  160.11
 -37   9  29    3.20  125.98
  37  -9 -29    2.90  133.93
  37   9 -29   -4.69  151.02
 -37   9  30    4.42  119.98
  37  -9 -30   -6.27  139.82
  37   9 -30   -1.20  147.43
 -37   9  31   -4.22  117.23
  37  -9 -31    0.72  140.67
  37   9 -31    5.80  142.34
  37   9 -32   -0.49  139.55
 -37  10   7    5.17   66.59
  37  10  -7   11.20  384.50
 -37  10   8    7.83   66.76
  37  10  -8   26.25  359.44
 -37  10   9    4.07   66.81
  37 -10  -9   -3.50   71.44
  37  10  -9  -11.56  331.37
 -37 -10   9    0.96   25.65
  37  10 -10    1.52  312.61
 -37 -10  10    0.22   24.51
  37 -10 -11    0.05   84.93
  37  10 -11    6.36  295.06
 -37 -10  11   -0.60   23.84
  37 -10 -12    7.08   89.89
  37  10 -12   18.68  281.59
 -37 -10  12    0.07   22.71
  37 -10 -13   -2.42   96.22
  37  10 -13    1.97  265.71
 -37 -10  13    0.25   22.28
  37 -10 -14    0.92  101.77
  37  10 -14    5.63  256.18
  37 -10 -15    1.37  107.35
  37  10 -15   11.14  244.02
 -37 -10  15    0.00   19.98
  37 -10 -16   -1.80  112.14
  37  10 -16    1.61  231.89
 -37 -10  16    0.24   21.58
 -37  10  17   -0.90  183.25
  37 -10 -17    0.20  119.07
  37  10 -17  -13.64  224.74
 -37 -10  17    0.83   21.38
 -37  10  18    6.53  215.10
  37 -10 -18    1.14  121.60
 -37 -10  18    0.14   21.38
 -37  10  19   -8.74  222.27
 -37 -10  19    0.00   21.60
 -37  10  20    2.68  205.94
  37 -10 -20   -2.15  133.97
 -37 -10  20    0.44   21.36
 -37  10  21    0.00  188.22
 -37 -10  21   -0.40   21.77
 -37  10  22    0.67  177.55
 -37 -10  22    1.43   21.85
 -37  10  23   -7.14  167.72
  37 -10 -23    6.41  142.17
 -37 -10  23   -0.09   21.63
 -37  10  24   -1.78  157.34
  37 -10 -24   -6.82  144.00
 -37 -10  24   -0.13   21.55
  37 -10 -25   -1.18  153.19
 -37 -10  25   -0.74   22.00
  37  10 -27    5.25  142.68
 -36   0   1   -0.60   59.50
  36   0  -1   -1.74  317.87
 -36   0   2    3.37   51.48
  36   0  -2   13.81  288.39
 -36   0   3  -21.26  134.27
  36   0  -3    0.10  261.43
  36   0  -4    0.64   21.71
  36   0  -4   -8.96  234.50
  36   0  -5    1.28   25.06
  36   0  -5    5.32  197.20
  36   0  -6    0.64   30.06
  36   0  -6    0.00  171.38
  36   0  -7  -29.35  313.41
  36   0  -9    1.38   31.39
  36   0 -10    6.52   32.62
  36   0 -11    0.94   32.71
  36   0 -12    5.05   33.43
  36   0 -13    0.00   33.09
  36   0 -14    9.30   34.90
 -36   0  15   -2.65  141.80
  36   0 -15    0.07   34.95
 -36   0  16   -0.56  163.49
  36   0 -16    0.79   35.07
 -36   0  17    0.00  172.91
  36   0 -17   -0.22   35.23
 -36   0  18   14.59  161.28
  36   0 -18    4.92   35.70
 -36   0  19    2.23  153.13
  36   0 -19    0.00   35.53
 -36   0  20    5.26  146.08
  36   0 -20    4.21   35.47
 -36   0  21    3.92  140.04
 -36   0  22    9.03  131.12
 -36   0  23   -2.02  125.63
  36   0 -23   -0.23    5.91
  36   0 -23    0.33   36.03
 -36   0  24   -4.60  122.30
  36   0 -24    0.02   13.66
  36   0 -24    0.55   36.77
 -36   0  25   -0.41  115.10
  36   0 -25   -0.07   35.34
 -36   0  26    0.01  112.36
  36   0 -26   -0.08   36.64
 -36   0  27    1.74  109.02
  36   0 -27    2.06   17.23
  36   0 -27   -0.21   36.58
 -36   0  28    2.74  108.37
  36   0 -28    0.36   19.51
  36   0 -28    0.45   37.36
 -36   0  29    3.03  109.47
  36   0 -29    1.38   21.60
  36   0 -29   -0.27   37.55
 -36   0  30   -0.75  109.19
  36   0 -30    3.24   23.93
  36   0 -30   -1.07   37.72
 -36   0  31   -1.83  106.59
  36   0 -31    2.48   25.65
  36   0 -31    0.15   36.81
 -36   0  32   -1.59  103.07
  36   0 -32   -2.71   27.06
  36   0 -32    0.05   37.23
 -36   0  33   -0.34   98.60
  36   0 -33   -0.85   28.45
  36   0 -33   -1.40   38.02
 -36   0  34    0.41   97.89
  36   0 -34   -1.33   29.68
 -36   0  35    4.09   93.71
 -36   0  36   -1.05   91.75
  36   0 -36    0.52   38.62
 -36   0  37    2.65   87.89
 -36   0  38    2.83   84.46
  36   0 -39   -0.12   36.62
  36   0 -40   -1.09   36.89
 -36   0  41    1.22   71.97
  36   0 -41   -2.02   35.57
 -36   0  42   -0.22   68.96
  36   0 -42    1.26   36.12
 -36   0  43   -0.59   66.60
  36   0 -43    1.38   35.31
 -36   0  44    0.48   63.82
  36   0 -44    2.30   35.89
 -36   0  45    0.69   62.10
  36   0 -45    0.03   35.15
 -36   0  46   -0.32   59.12
  36   0 -46   -0.30   34.66
  36   0 -47   -1.23   34.31
 -36   1   1   -1.05   76.01
  36  -1  -1   -9.52  331.54
  36   1  -1   15.02  308.84
 -36   1   2   -0.48   74.73
  36  -1  -2    0.81   21.36
  36  -1  -2  -18.17  307.47
  36   1  -2   -1.92  276.38
 -36   1   3   -1.18   74.37
  36  -1  -3    0.62   26.77
  36  -1  -3  -24.80  275.89
  36   1  -3  -23.76  245.58
 -36   1   4   -0.40   69.01
  36  -1  -4    0.00   29.31
  36  -1  -4   -7.71  249.16
  36   1  -4   12.08  223.05
 -36   1   5    0.02   68.99
  36  -1  -5   -0.60   30.10
  36  -1  -5    9.20  226.10
  36   1  -5   13.60  180.14
 -36   1   6   -0.88   69.77
  36  -1  -6    1.01   30.59
  36  -1  -6   -0.36  194.46
  36   1  -6   10.73  130.46
 -36   1   7    1.82   64.40
  36  -1  -7    0.22   31.18
  36  -1  -7   -3.27  149.35
 -36   1   8    1.61   64.35
  36  -1  -8    1.73   31.75
  36   1  -8    0.13   27.94
 -36   1   9    4.74   65.43
  36   1  -9    3.39   30.90
 -36   1  10    2.15   64.87
  36  -1 -10   -0.17   33.04
  36   1 -10    0.29   31.36
 -36   1  11   -0.50   57.67
  36  -1 -11    2.41   33.38
  36   1 -11    3.44   31.82
 -36   1  12    3.23   57.25
  36  -1 -12    2.08   34.35
  36   1 -12    0.26   32.45
 -36   1  13    1.62   57.29
  36  -1 -13    0.30   35.03
  36   1 -13    0.63   32.44
 -36   1  14   -1.65   57.14
  36  -1 -14    3.03   35.48
  36   1 -14    2.55   32.90
 -36  -1  14   -1.54  130.72
  36  -1 -15    1.00   36.29
  36   1 -15    0.13   32.81
 -36  -1  15    1.07  158.11
 -36   1  16   -2.79  147.87
  36  -1 -16   -0.10   36.21
  36   1 -16   -0.46   33.56
 -36  -1  16   -8.59  165.82
 -36   1  17    8.76   59.37
 -36   1  17    0.78  175.22
  36  -1 -17    1.97   36.22
  36   1 -17    0.33   33.39
 -36  -1  17   -1.08  153.76
 -36   1  18   11.43   59.44
 -36   1  18   -0.23  181.22
  36  -1 -18    1.54   37.05
  36   1 -18    0.69   34.00
 -36  -1  18    0.62  145.75
 -36   1  19    4.25   59.47
 -36   1  19   -2.75  170.13
  36  -1 -19    0.04   36.90
  36   1 -19    0.00   34.08
  36   1 -19  127.39  638.53
 -36  -1  19    2.86  136.79
 -36   1  20    0.16   58.16
 -36   1  20   -4.92  158.82
  36  -1 -20    0.50   37.57
  36   1 -20  -63.89  591.76
 -36  -1  20    1.62  130.27
 -36   1  21    1.00   57.75
 -36   1  21    0.73  152.34
  36  -1 -21   -1.65   10.85
  36  -1 -21    1.91   37.49
 -36  -1  21   -0.30  125.83
 -36   1  22   -1.59   55.72
 -36   1  22    4.41  145.22
  36  -1 -22    0.68   13.09
  36   1 -22    0.06   34.90
 -36  -1  22   -1.48  121.13
 -36   1  23    1.58   54.21
 -36   1  23    0.55  140.47
  36   1 -23    1.94    7.19
  36   1 -23    0.37   35.02
  36   1 -23   11.62  216.10
 -36  -1  23   -2.32  115.59
 -36   1  24   -2.58   52.40
 -36   1  24    1.01  133.49
  36  -1 -24   -0.29   14.50
  36  -1 -24   -1.19   37.66
  36   1 -24   -0.35   12.51
  36   1 -24   -0.04   35.01
  36   1 -24  -11.52  208.86
 -36  -1  24    2.72  110.12
 -36   1  25    9.14  122.24
 -36   1  25    0.95   50.48
 -36   1  25    5.98  130.84
  36  -1 -25   -1.55   37.89
  36   1 -25    0.00   33.89
  36   1 -25  -25.64  201.97
 -36  -1  25   -0.13  108.82
 -36   1  26   11.79   48.10
 -36   1  26   -0.32  123.66
  36  -1 -26    2.94   16.54
  36  -1 -26    0.09   38.30
  36   1 -26    0.82   35.34
  36   1 -26   -9.00  195.60
 -36  -1  26   -1.72  105.16
 -36   1  27    0.22   57.91
 -36   1  27    1.18  120.18
  36  -1 -27    1.02   17.43
  36  -1 -27    0.00   37.56
  36   1 -27    2.99   19.72
  36   1 -27    1.15   35.40
  36   1 -27   -4.35  189.85
 -36  -1  27    2.43  102.02
 -36   1  28    4.02   60.75
 -36   1  28    4.28  116.84
  36  -1 -28    1.42   18.08
  36  -1 -28   -0.08   39.12
  36   1 -28    0.43   22.63
  36   1 -28    1.67   35.52
  36   1 -28    5.54  188.76
 -36  -1  28    0.30  100.80
 -36   1  29   -0.10   70.50
 -36   1  29    0.88  113.99
  36  -1 -29    0.03   19.17
  36  -1 -29    1.49   39.42
  36   1 -29    0.63   25.29
  36   1 -29    1.36   35.63
  36   1 -29   -7.72  187.05
 -36  -1  29   -1.10   98.36
 -36   1  30    5.90   73.19
 -36   1  30    5.57  110.78
  36  -1 -30    4.55   20.55
  36  -1 -30    0.74   38.83
  36   1 -30    0.42   27.64
  36   1 -30    0.00   35.76
  36   1 -30   15.07  184.24
 -36  -1  30    0.32   98.39
 -36   1  31    7.88   79.62
 -36   1  31    1.00  109.69
  36  -1 -31    1.36   22.24
  36  -1 -31   -1.37   40.27
  36   1 -31    1.51   30.19
  36   1 -31    0.78   36.12
 -36  -1  31    2.40   97.86
 -36   1  32    0.21  105.50
  36  -1 -32   -0.63   23.46
  36  -1 -32   -0.35   40.18
  36   1 -32    0.36   31.89
  36   1 -32   -0.99   36.02
 -36  -1  32    9.48   97.60
 -36   1  33    1.37  102.49
  36  -1 -33    0.49   24.53
  36  -1 -33   -1.60   41.72
  36   1 -33    0.04   33.58
  36   1 -33   -0.99   35.79
 -36  -1  33    1.21   94.56
 -36   1  34   -0.96  102.15
  36   1 -34   -0.68   34.91
 -36  -1  34    0.00   91.45
 -36   1  35    4.65   97.70
  36   1 -35    0.00   32.61
 -36  -1  35    3.46   87.69
 -36   1  36    0.63   92.83
  36  -1 -36   -0.11   40.85
 -36  -1  36    2.71   85.04
 -36   1  37   -2.36   90.82
  36  -1 -37    0.03   41.59
  36   1 -37    0.00   31.07
 -36  -1  37    1.85   82.25
  36   1 -38    1.27   34.72
 -36  -1  38    1.42   78.58
 -36   1  39    0.00   76.40
  36   1 -39   -0.72   34.04
 -36  -1  39    0.80   75.66
 -36   1  40    1.07   78.43
  36  -1 -40    0.00   40.11
  36   1 -40    1.48   33.98
 -36  -1  40    2.17   69.98
 -36   1  41   -2.20   74.41
  36  -1 -41   -2.15   40.52
  36   1 -41   -1.41   33.79
 -36   1  42    0.92   72.03
  36  -1 -42    3.21   40.43
  36   1 -42    2.76   33.62
 -36  -1  42    0.15   66.10
 -36   1  43    0.37   69.31
  36  -1 -43    0.28   39.66
  36   1 -43   -0.98   32.49
 -36  -1  43   -2.16   64.47
 -36   1  44   -1.57   66.67
  36  -1 -44   -2.83   39.62
  36   1 -44    0.74   33.25
 -36  -1  44   -0.85   61.48
 -36   1  45    0.00   63.62
  36  -1 -45   -0.15   39.22
  36   1 -45    1.96   32.67
 -36  -1  45    2.80   58.91
 -36   1  46   -1.92   60.45
  36  -1 -46   -0.19   38.94
  36   1 -46   -0.27   31.66
 -36  -1  46   -0.23   56.39
 -36   2   1    2.59   73.60
  36  -2  -1   -0.11   23.47
  36  -2  -1  -31.62  344.20
  36   2  -1   12.47  296.29
 -36  -2   1   -2.24   14.93
 -36   2   2   -1.22   73.24
  36  -2  -2   -1.06   28.31
  36  -2  -2  -18.35  310.14
  36   2  -2   37.88  252.56
 -36   2   3    0.79   72.81
  36  -2  -3    0.61   29.15
  36  -2  -3  -14.07  289.82
 -36   2   4    1.28   71.99
  36  -2  -4    0.08   30.52
  36  -2  -4   25.17  261.83
 -36   2   5    0.97   71.37
  36  -2  -5    0.61   30.17
  36  -2  -5   22.01  235.29
 -36   2   6   -2.64   71.53
  36  -2  -6   -0.57   31.00
  36  -2  -6    4.23  214.88
 -36   2   7    1.27   72.94
  36  -2  -7   -0.23   31.88
  36  -2  -7   -9.69  170.98
 -36   2   8    3.50   72.64
  36  -2  -8    3.37   33.13
  36  -2  -8  -12.79  128.20
 -36   2   9    1.12   72.19
  36  -2  -9    2.10   34.21
  36   2  -9    0.67   22.70
  36   2  -9   30.20  276.23
 -36   2  10    0.70   72.14
  36   2 -10   -0.31   25.57
  36   2 -10   -7.88  316.17
 -36   2  11    0.65   71.57
  36  -2 -11    1.39   35.02
  36   2 -11    4.43   30.94
  36   2 -11    0.11  309.35
 -36   2  12   -1.49   72.55
  36  -2 -12   -0.10   35.14
  36   2 -12    0.00   30.88
  36   2 -12  -10.24  346.05
  36  -2 -13    2.08   35.74
  36   2 -13    3.12   31.69
  36   2 -13   -6.87  344.32
 -36  -2  13    5.82  124.56
  36  -2 -14    0.36   36.71
  36   2 -14   -0.27   31.10
  36   2 -14    6.05  335.25
 -36  -2  14    1.68  147.68
 -36   2  15   -2.97   71.10
  36  -2 -15    0.58   37.35
  36   2 -15    0.13   32.12
  36   2 -15   -2.09  339.19
 -36  -2  15   -1.44  149.26
 -36   2  16   -3.58   72.16
 -36   2  16   73.43  381.39
  36  -2 -16   -1.20   37.41
  36   2 -16    1.45   32.40
  36   2 -16   25.41  366.74
 -36  -2  16    2.76  140.30
 -36   2  17    7.54   72.18
 -36   2  17   14.63  172.70
  36  -2 -17   11.86   38.62
  36   2 -17   11.01   33.41
  36   2 -17   25.53  364.99
 -36  -2  17   13.42  135.97
 -36   2  18    1.23   71.97
 -36   2  18    2.32  196.91
  36  -2 -18    0.83   38.98
  36   2 -18    1.28   33.40
  36   2 -18   21.92  366.47
 -36  -2  18    6.39  130.05
 -36   2  19    6.77   71.61
 -36   2  19    1.16  183.92
  36  -2 -19   -1.28    9.55
  36  -2 -19    5.68    7.19
  36  -2 -19    1.74   39.17
  36   2 -19   -3.82  361.65
 -36  -2  19    3.11  127.00
 -36   2  20   21.95   28.56
 -36   2  20   14.43   70.48
 -36   2  20    3.66  172.82
  36  -2 -20    0.21   39.85
  36   2 -20    0.00   30.99
  36   2 -20   20.71  388.27
 -36  -2  20    5.05  121.35
 -36   2  21   12.35   68.82
 -36   2  21    6.02  164.54
  36  -2 -21    1.92    9.03
  36  -2 -21    0.39   40.33
  36   2 -21    0.18   33.38
  36   2 -21   40.74  387.04
 -36  -2  21    6.28  118.00
 -36   2  22    7.65   48.65
 -36   2  22    7.20   66.97
 -36   2  22    2.25  158.81
  36  -2 -22   -0.18   15.63
  36  -2 -22    1.63   40.16
  36   2 -22    0.56   33.74
 -36  -2  22    0.58  104.59
 -36   2  23    6.06   52.40
 -36   2  23   13.08   65.10
 -36   2  23    3.54  150.64
  36  -2 -23    1.43   37.82
  36   2 -23    5.29   33.95
 -36   2  24    6.98   60.88
 -36   2  24   -2.19  142.43
  36   2 -24    2.60    5.07
  36   2 -24    1.97   34.04
 -36   2  25    2.54   69.55
 -36   2  25    1.71  134.50
  36  -2 -25    0.78   17.40
  36  -2 -25   -2.45   42.32
  36   2 -25   -0.84   34.27
  36   2 -25   46.25  355.69
 -36   2  26    1.74   71.79
 -36   2  26    0.00  129.68
  36  -2 -26    0.99   18.13
  36  -2 -26    0.74   41.84
  36   2 -26    1.88   34.01
  36   2 -26   22.09  345.93
 -36   2  27    0.07   74.87
 -36   2  27    3.05  123.98
  36  -2 -27    2.47   18.69
  36  -2 -27    1.11   42.51
  36   2 -27    2.23   23.89
  36   2 -27    1.96   33.69
  36   2 -27    3.60  335.15
 -36   2  28    1.15   77.13
 -36   2  28    1.87  118.61
  36  -2 -28   -0.43   18.82
  36  -2 -28    1.99   42.75
  36   2 -28    1.84   27.29
  36   2 -28    0.48   34.53
  36   2 -28   -8.92  323.05
 -36   2  29    6.70   79.94
 -36   2  29   -1.14  114.23
  36  -2 -29    4.93   19.21
  36  -2 -29   -0.27   43.70
  36   2 -29    1.38   30.36
  36   2 -29   -0.12   34.72
  36   2 -29  -18.33  312.38
 -36   2  30    7.15   79.36
 -36   2  30   -0.66  108.71
  36  -2 -30   -0.67   19.43
  36  -2 -30   -0.60   43.39
  36   2 -30    0.00   32.99
  36   2 -30   -0.40   34.68
 -36   2  31    1.87  108.14
  36  -2 -31    0.02   19.85
  36  -2 -31    0.49   44.27
  36   2 -31    1.46   35.20
  36   2 -31   -1.13   34.02
  36   2 -31    0.00  295.47
 -36   2  32    0.50  106.14
  36  -2 -32   -0.15   20.43
  36  -2 -32    0.18   44.48
  36   2 -32    2.59   37.29
  36   2 -32   -0.70   34.18
  36   2 -32    2.72  290.03
 -36   2  33    1.59  103.90
  36  -2 -33   -0.85   21.62
  36  -2 -33   -1.64   44.72
  36   2 -33    4.12   38.63
 -36   2  34   -0.47  101.54
 -36   2  35   -2.68   99.34
  36  -2 -35   -0.13   44.59
 -36  -2  35    0.00   77.70
  36  -2 -36    1.67   47.06
  36   2 -36    0.00   33.07
 -36  -2  36   -1.73   77.03
  36  -2 -37    0.00   47.03
  36   2 -37    0.51   33.55
 -36   2  38    1.83   85.26
  36  -2 -38    1.37   47.77
  36   2 -38    2.98   32.94
 -36  -2  38    0.15   73.56
 -36   2  39   -0.71   83.88
  36   2 -39   -0.26   32.93
 -36  -2  39   -1.59   69.33
 -36   2  40    1.66   79.89
  36   2 -40    1.05   31.50
 -36  -2  40   -2.07   67.31
 -36   2  41   -0.79   76.12
  36  -2 -41    1.20   46.63
  36   2 -41   -0.72   32.16
 -36  -2  41    0.73   63.79
 -36   2  42   -2.67   73.46
  36  -2 -42    0.09   45.41
  36   2 -42   -0.80   32.01
 -36   2  43    3.52   71.63
  36  -2 -43   -0.26   46.42
  36   2 -43    1.54   32.05
 -36  -2  43    1.87   62.07
 -36   2  44    0.29   68.19
  36  -2 -44   -1.11   44.71
  36   2 -44    1.34   31.40
 -36  -2  44    1.64   59.59
 -36   2  45    0.00   63.08
  36  -2 -45    1.23   44.98
  36   2 -45    0.65   30.72
 -36  -2  45   -2.30   57.34
 -36   2  46    0.00   56.95
  36  -2 -46    2.76   44.13
  36   2 -46   -0.32   30.57
 -36  -2  46    1.01   54.78
 -36   3   1   -1.85   71.64
  36   3  -1  -24.29  271.98
 -36  -3   1    0.19   22.06
 -36   3   2   -0.04   71.06
  36  -3  -2    0.50   28.66
  36   3  -2    0.00  315.08
  36   3  -2  -11.71  226.39
 -36  -3   2   -0.08   18.84
 -36   3   3   -0.24   70.50
  36  -3  -3   -2.16   29.34
  36   3  -3  -20.75  361.00
  36   3  -3  -10.76  191.19
 -36  -3   3   -0.79   15.15
 -36   3   4    1.18   70.72
  36  -3  -4    0.38   30.41
  36   3  -4   -1.45  354.14
  36   3  -4  -20.71  338.70
 -36   3   5    0.47   69.35
  36  -3  -5   -0.32   31.36
  36   3  -5   -9.92  394.79
 -36   3   6   -1.86   69.40
  36  -3  -6    1.21   32.39
  36   3  -6   33.60  388.05
 -36   3   7   -0.04   69.24
  36  -3  -7   -0.72   32.44
  36   3  -7  -41.70  427.03
 -36   3   8    0.42   68.98
  36  -3  -8    1.70   34.20
  36  -3  -8    0.00  145.41
 -36   3   9    3.54   68.85
  36  -3  -9   -0.46   34.49
 -36   3  10    4.58   69.70
  36  -3 -10   -0.01   36.23
  36   3 -11   42.40  445.44
 -36  -3  11   33.17  288.29
  36  -3 -12    0.11   36.33
  36   3 -12    2.01   23.10
  36   3 -12    0.00  438.53
 -36  -3  12    1.16  134.19
 -36   3  13    0.00   65.12
  36  -3 -13    0.00   37.13
  36   3 -13   -0.14   25.89
  36   3 -13  -20.08  433.74
 -36  -3  13    6.32  143.64
 -36   3  14    0.60   67.69
  36  -3 -14   -0.46   37.99
  36   3 -14   -0.27   28.38
  36   3 -14  -28.74  428.22
 -36  -3  14   -4.68  143.92
 -36   3  15   -0.69   66.38
  36  -3 -15    0.86   38.75
  36   3 -15   -1.48   31.30
  36   3 -15   13.42  413.84
 -36  -3  15   -1.26  133.88
 -36   3  16    5.19   19.24
 -36   3  16    4.80   65.84
  36  -3 -16    6.17    4.14
  36  -3 -16    1.39   40.04
  36   3 -16    2.85   31.54
  36   3 -16   34.35  410.37
 -36  -3  16    6.95  126.53
 -36   3  17    0.74   64.37
 -36   3  17   -5.25  159.62
  36  -3 -17    9.84    5.40
  36  -3 -17    0.93   39.74
  36   3 -17    0.17   31.30
  36   3 -17  -24.80  396.32
 -36  -3  17   -0.37  119.35
 -36   3  18   -7.84   63.41
 -36   3  18   -3.98  189.47
  36  -3 -18    3.54    8.92
  36  -3 -18    1.10   41.44
  36   3 -18   22.91  393.06
 -36  -3  18   -0.10  114.13
 -36   3  19   -6.43   62.62
 -36   3  19   -1.84  192.79
  36  -3 -19    2.79   15.02
  36  -3 -19    1.97   41.67
  36   3 -19   -0.64   32.19
  36   3 -19   28.37  379.18
 -36  -3  19   -1.86  108.70
 -36   3  20    3.72   52.70
 -36   3  20   -6.16   61.08
 -36   3  20   -6.76  181.12
  36  -3 -20    0.64   43.15
  36   3 -20   -0.40   32.17
  36   3 -20  -11.28  370.18
 -36  -3  20   -0.10  106.98
 -36   3  21    0.40   55.67
 -36   3  21   -5.93   58.04
 -36   3  21    0.00  164.87
  36  -3 -21    0.12   44.26
  36   3 -21    1.51   32.59
  36   3 -21   16.62  360.50
 -36  -3  21   -1.72  103.39
 -36   3  22    1.98   58.64
 -36   3  22   -4.25   55.04
 -36   3  22    0.00  142.16
  36  -3 -22   -0.39   44.50
  36   3 -22    1.79   32.98
  36   3 -22   22.31  346.15
 -36  -3  22    3.40   98.80
 -36   3  23    0.97   60.79
  36  -3 -23    4.54   18.31
  36  -3 -23    0.04   45.05
  36   3 -23    0.10    6.51
  36   3 -23   -1.28   32.57
  36   3 -23   -1.67  336.18
 -36  -3  23    1.98   99.35
 -36   3  24    1.70   63.37
  36  -3 -24   -0.10   18.71
  36  -3 -24   -0.77   46.54
  36   3 -24    0.47   32.79
 -36  -3  24   -1.48   95.91
 -36   3  25    4.76   65.17
  36  -3 -25    1.86   19.00
  36   3 -25    4.22   32.31
 -36  -3  25    4.92   94.82
 -36   3  26    2.97   67.88
  36  -3 -26    0.37   19.35
  36  -3 -26    1.14   47.06
  36   3 -26    4.42   26.34
  36   3 -26    1.75   32.98
 -36  -3  26    1.33   93.37
 -36   3  27    0.65   69.82
  36  -3 -27    1.45   19.78
  36  -3 -27    0.44   48.67
  36   3 -27   -0.68   30.11
  36   3 -27    1.50   33.17
  36   3 -27   16.86  279.47
 -36  -3  27   -0.72   92.25
 -36   3  28   -0.52   72.26
  36  -3 -28    3.08   20.19
  36  -3 -28    0.00   48.41
  36   3 -28    1.88   33.03
  36   3 -28    0.10   33.27
  36   3 -28   19.26  269.00
 -36  -3  28    1.42   89.29
  36  -3 -29   -0.81   20.10
  36  -3 -29    0.52   49.44
  36   3 -29   -0.64   35.64
  36   3 -29    0.08   32.00
  36   3 -29   13.21  255.97
 -36  -3  29   -1.37   87.82
  36  -3 -30    0.76   19.90
  36  -3 -30   -1.01   49.38
  36   3 -30    1.23   37.98
  36   3 -30    2.25   33.34
  36   3 -30   -1.23  242.71
 -36  -3  30    2.14   82.16
  36  -3 -31    0.98   19.62
  36  -3 -31    0.66   51.54
  36   3 -31   -0.26   40.08
  36   3 -31   -1.63   32.95
  36   3 -31    9.47  230.03
 -36  -3  31   -1.97   80.19
  36  -3 -32   -0.44   52.66
  36   3 -32    3.59   41.77
  36   3 -32   -4.48  215.18
 -36  -3  32   -0.71   79.65
  36   3 -33    2.15   43.23
  36   3 -33    2.11  203.55
 -36  -3  33    2.02   78.52
 -36  -3  34    0.74   78.14
  36  -3 -35    1.95   53.79
  36   3 -35   -0.75   32.32
 -36  -3  35   -0.10   76.37
 -36   3  36    0.64   98.07
  36  -3 -36    0.05   54.08
  36   3 -36    0.21   31.35
 -36  -3  36   -1.07   73.86
 -36   3  37    1.39   94.56
  36  -3 -37   -0.70   54.40
  36   3 -37    0.00   31.71
 -36  -3  37    1.34   71.36
 -36   3  38   -1.68   91.96
  36  -3 -38   -0.94   53.43
  36   3 -38    0.00   31.62
 -36  -3  38    1.03   68.75
 -36   3  39    2.99   86.83
  36  -3 -39    3.71   54.95
  36   3 -39    1.87   31.32
 -36  -3  39    1.56   65.53
 -36   3  40   -1.53   83.03
  36  -3 -40    0.00   51.98
  36   3 -40   -0.71   31.10
 -36  -3  40   -0.56   63.73
 -36   3  41    0.38   79.98
  36   3 -41    1.46   30.92
 -36  -3  41    0.32   61.51
 -36   3  42   -0.77   77.17
  36  -3 -42   -2.86   55.28
  36   3 -42   -0.52   30.60
 -36  -3  42    0.26   56.02
 -36   3  43    0.77   72.72
  36  -3 -43    0.00   54.74
  36   3 -43    1.10   29.47
 -36   3  44   -0.82   71.40
  36  -3 -44    0.00   54.24
  36   3 -44    0.00   29.23
 -36  -3  44   -3.42   54.68
 -36   3  45    2.80   67.92
  36  -3 -45   -1.14   54.42
  36   3 -45    0.13   29.36
 -36  -3  45   -1.09   53.39
 -36   4   1   -0.08   65.56
  36  -4  -1    0.60   27.40
  36  -4  -1  -13.02  370.98
  36   4  -1    0.85  488.32
  36   4  -1   -4.48  212.49
 -36  -4   1   -0.28   21.75
 -36   4   2   -0.62   65.19
  36  -4  -2  -34.96  348.08
  36   4  -2   -5.03  487.50
  36   4  -2  -18.08  176.81
 -36  -4   2   -0.10   22.99
 -36   4   3    0.41   64.72
  36  -4  -3    0.54   29.88
  36  -4  -3   -4.78  318.36
  36   4  -3  -12.74  513.43
 -36  -4   3    1.42   23.56
 -36   4   4   -1.33   63.75
  36  -4  -4   -0.54   30.96
  36  -4  -4   -7.51  288.62
  36   4  -4   -6.52  508.74
 -36  -4   4   -0.40   20.26
 -36   4   5    0.36   63.38
  36  -4  -5   -0.29   32.01
  36  -4  -5   -5.54  258.22
  36   4  -5    7.25  505.37
 -36   4   6   -0.48   62.43
  36  -4  -6   -1.55   32.45
  36  -4  -6   -7.93  236.97
  36   4  -6   13.03  495.42
 -36   4   7   -0.97   61.49
  36  -4  -7   -0.64   33.67
  36  -4  -7   -4.94  202.74
  36   4  -7  -15.23  489.38
 -36   4   8   -2.45   61.34
  36  -4  -8   -0.77   35.25
  36  -4  -8   -3.68  159.09
  36   4  -8   28.44  479.61
 -36   4   9   -2.86   60.89
  36  -4  -9   -0.79   35.53
  36   4  -9  -12.88  473.83
  36  -4 -10    1.32   36.78
 -36  -4  10   -1.59  121.34
 -36   4  11    0.25   19.27
  36  -4 -11    2.18   37.63
 -36  -4  11    0.62  128.31
 -36   4  12    4.10   59.52
  36   4 -12    0.00  379.27
 -36  -4  12    4.72  142.02
 -36   4  13    4.46   58.45
  36  -4 -13   -1.86   10.78
  36  -4 -13    0.00   35.25
  36   4 -13    5.33  418.39
 -36  -4  13    3.79  134.53
 -36   4  14    2.88   57.03
  36  -4 -14   -1.22   13.05
  36  -4 -14   -1.54   40.73
  36   4 -14    9.55  399.14
 -36  -4  14    4.22  125.44
 -36   4  15    3.79   54.82
  36  -4 -15    1.19   14.51
  36  -4 -15   -0.73   42.53
  36   4 -15   -0.40   52.87
  36   4 -15   23.06  381.44
 -36  -4  15   -2.17  117.54
 -36   4  16   11.72   16.30
 -36   4  16    0.98   52.47
  36  -4 -16    1.85   43.80
  36   4 -16    0.00   20.96
  36   4 -16   15.77  365.69
 -36  -4  16   -1.60  112.01
 -36   4  17    1.52   37.86
 -36   4  17    2.31   50.38
 -36   4  17   -2.94  358.98
  36  -4 -17    0.18   13.31
  36  -4 -17    0.00   44.61
  36   4 -17   -9.44  349.45
 -36  -4  17   -2.63  106.64
 -36   4  18    1.97   43.63
 -36   4  18    1.43   47.37
 -36   4  18    2.33  172.72
  36  -4 -18   -0.78   46.41
  36   4 -18    1.34   30.68
  36   4 -18   23.84  334.07
 -36  -4  18    0.27  100.27
 -36   4  19    0.82   49.99
 -36   4  19   -0.55   44.48
 -36   4  19   -2.00  196.77
  36  -4 -19    0.00   15.61
  36  -4 -19    2.03   47.23
  36   4 -19    1.52   30.81
  36   4 -19   16.84  315.00
 -36  -4  19   -1.13   95.45
 -36   4  20    3.75   52.28
 -36   4  20    0.00   41.76
 -36   4  20    1.87  185.55
  36  -4 -20    4.69   19.05
  36  -4 -20    2.50   48.89
  36   4 -20    0.58   31.03
  36   4 -20   19.05  298.95
 -36  -4  20    0.80   94.02
 -36   4  21    1.83   54.39
 -36   4  21    2.54  172.42
  36  -4 -21    2.84   19.94
  36  -4 -21    3.80   50.15
  36   4 -21    0.03   30.95
  36   4 -21    1.10  287.80
 -36  -4  21    4.50   94.28
 -36   4  22    4.77   56.75
 -36   4  22    0.01  160.98
  36  -4 -22    3.38   20.45
  36  -4 -22    3.30   51.74
  36   4 -22    2.20   31.16
  36   4 -22   13.59  273.14
 -36  -4  22    8.91   90.80
 -36   4  23    2.26   58.30
 -36   4  23    0.94  154.49
  36  -4 -23    2.92   20.66
  36  -4 -23    1.99   52.81
  36   4 -23   -0.46   31.65
  36   4 -23   13.37  262.68
 -36  -4  23   -0.48   92.42
 -36   4  24    1.59   60.89
 -36   4  24    3.37  145.38
  36  -4 -24    1.01   20.63
  36  -4 -24   -0.38   52.97
  36   4 -24    0.37   30.90
  36   4 -24    5.89  249.83
 -36  -4  24   -1.01   89.81
 -36   4  25   -0.93   62.34
 -36   4  25   -1.44  139.82
  36  -4 -25   -0.85   20.61
  36  -4 -25    0.06   54.13
  36   4 -25    6.77   29.10
  36   4 -25    0.48   31.98
  36   4 -25   -9.46  241.52
 -36  -4  25   -1.19   88.39
 -36   4  26    1.45   64.35
 -36   4  26   -1.45  133.01
  36  -4 -26    0.57   20.61
  36   4 -26    2.60   32.24
  36   4 -26    1.56   32.03
 -36  -4  26   -1.84   83.43
 -36   4  27    2.30   64.22
 -36   4  27   -4.38  128.08
  36  -4 -27    0.48   20.89
  36   4 -27    1.40   35.47
  36   4 -27    0.66   31.79
 -36  -4  27    2.51   83.24
 -36   4  28    6.57  121.01
  36  -4 -28    0.85   20.66
  36  -4 -28    0.00   56.56
  36   4 -28    2.43   38.39
  36   4 -28    1.44   31.00
  36   4 -28    2.29  190.33
 -36  -4  28    1.21   79.10
 -36   4  29    0.00  116.60
  36  -4 -29    1.95   20.64
  36  -4 -29   -1.54   58.64
  36   4 -29    5.02   41.31
  36   4 -29    0.94   31.54
  36   4 -29    8.96  195.91
 -36  -4  29    0.88   78.16
 -36   4  30   -0.57  112.60
  36  -4 -30   -0.99   20.50
  36  -4 -30   -0.99   58.63
  36   4 -30    0.59   43.53
  36   4 -30   -3.29  187.37
 -36  -4  30    0.70   75.91
 -36   4  31   -2.46  100.05
  36  -4 -31   -3.13   60.09
  36   4 -31    1.07   45.92
  36   4 -31    3.39  179.91
 -36  -4  31    0.03   73.38
  36   4 -32    2.98   48.17
  36   4 -32   14.74  175.14
 -36  -4  32   -0.02   70.64
 -36   4  33    0.00   93.34
  36   4 -33   17.34  166.84
 -36  -4  33   -1.31   70.41
 -36   4  34   -6.00  103.35
  36  -4 -34    0.00   62.80
  36   4 -34   -2.13   30.63
  36   4 -34    7.56  163.24
 -36  -4  34    2.00   70.47
 -36   4  35    2.89  100.08
  36  -4 -35   -0.61   62.84
  36   4 -35   -1.02   30.59
  36   4 -35   11.62  157.05
 -36  -4  35    0.43   69.01
 -36   4  36   -1.91   98.16
  36  -4 -36   -0.64   63.68
  36   4 -36    0.00   30.35
  36   4 -36    9.10  152.74
 -36  -4  36    0.15   67.73
 -36   4  37    4.40   94.83
  36  -4 -37    0.28   64.48
  36   4 -37    0.07   29.65
  36   4 -37    1.26  149.89
 -36  -4  37    1.80   64.49
 -36   4  38   -3.01   92.25
  36  -4 -38   -1.50   64.26
  36   4 -38   -0.64   30.09
 -36  -4  38   -0.22   61.87
 -36   4  39    0.44   87.91
  36  -4 -39   -3.56   64.26
  36   4 -39   -0.14   29.32
 -36  -4  39    0.38   60.23
 -36   4  40    0.77   84.39
  36  -4 -40   -3.30   65.47
  36   4 -40   -0.63   29.69
 -36  -4  40   -0.69   59.21
 -36   4  41   -2.08   82.90
  36  -4 -41   -2.48   66.51
  36   4 -41    0.94   29.23
 -36  -4  41    0.96   56.68
 -36   4  42    0.96   79.38
  36   4 -42   -0.82   29.08
 -36  -4  42   -1.56   55.17
 -36   4  43   -0.86   75.55
  36  -4 -43    0.00   62.02
  36   4 -43   -0.43   28.63
 -36   4  44    0.52   72.70
  36  -4 -44   -1.73   65.46
  36   4 -44   -1.52   28.53
 -36  -4  44    2.80   48.50
  36   4 -45    0.05   27.87
 -36   5   1    0.37   56.10
  36  -5  -1    0.77   27.45
  36  -5  -1   -1.09  406.18
  36   5  -1   -4.80  588.47
  36   5  -1  -53.04  396.08
 -36  -5   1    0.54   22.91
 -36   5   2    0.97   55.49
  36  -5  -2    1.30   28.90
  36  -5  -2    0.00  349.56
  36   5  -2   20.07  568.73
 -36  -5   2    0.74   22.97
 -36   5   3   -1.62    9.81
 -36   5   3    0.00   54.36
  36   5  -3    5.25  562.20
 -36  -5   3   -0.15   23.72
 -36   5   4    0.38   53.64
  36  -5  -4   -1.71   31.47
  36   5  -4   17.06  544.28
 -36   5   5    1.74   53.46
  36  -5  -5    0.08   32.49
  36   5  -5    7.81  528.29
 -36  -5   5    0.00   22.85
 -36   5   6   -0.46   52.79
  36  -5  -6   -1.89   33.80
  36  -5  -6    5.01  251.28
  36   5  -6   22.34  508.73
 -36  -5   6    0.29   22.88
  36  -5  -7    0.14   35.16
  36  -5  -7  -14.42  213.96
  36   5  -7  -11.40  488.42
 -36  -5   7    0.26   21.32
  36  -5  -8    0.80   35.51
  36  -5  -8   -8.59  168.16
  36   5  -8  -10.49  467.27
 -36  -5   8    1.32   16.75
  36  -5  -9   -1.64   10.35
  36  -5  -9   -1.72   37.18
  36   5  -9    0.00  447.26
 -36   5  10   68.18   16.15
 -36   5  10   -1.09   48.35
  36  -5 -10    1.70   38.54
  36   5 -10  -31.42  427.25
 -36   5  11    1.74   37.90
 -36   5  11   -2.07   48.07
  36  -5 -11    1.10   40.81
  36   5 -11   -3.50  401.50
 -36   5  12    0.60   40.17
 -36   5  12   -3.09   46.88
  36  -5 -12    1.92   42.83
 -36   5  13    0.86   42.83
 -36   5  13   -2.51   45.49
 -36  -5  13    0.00  105.88
 -36   5  14    0.57   45.03
 -36   5  14   -3.69   44.48
  36  -5 -14    8.80   16.63
  36   5 -14   21.14  339.06
 -36  -5  14   -5.68  109.30
 -36   5  15    0.38   47.22
 -36   5  15   -4.34   43.14
  36  -5 -15    2.09   15.29
  36  -5 -15   -1.67   46.70
  36   5 -15    3.00  325.64
 -36  -5  15   -1.87  101.78
 -36   5  16    0.76   49.24
 -36   5  16   -3.02   41.74
  36  -5 -16    0.28   16.08
  36  -5 -16    0.01   48.84
  36   5 -16    5.17  312.72
 -36  -5  16   -1.43   96.77
 -36   5  17   -0.89   51.46
 -36   5  17   -2.15   40.60
  36  -5 -17    0.25   17.10
  36  -5 -17   -1.11   51.02
  36   5 -17   -3.63  292.19
 -36  -5  17   -3.43   91.54
 -36   5  18    0.67   53.34
 -36   5  18   -2.94   39.38
 -36   5  18   -1.69  156.58
  36  -5 -18    0.32   18.84
  36  -5 -18    0.94   53.81
  36   5 -18    2.27  273.82
 -36  -5  18    1.81   87.95
 -36   5  19    1.66   55.50
 -36   5  19   -5.57  185.58
  36  -5 -19    0.58   20.37
  36  -5 -19   -1.22   53.60
  36   5 -19   10.95  261.25
 -36  -5  19    1.14   85.83
 -36   5  20   -0.20   57.30
 -36   5  20    5.22  188.23
  36  -5 -20    0.74   21.26
  36  -5 -20    0.94   56.77
  36   5 -20   -0.05   22.58
  36   5 -20  -10.52  248.89
 -36  -5  20   -1.29   83.56
 -36   5  21   -0.81   58.73
 -36   5  21    1.59  177.49
  36  -5 -21    0.92   21.84
  36  -5 -21   -1.94   58.61
  36   5 -21   -0.01   24.66
  36   5 -21   -2.37  234.92
 -36  -5  21   -0.64   83.61
 -36   5  22   -1.18   60.69
 -36   5  22    5.41  168.10
  36  -5 -22    1.85   22.29
  36  -5 -22   -1.24   59.29
  36   5 -22   -0.12   27.92
  36   5 -22    2.51  223.77
 -36  -5  22   -0.28   83.54
 -36   5  23    1.34   62.30
 -36   5  23   -5.02  159.32
  36  -5 -23    1.03   22.50
  36  -5 -23    0.58   61.83
  36   5 -23    1.07   29.47
  36   5 -23   -1.39  214.70
 -36  -5  23   -1.60   82.81
 -36   5  24   -0.09   63.66
 -36   5  24   -2.01  149.95
  36  -5 -24    1.13   22.33
  36  -5 -24    0.88   62.97
  36   5 -24    6.42   32.71
  36   5 -24    0.17   30.14
  36   5 -24    4.81  203.93
 -36  -5  24    1.36   81.32
 -36   5  25    1.92  144.01
  36  -5 -25    1.97   22.01
  36  -5 -25   -1.38   64.52
  36   5 -25    2.95   36.70
  36   5 -25    0.57   30.70
  36   5 -25    4.17  196.71
 -36  -5  25   -0.77   78.36
 -36   5  26   -5.51  137.38
  36  -5 -26   -0.36   21.82
  36  -5 -26   -0.98   66.15
  36   5 -26    2.85   40.03
  36   5 -26   -0.89   30.90
  36   5 -26   -0.09  190.28
 -36  -5  26   -1.41   75.31
 -36   5  27   -4.30  128.30
  36  -5 -27   -0.68   21.54
  36   5 -27    2.42   42.82
  36   5 -27    0.36   27.01
 -36  -5  27   -0.39   72.69
  36   5 -28    5.29   45.41
  36   5 -28    0.00  153.59
 -36  -5  28    0.32   70.69
  36  -5 -29   -2.70   71.43
  36   5 -29    2.07   47.61
 -36  -5  29   -0.61   68.83
 -36   5  30    0.00  103.26
  36  -5 -30    1.59   72.44
  36   5 -30    4.63   49.62
  36   5 -30    1.15   30.48
  36   5 -30   33.70  161.01
 -36  -5  30    0.09   66.58
 -36   5  31    4.94  112.50
  36   5 -31    2.27   52.00
  36   5 -31   15.68  159.44
 -36  -5  31   -3.03   66.39
 -36   5  32    0.20  110.01
  36  -5 -32    0.34   72.16
  36   5 -32    8.63  154.96
 -36  -5  32   -1.80   64.34
 -36   5  33    2.07  106.50
  36  -5 -33    0.00   74.87
  36   5 -33   -1.14   29.53
  36   5 -33   -1.26  149.46
 -36  -5  33   -2.07   64.04
 -36   5  34    4.47  103.49
  36  -5 -34    6.21   76.30
  36   5 -34    0.76   29.66
  36   5 -34   -3.77  145.00
 -36  -5  34   -0.05   63.67
 -36   5  35   -0.40  101.25
  36  -5 -35   -0.72   78.64
  36   5 -35    0.05   29.38
  36   5 -35   -2.82  142.26
 -36  -5  35   -0.99   62.51
 -36   5  36   -0.13   99.85
  36  -5 -36   -2.89   77.08
  36   5 -36    1.11   29.36
  36   5 -36    5.47  138.43
 -36  -5  36    2.13   60.94
 -36   5  37   -3.53   99.16
  36  -5 -37   -0.16   80.76
  36   5 -37   -0.02   28.85
  36   5 -37    5.00  135.23
 -36  -5  37    0.05   59.13
 -36   5  38    3.19   93.85
  36  -5 -38    1.67   79.90
  36   5 -38    0.81   28.79
  36   5 -38    0.66  131.07
 -36  -5  38   -2.48   57.22
 -36   5  39   -3.35   91.84
  36  -5 -39   -1.93   80.40
  36   5 -39    0.18   28.41
 -36  -5  39    2.44   55.77
 -36   5  40   -1.25   88.30
  36  -5 -40    4.45   81.46
  36   5 -40    0.79   28.41
 -36  -5  40    0.21   54.09
 -36   5  41    0.45   84.75
  36  -5 -41   -2.90   82.66
  36   5 -41   -0.52   28.12
 -36  -5  41    0.00   52.03
 -36   5  42    1.92   82.74
  36  -5 -42   -0.02   81.28
  36   5 -42   -0.27   27.91
 -36  -5  42    0.00   50.48
 -36   5  43    3.68   78.37
  36   5 -43   -0.31   26.97
 -36  -5  43   -0.38   48.93
 -36   6   1    0.82   22.37
 -36   6   1   -1.64   48.79
  36  -6  -1    1.54   28.29
  36  -6  -1  -15.44  434.84
  36   6  -1  -41.20  626.09
 -36  -6   1    1.71   24.54
 -36   6   2    1.09   23.78
 -36   6   2   -0.42   48.08
  36  -6  -2   -0.08   29.20
  36  -6  -2  -51.26  399.05
  36   6  -2  -17.06  591.57
 -36  -6   2   -0.21   24.24
 -36   6   3    1.23   21.96
 -36   6   3   -1.36   47.74
  36  -6  -3   -0.06   31.03
  36  -6  -3  -21.29  363.94
  36   6  -3   27.15  575.36
 -36   6   4    2.61   27.77
 -36   6   4   -3.32   47.26
  36  -6  -4   -9.47  325.46
  36   6  -4   36.95  543.37
 -36  -6   4    0.07   23.90
 -36   6   5    2.14   29.31
  36  -6  -5   -0.32   33.74
  36  -6  -5    1.09  294.81
  36   6  -5  -25.39  513.70
 -36  -6   5    0.23   24.22
 -36   6   6    1.97   30.69
  36  -6  -6    0.00   13.30
  36  -6  -6   -1.73   34.89
  36  -6  -6   -0.78  261.65
  36   6  -6    0.00  485.15
 -36  -6   6    1.41   23.91
 -36  -6   6  -17.96  111.67
 -36   6   7   -0.60   32.88
  36  -6  -7   -0.29   15.42
  36  -6  -7    1.73   36.97
  36  -6  -7    5.21  222.80
  36   6  -7    0.98  451.54
 -36  -6   7    0.10   24.87
 -36  -6   7    2.85  133.57
 -36   6   8    1.70   34.72
 -36   6   8    5.02   44.48
  36  -6  -8   -0.65   17.29
  36  -6  -8    1.42   38.62
  36  -6  -8    0.00  153.31
  36   6  -8   11.94  426.78
 -36  -6   8   -0.22   25.31
 -36  -6   8   -2.46  139.71
 -36   6   9    2.41   37.32
 -36   6   9    2.65   44.33
  36  -6  -9    0.49   20.57
  36  -6  -9   -0.27   40.42
  36   6  -9   15.13  400.03
 -36  -6   9   -0.34   23.82
 -36  -6   9   -2.79  137.76
 -36   6  10    3.82   39.34
 -36   6  10    5.03   43.98
  36  -6 -10    0.44   20.63
  36  -6 -10    0.93   42.59
  36   6 -10    0.00  372.68
 -36  -6  10    1.71   22.42
 -36  -6  10    1.42  120.94
 -36   6  11    4.91   41.47
 -36   6  11    7.56   43.96
  36  -6 -11    0.77   20.48
  36  -6 -11   -1.69   45.14
  36   6 -11   17.53  355.25
 -36  -6  11    3.18   18.40
 -36  -6  11    1.59  111.65
 -36   6  12    7.33   43.68
 -36   6  12    6.62   43.25
  36  -6 -12    2.42   20.09
  36  -6 -12    2.10   46.99
  36   6 -12   -4.66  337.20
 -36  -6  12   -0.52  104.46
 -36   6  13    4.68   45.58
 -36   6  13    4.13   42.79
  36  -6 -13    0.58   19.32
  36  -6 -13    3.24   50.62
  36   6 -13    0.00  290.23
 -36  -6  13   -1.03   98.59
 -36   6  14    4.49   47.68
 -36   6  14    0.26   42.73
  36  -6 -14   -0.33   18.38
  36  -6 -14    5.17   51.84
 -36  -6  14    1.04   91.87
 -36   6  15    0.45   49.55
 -36   6  15    2.66   42.39
  36  -6 -15    0.57   17.84
 -36  -6  15   -0.93   87.17
 -36   6  16    2.99   51.64
 -36   6  16    3.16   42.38
  36  -6 -16   -0.44   18.07
  36  -6 -16   -0.24   57.26
  36   6 -16   15.13  262.04
 -36  -6  16    2.07   83.57
 -36   6  17    3.02   53.38
 -36   6  17    0.57   43.00
  36  -6 -17    2.58   19.20
  36  -6 -17    0.74   59.79
  36   6 -17    4.66  248.79
 -36  -6  17    4.19   80.85
 -36   6  18   -0.32   55.30
 -36   6  18   -0.72  164.58
  36  -6 -18    3.32   20.85
  36  -6 -18    2.24   62.57
  36   6 -18    2.01  235.60
 -36  -6  18    5.04   79.11
 -36   6  19    7.03   57.32
 -36   6  19    2.12  193.14
  36  -6 -19    3.65   22.23
  36  -6 -19    1.89   65.44
  36   6 -19   10.94  223.53
 -36  -6  19    2.28   78.23
 -36   6  20    2.01   59.38
 -36   6  20   -5.32  193.36
  36  -6 -20    2.98   23.07
  36  -6 -20    0.04   67.72
  36   6 -20    2.05  214.23
 -36  -6  20    3.25   76.63
 -36   6  21    2.46  165.98
  36  -6 -21    3.54   23.48
  36  -6 -21   -1.98   71.59
  36   6 -21   10.01  202.73
 -36  -6  21    0.18   74.18
  36  -6 -22    4.53   23.87
  36  -6 -22    2.47   75.07
  36   6 -22    4.18  196.95
 -36  -6  22    4.23   74.39
  36  -6 -23    4.15   24.00
  36  -6 -23    1.26   75.53
  36   6 -23    5.94   35.59
  36   6 -23   -2.18  191.50
 -36  -6  23    7.44   72.06
  36  -6 -24    1.12   23.67
  36  -6 -24    4.91   76.84
  36   6 -24    2.49   40.87
  36   6 -24    7.27  181.00
 -36  -6  24    6.46   68.28
  36  -6 -25    4.15   80.13
  36   6 -25    1.41   44.15
  36   6 -25    7.49  175.18
 -36   6  26    0.00  131.31
  36  -6 -26    3.60   79.39
  36   6 -26    0.60   46.18
  36   6 -26    0.00   19.22
  36   6 -26    3.89  170.01
 -36   6  27    0.00  134.26
  36  -6 -27   -1.25   80.99
  36   6 -27    0.52   48.55
  36   6 -27   -0.39   24.39
  36   6 -27   -0.37  164.83
 -36   6  28   -3.94  127.63
  36  -6 -28    0.00   72.82
  36   6 -28   -1.22   50.36
  36   6 -28   -0.06   27.22
  36   6 -28    4.03  160.00
 -36   6  29   -0.35  120.40
  36   6 -29   -0.69   52.29
  36   6 -29   -0.07   29.70
 -36   6  30    4.22  116.30
 -36   6  31    0.99  115.24
  36  -6 -31    0.00   88.05
 -36   6  32    1.56  110.29
  36  -6 -32   -2.37   89.43
  36   6 -32   -0.68   28.61
  36   6 -32   12.38  142.73
 -36   6  33   -2.98  105.54
  36  -6 -33    4.54   89.88
  36   6 -33    0.00   28.75
  36   6 -33    3.84  139.62
 -36   6  34    4.65  105.81
  36  -6 -34    4.37   91.67
  36   6 -34    1.53   28.17
  36   6 -34    8.63  136.72
 -36   6  35    0.47  105.10
  36  -6 -35    0.00   91.85
  36   6 -35    0.66   28.54
  36   6 -35   14.34  133.05
 -36  -6  35    0.00   53.10
 -36   6  36    1.47  100.96
  36  -6 -36    0.00   95.18
  36   6 -36    1.53   27.51
  36   6 -36    4.17  125.68
 -36  -6  36   -2.22   55.33
 -36   6  37    1.86  100.39
  36  -6 -37    0.16   95.82
  36   6 -37   -0.92   28.03
  36   6 -37    8.91  122.76
 -36  -6  37   -1.57   53.47
 -36   6  38    4.18   95.44
  36  -6 -38   -4.90   97.86
  36   6 -38    0.40   27.93
  36   6 -38   -0.78  120.21
 -36  -6  38   -0.64   51.64
 -36   6  39   -2.70   92.36
  36  -6 -39   -1.10   97.62
  36   6 -39   -0.49   27.56
  36   6 -39    5.43  116.34
 -36  -6  39   -3.46   51.04
 -36   6  40   -1.53   89.63
  36  -6 -40    0.72   97.22
  36   6 -40   -0.43   26.61
  36   6 -40   10.26  113.16
 -36  -6  40    1.24   48.55
 -36   6  41    0.96   86.81
  36  -6 -41    1.13   98.10
  36   6 -41    0.13   27.08
 -36  -6  41   -2.96   47.39
  36  -6 -42   -2.54   98.94
  36   6 -42   -0.64   26.68
 -36   7   1    7.19   48.39
  36  -7  -1    1.50   28.41
  36  -7  -1  -28.32  477.32
  36   7  -1  -12.56  624.64
 -36  -7   1    0.46   27.37
 -36   7   2    5.17   48.19
  36  -7  -2   -1.88   30.27
  36  -7  -2  -34.78  435.58
  36  -7  -3    0.99   31.82
  36  -7  -3    0.85  393.01
 -36  -7   3    0.07   25.52
  36  -7  -4   -0.55   15.38
  36  -7  -4    0.00   33.88
  36  -7  -4   19.06  345.73
  36   7  -4  -16.49  513.15
 -36  -7   4   -0.10   24.48
 -36  -7   4   15.68  144.89
  36  -7  -5   -0.70   19.53
  36  -7  -5    7.81  313.69
  36   7  -5  -13.87  474.95
 -36  -7   5   -1.08   24.39
 -36  -7   5    3.41  150.34
 -36   7   6    6.25   47.20
  36  -7  -6    0.14   21.27
  36  -7  -6   -1.04   38.23
  36  -7  -6    2.07  277.86
  36   7  -6    9.36  446.42
 -36  -7   6   -0.35   24.11
 -36  -7   6   -3.20  154.04
 -36   7   7    3.33   47.27
  36  -7  -7    0.61   23.04
  36  -7  -7   -1.82   40.29
  36  -7  -7   -5.25  223.01
  36   7  -7    0.20  409.52
 -36  -7   7    0.54   24.97
 -36  -7   7  -11.08  149.21
 -36   7   8    0.76   47.50
  36  -7  -8    0.13   22.92
  36  -7  -8   -0.34   43.14
  36  -7  -8    1.77  160.81
  36   7  -8    5.52  382.15
 -36  -7   8   -0.47   25.33
 -36  -7   8   -5.03  128.58
 -36   7   9    1.58   47.28
  36  -7  -9    0.43   22.72
  36  -7  -9    0.00   45.60
  36   7  -9    1.00  356.17
 -36  -7   9    0.06   25.75
 -36  -7   9    1.30  113.65
 -36   7  10    1.75   47.15
  36  -7 -10    0.56   22.19
  36  -7 -10    2.97   49.80
  36   7 -10    6.48  334.31
 -36  -7  10   -0.13   26.61
 -36  -7  10    2.25  101.99
 -36   7  11    0.58   47.41
  36  -7 -11    0.91   21.70
  36  -7 -11    0.35   52.43
  36   7 -11   -1.41  310.08
 -36  -7  11   -0.63   26.20
 -36  -7  11   -1.63   93.45
 -36   7  12    1.81   47.41
  36  -7 -12    1.22   20.99
  36  -7 -12    0.20   55.84
  36   7 -12    5.11  293.97
 -36  -7  12    0.12   24.72
 -36  -7  12   -2.24   86.75
 -36   7  13    2.57   47.35
  36  -7 -13    1.11   20.11
  36  -7 -13    0.00   58.79
  36   7 -13  -12.94  272.20
 -36  -7  13   -1.09   22.56
 -36  -7  13   -3.86   81.06
 -36   7  14    4.49   47.52
  36  -7 -14    0.42   19.33
  36  -7 -14   -0.30   63.51
  36   7 -14   -8.06  261.32
 -36  -7  14    0.79   20.18
 -36  -7  14    0.21   78.23
 -36   7  15    2.81   47.17
  36  -7 -15    0.82   19.09
  36  -7 -15    0.80   68.15
 -36  -7  15    3.79   74.95
  36  -7 -16   -0.08   19.39
 -36  -7  16    1.69   72.90
  36  -7 -17   -0.32   20.65
  36  -7 -17   -3.28   73.77
  36   7 -17    0.00  202.24
 -36  -7  17   -1.02   71.26
 -36   7  18   -2.03  165.94
  36  -7 -18    0.80   22.26
  36  -7 -18    3.63   75.59
  36   7 -18   12.12  215.53
 -36  -7  18    1.81   68.25
 -36   7  19   -0.04  194.49
  36  -7 -19    1.05   23.49
  36  -7 -19   -0.32   78.49
  36   7 -19   43.69   17.38
  36   7 -19   10.70  205.08
 -36  -7  19    1.61   66.71
 -36   7  20   -0.82  195.06
  36  -7 -20    1.40   82.20
  36   7 -20    0.00   35.76
  36   7 -20    7.21  195.93
 -36  -7  20   -0.36   64.25
 -36   7  21   -1.58  184.62
  36  -7 -21    0.78   84.27
  36   7 -21    0.91   39.23
  36   7 -21    6.94  188.90
 -36  -7  21    1.85   62.61
 -36   7  22    2.02  173.80
  36  -7 -22   -0.78   85.30
  36   7 -22   -0.65   42.37
  36   7 -22    2.79  181.14
 -36  -7  22    2.65   61.54
 -36   7  23    3.87  165.28
  36  -7 -23    1.74   88.21
  36   7 -23    1.65   44.97
  36   7 -23   -5.36  174.43
 -36  -7  23    0.03   60.63
 -36   7  24   -0.85  157.37
  36  -7 -24   -0.49   90.42
  36   7 -24   -0.19   47.67
  36   7 -24    1.06  170.88
 -36  -7  24   -1.30   58.49
 -36   7  25    3.13  150.10
  36  -7 -25    5.98   93.51
  36   7 -25    3.06   49.65
  36   7 -25    7.98  164.66
 -36  -7  25   -0.22   56.86
 -36   7  26   -2.32  141.60
  36  -7 -26   -3.58   95.60
  36   7 -26   -1.61   51.43
  36   7 -26   -3.40  161.78
 -36  -7  26   -1.80   54.61
 -36   7  27    2.48  135.22
  36  -7 -27    0.00   86.24
  36   7 -27   -0.10  155.19
 -36  -7  27   -1.64   52.97
 -36   7  28   -0.31  129.76
  36   7 -28    3.20  152.01
 -36  -7  28   -0.03   52.89
 -36   7  29   -0.80  123.40
  36  -7 -29    0.00   99.33
  36   7 -29    8.24  146.75
 -36  -7  29    0.59   52.60
 -36   7  30   -2.50  119.23
  36   7 -30   -2.55  144.69
 -36  -7  30    0.35   52.14
 -36   7  31   -0.79  114.17
  36  -7 -31    0.00   99.31
  36   7 -31   -0.36   46.92
 -36  -7  31   -1.99   52.40
 -36   7  32    1.92  111.06
  36  -7 -32   -1.67  107.30
  36   7 -32    0.44   20.65
 -36  -7  32    0.08   52.26
 -36   7  33    5.03  107.45
  36  -7 -33    2.22  106.74
  36   7 -33    2.13   20.96
 -36  -7  33    3.94   52.71
 -36   7  34   -0.30  107.36
  36  -7 -34   -0.97  108.25
  36   7 -34   -1.07   23.33
  36   7 -34    4.83  124.62
 -36  -7  34   -0.15   51.79
 -36   7  35   -0.12  103.93
  36  -7 -35    0.61  110.01
  36   7 -35   -1.23   22.98
  36   7 -35    7.19  122.61
 -36  -7  35    0.96   50.18
 -36   7  36   -1.59  103.38
  36  -7 -36   -0.74  114.54
  36   7 -36   -0.26   24.26
  36   7 -36    0.03  118.91
 -36  -7  36    1.56   49.65
 -36   7  37    1.12   99.21
  36  -7 -37    1.39  113.46
  36   7 -37   -0.05   24.71
  36   7 -37    2.88  114.93
 -36  -7  37    0.00   48.88
 -36   7  38    4.34   97.08
  36  -7 -38    2.35  115.49
  36   7 -38   -0.10   26.42
  36   7 -38   -1.16  112.28
 -36  -7  38    1.71   47.38
 -36   7  39   -1.02   94.92
  36  -7 -39   -6.76  117.47
  36   7 -39   -0.76   26.50
  36   7 -39    6.06  108.66
 -36  -7  39    0.79   45.26
  36  -7 -40    0.59  117.99
  36   7 -40   -1.07   25.60
  36   7 -40   -3.13  104.51
  36  -8  -1   -0.75   29.21
  36  -8  -1    7.92  521.17
  36   8  -1    8.53  595.73
  36  -8  -2    0.83   31.55
  36  -8  -2    0.00  471.29
  36   8  -2  -10.21  558.11
  36  -8  -3    0.00   33.90
  36  -8  -3    0.00  412.20
  36   8  -3  -10.32  511.65
 -36   8   4   15.29   54.95
  36  -8  -4    1.44   36.71
  36  -8  -4    0.00  326.18
  36   8  -4    5.98  471.45
 -36   8   5    4.81   54.63
  36  -8  -5   -1.62   39.51
 -36   8   6    4.37   54.73
 -36   8   7    6.26   54.57
  36  -8  -7    0.00   42.92
  36   8  -7   -7.63  369.71
 -36   8   8    2.85   53.29
  36  -8  -8    0.36   50.25
  36   8  -8   -3.32  348.72
 -36   8   9    2.75   53.89
  36  -8  -9    0.57   54.60
  36   8  -9   -0.90  324.05
 -36   8  10    6.08   53.67
  36  -8 -10    2.16   59.06
  36   8 -10    9.99  300.85
 -36   8  11    2.05   53.68
  36  -8 -11    7.05   64.43
  36   8 -11    8.90  283.10
 -36  -8  11    2.76   22.93
 -36   8  12    3.90   53.39
  36  -8 -12   -3.96   68.75
  36   8 -12   -5.25  264.38
 -36  -8  12    0.00   24.23
 -36   8  13    4.34   53.32
  36  -8 -13   -0.74   73.29
  36   8 -13   -4.74  247.99
 -36  -8  13    0.00   24.44
 -36   8  14    4.16   53.52
  36  -8 -14    2.78   77.69
  36   8 -14    0.01  236.29
 -36  -8  14    0.76   24.55
  36  -8 -15   -2.22   82.43
  36   8 -15    0.00   11.47
  36   8 -15    6.15  227.25
 -36  -8  15   -0.83   58.71
  36  -8 -16   -3.42   88.10
  36   8 -16   -0.58  211.40
 -36  -8  16   -1.77   60.32
  36   8 -17    0.82   35.60
 -36  -8  17    2.38   21.87
 -36  -8  17    0.07   58.41
 -36   8  18  -12.55  190.05
  36   8 -18   -0.25   38.56
 -36  -8  18    0.22   19.34
 -36  -8  18   -3.01   54.97
 -36   8  19    2.67  199.20
  36  -8 -19   -7.08   95.63
  36   8 -19   -0.88   41.01
  36   8 -19   17.87  194.93
 -36  -8  19    1.94   49.02
 -36  -8  19   -1.08   53.67
 -36   8  20   -5.04  203.54
  36  -8 -20    0.71   98.86
  36   8 -20    1.42   43.72
  36   8 -20   -0.24  188.54
 -36  -8  20    0.12   52.15
 -36   8  21   -2.55  189.23
  36  -8 -21   -5.35  100.34
  36   8 -21   -4.55   45.78
  36   8 -21    1.21  181.83
 -36  -8  21    3.18   50.71
 -36   8  22    3.49  175.19
  36  -8 -22   -3.29  104.40
  36   8 -22    1.43   47.85
  36   8 -22    3.83  174.72
 -36  -8  22   -0.53   49.38
 -36   8  23   -1.01  166.00
  36  -8 -23   -1.49  106.00
  36   8 -23    0.48   50.21
  36   8 -23    9.86  169.54
 -36  -8  23   -0.96   49.38
 -36   8  24    5.81  155.23
  36  -8 -24    2.55  111.67
  36   8 -24   -5.02   52.08
  36   8 -24   -7.86  163.31
 -36  -8  24   -0.21   47.45
 -36   8  25    2.35  146.96
  36   8 -25   -3.62  158.55
 -36  -8  25   -1.68   46.66
 -36   8  26    4.67  141.62
  36   8 -26    6.67  154.94
 -36  -8  26   -1.83   46.08
 -36   8  27   -0.80  137.14
  36  -8 -27    1.11  118.42
  36   8 -27   -0.82  149.33
 -36  -8  27    0.92   46.06
 -36   8  28   -4.75  130.59
  36  -8 -28   -7.06  116.92
  36   8 -28   -3.53  145.37
 -36  -8  28    0.24   46.03
 -36   8  29    0.16  127.13
  36  -8 -29    3.19  119.59
  36   8 -29   -1.89  137.90
 -36  -8  29   -1.83   46.60
 -36   8  30    0.49  119.07
  36  -8 -30    1.86  123.20
  36   8 -30   -0.46  134.08
 -36  -8  30   -1.97   46.27
 -36   8  31    0.00  105.21
  36   8 -31   -5.34  131.05
 -36  -8  31    1.85   45.66
 -36  -8  32    1.98   45.89
  36  -8 -33    7.80  127.60
 -36  -8  33    0.44   45.36
  36  -8 -34   -1.59  126.83
 -36  -8  34    0.37   43.74
  36  -8 -35   -1.84  132.63
  36   8 -35   14.56  113.06
 -36  -8  35    1.18   43.16
  36  -8 -36    2.62  133.43
  36   8 -36    2.83  111.64
 -36  -8  36    0.00   41.82
  36  -8 -37   -0.93  132.92
  36   8 -37    7.40  106.98
 -36  -8  37    0.08   40.10
  36   8 -38   -3.00  104.67
  36  -9  -1   -0.47   31.27
  36  -9  -1   40.53  546.24
  36   9  -1   13.40  567.27
 -36  -9   1   -0.08   38.67
 -36   9   2   12.21   63.09
  36  -9  -2    1.20   34.00
  36  -9  -2   14.01  484.60
  36   9  -2  -48.80  521.55
 -36  -9   2    0.00   34.86
 -36   9   3    7.83   63.48
  36  -9  -3    0.23   37.80
  36  -9  -3    7.84  422.57
  36   9  -3   -0.30  478.13
 -36  -9   3   -0.50   32.75
 -36   9   4    7.44   63.35
  36  -9  -4    1.44   42.16
  36  -9  -4   18.57  375.92
  36   9  -4   18.81  440.06
 -36  -9   4    0.91   30.39
 -36   9   5    5.15   62.54
  36  -9  -5   -1.26   46.48
  36  -9  -5    3.75  305.22
  36   9  -5    0.00  403.40
 -36  -9   5   -0.03   28.29
 -36   9   6    6.41   62.44
  36  -9  -6    3.38   49.80
  36  -9  -6   -7.15  263.68
  36   9  -6  -21.67  376.06
 -36  -9   6   -0.05   26.61
 -36   9   7    8.82   62.05
  36  -9  -7    3.26   54.72
  36  -9  -7   -1.16  193.38
  36   9  -7   21.19  347.11
 -36  -9   7    0.45   26.21
 -36   9   8   11.24   61.51
  36   9  -8   34.52  322.55
 -36  -9   8    1.05   25.28
 -36   9   9   10.82   61.34
  36  -9  -9    0.86   67.28
  36   9  -9    0.00  272.50
 -36  -9   9    0.31   24.38
 -36   9  10   13.68   60.68
  36  -9 -10   -2.86   74.23
 -36  -9  10    0.03   24.11
 -36   9  11   13.59   60.73
  36  -9 -11    1.13   78.93
 -36  -9  11    0.65   23.39
 -36   9  12   10.10   60.49
  36  -9 -12    1.33   83.51
  36   9 -12   -6.12  251.55
 -36  -9  12   -0.12   23.16
  36  -9 -13   -0.89   88.84
  36   9 -13   -0.66  237.48
 -36  -9  13    1.33   23.50
  36  -9 -14   -0.14   94.21
  36   9 -14   22.44   14.46
  36   9 -14    8.53  224.89
  36  -9 -15   -1.44   99.65
  36   9 -15   28.78   15.81
  36   9 -15    0.00  216.05
 -36  -9  15    0.00   22.74
  36  -9 -16    3.05  104.87
  36   9 -16    4.01   15.81
  36   9 -16    8.47  205.91
 -36  -9  16   -0.95   23.27
  36  -9 -17    2.89  108.61
  36   9 -17   -1.29   42.91
  36   9 -17    0.68  197.94
 -36  -9  17    0.00   23.40
  36  -9 -18    0.00  102.14
  36   9 -18   -0.79   45.09
 -36  -9  18   -0.54   23.56
  36   9 -19    1.88   46.54
 -36  -9  19    1.45   23.88
  36  -9 -20   -6.03  115.39
  36   9 -20   -0.63   48.85
  36   9 -20    0.00  163.56
 -36  -9  20   -1.24   21.91
  36  -9 -21    0.18  121.06
  36   9 -21    6.91  177.74
 -36  -9  21   -0.76   22.30
  36  -9 -22   -4.09  124.63
  36   9 -22    0.29  172.28
 -36  -9  22    0.93   20.52
 -36   9  23    0.00  146.74
  36   9 -23    5.14  166.57
 -36  -9  23    0.67   18.26
 -36   9  24    0.00  155.82
  36  -9 -24    0.00  124.86
  36   9 -24   -2.25  161.69
 -36  -9  24   -0.16   45.19
 -36   9  25    1.40  151.01
  36  -9 -25   -0.70  132.86
  36   9 -25    6.44  155.70
 -36   9  26   -2.07  143.20
  36  -9 -26   -5.25  138.15
  36   9 -26    4.20  145.82
 -36   9  27   -4.14  137.49
  36  -9 -27    4.40  141.86
  36   9 -27   10.92  141.42
 -36   9  28    3.47  130.89
  36  -9 -28    5.40  143.03
  36   9 -28   12.01  136.91
 -36   9  29   -2.62  124.74
  36  -9 -29   -6.51  146.51
  36   9 -29    0.00  132.08
 -36   9  30    7.42  117.54
  36  -9 -30    2.21  145.01
  36   9 -30    8.52  127.99
 -36   9  31    0.94  115.56
  36  -9 -31   -2.37  150.33
  36   9 -31    5.34  123.28
 -36   9  32    1.34  110.58
  36   9 -32    2.55  120.06
 -36   9  33   -0.13  106.61
  36   9 -33   -0.75  116.89
  36  -9 -34   -4.23  157.87
  36   9 -34   -7.39  113.92
 -36  10   2    3.11   68.30
  36  10  -2  -19.51  484.25
 -36  10   3    5.77   68.42
  36  10  -3    4.06  448.18
 -36  10   4    4.50   68.60
  36 -10  -4   -1.92   50.44
  36  10  -4   -0.03  410.73
 -36 -10   4    0.00   34.44
 -36  10   5    6.74   68.81
  36 -10  -5   -0.81   55.93
  36 -10  -5  -20.99  299.66
  36  10  -5   25.87  378.19
 -36 -10   5   -0.33   32.43
 -36  10   6    7.46   67.58
  36 -10  -6   -1.34   62.12
  36 -10  -6   -3.66  252.16
  36  10  -6   -3.36  346.26
 -36 -10   6    0.38   30.49
 -36  10   7    7.66   67.47
  36 -10  -7    2.48   69.87
  36  10  -7   -5.64  327.99
 -36 -10   7   -0.39   29.07
 -36  10   8    7.95   66.67
  36 -10  -8   -2.10   76.62
  36  10  -8    4.22  303.97
 -36 -10   8    0.38   27.24
 -36  10   9    9.32   66.33
  36  10  -9   13.45  289.56
 -36 -10   9    0.13   25.37
 -36  10  10    9.31   66.64
  36 -10 -10   -4.64   91.37
  36  10 -10   16.63  272.18
 -36 -10  10    0.27   24.68
  36 -10 -11    0.43   96.21
  36  10 -11   -3.66   45.68
  36  10 -11    1.38  254.73
 -36 -10  11    0.56   23.95
  36 -10 -12    5.62  102.81
  36  10 -12   -3.70   48.58
  36  10 -12   -4.22  243.89
 -36 -10  12    0.14   22.86
  36 -10 -13   -2.73  107.11
  36  10 -13   -1.17   49.78
  36  10 -13   -4.23  231.93
  36 -10 -14   -3.63  114.14
  36  10 -14    0.75  220.43
 -36 -10  14   -1.10   22.66
  36 -10 -15   -2.65  121.88
  36  10 -15    7.61  211.91
 -36 -10  15    0.89   22.56
  36 -10 -16    1.55  123.63
 -36 -10  16    0.20   22.47
 -36  10  17    7.58  178.64
  36 -10 -17   -2.05  130.64
 -36 -10  17    0.25   21.70
 -36  10  18   -1.57  209.49
  36 -10 -18    5.18  138.36
 -36 -10  18    0.13   22.18
 -36  10  19    0.80  218.98
  36 -10 -19   -0.97  141.86
 -36 -10  19    0.53   22.34
 -36  10  20   11.45  202.57
 -36 -10  20    0.59   22.05
 -36  10  21    8.96  187.77
 -36 -10  21    0.34   22.41
 -36  10  22    0.00  175.26
  36 -10 -22    6.22  152.94
  36  10 -22   11.80  173.02
 -36 -10  22    0.33   22.21
 -36  10  23   -1.46  165.96
  36 -10 -23    5.15  157.84
  36  10 -23   -4.26  167.72
 -36 -10  23    0.79   22.56
 -36  10  24    0.69  155.10
  36 -10 -24   -2.63  161.68
  36  10 -24    4.89  156.32
 -36 -10  24    0.11   22.36
 -36  10  25   -0.02  144.20
  36 -10 -25   -7.53  165.71
  36  10 -25    3.58  151.99
 -36 -10  25    0.16   22.41
 -36  10  26   -3.23  140.80
  36 -10 -26    0.00  169.27
  36  10 -26    3.58  145.71
 -36 -10  26    0.83   20.93
 -36  10  27    3.03  131.34
  36 -10 -27  -13.00  172.27
  36  10 -27    3.85  140.14
 -36 -10  27    0.75   18.80
 -36  10  28    0.50  127.23
  36 -10 -28    4.44  179.18
  36  10 -28   -4.67  135.02
 -36  10  29    2.66  122.15
  36 -10 -29   -5.70  180.78
  36  10 -29    6.18  129.34
  36  10 -30    1.48  125.06
  36  11 -10   16.43  267.36
  36  11 -11   -5.07  254.48
  36  11 -12    4.98  240.35
  36 -11 -13   -6.82  133.02
  36  11 -13    0.00  230.19
 -36 -11  13   -0.50   24.02
  36 -11 -14    0.90  135.40
  36  11 -14    7.69  221.21
 -36 -11  14   -0.34   23.42
  36 -11 -15   -3.81  145.22
  36  11 -15    8.13  212.92
 -36 -11  15    0.31   22.77
  36 -11 -16   -2.93  153.22
  36  11 -16    0.00  205.09
 -36 -11  16    1.12   21.98
  36  11 -17   -3.77  200.16
 -36 -11  17    0.39   21.91
  36  11 -18    0.00  190.35
 -36 -11  18    0.51   21.71
  36 -11 -19   -8.28  174.07
  36  11 -19    0.00  186.09
 -36 -11  19   -0.16   21.41
 -36 -11  20   -0.27   21.28
  36  11 -23    2.91  152.01
  35   0  -1   15.27  290.64
  35   0  -2   -7.64  270.31
  35   0  -3   -0.91   18.94
  35   0  -3  -21.85  243.68
  35   0  -4    1.44   24.96
  35   0  -4    4.61  223.19
  35   0  -5   -2.02   29.74
  35   0  -5   50.48  200.93
  35   0  -6   28.64  161.22
  35   0  -7   -7.02  137.40
  35   0  -8    1.40   31.70
  35   0  -9   -0.09   32.34
  35   0 -10   -0.68   33.44
  35   0 -11    1.12   33.62
  35   0 -12    0.73   34.27
  35   0 -13    1.49   34.90
  35   0 -14    1.55   34.85
 -35   0  15   -8.39  138.94
  35   0 -15   -2.68   35.37
 -35   0  16   -0.12  161.59
  35   0 -16   -0.08   35.48
 -35   0  17    1.75  167.96
  35   0 -17   -0.75   35.70
 -35   0  18    2.60  156.93
  35   0 -18    1.97   35.16
 -35   0  19    3.20  147.99
  35   0 -19   -1.75   36.63
 -35   0  20    3.17  142.21
 -35   0  21    0.42  135.69
  35   0 -21    0.08   11.32
 -35   0  22   -4.20  129.94
  35   0 -22   -1.81   14.70
  35   0 -22   -1.27    5.38
  35   0 -22   -0.34   36.40
 -35   0  23   -6.77  124.23
  35   0 -23    0.46   13.86
  35   0 -23   -0.04   37.52
 -35   0  24   -3.25  119.39
  35   0 -24   -1.83   14.84
  35   0 -24   -0.46   35.71
 -35   0  25    0.00  114.48
  35   0 -25   -0.60   37.57
 -35   0  26   -2.43  112.43
  35   0 -26    0.79   38.02
 -35   0  27   -4.55  110.19
  35   0 -27    2.13   20.35
  35   0 -27   -0.27   38.19
 -35   0  28    1.08  109.23
  35   0 -28    1.70   22.72
  35   0 -28    2.50   38.55
 -35   0  29   -1.29  108.22
  35   0 -29    2.79   25.00
  35   0 -29   -0.10   39.33
 -35   0  30    4.58  108.11
  35   0 -30    1.47   26.86
  35   0 -30    1.11   39.29
 -35   0  31    0.67  104.18
  35   0 -31    1.80   28.37
  35   0 -31   -0.29   38.44
 -35   0  32    1.42   63.51
 -35   0  32    2.87  101.75
  35   0 -32    2.78   29.63
  35   0 -32    1.22   39.18
 -35   0  33    2.00   98.62
  35   0 -33    0.29   39.04
 -35   0  34    0.98   96.35
  35   0 -34    2.50   37.93
 -35   0  35    4.56   90.89
  35   0 -35   -1.53   37.93
 -35   0  36    1.11   89.31
 -35   0  37    0.07   84.40
 -35   0  38    2.19   82.76
  35   0 -38    1.42   38.89
 -35   0  39    1.39   78.17
  35   0 -39   -0.09   38.13
 -35   0  40    1.52   73.86
  35   0 -40    0.88   37.60
  35   0 -41    1.01   37.47
 -35   0  42    0.00   66.74
  35   0 -42   -0.84   36.52
 -35   0  43    0.17   64.14
  35   0 -43   -0.72   36.79
 -35   0  44    0.80   63.06
  35   0 -44   -0.17   36.44
 -35   0  45   -0.27   61.27
  35   0 -45   -0.22   36.34
 -35   0  46    2.16   58.14
  35   0 -46    0.85   35.91
 -35   0  47   -2.58   56.10
  35   0 -47    0.78   35.55
  35   0 -48    1.65   34.63
 -35   1   1    1.40   76.00
  35  -1  -1    1.06   18.53
  35  -1  -1    0.00  291.52
  35   1  -1    1.36  281.59
 -35   1   2    0.15   69.34
  35  -1  -2    0.84   24.22
  35  -1  -2    0.66  277.90
  35   1  -2    5.20  254.38
 -35   1   3    0.06   69.53
  35  -1  -3    1.51   29.32
  35  -1  -3   -8.09  250.96
  35   1  -3  -13.42  234.37
 -35   1   4   -0.41   68.09
  35  -1  -4   -0.48   29.86
  35  -1  -4    2.53  231.42
  35   1  -4   -3.06  204.81
 -35   1   5    1.20   62.60
  35  -1  -5    1.42   30.48
  35  -1  -5   21.46  208.85
  35   1  -5   -5.71  180.66
 -35   1   6   -0.19   63.59
  35  -1  -6    0.00   30.93
  35  -1  -6   -0.38  194.36
  35   1  -6    0.00   19.93
  35   1  -6   -5.61  140.05
 -35   1   7    0.35   64.14
  35  -1  -7    0.00   28.36
  35  -1  -7   -9.04  155.07
  35   1  -7   -0.33   28.06
 -35   1   8    1.25   64.89
  35  -1  -8  -24.08  291.67
  35   1  -8   -0.74   30.94
 -35   1   9    0.58   58.17
  35  -1  -9    1.47   33.39
  35   1  -9    1.61   31.15
 -35   1  10   -2.04   57.95
  35  -1 -10   -0.54   34.31
  35   1 -10    0.00   31.71
 -35   1  11    0.91   57.52
  35  -1 -11    4.74   35.13
  35   1 -11    4.77   33.04
 -35   1  12    0.96   57.56
  35  -1 -12    2.07   35.52
  35   1 -12    0.53   32.93
 -35   1  13    3.36   56.69
  35  -1 -13    1.04   35.83
  35   1 -13    0.14   32.83
 -35   1  14   -1.86   48.53
  35  -1 -14   -0.62   35.93
  35   1 -14    0.00   33.64
 -35  -1  14   -6.72  129.34
  35  -1 -15   -0.22   36.59
  35   1 -15    0.00   33.47
  35   1 -15   35.49  617.91
 -35  -1  15   -0.70  153.21
 -35   1  16   -1.75  146.01
  35  -1 -16   -0.07   35.92
  35   1 -16   -1.09   34.25
  35   1 -16  -24.01  222.94
 -35  -1  16    0.00  158.05
 -35   1  17    5.67  171.54
  35  -1 -17    0.72   37.54
  35   1 -17    2.41   33.68
  35   1 -17  -11.14  221.88
 -35  -1  17    7.33  150.41
 -35   1  18   18.50   51.80
 -35   1  18   -1.42  175.07
  35  -1 -18   -0.40   37.91
  35   1 -18   -0.37   34.59
  35   1 -18   -4.78  216.75
 -35  -1  18    3.66  143.15
 -35   1  19   11.00   50.82
 -35   1  19   -5.01  162.22
  35  -1 -19   -1.13    3.99
  35  -1 -19    2.66   38.06
  35   1 -19  -16.44  250.86
 -35  -1  19    5.38  135.97
 -35   1  20    1.06   49.83
 -35   1  20   -5.26  159.68
  35  -1 -20   -1.81   11.31
  35  -1 -20   -0.14   37.88
  35   1 -20    0.00   32.33
  35   1 -20    6.91  248.84
 -35  -1  20   -3.01  129.25
 -35   1  21   -1.15   48.51
 -35   1  21    2.63  151.38
  35  -1 -21   -1.54   13.07
  35   1 -21    9.34    4.34
  35   1 -21    0.73   35.02
  35   1 -21  -36.92  247.48
 -35  -1  21   -4.76  122.09
 -35   1  22    0.64   47.50
 -35   1  22    2.37  144.68
  35   1 -22    5.21    5.60
  35   1 -22    4.60    7.42
  35   1 -22    1.02   35.62
 -35  -1  22   -1.27  118.18
 -35   1  23   -1.84   52.96
 -35   1  23    0.17  137.85
  35  -1 -23    0.51   15.14
  35  -1 -23    0.46   39.06
  35   1 -23    0.46   12.60
  35   1 -23    1.14   35.49
 -35  -1  23    2.66  114.99
 -35   1  24    7.11   43.73
 -35   1  24    1.71   51.42
 -35   1  24   -2.16  132.79
  35  -1 -24    2.01   39.71
  35   1 -24    0.00   12.55
  35   1 -24    3.64   35.51
  35   1 -24  -14.41  214.08
 -35  -1  24    0.51  109.99
 -35   1  25   -2.16   53.47
 -35   1  25   -2.29   48.49
 -35   1  25   -1.29  127.82
  35  -1 -25   -0.96   40.12
  35   1 -25   -0.23   36.56
 -35  -1  25   -0.04  106.30
 -35   1  26    5.28   62.88
 -35   1  26    0.00   44.51
 -35   1  26    2.29  122.25
  35  -1 -26    1.80   17.06
  35  -1 -26    2.42   39.71
  35   1 -26   -0.96   36.04
  35   1 -26  -14.89  207.43
 -35  -1  26    2.84  104.77
 -35   1  27    0.86   65.64
 -35   1  27    0.96  117.94
  35  -1 -27   -1.40   18.76
  35  -1 -27   -0.62   40.40
  35   1 -27    4.45   23.91
  35   1 -27    1.53   36.68
  35   1 -27   -4.77  201.84
 -35  -1  27   -1.50  100.31
 -35   1  28    2.60   74.93
 -35   1  28   -0.34  116.17
  35  -1 -28    1.91   19.88
  35  -1 -28    1.21   41.29
  35   1 -28   -1.63   26.84
  35   1 -28    0.00   35.75
  35   1 -28    6.94  199.55
 -35  -1  28    1.11  100.14
 -35   1  29    0.29   77.97
 -35   1  29    0.40  112.25
  35  -1 -29    0.92   21.49
  35  -1 -29    0.49   41.67
  35   1 -29    3.87   29.23
  35   1 -29    1.01   35.63
  35   1 -29  -20.99  197.81
 -35  -1  29   -5.15   99.37
 -35   1  30    9.31   81.36
 -35   1  30    4.83  109.88
  35  -1 -30    0.46   23.19
  35  -1 -30    3.26   41.55
  35   1 -30    0.43   31.53
  35   1 -30    0.55   35.67
  35   1 -30    0.36  194.49
 -35  -1  30    5.34   98.81
 -35   1  31    5.45   90.07
 -35   1  31   -0.26  106.44
  35  -1 -31    2.71   24.51
  35  -1 -31    1.93   41.70
  35   1 -31    1.25   33.68
  35   1 -31   -0.33   35.71
 -35  -1  31    5.20   97.43
 -35   1  32    0.56   92.78
 -35   1  32   -0.27  103.38
  35  -1 -32    1.55   42.88
  35   1 -32    1.40   34.84
  35   1 -32    0.72   36.95
 -35  -1  32    1.16   95.55
 -35   1  33    0.98  101.94
  35  -1 -33    0.30   42.86
  35   1 -33    0.00   35.70
  35   1 -33    0.10   37.22
 -35  -1  33    0.00   92.83
 -35   1  34    0.42   97.68
  35  -1 -34    0.00   27.74
  35  -1 -34   -1.54   43.69
  35   1 -34   -2.72   36.96
 -35  -1  34   -1.24   89.46
 -35   1  35    1.03   94.93
  35  -1 -35   -0.93   43.80
 -35  -1  35   -3.07   84.41
 -35   1  36    1.46   90.96
 -35  -1  36   -1.13   83.93
 -35   1  37   -1.14   88.29
  35   1 -37    1.19   34.32
 -35  -1  37    1.76   79.08
 -35   1  38    4.62   84.70
  35   1 -38    2.30   35.15
 -35  -1  38    3.86   78.91
  35  -1 -39   -0.12   42.01
  35   1 -39    2.23   35.90
 -35  -1  39    2.45   74.44
  35  -1 -40    1.47   43.22
  35   1 -40   -1.97   35.40
 -35  -1  40    0.55   72.70
 -35   1  41   -1.55   73.86
  35  -1 -41   -0.40   42.05
  35   1 -41   -0.03   33.79
 -35  -1  41   -2.04   68.80
 -35   1  42    0.89   69.32
  35  -1 -42   -0.70   41.86
  35   1 -42    0.36   34.25
 -35   1  43   -0.50   66.60
  35  -1 -43    0.67   42.01
  35   1 -43    0.82   33.98
 -35  -1  43    2.55   61.26
 -35   1  44   -0.25   65.28
  35  -1 -44   -2.90   41.81
  35   1 -44   -1.81   33.39
 -35  -1  44    0.00   60.33
 -35   1  45    2.06   62.35
  35  -1 -45    0.00   41.08
  35   1 -45    0.00   33.20
 -35  -1  45    0.92   57.71
 -35   1  46    0.83   59.38
  35  -1 -46   -0.06   40.53
  35   1 -46    0.75   32.71
 -35  -1  46    0.23   56.41
 -35   1  47    1.00   57.43
  35  -1 -47   -0.29   40.57
  35   1 -47   -1.43   32.47
 -35  -1  47    2.16   53.85
  35  -1 -48   -0.29   39.57
  35   1 -48   -2.17   32.29
 -35   2   1    1.25   73.05
  35  -2  -1    0.75   28.36
  35  -2  -1  -25.53  306.74
 -35   2   2   -0.45   72.70
  35  -2  -2   -0.36   29.00
  35  -2  -2   -2.67  286.59
 -35   2   3   -1.46   72.24
  35  -2  -3    1.64   30.15
  35  -2  -3  -25.25  264.57
 -35   2   4   -2.02   71.81
  35  -2  -4   -0.50   30.19
  35  -2  -4  -11.21  239.52
 -35   2   5   -0.89   71.41
  35  -2  -5    1.71   31.69
  35  -2  -5   -6.87  220.11
 -35   2   6   -0.50   71.60
  35  -2  -6    1.21   32.59
  35  -2  -6   -1.13  199.45
  35   2  -6  -55.61  661.40
 -35   2   7    0.31   71.49
  35  -2  -7   -2.56   32.54
  35  -2  -7   -2.76  176.86
 -35   2   8   -0.71   72.55
  35  -2  -8    2.40   33.79
  35  -2  -8   -7.45  137.86
  35   2  -8    2.03   19.89
 -35   2   9   -0.05   72.67
  35   2  -9    0.79   25.92
 -35   2  10    0.28   71.97
  35  -2 -10    1.44   35.35
  35   2 -10    0.53   28.69
  35   2 -10    0.00  296.59
 -35   2  11   -3.31   71.25
  35  -2 -11   -2.08   35.76
  35   2 -11   -0.86   31.29
  35   2 -11  -16.61  324.67
 -35   2  12   -3.63   71.34
  35  -2 -12   -0.83   36.38
  35   2 -12    0.15   32.08
  35   2 -12   -2.99  316.83
  35  -2 -13    0.00   36.97
  35   2 -13    1.05   32.38
 -35  -2  13   -9.79  119.57
  35  -2 -14    0.46   37.68
  35   2 -14    0.66   32.62
  35   2 -14   -4.83  342.71
 -35  -2  14   -5.66  141.37
  35  -2 -15   -0.11   37.20
  35   2 -15    3.13   32.87
  35   2 -15   13.95  336.86
 -35  -2  15    8.07  144.50
 -35   2  16   -4.12   71.23
 -35   2  16  -18.16  378.20
  35  -2 -16   -0.72   38.65
  35   2 -16   -0.48   32.74
  35   2 -16  -12.97  363.08
 -35  -2  16    3.40  134.84
 -35   2  17    0.78   71.60
 -35   2  17    5.46  164.12
  35  -2 -17    1.76   39.78
  35   2 -17   -0.11   33.21
  35   2 -17   -3.59  361.29
 -35  -2  17    4.13  120.55
 -35   2  18    3.64   70.67
 -35   2  18    5.75  192.30
  35  -2 -18   -2.13    8.92
  35  -2 -18   -3.46    6.54
  35  -2 -18    0.42   39.51
  35   2 -18    5.09  355.40
 -35   2  19    1.99   31.33
 -35   2  19    4.36   70.16
 -35   2  19    4.65  179.26
  35  -2 -19   -0.59   40.26
  35   2 -19   -0.36   33.06
  35   2 -19  -19.09  352.08
 -35   2  20    0.80   40.21
 -35   2  20    4.96   69.28
 -35   2  20    1.55  169.25
  35  -2 -20   -2.64   11.40
  35  -2 -20   -0.54   40.54
  35   2 -20    0.29   33.45
  35   2 -20   18.58  347.56
 -35   2  21    3.18   66.80
 -35   2  21    3.00  160.78
  35  -2 -21   -0.33   15.56
  35  -2 -21   -1.64   40.21
  35   2 -21   -2.04    8.92
  35   2 -21    0.05    7.60
  35   2 -21    0.11   33.19
  35   2 -21   -0.97  345.71
 -35   2  22    1.08   54.33
 -35   2  22    5.07   65.36
 -35   2  22    3.63  154.48
  35  -2 -22   -0.77   16.34
  35   2 -22    2.58   34.54
  35   2 -22    0.21  338.50
 -35   2  23    3.28   64.18
 -35   2  23    4.40   62.34
 -35   2  23   -7.54  144.52
  35   2 -23    0.06    7.21
  35   2 -23    0.05   33.40
  35   2 -23   -5.38  333.16
 -35   2  24    0.09   66.80
 -35   2  24    1.24   59.85
 -35   2  24    1.00  137.48
  35  -2 -24    0.26   43.50
  35   2 -24    0.21   18.24
  35   2 -24   -0.09   34.85
 -35   2  25    1.63   69.46
 -35   2  25    0.00  131.20
  35  -2 -25    5.19   18.25
  35  -2 -25   -1.19   43.50
  35   2 -25   -1.11   35.25
 -35   2  26    1.69   72.32
 -35   2  26   -1.60  125.22
  35  -2 -26   -0.63   18.80
  35  -2 -26    0.86   43.28
  35   2 -26    2.72   34.20
  35   2 -26   57.39  293.27
 -35   2  27   -0.55   74.91
 -35   2  27   -4.70  120.05
  35  -2 -27    1.34   19.00
  35  -2 -27   -1.88   45.42
  35   2 -27    0.97   29.01
  35   2 -27    0.00   35.52
  35   2 -27    2.60  282.02
 -35   2  28    0.68   77.21
 -35   2  28    0.61  116.33
  35  -2 -28    0.00   19.22
  35  -2 -28    1.88   45.24
  35   2 -28    1.66   32.50
  35   2 -28    0.75   35.42
 -35  -2  28    0.00   87.87
 -35   2  29    6.15   79.86
 -35   2  29   -3.77  111.85
  35  -2 -29    0.24   19.66
  35  -2 -29    0.77   45.96
  35   2 -29    1.60   34.96
  35   2 -29    0.51   35.26
  35   2 -29    0.00  258.55
 -35  -2  29   -2.14   90.95
 -35   2  30    2.75   82.28
 -35   2  30    2.87  108.22
  35  -2 -30    2.12   20.37
  35  -2 -30    2.62   47.45
  35   2 -30    2.92   37.29
  35   2 -30    1.00   35.50
  35   2 -30    0.00  248.63
 -35  -2  30   -0.69   89.32
 -35   2  31    0.56   84.31
 -35   2  31   -1.44  107.22
  35  -2 -31   -2.28   48.18
  35   2 -31    2.14   38.70
  35   2 -31   -0.11   35.70
  35   2 -31    0.00  243.90
 -35  -2  31   -4.19   88.07
 -35   2  32   -0.92  104.10
  35  -2 -32    0.24   48.32
  35   2 -32   -0.19   39.64
  35   2 -32   -0.08   35.26
  35   2 -32   -2.83  234.99
 -35  -2  32    2.14   87.08
 -35   2  33    0.42  101.97
  35  -2 -33    0.22   23.43
  35  -2 -33    2.04   48.47
  35   2 -33    2.67   40.47
  35   2 -33    0.00   33.18
  35   2 -33    0.00  228.76
 -35  -2  33    1.99   85.41
 -35   2  34   -1.39  100.61
  35  -2 -34   -1.41   24.74
  35  -2 -34   -1.28   48.70
 -35  -2  34   -2.92   83.28
 -35   2  35   -1.88   95.64
  35  -2 -35    0.00   43.43
 -35  -2  35    0.00   79.60
 -35   2  36   -0.15   92.27
 -35  -2  36   -0.91   77.30
 -35   2  37    0.00   86.88
  35  -2 -37   -1.43   49.99
  35   2 -37    0.41   33.61
 -35  -2  37    2.86   74.47
  35   2 -38    0.93   34.19
 -35  -2  38    0.75   72.64
  35   2 -39    0.04   33.54
 -35  -2  39    1.34   68.06
  35  -2 -40   -0.31   49.55
  35   2 -40   -0.73   33.11
 -35  -2  40    2.25   66.54
  35  -2 -41    1.50   47.58
  35   2 -41   -0.93   33.11
 -35  -2  41   -0.91   64.40
  35  -2 -42    1.59   48.72
  35   2 -42    0.56   32.49
 -35  -2  42   -1.16   61.26
  35  -2 -43    2.15   47.78
  35   2 -43    0.87   32.32
  35  -2 -44    2.95   48.39
  35   2 -44    0.02   32.20
 -35  -2  44    0.57   59.01
  35  -2 -45    3.34   48.79
  35   2 -45    0.61   31.76
 -35  -2  45    2.44   56.80
  35  -2 -46    0.00   46.84
  35   2 -46    0.54   31.30
 -35  -2  46    1.89   54.43
  35  -2 -47    1.32   47.48
  35   2 -47   -0.69   30.46
 -35  -2  47    0.26   52.20
 -35   3   1    5.33   71.38
  35  -3  -1    5.84   29.15
  35   3  -1    5.98  298.62
  35   3  -1   -1.27  256.78
 -35  -3   1    6.68   22.29
 -35   3   2    3.01   71.01
  35  -3  -2    0.93   29.81
  35   3  -2   -1.40  343.20
  35   3  -2   17.68  230.76
 -35  -3   2    1.67   18.00
 -35   3   3    2.27   71.12
  35  -3  -3    0.47   30.59
  35  -3  -3    0.00  262.04
  35   3  -3   -0.51  377.96
  35   3  -3   13.22  180.09
 -35   3   4    3.17   70.17
  35  -3  -4   -0.14   31.29
  35  -3  -4   11.36  258.82
  35   3  -4    5.67  371.29
  35   3  -4    9.34  151.19
 -35   3   5    1.19   70.12
  35  -3  -5    2.09   32.43
  35  -3  -5   -5.66  233.56
  35   3  -5  -10.42  402.99
 -35   3   6    0.93   69.88
  35  -3  -6    0.10   32.74
  35  -3  -6  -10.81  212.44
  35   3  -6    7.92  396.71
 -35   3   7   -3.78   69.40
  35  -3  -7    1.38   33.76
  35  -3  -7   -4.53  180.40
  35   3  -7   23.20  421.16
 -35   3   8   -1.34   68.89
  35  -3  -8    0.39   35.54
  35  -3  -8    2.94  140.86
  35   3  -8  -13.99  421.55
 -35   3   9    3.12   69.36
  35  -3  -9    0.07   35.80
 -35   3  10    3.73   68.31
 -35   3  11   -1.61   68.83
  35  -3 -11   -1.11   37.60
  35   3 -11   -1.68   20.18
  35  -3 -12    2.48   37.90
  35   3 -12    4.65   26.37
  35   3 -12   63.62  396.90
 -35  -3  12    2.06  117.41
  35  -3 -13    2.34   38.36
  35   3 -13    1.94   28.64
  35   3 -13   12.69  385.79
 -35  -3  13    0.89  137.24
 -35   3  14    0.00   60.69
  35  -3 -14    0.29   40.00
  35   3 -14    0.78   31.33
  35   3 -14    8.50  378.95
 -35  -3  14   -2.57  141.53
 -35   3  15   -0.07   23.27
 -35   3  15    1.73   66.02
  35  -3 -15   -0.15    6.78
  35  -3 -15   -1.36   40.54
  35   3 -15    0.43   31.39
  35   3 -15  -21.86  367.74
 -35  -3  15    0.52  130.57
 -35   3  16    0.00   32.52
 -35   3  16   -0.08   64.85
  35  -3 -16   10.12    5.64
  35  -3 -16   -1.65   41.78
  35   3 -16    0.00   29.39
 -35  -3  16   -2.82  122.63
 -35   3  17   -0.47   40.38
 -35   3  17   -5.90   64.03
 -35   3  17    0.00  135.10
  35  -3 -17    0.93   13.03
  35  -3 -17   -0.33   42.77
  35   3 -17    1.04  343.09
 -35  -3  17    1.50  116.68
 -35   3  18   -5.05   62.76
  35  -3 -18   -0.06   15.25
  35  -3 -18    0.23   43.69
  35   3 -18   -0.90   32.26
  35   3 -18    7.12  332.64
 -35  -3  18   -1.88  111.13
 -35   3  19   -8.85   62.17
  35  -3 -19   -2.47   14.21
  35  -3 -19    2.26   43.60
  35   3 -19   -0.11   32.55
  35   3 -19    9.16  320.84
 -35  -3  19    2.79  106.34
 -35   3  20    3.14   52.69
 -35   3  20   -7.13   59.42
  35  -3 -20    0.40   45.46
  35   3 -20   -0.72   32.50
  35   3 -20  -11.07  305.10
 -35  -3  20   -1.04  104.61
 -35   3  21    0.00   55.33
 -35   3  21   -3.92   57.18
  35  -3 -21    0.00   16.01
  35  -3 -21   -0.28   46.09
  35   3 -21   -0.21   32.90
  35   3 -21  -10.00  297.65
 -35  -3  21   -0.53  101.37
 -35   3  22    1.82   57.91
  35  -3 -22    2.11   46.82
  35   3 -22   -0.44   32.53
  35   3 -22    5.19  282.97
 -35  -3  22    3.41   99.16
 -35   3  23   -0.68   60.90
  35  -3 -23    1.17   18.33
  35  -3 -23    0.00   45.81
  35   3 -23   -0.40   19.81
  35   3 -23    1.85   33.24
  35   3 -23   -1.88  274.21
 -35  -3  23   -0.26   95.43
 -35   3  24    0.50   63.05
  35   3 -24    0.73   33.74
  35   3 -24   11.52  261.69
 -35  -3  24    0.55   95.48
 -35   3  25    1.54   64.66
  35  -3 -25    0.58   19.43
  35  -3 -25    1.29   49.60
  35   3 -25    0.34   33.53
 -35  -3  25    1.82   93.70
 -35   3  26    0.58   67.29
  35  -3 -26    2.15   19.76
  35  -3 -26   -0.04   50.56
  35   3 -26    1.83   30.43
  35   3 -26    0.04   33.30
 -35  -3  26   -0.76   92.25
 -35   3  27   -1.22   70.05
  35  -3 -27    0.00   19.81
  35  -3 -27   -0.30   49.97
  35   3 -27    0.11   35.10
  35   3 -27    1.31   33.90
 -35  -3  27    3.45   88.15
 -35   3  28    2.88   71.92
 -35   3  28    0.00  102.85
  35  -3 -28    0.39   19.92
  35  -3 -28    2.05   52.68
  35   3 -28    2.71   37.53
  35   3 -28    2.50   34.02
  35   3 -28   19.45  209.41
 -35  -3  28    3.24   86.81
 -35   3  29   -1.02   74.34
 -35   3  29   -2.50  106.93
  35  -3 -29    1.01   19.74
  35  -3 -29    0.15   52.83
  35   3 -29   -0.27   39.97
  35   3 -29   -0.92   34.37
  35   3 -29    0.00  201.34
 -35  -3  29    0.82   84.82
 -35   3  30   -2.09   76.72
 -35   3  30   -0.66  109.55
  35  -3 -30    2.22   54.29
  35   3 -30    4.00   41.93
  35   3 -30   -0.55   34.51
  35   3 -30    2.96  189.35
 -35  -3  30   -0.44   83.21
 -35   3  31   -0.75  106.32
  35  -3 -31   -1.82   19.97
  35  -3 -31    0.88   55.06
  35   3 -31    1.81   43.42
  35   3 -31    0.00   34.32
  35   3 -31    6.84  177.47
 -35  -3  31   -2.79   79.70
 -35   3  32    0.39  103.93
  35  -3 -32    0.11   20.38
  35  -3 -32    4.32   55.17
  35   3 -32    2.74   44.38
  35   3 -32    8.83  170.86
 -35  -3  32    2.00   78.81
 -35   3  33   -0.65  100.95
  35  -3 -33   -3.94   55.90
  35   3 -33    2.21   45.46
  35   3 -33  -11.24  161.03
 -35  -3  33    5.99   77.70
 -35   3  34    0.44   98.97
  35  -3 -34   -0.98   55.85
 -35  -3  34    0.75   77.68
 -35   3  35   -0.48   96.70
 -35  -3  35    3.01   74.88
  35  -3 -36   -0.13   59.05
  35   3 -36    0.35   32.77
  35   3 -36    0.08  142.48
 -35  -3  36   -0.05   71.94
  35  -3 -37   -2.90   59.00
  35   3 -37    0.46   32.79
 -35  -3  37   -0.25   70.19
 -35   3  38    1.79   88.58
  35  -3 -38    2.12   59.30
  35   3 -38   -0.27   31.94
 -35  -3  38    2.74   66.63
 -35   3  39    3.68   87.01
  35   3 -39    1.19   32.26
 -35  -3  39   -1.10   64.19
 -35   3  40   -0.70   82.00
  35   3 -40   -1.70   31.20
 -35  -3  40    0.00   60.59
 -35   3  41    1.08   77.80
  35  -3 -41   -4.76   58.99
  35   3 -41   -0.66   31.60
 -35  -3  41    0.00   55.95
 -35   3  42   -0.94   74.57
  35  -3 -42    4.26   58.65
  35   3 -42   -0.99   30.66
 -35  -3  42    0.00   51.43
 -35   3  43   -0.68   72.93
  35  -3 -43    1.72   58.61
  35   3 -43    0.71   30.62
 -35   3  44    0.75   70.22
  35  -3 -44   -2.42   58.48
  35   3 -44   -0.17   30.18
 -35   3  45   -1.87   67.22
  35  -3 -45    0.15   58.40
  35   3 -45    1.83   29.97
 -35   3  46   -0.34   63.22
  35  -3 -46    0.82   57.94
  35   3 -46    1.61   29.67
  35  -3 -47   -3.62   56.44
  35   3 -47   -0.68   28.75
 -35   4   1   -0.16   66.18
  35  -4  -1    7.21  340.35
  35   4  -1   11.06  493.22
  35   4  -1   18.49  220.57
 -35  -4   1   -0.03   23.12
 -35   4   2    0.51   65.95
  35  -4  -2   -0.14   30.17
  35  -4  -2    1.58  316.92
  35   4  -2    1.06  484.30
  35   4  -2   20.66  186.24
 -35  -4   2    0.88   23.84
 -35   4   3   -0.33   65.08
  35  -4  -3    0.08   31.31
  35  -4  -3    8.86  293.60
  35   4  -3    9.19  478.05
  35   4  -3   -0.90  324.91
 -35  -4   3    0.45   22.66
 -35   4   4    0.53   64.70
  35  -4  -4   -0.64   32.25
  35  -4  -4    0.00  263.83
  35   4  -4    1.17  474.13
 -35   4   5    2.67   64.66
  35  -4  -5   -2.05   33.21
  35  -4  -5    5.75  243.48
  35   4  -5   17.35  466.26
[truncated: 2,198,246 more chars]
