# Supplementary material for: Organic crystalline nanoparticles with a long-lived charge-separated state for efficient photocatalytic hydrogen production
Source: Nat Chem. 2026 Jan 20;18(4):723–30. doi: 10.1038/s41557-025-02035-z (PMC13061632; doi:10.1038/s41557-025-02035-z)
Supplement: Supplementary file 4 — UV–vis absorption data, uncropped cryo-EM image and IT-PMI molecule packing. [file 41557_2025_2035_MOESM4_ESM.xlsx]

## Sheet: Panel a
ITC-Br			PMI*2 / THF			IT-PMI / THF			(ITC-Br+2*PMI) / THF			IT-PMI NP / Water
Wavelength (nm)	Extinction Coefficient (M-1cm-1)		Wavelength (nm)	Extinction Coefficient (M-1cm-1)		Wavelength (nm)	Extinction Coefficient (M-1cm-1)		Wavelength (nm)	Extinction Coefficient (M-1cm-1)		Wavelength (nm)	Extinction Coefficient (M-1cm-1)
300	9545.45		300	4838.71		300	17391.3		300	14384.2		300	19648.3
301	9272.73		301	4838.71		301	16798.4		301	14111.4		301	19648.3
302	9000		302	4677.42		302	16205.5		302	13677.4		302	19510.9
303	8727.27		303	4516.13		303	15612.6		303	13243.4		303	19236.1
304	8363.64		304	4516.13		304	15019.8		304	12879.8		304	18961.3
305	8000		305	4354.84		305	14426.9		305	12354.8		305	18823.9
306	6727.27		306	4354.84		306	14031.6		306	11082.1		306	18136.9
307	5818.18		307	4193.55		307	13636.4		307	10011.7		307	17724.6
308	5090.91		308	4032.26		308	13043.5		308	9123.17		308	17312.4
309	4545.45		309	4193.55		309	12648.2		309	8739		309	17037.6
310	4090.91		310	4193.55		310	12253		310	8284.46		310	16762.8
311	3818.18		311	4193.55		311	12055.3		311	8011.73		311	16488
312	3636.36		312	4354.84		312	11660.1		312	7991.2		312	16213.2
313	3545.45		313	4193.55		313	11462.5		313	7739		313	15938.4
314	3454.55		314	4193.55		314	11264.8		314	7648.09		314	15663.6
315	3454.55		315	4193.55		315	11067.2		315	7648.09		315	15526.2
316	3545.45		316	4354.84		316	10869.6		316	7900.29		316	15251.4
317	3545.45		317	4354.84		317	10671.9		317	7900.29		317	15114
318	3545.45		318	4354.84		318	10474.3		318	7900.29		318	15114
319	3545.45		319	4354.84		319	10474.3		319	7900.29		319	15114
320	3454.55		320	4193.55		320	10474.3		320	7648.09		320	14976.6
321	3363.64		321	4193.55		321	10276.7		321	7557.18		321	14701.8
322	3454.55		322	4193.55		322	10276.7		322	7648.09		322	14564.4
323	3545.45		323	4193.55		323	10079.1		323	7739		323	14701.8
324	3636.36		324	4354.84		324	10079.1		324	7991.2		324	14701.8
325	3818.18		325	4354.84		325	10079.1		325	8173.02		325	14564.4
326	3909.09		326	4516.13		326	10079.1		326	8425.22		326	14564.4
327	4181.82		327	4677.42		327	10079.1		327	8859.24		327	14564.4
328	4363.64		328	4516.13		328	10079.1		328	8879.77		328	14701.8
329	4454.55		329	4677.42		329	10276.7		329	9131.96		329	14564.4
330	4818.18		330	5000		330	10276.7		330	9818.18		330	14427
331	5090.91		331	5000		331	10276.7		331	10090.9		331	14564.4
332	5272.73		332	4838.71		332	10474.3		332	10111.4		332	14427
333	5545.45		333	5000		333	10474.3		333	10545.5		333	14427
334	5727.27		334	5000		334	10671.9		334	10727.3		334	14427
335	5909.09		335	5161.29		335	10869.6		335	11070.4		335	14564.4
336	6272.73		336	5161.29		336	11264.8		336	11434		336	14564.4
337	6454.55		337	5161.29		337	11264.8		337	11615.8		337	14564.4
338	6636.36		338	5161.29		338	11660.1		338	11797.7		338	14564.4
339	6909.09		339	5161.29		339	11857.7		339	12070.4		339	14564.4
340	7272.73		340	5000		340	12253		340	12272.7		340	14701.8
341	8000		341	4838.71		341	12450.6		341	12838.7		341	15114
342	8454.55		342	4838.71		342	12648.2		342	13293.3		342	14976.6
343	9090.91		343	4677.42		343	12845.8		343	13768.3		343	15251.4
344	9727.27		344	4516.13		344	13043.5		344	14243.4		344	15388.8
345	10454.5		345	4838.71		345	13241.1		345	15293.3		345	15526.2
346	11272.7		346	4838.71		346	13438.7		346	16111.4		346	15663.6
347	12090.9		347	5161.29		347	13636.4		347	17252.2		347	15938.4
348	13000		348	5322.58		348	13834		348	18322.6		348	16213.2
349	13727.3		349	5483.87		349	14229.2		349	19211.1		349	16213.2
350	14363.6		350	5645.16		350	14426.9		350	20008.8		350	16488
351	15000		351	6129.03		351	15019.8		351	21129		351	16762.8
352	15363.6		352	6129.03		352	15415		352	21492.7		352	16900.2
353	15818.2		353	6129.03		353	16007.9		353	21947.2		353	17175
354	16090.9		354	5645.16		354	16403.2		354	21736.1		354	17037.6
355	16636.4		355	5483.87		355	16996		355	22120.2		355	17312.4
356	17090.9		356	5000		356	17391.3		356	22090.9		356	17449.8
357	17909.1		357	4677.42		357	17786.6		357	22586.5		357	17724.6
358	18727.3		358	4032.26		358	18181.8		358	22759.5		358	17999.5
359	19818.2		359	3870.97		359	18577.1		359	23689.1		359	18274.3
360	20909.1		360	3548.39		360	18577.1		360	24457.5		360	18549.1
361	22181.8		361	3225.81		361	18774.7		361	25407.6		361	18686.5
362	23727.3		362	3064.52		362	18972.3		362	26791.8		362	18823.9
363	25090.9		363	3064.52		363	19170		363	28155.4		363	19098.7
364	26454.5		364	2903.23		364	19367.6		364	29357.8		364	19236.1
365	29090.9		365	2741.94		365	19565.2		365	31832.8		365	19510.9
366	32000		366	2580.65		366	19960.5		366	34580.6		366	19923.1
367	34181.8		367	2580.65		367	20158.1		367	36762.5		367	20060.5
368	35909.1		368	2580.65		368	20553.4		368	38489.7		368	20197.9
369	37272.7		369	2580.65		369	21146.2		369	39853.4		369	20335.3
370	37818.2		370	2580.65		370	21541.5		370	40398.8		370	20747.5
371	37818.2		371	2580.65		371	21936.8		371	40398.8		371	21022.3
372	37454.5		372	2419.35		372	22332		372	39873.9		372	21159.7
373	36909.1		373	2580.65		373	22924.9		373	39489.7		373	21434.5
374	36545.5		374	2419.35		374	23320.2		374	38964.8		374	21846.7
375	36454.5		375	2419.35		375	23715.4		375	38873.9		375	22121.5
376	36909.1		376	2419.35		376	24308.3		376	39328.4		376	22396.3
377	37727.3		377	2419.35		377	24703.6		377	40146.6		377	22808.5
378	39090.9		378	2580.65		378	25296.4		378	41671.6		378	23083.3
379	41000		379	2580.65		379	25691.7		379	43580.6		379	23358.1
380	43272.7		380	2580.65		380	26284.6		380	45853.4		380	23770.3
381	45818.2		381	2580.65		381	26877.5		381	48398.8		381	24182.5
382	48727.3		382	2580.65		382	27470.4		382	51307.9		382	24457.3
383	52000		383	2580.65		383	28260.9		383	54580.6		383	24869.5
384	55363.6		384	2580.65		384	29051.4		384	57944.3		384	25144.3
385	58818.2		385	2741.94		385	29841.9		385	61560.1		385	25419.1
386	62090.9		386	2741.94		386	30632.4		386	64832.8		386	25831.3
387	65181.8		387	2741.94		387	31422.9		387	67923.8		387	26243.5
388	67545.5		388	2741.94		388	32213.4		388	70287.4		388	26655.7
389	68727.3		389	2903.23		389	33201.6		389	71630.5		389	27067.9
390	68727.3		390	3064.52		390	33992.1		390	71791.8		390	27480.1
391	67454.5		391	3064.52		391	34782.6		391	70519.1		391	27892.3
392	64909.1		392	3225.81		392	35375.5		392	68134.9		392	28304.5
393	61727.3		393	3387.1		393	36166		393	65114.4		393	28854.1
394	58000		394	3548.39		394	36758.9		394	61548.4		394	29403.7
395	54454.5		395	3709.68		395	37154.2		395	58164.2		395	29953.3
396	51090.9		396	3870.97		396	37549.4		396	54961.9		396	30502.9
397	48272.7		397	4032.26		397	37944.7		397	52305		397	31189.9
398	46272.7		398	4354.84		398	38142.3		398	50627.6		398	31739.5
399	44909.1		399	4677.42		399	38142.3		399	49586.5		399	32426.5
400	44454.5		400	4838.71		400	38339.9		400	49293.3		400	33250.9
401	44545.5		401	5161.29		401	38142.3		401	49706.7		401	33937.9
402	45363.6		402	5322.58		402	38142.3		402	50686.2		402	34624.9
403	46636.4		403	5645.16		403	37944.7		403	52281.5		403	35311.9
404	48363.6		404	5967.74		404	37944.7		404	54331.4		404	35998.9
405	50363.6		405	6290.32		405	37747		405	56654		405	36548.5
406	52727.3		406	6612.9		406	37747		406	59340.2		406	37235.5
407	55272.7		407	6774.19		407	37747		407	62046.9		407	37785.1
408	58181.8		408	6935.48		408	37747		408	65117.3		408	38334.7
409	61363.6		409	7258.06		409	37944.7		409	68621.7		409	38746.9
410	64545.5		410	7580.65		410	38142.3		410	72126.1		410	39159.1
411	67545.5		411	7903.23		411	38339.9		411	75448.7		411	39433.9
412	70181.8		412	8225.81		412	38537.5		412	78407.6		412	39708.7
413	71909.1		413	8548.39		413	38735.2		413	80457.5		413	39846.1
414	72545.5		414	8870.97		414	39130.4		414	81416.4		414	39983.5
415	72181.8		415	9193.55		415	39328.1		415	81375.4		415	39983.5
416	68363.6		416	9838.71		416	39328.1		416	78202.3		416	40120.9
417	60272.7		417	10483.9		417	39525.7		417	70756.6		417	40120.9
418	53000		418	11129		418	39328.1		418	64129		418	40120.9
419	45363.6		419	11612.9		419	39328.1		419	56976.5		419	40258.3
420	37909.1		420	12258.1		420	39130.4		420	50167.2		420	40258.3
421	30909.1		421	12903.2		421	38735.2		421	43812.3		421	40395.7
422	24727.3		422	13548.4		422	38339.9		422	38275.7		422	40395.7
423	19363.6		423	14032.3		423	37747		423	33395.9		423	40533.1
424	15000		424	14677.4		424	37154.2		424	29677.4		424	40670.5
425	11545.5		425	15322.6		425	36363.6		425	26868		425	40807.9
426	8818.18		426	15967.7		426	35375.5		426	24785.9		426	40945.3
427	6727.27		427	16774.2		427	34585		427	23501.5		427	40945.3
428	5181.82		428	17419.4		428	33596.8		428	22601.2		428	41082.7
429	3909.09		429	18225.8		429	32608.7		429	22134.9		429	41082.7
430	3090.91		430	18871		430	31620.6		430	21961.9		430	41082.7
431	2363.64		431	19838.7		431	30434.8		431	22202.3		431	40945.3
432	1818.18		432	20645.2		432	29446.6		432	22463.3		432	40670.5
433	1454.55		433	21612.9		433	28458.5		433	23067.4		433	40258.3
434	1181.82		434	22580.6		434	27470.4		434	23762.5		434	39846.1
435	1000		435	23548.4		435	26679.8		435	24548.4		435	39296.5
436	818.182		436	24677.4		436	25889.3		436	25495.6		436	38609.5
437	727.273		437	25806.5		437	25296.4		437	26533.7		437	37785.1
438	636.364		438	26935.5		438	24703.6		438	27571.8		438	36960.7
439	636.364		439	28064.5		439	24308.3		439	28700.9		439	35998.9
440	545.455		440	29354.8		440	23913		440	29900.3		440	35037.1
441	545.455		441	30483.9		441	23715.4		441	31029.3		441	34075.3
442	454.545		442	31612.9		442	23517.8		442	32067.4		442	32976.1
443	454.545		443	32903.2		443	23517.8		443	33357.8		443	31876.9
444	454.545		444	34032.3		444	23517.8		444	34486.8		444	30777.7
445	363.636		445	35000		445	23517.8		445	35363.6		445	29678.5
446	363.636		446	36129		446	23715.4		446	36492.7		446	28716.7
447	363.636		447	37096.8		447	24110.7		447	37460.4		447	27754.9
448	363.636		448	38064.5		448	24308.3		448	38428.2		448	26793.1
449	363.636		449	38871		449	24703.6		449	39234.6		449	25968.7
450	272.727		450	39838.7		450	25098.8		450	40111.4		450	25144.3
451	272.727		451	40645.2		451	25494.1		451	40917.9		451	24319.9
452	272.727		452	41451.6		452	25889.3		452	41724.3		452	23770.3
453	272.727		453	42419.4		453	26482.2		453	42692.1		453	23083.3
454	272.727		454	43225.8		454	26877.5		454	43498.5		454	22533.7
455	272.727		455	44032.3		455	27470.4		455	44305		455	22121.5
456	272.727		456	45000		456	27865.6		456	45272.7		456	21709.3
457	272.727		457	45967.7		457	28458.5		457	46240.5		457	21434.5
458	272.727		458	47096.8		458	28853.8		458	47369.5		458	21159.7
459	272.727		459	48225.8		459	29446.6		459	48498.5		459	20884.9
460	272.727		460	49354.8		460	29841.9		460	49627.6		460	20610.1
461	272.727		461	50645.2		461	30434.8		461	50917.9		461	20472.7
462	181.818		462	52096.8		462	30830		462	52278.6		462	20335.3
463	181.818		463	53387.1		463	31422.9		463	53568.9		463	20335.3
464	181.818		464	54838.7		464	32015.8		464	55020.5		464	20197.9
465	181.818		465	56290.3		465	32608.7		465	56472.1		465	20197.9
466	181.818		466	57741.9		466	33004		466	57923.8		466	20197.9
467	181.818		467	59193.5		467	33596.8		467	59375.4		467	20197.9
468	181.818		468	60483.9		468	34189.7		468	60665.7		468	20197.9
469	181.818		469	61774.2		469	34782.6		469	61956		469	20197.9
470	181.818		470	62903.2		470	35573.1		470	63085		470	20335.3
471	181.818		471	64032.3		471	36166		471	64214.1		471	20335.3
472	181.818		472	64838.7		472	36758.9		472	65020.5		472	20472.7
473	181.818		473	65483.9		473	37549.4		473	65665.7		473	20472.7
474	181.818		474	65967.7		474	38142.3		474	66149.6		474	20610.1
475	181.818		475	66290.3		475	38932.8		475	66472.1		475	20747.5
476	181.818		476	66451.6		476	39525.7		476	66633.4		476	20747.5
477	181.818		477	66451.6		477	40316.2		477	66633.4		477	20884.9
478	181.818		478	66290.3		478	40909.1		478	66472.1		478	21022.3
479	181.818		479	65967.7		479	41699.6		479	66149.6		479	21159.7
480	181.818		480	65645.2		480	42292.5		480	65827		480	21297.1
481	181.818		481	65322.6		481	43083		481	65504.4		481	21434.5
482	181.818		482	64838.7		482	43675.9		482	65020.5		482	21571.9
483	181.818		483	64354.8		483	44466.4		483	64536.7		483	21709.3
484	181.818		484	63871		484	45059.3		484	64052.8		484	21846.7
485	181.818		485	63387.1		485	45652.2		485	63568.9		485	22121.5
486	181.818		486	63064.5		486	46245.1		486	63246.3		486	22258.9
487	181.818		487	62741.9		487	46837.9		487	62923.8		487	22396.3
488	90.9091		488	62580.6		488	47430.8		488	62671.6		488	22671.1
489	90.9091		489	62419.4		489	48023.7		489	62510.3		489	22808.5
490	90.9091		490	62419.4		490	48616.6		490	62510.3		490	23083.3
491	90.9091		491	62580.6		491	49209.5		491	62671.6		491	23220.7
492	90.9091		492	62741.9		492	49802.4		492	62832.8		492	23495.5
493	90.9091		493	62903.2		493	50197.6		493	62994.1		493	23770.3
494	90.9091		494	63225.8		494	50790.5		494	63316.7		494	23907.7
495	90.9091		495	63548.4		495	51383.4		495	63639.3		495	24182.5
496	90.9091		496	64032.3		496	51976.3		496	64123.2		496	24457.3
497	90.9091		497	64354.8		497	52569.2		497	64445.7		497	24732.1
498	90.9091		498	64516.1		498	53162.1		498	64607		498	25006.9
499	90.9091		499	64677.4		499	53952.6		499	64768.3		499	25281.7
500	90.9091		500	64838.7		500	54545.5		500	64929.6		500	25556.5
501	90.9091		501	64677.4		501	55138.3		501	64768.3		501	25831.3
502	90.9091		502	64354.8		502	55928.9		502	64445.7		502	26106.1
503	90.9091		503	63871		503	56521.7		503	63961.9		503	26380.9
504	90.9091		504	63225.8		504	57312.3		504	63316.7		504	26655.7
505	90.9091		505	62258.1		505	58102.8		505	62349		505	26930.5
506	90.9091		506	61129		506	58695.7		506	61219.9		506	27205.3
507	90.9091		507	59838.7		507	59486.2		507	59929.6		507	27480.1
508	90.9091		508	58064.5		508	60276.7		508	58155.4		508	27754.9
509	90.9091		509	56290.3		509	61067.2		509	56381.2		509	28029.7
510	90.9091		510	54193.5		510	61857.7		510	54284.5		510	28304.5
511	90.9091		511	51935.5		511	62648.2		511	52026.4		511	28579.3
512	90.9091		512	49516.1		512	63438.7		512	49607		512	28854.1
513	90.9091		513	46935.5		513	64229.2		513	47026.4		513	29128.9
514	90.9091		514	44354.8		514	65019.8		514	44445.7		514	29403.7
515	90.9091		515	41612.9		515	66007.9		515	41703.8		515	29678.5
516	90.9091		516	38871		516	66798.4		516	38961.9		516	29953.3
517	90.9091		517	36129		517	67391.3		517	36219.9		517	30228.1
518	90.9091		518	33387.1		518	68181.8		518	33478		518	30502.9
519	90.9091		519	30806.5		519	68972.3		519	30897.4		519	30915.1
520	90.9091		520	28064.5		520	69762.8		520	28155.4		520	31189.9
521	90.9091		521	25645.2		521	70553.4		521	25736.1		521	31464.7
522	90.9091		522	23225.8		522	71146.2		522	23316.7		522	31739.5
523	90.9091		523	20967.7		523	71936.8		523	21058.7		523	32014.3
524	90.9091		524	18871		524	72529.6		524	18961.9		524	32426.5
525	90.9091		525	16935.5		525	73122.5		525	17026.4		525	32701.3
526	90.9091		526	15000		526	73715.4		526	15090.9		526	32976.1
527	90.9091		527	13387.1		527	74308.3		527	13478		527	33388.3
528	90.9091		528	11774.2		528	74901.2		528	11865.1		528	33663.1
529	90.9091		529	10322.6		529	75494.1		529	10413.5		529	33937.9
530	90.9091		530	9032.26		530	76087		530	9123.17		530	34350.1
531	90.9091		531	7903.23		531	76679.8		531	7994.13		531	34624.9
532	90.9091		532	6935.48		532	77272.7		532	7026.39		532	35037.1
533	90.9091		533	5967.74		533	77668		533	6058.65		533	35311.9
534	90.9091		534	5322.58		534	78260.9		534	5413.49		534	35586.7
535	90.9091		535	4677.42		535	78656.1		535	4768.33		535	35861.5
536	90.9091		536	4032.26		536	79051.4		536	4123.17		536	36136.3
537	90.9091		537	3225.81		537	79446.6		537	3316.72		537	36685.9
538	90.9091		538	2741.94		538	80039.5		538	2832.84		538	37098.1
539	90.9091		539	2258.06		539	80434.8		539	2348.97		539	37372.9
540	90.9091		540	1935.48		540	80830		540	2026.39		540	37785.1
541	90.9091		541	1612.9		541	81225.3		541	1703.81		541	38197.3
542	90.9091		542	1290.32		542	81620.6		542	1381.23		542	38472.1
543	90.9091		543	1129.03		543	81818.2		543	1219.94		543	38884.3
544	90.9091		544	967.742		544	82213.4		544	1058.65		544	39296.5
545	90.9091		545	806.452		545	82608.7		545	897.361		545	39708.7
546	90.9091		546	645.161		546	82806.3		546	736.07		546	39983.5
547	90.9091		547	483.871		547	83201.6		547	574.78		547	40395.7
548	90.9091		548	483.871		548	83399.2		548	574.78		548	40807.9
549	90.9091		549	322.581		549	83596.8		549	413.49		549	41220.1
550	90.9091		550	322.581		550	83794.5		550	413.49		550	41494.9
551	90.9091		551	322.581		551	83992.1		551	413.49		551	41907.1
552	90.9091		552	161.29		552	84189.7		552	252.199		552	42319.3
553	90.9091		553	161.29		553	84387.4		553	252.199		553	42731.5
554	90.9091		554	161.29		554	84585		554	252.199		554	43006.3
555	90.9091		555	161.29		555	84585		555	252.199		555	43418.5
556	90.9091		556	161.29		556	84782.6		556	252.199		556	43830.7
557	90.9091		557	161.29		557	84782.6		557	252.199		557	44242.9
558	90.9091		558	161.29		558	84782.6		558	252.199		558	44517.7
559	90.9091		559	0		559	84782.6		559	90.9091		559	44929.9
560	90.9091		560	0		560	84782.6		560	90.9091		560	45342.1
561	90.9091		561	0		561	84782.6		561	90.9091		561	45616.9
562	90.9091		562	0		562	84585		562	90.9091		562	46029.1
563	90.9091		563	0		563	84585		563	90.9091		563	46303.9
564	90.9091		564	0		564	84387.4		564	90.9091		564	46716.1
565	90.9091		565	0		565	84189.7		565	90.9091		565	46990.9
566	90.9091		566	0		566	83992.1		566	90.9091		566	47265.7
567	90.9091		567	0		567	83794.5		567	90.9091		567	47540.5
568	90.9091		568	0		568	83399.2		568	90.9091		568	47815.3
569	90.9091		569	0		569	83201.6		569	90.9091		569	48090.1
570	90.9091		570	0		570	82806.3		570	90.9091		570	48364.9
571	90.9091		571	0		571	82411.1		571	90.9091		571	48502.3
572	90.9091		572	0		572	82015.8		572	90.9091		572	48639.7
573	90.9091		573	0		573	81422.9		573	90.9091		573	48777.1
574	90.9091		574	0		574	81027.7		574	90.9091		574	48914.5
575	90.9091		575	0		575	80434.8		575	90.9091		575	49051.9
576	90.9091		576	0		576	79841.9		576	90.9091		576	49051.9
577	90.9091		577	0		577	79249		577	90.9091		577	49189.3
578	90.9091		578	0		578	78656.1		578	90.9091		578	49189.3
579	90.9091		579	0		579	77865.6		579	90.9091		579	49189.3
580	90.9091		580	0		580	77075.1		580	90.9091		580	49189.3
581	90.9091		581	0		581	76284.6		581	90.9091		581	49051.9
582	90.9091		582	0		582	75494.1		582	90.9091		582	49051.9
583	90.9091		583	0		583	74703.6		583	90.9091		583	48914.5
584	90.9091		584	0		584	73715.4		584	90.9091		584	48777.1
585	90.9091		585	0		585	72924.9		585	90.9091		585	48777.1
586	90.9091		586	0		586	71936.8		586	90.9091		586	48502.3
587	90.9091		587	0		587	70948.6		587	90.9091		587	48364.9
588	90.9091		588	0		588	69762.8		588	90.9091		588	48227.5
589	90.9091		589	0		589	68774.7		589	90.9091		589	48090.1
590	90.9091		590	0		590	67588.9		590	90.9091		590	47952.7
591	90.9091		591	0		591	66600.8		591	90.9091		591	47815.3
592	90.9091		592	0		592	65217.4		592	90.9091		592	47540.5
593	90.9091		593	0		593	64031.6		593	90.9091		593	47403.1
594	90.9091		594	0		594	62845.8		594	90.9091		594	47265.7
595	90.9091		595	0		595	61462.5		595	90.9091		595	47128.3
596	90.9091		596	0		596	60276.7		596	90.9091		596	46990.9
597	90.9091		597	0		597	58893.3		597	90.9091		597	46716.1
598	90.9091		598	0		598	57707.5		598	90.9091		598	46578.7
599	90.9091		599	0		599	56324.1		599	90.9091		599	46578.7
600	90.9091		600	0		600	54940.7		600	90.9091		600	46441.3
601	90.9091		601	0		601	53557.3		601	90.9091		601	46303.9
602	90.9091		602	0		602	52173.9		602	90.9091		602	46303.9
603	90.9091		603	0		603	50790.5		603	90.9091		603	46166.5
604	90.9091		604	0		604	49407.1		604	90.9091		604	46166.5
605	90.9091		605	0		605	48023.7		605	90.9091		605	46166.5
606	90.9091		606	0		606	46837.9		606	90.9091		606	46166.5
607	90.9091		607	0		607	45454.5		607	90.9091		607	46166.5
608	90.9091		608	0		608	44071.1		608	90.9091		608	46166.5
609	90.9091		609	0		609	42687.7		609	90.9091		609	46166.5
610	90.9091		610	0		610	41304.3		610	90.9091		610	46166.5
611	90.9091		611	0		611	39920.9		611	90.9091		611	46303.9
612	90.9091		612	0		612	38537.5		612	90.9091		612	46303.9
613	90.9091		613	0		613	37154.2		613	90.9091		613	46441.3
614	90.9091		614	0		614	35968.4		614	90.9091		614	46441.3
615	90.9091		615	0		615	34585		615	90.9091		615	46578.7
616	90.9091		616	0		616	33399.2		616	90.9091		616	46578.7
617	90.9091		617	0		617	32015.8		617	90.9091		617	46716.1
618	90.9091		618	0		618	30830		618	90.9091		618	46716.1
619	90.9091		619	0		619	29644.3		619	90.9091		619	46853.5
620	90.9091		620	0		620	28458.5		620	90.9091		620	46853.5
621	90.9091		621	0		621	27272.7		621	90.9091		621	46853.5
622	90.9091		622	0		622	26284.6		622	90.9091		622	46853.5
623	90.9091		623	0		623	25098.8		623	90.9091		623	46853.5
624	90.9091		624	0		624	24110.7		624	90.9091		624	46716.1
625	90.9091		625	0		625	23122.5		625	90.9091		625	46716.1
626	90.9091		626	0		626	22134.4		626	90.9091		626	46578.7
627	90.9091		627	0		627	21146.2		627	90.9091		627	46441.3
628	90.9091		628	0		628	20158.1		628	90.9091		628	46166.5
629	90.9091		629	0		629	19170		629	90.9091		629	45891.7
630	90.9091		630	0		630	18379.4		630	90.9091		630	45616.9
631	90.9091		631	0		631	17588.9		631	90.9091		631	45204.7
632	90.9091		632	0		632	16798.4		632	90.9091		632	44792.5
633	90.9091		633	0		633	16007.9		633	90.9091		633	44380.3
634	90.9091		634	0		634	15217.4		634	90.9091		634	43968.1
635	90.9091		635	0		635	14426.9		635	90.9091		635	43418.5
636	90.9091		636	0		636	13636.4		636	90.9091		636	43006.3
637	90.9091		637	0		637	13043.5		637	90.9091		637	42594.1
638	90.9091		638	0		638	12450.6		638	90.9091		638	42044.5
639	90.9091		639	0		639	11660.1		639	90.9091		639	41494.9
640	90.9091		640	0		640	11067.2		640	90.9091		640	40945.3
641	90.9091		641	0		641	10474.3		641	90.9091		641	40395.7
642	90.9091		642	0		642	9881.42		642	90.9091		642	39846.1
643	90.9091		643	0		643	9486.17		643	90.9091		643	39296.5
644	90.9091		644	0		644	8893.28		644	90.9091		644	38609.5
645	90.9091		645	0		645	8498.02		645	90.9091		645	37922.5
646	90.9091		646	0		646	7905.14		646	90.9091		646	37098.1
647	90.9091		647	0		647	7509.88		647	90.9091		647	36273.7
648	90.9091		648	0		648	7114.62		648	90.9091		648	35449.3
649	90.9091		649	0		649	6719.37		649	90.9091		649	34624.9
650	90.9091		650	0		650	6324.11		650	90.9091		650	33800.5
651	90.9091		651	0		651	5928.85		651	90.9091		651	32838.7
652	90.9091		652	0		652	5731.23		652	90.9091		652	32014.3
653	90.9091		653	0		653	5335.97		653	90.9091		653	31052.5
654	90.9091		654	0		654	4940.71		654	90.9091		654	30090.7
655	90.9091		655	0		655	4743.08		655	90.9091		655	29266.3
656	90.9091		656	0		656	4347.83		656	90.9091		656	28304.5
657	90.9091		657	0		657	4150.2		657	90.9091		657	27342.7
658	90.9091		658	0		658	3952.57		658	90.9091		658	26380.9
659	90.9091		659	0		659	3754.94		659	90.9091		659	25419.1
660	90.9091		660	0		660	3359.68		660	90.9091		660	24457.3
661	90.9091		661	0		661	3162.06		661	90.9091		661	23495.5
662	90.9091		662	0		662	2964.43		662	90.9091		662	22671.1
663	90.9091		663	0		663	2766.8		663	90.9091		663	21709.3
664	90.9091		664	0		664	2569.17		664	90.9091		664	20747.5
665	90.9091		665	0		665	2569.17		665	90.9091		665	19923.1
666	90.9091		666	0		666	2371.54		666	90.9091		666	18961.3
667	90.9091		667	0		667	2173.91		667	90.9091		667	18136.9
668	90.9091		668	0		668	1976.28		668	90.9091		668	17312.4
669	90.9091		669	0		669	1976.28		669	90.9091		669	16488
670	90.9091		670	0		670	1778.66		670	90.9091		670	15663.6
671	90.9091		671	0		671	1581.03		671	90.9091		671	14839.2
672	90.9091		672	0		672	1581.03		672	90.9091		672	14152.2
673	90.9091		673	0		673	1383.4		673	90.9091		673	13327.8
674	90.9091		674	0		674	1383.4		674	90.9091		674	12640.8
675	90.9091		675	0		675	1185.77		675	90.9091		675	11953.8
676	90.9091		676	0		676	1185.77		676	90.9091		676	11266.8
677	90.9091		677	0		677	1185.77		677	90.9091		677	10717.2
678	90.9091		678	0		678	988.142		678	90.9091		678	10030.2
679	90.9091		679	0		679	988.142		679	90.9091		679	9480.63
680	90.9091		680	0		680	988.142		680	90.9091		680	8931.03
681	90.9091		681	0		681	790.514		681	90.9091		681	8381.42
682	90.9091		682	0		682	790.514		682	90.9091		682	7831.82
683	90.9091		683	0		683	790.514		683	90.9091		683	7282.22
684	90.9091		684	0		684	592.885		684	90.9091		684	6870.02
685	90.9091		685	0		685	592.885		685	90.9091		685	6457.82
686	90.9091		686	0		686	592.885		686	90.9091		686	5908.22
687	90.9091		687	0		687	592.885		687	90.9091		687	5496.02
688	90.9091		688	0		688	592.885		688	90.9091		688	5221.21
689	90.9091		689	0		689	395.257		689	90.9091		689	4809.01
690	90.9091		690	0		690	395.257		690	90.9091		690	4534.21
691	90.9091		691	0		691	395.257		691	90.9091		691	4122.01
692	90.9091		692	0		692	395.257		692	90.9091		692	3847.21
693	90.9091		693	0		693	395.257		693	90.9091		693	3572.41
694	90.9091		694	0		694	395.257		694	90.9091		694	3297.61
695	90.9091		695	0		695	197.628		695	90.9091		695	3022.81
696	90.9091		696	0		696	197.628		696	90.9091		696	2885.41
697	90.9091		697	0		697	197.628		697	90.9091		697	2610.61
698	90.9091		698	0		698	197.628		698	90.9091		698	2473.21
699	90.9091		699	0		699	197.628		699	90.9091		699	2198.41
700	90.9091		700	0		700	197.628		700	90.9091		700	2061.01
701	90.9091		701	0		701	197.628		701	90.9091		701	1923.61
702	90.9091		702	0		702	197.628		702	90.9091		702	1648.8
703	90.9091		703	0		703	197.628		703	90.9091		703	1511.4
704	90.9091		704	0		704	197.628		704	90.9091		704	1374
705	90.9091		705	0		705	197.628		705	90.9091		705	1374
706	90.9091		706	0		706	197.628		706	90.9091		706	1236.6
707	90.9091		707	0		707	197.628		707	90.9091		707	1099.2
708	90.9091		708	0		708	0		708	90.9091		708	961.803
709	90.9091		709	0		709	0		709	90.9091		709	961.803
710	90.9091		710	0		710	0		710	90.9091		710	824.402
711	90.9091		711	0		711	0		711	90.9091		711	687.002
712	90.9091		712	0		712	0		712	90.9091		712	687.002
713	90.9091		713	0		713	0		713	90.9091		713	549.602
714	90.9091		714	0		714	0		714	90.9091		714	549.602
715	90.9091		715	0		715	0		715	90.9091		715	549.602
716	90.9091		716	0		716	0		716	90.9091		716	412.201
717	90.9091		717	0		717	0		717	90.9091		717	412.201
718	90.9091		718	0		718	0		718	90.9091		718	412.201
719	90.9091		719	0		719	0		719	90.9091		719	412.201
720	90.9091		720	0		720	0		720	90.9091		720	274.801
721	90.9091		721	0		721	0		721	90.9091		721	274.801
722	90.9091		722	0		722	0		722	90.9091		722	274.801
723	90.9091		723	0		723	0		723	90.9091		723	274.801
724	90.9091		724	0		724	0		724	90.9091		724	274.801
725	90.9091		725	0		725	0		725	90.9091		725	274.801
726	90.9091		726	0		726	0		726	90.9091		726	274.801
727	90.9091		727	0		727	0		727	90.9091		727	274.801
728	90.9091		728	0		728	0		728	90.9091		728	274.801
729	90.9091		729	0		729	0		729	90.9091		729	274.801
730	90.9091		730	0		730	0		730	90.9091		730	274.801
731	90.9091		731	0		731	0		731	90.9091		731	274.801
732	90.9091		732	0		732	0		732	90.9091		732	274.801
733	90.9091		733	0		733	0		733	90.9091		733	274.801
734	90.9091		734	0		734	0		734	90.9091		734	274.801
735	90.9091		735	0		735	0		735	90.9091		735	274.801
736	90.9091		736	0		736	0		736	90.9091		736	274.801
737	90.9091		737	0		737	0		737	90.9091		737	274.801
738	90.9091		738	0		738	0		738	90.9091		738	274.801
739	90.9091		739	0		739	0		739	90.9091		739	274.801
740	90.9091		740	0		740	0		740	90.9091		740	137.4
741	90.9091		741	0		741	0		741	90.9091		741	137.4
742	90.9091		742	0		742	0		742	90.9091		742	137.4
743	90.9091		743	0		743	0		743	90.9091		743	274.801
744	0		744	0		744	0		744	0		744	274.801
745	90.9091		745	0		745	0		745	90.9091		745	274.801
746	90.9091		746	0		746	0		746	90.9091		746	274.801
747	90.9091		747	0		747	0		747	90.9091		747	274.801
748	90.9091		748	0		748	0		748	90.9091		748	274.801
749	90.9091		749	0		749	0		749	90.9091		749	274.801
750	90.9091		750	0		750	0		750	90.9091		750	274.801
751	90.9091		751	0		751	0		751	90.9091		751	274.801
752	90.9091		752	0		752	0		752	90.9091		752	274.801
753	90.9091		753	0		753	0		753	90.9091		753	274.801
754	90.9091		754	0		754	0		754	90.9091		754	274.801
755	90.9091		755	0		755	0		755	90.9091		755	412.201
756	90.9091		756	0		756	0		756	90.9091		756	412.201
757	90.9091		757	0		757	0		757	90.9091		757	412.201
758	90.9091		758	0		758	0		758	90.9091		758	412.201
759	90.9091		759	0		759	0		759	90.9091		759	412.201
760	90.9091		760	0		760	0		760	90.9091		760	412.201
761	90.9091		761	0		761	0		761	90.9091		761	412.201
762	90.9091		762	0		762	0		762	90.9091		762	412.201
763	90.9091		763	0		763	0		763	90.9091		763	412.201
764	90.9091		764	0		764	0		764	90.9091		764	412.201
765	90.9091		765	0		765	0		765	90.9091		765	412.201
766	90.9091		766	0		766	0		766	90.9091		766	274.801
767	90.9091		767	0		767	0		767	90.9091		767	274.801
768	90.9091		768	0		768	0		768	90.9091		768	274.801
769	90.9091		769	0		769	0		769	90.9091		769	274.801
770	90.9091		770	0		770	0		770	90.9091		770	274.801
771	90.9091		771	0		771	0		771	90.9091		771	274.801
772	90.9091		772	0		772	0		772	90.9091		772	274.801
773	90.9091		773	0		773	0		773	90.9091		773	274.801
774	90.9091		774	0		774	0		774	90.9091		774	274.801
775	90.9091		775	0		775	0		775	90.9091		775	274.801
776	90.9091		776	0		776	0		776	90.9091		776	274.801
777	90.9091		777	0		777	0		777	90.9091		777	274.801
778	90.9091		778	0		778	0		778	90.9091		778	137.4
779	90.9091		779	0		779	0		779	90.9091		779	137.4
780	90.9091		780	0		780	0		780	90.9091		780	137.4
781	90.9091		781	0		781	0		781	90.9091		781	137.4
782	90.9091		782	0		782	0		782	90.9091		782	137.4
783	90.9091		783	0		783	0		783	90.9091		783	137.4
784	90.9091		784	0		784	0		784	90.9091		784	137.4
785	90.9091		785	0		785	0		785	90.9091		785	137.4
786	90.9091		786	0		786	0		786	90.9091		786	137.4
787	90.9091		787	0		787	0		787	90.9091		787	137.4
788	90.9091		788	0		788	0		788	90.9091		788	137.4
789	90.9091		789	0		789	0		789	90.9091		789	137.4
790	90.9091		790	0		790	0		790	90.9091		790	137.4
791	90.9091		791	0		791	0		791	90.9091		791	137.4
792	90.9091		792	0		792	0		792	90.9091		792	137.4
793	90.9091		793	0		793	0		793	90.9091		793	137.4
794	90.9091		794	0		794	0		794	90.9091		794	0
795	90.9091		795	0		795	0		795	90.9091		795	0
796	90.9091		796	0		796	0		796	90.9091		796	0
797	90.9091		797	0		797	0		797	90.9091		797	0
798	90.9091		798	0		798	0		798	90.9091		798	0
799	90.9091		799	0		799	0		799	90.9091		799	0
800	90.9091		800	0		800	0		800	90.9091		800	0
