# Supplementary material for: Organic crystalline nanoparticles with a long-lived charge-separated state for efficient photocatalytic hydrogen production
Source: Nat Chem. 2026 Jan 20;18(4):723–30. doi: 10.1038/s41557-025-02035-z (PMC13061632; doi:10.1038/s41557-025-02035-z)
Supplement: Supplementary file 5 — fs-TA spectra and fitting data of IT-PMI. [file 41557_2025_2035_MOESM5_ESM.xlsx]

## Sheet: Panel a
fs-TA for IT-PMI in Toluene
Wavelength （nm）	△A (OD)
	1.5 ps	6 ps	10 ps	40 ps	80 ps	150 ps	300 ps	700 ps	3 ns	7 ns
349.657	0.00545	0.00384	0.00358	0.00305	0.00276	0.00256	0.0024	0.00189	0.000770196	0.000602171
350.443	0.00506	0.00351	0.00329	0.00271	0.00244	0.00228	0.00214	0.00171	0.000632534	0.000437828
351.229	0.00422	0.00304	0.00281	0.00229	0.00206	0.0019	0.00179	0.00142	0.000525275	0.000439495
352.015	0.00429	0.00293	0.00268	0.00212	0.00186	0.00175	0.00163	0.00136	0.000534207	0.000405552
352.801	0.0038	0.00258	0.00234	0.00175	0.00152	0.00139	0.00131	0.00107	0.00035959	0.000293049
353.587	0.00362	0.0023	0.00208	0.00145	0.00124	0.00114	0.0011	0.000945534	0.000336318	0.000268393
354.373	0.00346	0.0021	0.00183	0.00122	0.000994485	0.00092159	0.000897765	0.00082143	0.000290699	0.000234843
355.159	0.0025	0.00156	0.00135	0.000732802	0.00056345	0.000474084	0.000555448	0.000550295	0.000237584	0.000157475
355.945	0.00216	0.00128	0.00107	0.000461286	0.000243802	0.000167905	0.000292665	0.000374964	0.000149909	5.98102e-05
356.731	0.00179	0.00096979	0.000716959	0.000144037	-6.98428e-05	-4.96206e-05	5.39022e-05	0.000220342	0.000100512	9.27406e-05
357.517	0.00173	0.000847272	0.00058511	-5.02162e-05	-0.000201208	-0.00027824	-8.13288e-05	0.000169189	0.000173775	0.000142173
358.303	0.00117	0.000436898	0.000190557	-0.000384495	-0.000562241	-0.000512335	-0.000397755	-8.25858e-05	5.40662e-05	2.03447e-05
359.089	0.00111	0.00032718	9.88728e-05	-0.000478851	-0.000651613	-0.000664205	-0.000408623	-8.18934e-05	0.000184443	0.000184069
359.875	0.0011	0.00030733	1.00688e-05	-0.000548051	-0.000743465	-0.000670324	-0.000445746	-8.8809e-05	0.000231615	0.000186481
360.661	0.000153884	-0.000287597	-0.000460771	-0.00112	-0.0012	-0.0012	-0.000902898	-0.000356832	0.000154233	0.000214954
361.447	0.000536006	-0.000198711	-0.000483453	-0.00103	-0.0012	-0.00112	-0.000816497	-0.000281835	0.000245828	0.000342783
362.233	0.000314797	-0.000423803	-0.000686169	-0.00133	-0.00143	-0.00137	-0.00102	-0.000440075	0.000286191	0.000270561
363.019	-6.63811e-05	-0.000665161	-0.000999532	-0.00152	-0.00171	-0.00158	-0.00116	-0.000619571	0.000216188	0.000246199
363.805	-0.000355462	-0.00099043	-0.00117	-0.0018	-0.00191	-0.00174	-0.00141	-0.000656391	0.000243802	0.00037913
364.591	-0.000295283	-0.000997654	-0.00121	-0.00185	-0.002	-0.00186	-0.00143	-0.000717057	0.000281622	0.000310496
365.377	-0.000360368	-0.00122	-0.00138	-0.0022	-0.00223	-0.00208	-0.00155	-0.00084	0.000222324	0.000276688
366.163	-0.000952873	-0.00161	-0.00182	-0.00247	-0.00262	-0.00241	-0.00191	-0.00103	0.000240736	0.000272463
366.949	-0.00114	-0.0018	-0.00208	-0.0028	-0.00284	-0.00275	-0.00212	-0.00116	0.000118347	0.000275515
367.735	-0.00141	-0.00211	-0.00235	-0.00309	-0.00317	-0.00293	-0.00236	-0.00141	8.59398e-05	0.000211595
368.521	-0.00199	-0.00259	-0.0028	-0.00348	-0.00359	-0.00334	-0.00274	-0.00163	7.81744e-06	4.85952e-05
369.307	-0.00246	-0.00298	-0.00314	-0.00386	-0.00392	-0.00372	-0.00306	-0.00187	-5.34009e-05	0.000137642
370.093	-0.00229	-0.00307	-0.00318	-0.00403	-0.00406	-0.00384	-0.00316	-0.00203	-0.000154815	4.47653e-06
370.879	-0.00274	-0.00348	-0.00364	-0.00447	-0.00453	-0.00419	-0.00349	-0.00234	-0.000301843	-0.000234901
371.665	-0.00324	-0.00398	-0.00416	-0.00498	-0.00502	-0.00469	-0.00392	-0.00262	-0.000429799	-0.000239848
372.451	-0.00351	-0.00419	-0.00434	-0.00513	-0.00528	-0.00488	-0.00403	-0.00273	-0.000434082	-0.00033177
373.237	-0.00393	-0.00456	-0.00482	-0.00555	-0.00556	-0.00527	-0.00437	-0.00293	-0.000484614	-0.0003324
374.023	-0.00436	-0.00487	-0.00507	-0.00589	-0.00592	-0.00554	-0.00461	-0.00317	-0.000535463	-0.000360016
374.809	-0.00439	-0.00514	-0.00531	-0.00611	-0.00618	-0.00584	-0.00488	-0.00335	-0.00056787	-0.000338793
375.595	-0.00485	-0.00548	-0.00569	-0.00648	-0.0064	-0.00612	-0.00518	-0.00354	-0.00052561	-0.000344345
376.381	-0.00517	-0.00586	-0.00603	-0.00681	-0.00689	-0.00641	-0.00537	-0.00364	-0.000714209	-0.000464521
377.167	-0.0058	-0.00646	-0.00658	-0.00742	-0.00736	-0.00697	-0.00591	-0.00403	-0.000854233	-0.00056635
377.953	-0.00636	-0.00693	-0.00708	-0.00777	-0.00781	-0.00734	-0.00624	-0.0043	-0.000817311	-0.000683413
378.739	-0.00689	-0.00732	-0.00742	-0.00813	-0.00821	-0.00772	-0.00654	-0.00449	-0.000858727	-0.000692003
379.525	-0.00754	-0.00799	-0.00815	-0.00889	-0.00887	-0.00833	-0.00713	-0.00495	-0.00117	-0.000782679
380.311	-0.00711	-0.00786	-0.00819	-0.00898	-0.00898	-0.00828	-0.00716	-0.00495	-0.00109	-0.000784757
381.097	-0.00782	-0.00854	-0.00883	-0.00955	-0.00955	-0.009	-0.00773	-0.0054	-0.00123	-0.000856048
381.883	-0.00902	-0.00948	-0.00969	-0.01052	-0.01037	-0.00984	-0.00841	-0.00596	-0.00145	-0.00101
382.669	-0.00961	-0.01005	-0.01028	-0.01112	-0.011	-0.01036	-0.00883	-0.00628	-0.00166	-0.0012
383.455	-0.01047	-0.01094	-0.0111	-0.0119	-0.01175	-0.01116	-0.00962	-0.00687	-0.00198	-0.00165
384.241	-0.01129	-0.01159	-0.01186	-0.01262	-0.01256	-0.01183	-0.01027	-0.00747	-0.00225	-0.00184
385.027	-0.01199	-0.01247	-0.01276	-0.0135	-0.01337	-0.01269	-0.01107	-0.00797	-0.00261	-0.00215
385.813	-0.0127	-0.01311	-0.01341	-0.01428	-0.01408	-0.01337	-0.01167	-0.00851	-0.00279	-0.00236
386.599	-0.01362	-0.01402	-0.01427	-0.01506	-0.01499	-0.01417	-0.01236	-0.0091	-0.00329	-0.00287
387.385	-0.01405	-0.01453	-0.01481	-0.01565	-0.01548	-0.0148	-0.01291	-0.00962	-0.00359	-0.00307
388.171	-0.01559	-0.0157	-0.01591	-0.01663	-0.01652	-0.0157	-0.01382	-0.01033	-0.00417	-0.0036
388.957	-0.01597	-0.0163	-0.01655	-0.0173	-0.01712	-0.01633	-0.01432	-0.0108	-0.00433	-0.00388
389.743	-0.01683	-0.01711	-0.01732	-0.01811	-0.01797	-0.01707	-0.01517	-0.01146	-0.00467	-0.00413
390.529	-0.01763	-0.01773	-0.01801	-0.01872	-0.01854	-0.01767	-0.01557	-0.01193	-0.00502	-0.00447
391.315	-0.01812	-0.01812	-0.01827	-0.01902	-0.01878	-0.01787	-0.01588	-0.01215	-0.0053	-0.00472
392.101	-0.01862	-0.01863	-0.01885	-0.01953	-0.01932	-0.01836	-0.01636	-0.01251	-0.0056	-0.00494
392.887	-0.01947	-0.01928	-0.0194	-0.02001	-0.01979	-0.01886	-0.01676	-0.01287	-0.00583	-0.00523
393.673	-0.0197	-0.0195	-0.01966	-0.02026	-0.02005	-0.01899	-0.01702	-0.01314	-0.00604	-0.00533
394.459	-0.01996	-0.0198	-0.0199	-0.0205	-0.02027	-0.01938	-0.01722	-0.01333	-0.00628	-0.00558
395.245	-0.0207	-0.0202	-0.02013	-0.02068	-0.02043	-0.01949	-0.01746	-0.01358	-0.00633	-0.00568
396.031	-0.02057	-0.01997	-0.01998	-0.02035	-0.02011	-0.01919	-0.01718	-0.01343	-0.00634	-0.00574
396.817	-0.02085	-0.02031	-0.02029	-0.02065	-0.02036	-0.01941	-0.01738	-0.01358	-0.00646	-0.00576
397.603	-0.02105	-0.02067	-0.02057	-0.02092	-0.02056	-0.01967	-0.01744	-0.01371	-0.00646	-0.00576
398.389	-0.021	-0.02026	-0.02011	-0.02029	-0.01996	-0.0191	-0.017	-0.01339	-0.0065	-0.00582
399.175	-0.02088	-0.02025	-0.02001	-0.02015	-0.01989	-0.01893	-0.01693	-0.01326	-0.00643	-0.00583
399.961	-0.02073	-0.02018	-0.01994	-0.0201	-0.01967	-0.01874	-0.01673	-0.01309	-0.0063	-0.00559
400.747	-0.02088	-0.0202	-0.01992	-0.01993	-0.01951	-0.0186	-0.01671	-0.01301	-0.00626	-0.00567
401.533	-0.02055	-0.01989	-0.01958	-0.01952	-0.01917	-0.01825	-0.01629	-0.0127	-0.00606	-0.00542
402.319	-0.02058	-0.01988	-0.01945	-0.01932	-0.01896	-0.01811	-0.01603	-0.01257	-0.00601	-0.00538
403.105	-0.02042	-0.01962	-0.01924	-0.0191	-0.01874	-0.01778	-0.01582	-0.01239	-0.00586	-0.00521
403.891	-0.02054	-0.01979	-0.01946	-0.01923	-0.0188	-0.0179	-0.0159	-0.01241	-0.00576	-0.00521
404.677	-0.02031	-0.01959	-0.01923	-0.01902	-0.01856	-0.0176	-0.01577	-0.01219	-0.00575	-0.00512
405.463	-0.02051	-0.01978	-0.01939	-0.01918	-0.01871	-0.01775	-0.01578	-0.01234	-0.00571	-0.00516
406.249	-0.02096	-0.02008	-0.0197	-0.01942	-0.01892	-0.01797	-0.01606	-0.01245	-0.00584	-0.00521
407.035	-0.02109	-0.02036	-0.01998	-0.01974	-0.01924	-0.01829	-0.01621	-0.01264	-0.00596	-0.00534
407.821	-0.02164	-0.02077	-0.02035	-0.02007	-0.01956	-0.0186	-0.0166	-0.01285	-0.00603	-0.00541
408.607	-0.02158	-0.02087	-0.02045	-0.02022	-0.0197	-0.01873	-0.01672	-0.01301	-0.00615	-0.00559
409.393	-0.02168	-0.02098	-0.02057	-0.02042	-0.01992	-0.01896	-0.01689	-0.01329	-0.00629	-0.00574
410.179	-0.02227	-0.0214	-0.02101	-0.02085	-0.0203	-0.01933	-0.0173	-0.0136	-0.00658	-0.00596
410.965	-0.02291	-0.02199	-0.0216	-0.02144	-0.02095	-0.01988	-0.01786	-0.014	-0.00687	-0.00615
411.751	-0.02313	-0.02218	-0.02169	-0.0216	-0.02109	-0.0201	-0.01802	-0.01424	-0.00702	-0.00638
412.537	-0.02312	-0.02235	-0.02203	-0.02193	-0.02154	-0.02051	-0.01847	-0.01462	-0.00738	-0.00673
413.323	-0.02397	-0.02302	-0.02265	-0.02259	-0.02209	-0.02112	-0.01903	-0.01515	-0.00775	-0.00707
414.109	-0.02397	-0.02308	-0.02274	-0.02264	-0.02223	-0.02126	-0.01914	-0.01534	-0.00797	-0.00729
414.895	-0.02403	-0.02309	-0.02266	-0.02266	-0.02222	-0.02125	-0.01927	-0.01536	-0.00809	-0.00739
415.681	-0.024	-0.02312	-0.0227	-0.02275	-0.02234	-0.0213	-0.01931	-0.01551	-0.00829	-0.00762
416.467	-0.02401	-0.02321	-0.02288	-0.02288	-0.02247	-0.02153	-0.01949	-0.01572	-0.0085	-0.00783
417.253	-0.02395	-0.02277	-0.02236	-0.02236	-0.022	-0.02108	-0.01913	-0.01554	-0.00847	-0.00782
418.039	-0.02357	-0.02244	-0.02195	-0.02199	-0.02166	-0.02075	-0.01885	-0.01535	-0.00853	-0.0079
418.825	-0.02318	-0.02205	-0.02164	-0.02162	-0.02128	-0.02046	-0.01857	-0.01526	-0.00854	-0.0079
419.611	-0.02299	-0.02174	-0.02136	-0.02124	-0.0209	-0.02007	-0.01837	-0.01506	-0.00861	-0.00798
420.397	-0.02264	-0.02132	-0.02085	-0.02071	-0.0204	-0.01959	-0.01785	-0.01475	-0.00856	-0.00796
421.183	-0.02189	-0.0206	-0.02015	-0.02005	-0.01977	-0.01897	-0.01738	-0.01441	-0.00843	-0.00786
421.969	-0.02085	-0.01953	-0.01906	-0.01894	-0.01862	-0.01796	-0.01645	-0.01369	-0.00816	-0.0076
422.755	-0.01988	-0.01869	-0.01824	-0.01807	-0.0178	-0.01715	-0.01574	-0.01314	-0.00787	-0.00737
423.541	-0.01966	-0.01821	-0.01764	-0.01741	-0.01713	-0.01651	-0.01515	-0.0127	-0.00767	-0.00715
424.327	-0.01831	-0.01721	-0.01671	-0.01644	-0.01622	-0.01558	-0.01431	-0.01203	-0.00737	-0.00686
425.113	-0.01716	-0.01595	-0.01546	-0.01514	-0.01492	-0.01436	-0.01325	-0.01119	-0.00699	-0.00662
425.899	-0.01617	-0.01498	-0.01446	-0.01406	-0.01388	-0.01336	-0.01238	-0.01044	-0.00663	-0.00622
426.685	-0.01505	-0.01386	-0.01336	-0.01287	-0.01272	-0.01224	-0.01132	-0.00965	-0.00619	-0.00573
427.471	-0.01389	-0.01284	-0.01236	-0.01188	-0.01165	-0.01125	-0.0104	-0.00893	-0.00576	-0.00529
428.257	-0.01255	-0.01144	-0.01091	-0.01041	-0.01023	-0.00983	-0.00916	-0.00792	-0.00524	-0.0049
429.043	-0.01131	-0.01018	-0.00968	-0.00908	-0.0089	-0.00856	-0.00797	-0.00696	-0.00475	-0.00445
429.829	-0.01017	-0.00897	-0.00843	-0.00778	-0.00766	-0.0074	-0.00687	-0.00603	-0.00419	-0.00393
430.615	-0.00888	-0.00778	-0.00726	-0.00662	-0.00647	-0.00628	-0.00579	-0.00515	-0.0036	-0.00334
431.401	-0.00793	-0.00701	-0.00654	-0.00588	-0.00574	-0.00551	-0.00513	-0.00446	-0.00315	-0.00286
432.187	-0.00632	-0.00548	-0.00504	-0.00435	-0.00424	-0.00406	-0.00381	-0.00342	-0.00249	-0.00226
432.973	-0.00549	-0.00474	-0.00428	-0.00363	-0.0035	-0.00338	-0.00312	-0.00282	-0.0021	-0.00188
433.759	-0.00463	-0.00386	-0.00335	-0.00271	-0.00262	-0.00246	-0.00229	-0.00213	-0.00164	-0.00148
434.545	-0.00365	-0.00299	-0.00256	-0.00188	-0.0018	-0.00164	-0.00151	-0.00143	-0.0012	-0.00105
435.331	-0.00283	-0.00234	-0.00203	-0.00135	-0.00126	-0.00115	-0.00101	-0.000996364	-0.000772551	-0.000675541
436.117	-0.00216	-0.0017	-0.00131	-0.000689196	-0.000626266	-0.000501874	-0.000474365	-0.000457581	-0.000440666	-0.000286982
436.903	-0.00173	-0.0012	-0.000888714	-0.000259027	-0.000195313	-0.000107709	-7.38133e-06	-1.73298e-05	-9.022e-05	2.45904e-05
437.689	-0.00119	-0.000850228	-0.000522349	-3.91945e-05	3.53918e-05	0.000132155	0.000208768	0.000225832	0.000165921	0.000363624
438.475	-0.000731327	-0.000553252	-0.000282708	0.000151534	0.000204494	0.000256365	0.000364032	0.000376137	0.000378117	0.000516802
439.261	-0.000437088	-0.000427038	-0.000258511	0.000135187	0.000161267	0.00025187	0.000393388	0.000549123	0.000583244	0.00078878
440.047	4.82857e-05	-7.3376e-05	0.000103468	0.000376476	0.000397431	0.000508728	0.000618872	0.000717553	0.00078763	0.000999108
440.833	0.000164004	0.000108022	0.0002061	0.000450395	0.000468825	0.00053801	0.000741419	0.000864604	0.000979545	0.00112
441.619	0.000119476	-7.57772e-05	-3.38567e-05	0.000128985	0.000116729	0.000235488	0.000382654	0.000678952	0.00105	0.0012
442.405	0.000171177	-7.82415e-05	-3.45579e-05	1.54392e-05	2.22443e-06	8.59188e-05	0.000356686	0.000721763	0.00117	0.00134
443.191	7.48674e-05	-0.0002501	-0.000217839	-0.000298103	-0.000350061	-0.000194362	7.18911e-05	0.000572467	0.00115	0.00138
443.977	-0.000225178	-0.000729276	-0.000773366	-0.00092562	-0.000966172	-0.000813939	-0.000483193	0.00016198	0.00101	0.00128
444.763	-3.06901e-05	-0.000583934	-0.000666203	-0.000875483	-0.000960958	-0.000812273	-0.000450789	0.000255682	0.00121	0.00144
445.549	-0.000191345	-0.000709379	-0.000799563	-0.00115	-0.00126	-0.00107	-0.000622084	0.000161964	0.00123	0.00145
446.335	-0.000137711	-0.000775889	-0.000927219	-0.00137	-0.00152	-0.00133	-0.000899515	-3.14273e-05	0.0012	0.00141
447.121	-0.000461682	-0.00118	-0.00135	-0.00188	-0.00201	-0.0018	-0.00126	-0.000309099	0.00114	0.00144
447.907	-0.000524657	-0.00134	-0.0015	-0.00216	-0.0023	-0.00208	-0.00156	-0.000451136	0.00111	0.00142
448.693	-0.000695807	-0.00152	-0.00171	-0.0024	-0.00259	-0.00235	-0.00176	-0.000612325	0.00113	0.00148
449.479	-0.000878158	-0.0018	-0.00206	-0.00284	-0.00305	-0.00282	-0.00212	-0.000878121	0.00104	0.00143
450.265	-0.0011	-0.00202	-0.00231	-0.00314	-0.00335	-0.0031	-0.00243	-0.00112	0.000995087	0.00137
451.051	-0.00132	-0.00229	-0.00258	-0.00345	-0.00367	-0.00348	-0.0027	-0.00129	0.000890391	0.00122
451.837	-0.00132	-0.00233	-0.00265	-0.00361	-0.00381	-0.00363	-0.00286	-0.00138	0.000952649	0.00129
452.623	-0.00184	-0.00279	-0.00313	-0.00407	-0.00433	-0.00408	-0.00329	-0.00166	0.000874847	0.0013
453.409	-0.00189	-0.00286	-0.00318	-0.00426	-0.00454	-0.00426	-0.00338	-0.00173	0.000901251	0.00135
454.195	-0.0019	-0.00299	-0.00332	-0.00441	-0.00469	-0.00446	-0.00356	-0.00181	0.00093163	0.00141
454.981	-0.00236	-0.00332	-0.00366	-0.00478	-0.00507	-0.00478	-0.00385	-0.00205	0.000851866	0.00131
455.767	-0.00265	-0.00349	-0.00381	-0.00491	-0.00521	-0.00494	-0.00402	-0.00212	0.000845655	0.00127
456.553	-0.00257	-0.00346	-0.00381	-0.00499	-0.00531	-0.00498	-0.00403	-0.0021	0.000915848	0.00132
457.339	-0.00244	-0.00346	-0.00384	-0.00505	-0.00537	-0.00508	-0.00412	-0.00214	0.000958749	0.00144
458.125	-0.00275	-0.00377	-0.00423	-0.00545	-0.00572	-0.00545	-0.00439	-0.00238	0.000859432	0.0013
458.911	-0.00283	-0.00394	-0.00436	-0.00564	-0.00591	-0.00563	-0.0046	-0.00248	0.000886511	0.00138
459.697	-0.00288	-0.00401	-0.0044	-0.00569	-0.00598	-0.00566	-0.00458	-0.0024	0.00103	0.00149
460.483	-0.00302	-0.00414	-0.00455	-0.00584	-0.00616	-0.00586	-0.00472	-0.00253	0.000990529	0.00146
461.269	-0.00297	-0.00429	-0.00473	-0.00609	-0.00637	-0.00602	-0.00491	-0.00264	0.000987908	0.00151
462.055	-0.00338	-0.00463	-0.00508	-0.00642	-0.00673	-0.00641	-0.00517	-0.00281	0.000981204	0.00148
462.841	-0.0034	-0.00472	-0.00517	-0.00659	-0.0069	-0.00651	-0.00528	-0.00288	0.00103	0.00148
463.627	-0.00414	-0.00528	-0.00571	-0.00709	-0.00736	-0.00697	-0.00574	-0.0032	0.000881225	0.0014
464.413	-0.00415	-0.00541	-0.00588	-0.00729	-0.00763	-0.0072	-0.00592	-0.00327	0.000977888	0.00151
465.199	-0.0045	-0.00577	-0.00625	-0.0077	-0.00799	-0.00754	-0.00621	-0.00348	0.000883654	0.00145
465.985	-0.00531	-0.00633	-0.00682	-0.00823	-0.00852	-0.00805	-0.00663	-0.00377	0.000765953	0.00137
466.771	-0.00514	-0.00643	-0.00695	-0.00846	-0.0087	-0.00825	-0.00682	-0.00391	0.000789529	0.00147
467.557	-0.00544	-0.00681	-0.00735	-0.00891	-0.00918	-0.00871	-0.00721	-0.00421	0.000730807	0.00135
468.343	-0.00588	-0.00722	-0.00774	-0.0093	-0.00954	-0.00905	-0.00751	-0.00442	0.000631754	0.00119
469.129	-0.00676	-0.00787	-0.00837	-0.00993	-0.01017	-0.00964	-0.00803	-0.00479	0.000577835	0.0012
469.915	-0.00661	-0.00797	-0.00863	-0.01017	-0.01048	-0.00989	-0.00821	-0.00489	0.000524358	0.00115
470.701	-0.00715	-0.00849	-0.00904	-0.01072	-0.01099	-0.01038	-0.00869	-0.00524	0.000408714	0.00104
471.487	-0.00751	-0.00895	-0.0096	-0.01128	-0.01156	-0.01093	-0.00915	-0.00562	0.000280685	0.000903913
472.273	-0.00806	-0.00951	-0.01014	-0.01187	-0.01215	-0.0115	-0.00965	-0.006	0.000147747	0.000837129
473.059	-0.00834	-0.00999	-0.01067	-0.0125	-0.01276	-0.0121	-0.01023	-0.00637	-3.12728e-05	0.000750952
473.845	-0.00919	-0.01061	-0.01124	-0.01297	-0.01321	-0.01253	-0.0106	-0.00666	-0.000173155	0.000587831
474.631	-0.00939	-0.01087	-0.01153	-0.01333	-0.0136	-0.01289	-0.01089	-0.00687	-0.000188002	0.000501382
475.417	-0.01002	-0.01144	-0.01217	-0.014	-0.01427	-0.0135	-0.0114	-0.0072	-0.00027719	0.000500048
476.203	-0.01009	-0.01167	-0.01247	-0.01436	-0.01458	-0.01384	-0.0117	-0.00745	-0.000386053	0.000430003
476.989	-0.01082	-0.0123	-0.01304	-0.01491	-0.01516	-0.01438	-0.01222	-0.00784	-0.000558511	0.000227623
477.775	-0.01106	-0.0127	-0.01348	-0.01542	-0.01563	-0.01483	-0.01265	-0.00814	-0.000628469	0.000217369
478.561	-0.01132	-0.01304	-0.01387	-0.01583	-0.01607	-0.01527	-0.01301	-0.00846	-0.000846729	-2.56378e-05
479.347	-0.01222	-0.01375	-0.01461	-0.01653	-0.01675	-0.01589	-0.01353	-0.00886	-0.000940163	-9.98514e-05
480.133	-0.01271	-0.01426	-0.01508	-0.01705	-0.01728	-0.01641	-0.014	-0.00913	-0.000991608	-4.44685e-05
480.919	-0.01252	-0.01422	-0.0151	-0.01716	-0.01736	-0.01647	-0.01402	-0.00911	-0.000955506	-5.633e-05
481.705	-0.01253	-0.01419	-0.01511	-0.01716	-0.01739	-0.01647	-0.01406	-0.00915	-0.000947707	-0.000144273
482.491	-0.01328	-0.01486	-0.01572	-0.0178	-0.01801	-0.01707	-0.01455	-0.00949	-0.000967519	-0.00015918
483.277	-0.01341	-0.01523	-0.01612	-0.01824	-0.01846	-0.01748	-0.01494	-0.00977	-0.00111	-0.000111775
484.063	-0.01373	-0.01545	-0.01634	-0.01848	-0.01864	-0.01766	-0.0151	-0.00993	-0.00118	-0.000218402
484.849	-0.01419	-0.0159	-0.01679	-0.0189	-0.0191	-0.01809	-0.01543	-0.01011	-0.00119	-0.000275881
485.635	-0.01422	-0.016	-0.01693	-0.01905	-0.0192	-0.01821	-0.01553	-0.01014	-0.0012	-0.000239399
486.421	-0.01495	-0.01658	-0.01744	-0.01954	-0.01969	-0.01868	-0.01588	-0.0104	-0.00117	-0.000222507
487.207	-0.01501	-0.01675	-0.01766	-0.01972	-0.01988	-0.01885	-0.01604	-0.01046	-0.00119	-0.000275012
487.993	-0.0152	-0.01701	-0.01801	-0.02015	-0.0203	-0.0192	-0.01634	-0.01068	-0.00122	-0.000302499
488.779	-0.0158	-0.01752	-0.01846	-0.02052	-0.02068	-0.01953	-0.01665	-0.01086	-0.00115	-9.17437e-05
489.565	-0.01635	-0.01789	-0.01891	-0.021	-0.02106	-0.01988	-0.01688	-0.01097	-0.00107	-5.68537e-05
490.351	-0.01668	-0.0182	-0.01923	-0.02125	-0.02131	-0.02014	-0.0171	-0.01108	-0.00114	-0.00015431
491.137	-0.01647	-0.01827	-0.01928	-0.02138	-0.0214	-0.02026	-0.01723	-0.01119	-0.0011	-0.000118388
491.923	-0.01683	-0.01859	-0.01957	-0.02165	-0.02165	-0.02047	-0.0174	-0.01128	-0.00105	3.43896e-05
492.709	-0.01671	-0.01862	-0.01969	-0.02182	-0.02182	-0.02051	-0.01746	-0.0113	-0.00107	-4.3724e-05
493.495	-0.01721	-0.01907	-0.02014	-0.02222	-0.02227	-0.02099	-0.0178	-0.01151	-0.00112	6.95756e-06
494.281	-0.01812	-0.01976	-0.02081	-0.02287	-0.02283	-0.02145	-0.01823	-0.01176	-0.00108	-6.83303e-05
495.067	-0.01815	-0.02003	-0.02111	-0.02321	-0.02313	-0.02181	-0.0185	-0.01192	-0.00113	9.37899e-06
495.853	-0.01876	-0.02053	-0.02173	-0.02377	-0.0237	-0.0223	-0.01894	-0.01227	-0.00114	-8.52478e-05
496.639	-0.01924	-0.02109	-0.02214	-0.02423	-0.02412	-0.02267	-0.01929	-0.0125	-0.00121	-0.000110383
497.425	-0.01953	-0.02127	-0.02245	-0.02443	-0.02436	-0.02285	-0.01944	-0.01257	-0.00122	-0.000135219
498.211	-0.01988	-0.02189	-0.02302	-0.02514	-0.02491	-0.02349	-0.01995	-0.01288	-0.00123	-0.000168429
498.997	-0.02062	-0.02255	-0.02359	-0.02566	-0.02548	-0.02399	-0.02032	-0.0132	-0.00139	-0.000242865
499.783	-0.02165	-0.0234	-0.02452	-0.02656	-0.02635	-0.02479	-0.02103	-0.01368	-0.00153	-0.000364619
500.569	-0.02138	-0.02338	-0.02451	-0.0266	-0.02642	-0.02486	-0.0211	-0.01377	-0.00152	-0.000323563
501.355	-0.02235	-0.02425	-0.0254	-0.02747	-0.02721	-0.02561	-0.0217	-0.01417	-0.00161	-0.000465809
502.141	-0.02326	-0.02511	-0.02621	-0.0283	-0.02802	-0.02633	-0.02235	-0.01453	-0.0017	-0.000490738
502.927	-0.02362	-0.02553	-0.0267	-0.02876	-0.02853	-0.0268	-0.02267	-0.01483	-0.00172	-0.000450946
503.713	-0.02414	-0.02609	-0.02727	-0.02939	-0.02907	-0.0273	-0.02325	-0.01526	-0.00194	-0.000733388
504.499	-0.02524	-0.02713	-0.02822	-0.03029	-0.02997	-0.02812	-0.02396	-0.01574	-0.00209	-0.000851457
505.285	-0.02538	-0.02748	-0.02869	-0.03083	-0.03049	-0.02865	-0.02439	-0.01602	-0.00222	-0.000955163
506.071	-0.0261	-0.02815	-0.02939	-0.03154	-0.03114	-0.02926	-0.02493	-0.01649	-0.00237	-0.0011
506.857	-0.02693	-0.02905	-0.03031	-0.03241	-0.03202	-0.03008	-0.02561	-0.01694	-0.00248	-0.00122
507.643	-0.02827	-0.0302	-0.03139	-0.03349	-0.03303	-0.03103	-0.02649	-0.01758	-0.00284	-0.0015
508.429	-0.02875	-0.03074	-0.03193	-0.03403	-0.03358	-0.03155	-0.02695	-0.018	-0.00292	-0.00155
509.215	-0.02944	-0.03149	-0.03266	-0.03477	-0.03427	-0.03223	-0.02754	-0.0184	-0.00314	-0.00173
510.001	-0.0302	-0.03231	-0.03351	-0.03565	-0.03512	-0.03303	-0.02824	-0.0189	-0.00334	-0.00191
510.787	-0.03101	-0.03304	-0.03428	-0.03634	-0.03577	-0.03364	-0.02877	-0.0193	-0.00347	-0.002
511.573	-0.03218	-0.03419	-0.03537	-0.03741	-0.03683	-0.03466	-0.02974	-0.02003	-0.00386	-0.0024
512.359	-0.0334	-0.03535	-0.03654	-0.03848	-0.03788	-0.03563	-0.03055	-0.02075	-0.00416	-0.00263
513.145	-0.03414	-0.036	-0.03712	-0.03904	-0.03839	-0.03612	-0.03101	-0.02113	-0.00437	-0.00285
513.931	-0.03513	-0.03699	-0.0381	-0.04001	-0.03936	-0.03703	-0.03186	-0.02172	-0.00464	-0.00305
514.717	-0.03565	-0.03733	-0.03845	-0.04033	-0.03963	-0.03729	-0.03212	-0.02199	-0.00488	-0.00341
515.503	-0.03626	-0.03801	-0.03914	-0.04089	-0.04017	-0.03788	-0.03258	-0.0224	-0.00512	-0.0036
516.289	-0.03771	-0.0394	-0.04049	-0.04228	-0.0415	-0.03899	-0.03364	-0.02306	-0.0053	-0.00371
517.075	-0.03814	-0.03994	-0.04108	-0.04284	-0.04204	-0.03955	-0.0342	-0.02349	-0.00548	-0.00383
517.861	-0.03853	-0.04026	-0.04133	-0.04311	-0.04224	-0.03977	-0.03436	-0.02373	-0.00571	-0.00411
518.647	-0.03917	-0.04098	-0.04211	-0.04379	-0.04288	-0.04042	-0.03488	-0.0242	-0.006	-0.0044
519.433	-0.0409	-0.04235	-0.04337	-0.0449	-0.04394	-0.04138	-0.03573	-0.02482	-0.00625	-0.00471
520.219	-0.04171	-0.04332	-0.04434	-0.04583	-0.04486	-0.04225	-0.03658	-0.02544	-0.00656	-0.00494
521.005	-0.04261	-0.0441	-0.04519	-0.04664	-0.04562	-0.04297	-0.03725	-0.02606	-0.00696	-0.00535
521.791	-0.04355	-0.04471	-0.04563	-0.04688	-0.04586	-0.04319	-0.03749	-0.02624	-0.00714	-0.00551
522.577	-0.04441	-0.04547	-0.04624	-0.04741	-0.04632	-0.04366	-0.03795	-0.02676	-0.00753	-0.00581
523.363	-0.04535	-0.04634	-0.04713	-0.04821	-0.04708	-0.0443	-0.03853	-0.02715	-0.00765	-0.00599
524.149	-0.04622	-0.04704	-0.0478	-0.0488	-0.04758	-0.0448	-0.03898	-0.02754	-0.00797	-0.00619
524.935	-0.04658	-0.04742	-0.0482	-0.0491	-0.04787	-0.04506	-0.03929	-0.02782	-0.00823	-0.00657
525.721	-0.04723	-0.04804	-0.04875	-0.04962	-0.04836	-0.04554	-0.03974	-0.02817	-0.00842	-0.00668
526.507	-0.0476	-0.04851	-0.04911	-0.04995	-0.04864	-0.04592	-0.04005	-0.02845	-0.00866	-0.00697
527.293	-0.0488	-0.04948	-0.05016	-0.05085	-0.04951	-0.04661	-0.04073	-0.02912	-0.00907	-0.00727
528.079	-0.04922	-0.0498	-0.05036	-0.05092	-0.04957	-0.04678	-0.04088	-0.02932	-0.00936	-0.00763
528.865	-0.05053	-0.05092	-0.05141	-0.05185	-0.05046	-0.04757	-0.04161	-0.02991	-0.00965	-0.00774
529.651	-0.05098	-0.05126	-0.05178	-0.05212	-0.05072	-0.04782	-0.04179	-0.03008	-0.00973	-0.00793
530.437	-0.05125	-0.05152	-0.05193	-0.05227	-0.05084	-0.04785	-0.04189	-0.03023	-0.00998	-0.00812
531.223	-0.05152	-0.05179	-0.05207	-0.05226	-0.05079	-0.04794	-0.04207	-0.0305	-0.01044	-0.0085
532.009	-0.05221	-0.05237	-0.05268	-0.05292	-0.05136	-0.0485	-0.04264	-0.03093	-0.01062	-0.00876
532.795	-0.05288	-0.05293	-0.05325	-0.05335	-0.05175	-0.04881	-0.0429	-0.03126	-0.01088	-0.00917
533.581	-0.0533	-0.05311	-0.05334	-0.05329	-0.05166	-0.04878	-0.04294	-0.03133	-0.01109	-0.00925
534.367	-0.05364	-0.05336	-0.0535	-0.05329	-0.05165	-0.04869	-0.04297	-0.03135	-0.01102	-0.00912
535.153	-0.05372	-0.05341	-0.05351	-0.05326	-0.05161	-0.04871	-0.04295	-0.03149	-0.01126	-0.00923
535.939	-0.05503	-0.05458	-0.05478	-0.05433	-0.05264	-0.04976	-0.04393	-0.03231	-0.01183	-0.00992
536.725	-0.05601	-0.05541	-0.05552	-0.05496	-0.05327	-0.05034	-0.0445	-0.03296	-0.01243	-0.01056
537.511	-0.05604	-0.05531	-0.05529	-0.05479	-0.05304	-0.05018	-0.04442	-0.03302	-0.0126	-0.01073
538.297	-0.05595	-0.05497	-0.05509	-0.05437	-0.05262	-0.04975	-0.0441	-0.03291	-0.01278	-0.01107
539.083	-0.05642	-0.05563	-0.0557	-0.05512	-0.05335	-0.05037	-0.0447	-0.03327	-0.01298	-0.01137
539.869	-0.05686	-0.05573	-0.05582	-0.05508	-0.05329	-0.05046	-0.04474	-0.03359	-0.01351	-0.01184
540.655	-0.05841	-0.05711	-0.05705	-0.0562	-0.0544	-0.05147	-0.04564	-0.0344	-0.0141	-0.01243
541.441	-0.05914	-0.05763	-0.05767	-0.05658	-0.05479	-0.05186	-0.04604	-0.03481	-0.01444	-0.01284
542.227	-0.05927	-0.05797	-0.05789	-0.05692	-0.05513	-0.05209	-0.04623	-0.035	-0.0145	-0.01289
543.013	-0.05975	-0.05802	-0.05795	-0.05682	-0.05495	-0.05198	-0.04633	-0.03519	-0.01492	-0.01333
543.799	-0.05984	-0.05793	-0.05787	-0.05652	-0.05472	-0.05174	-0.04612	-0.03516	-0.01518	-0.01353
544.585	-0.05978	-0.0576	-0.05749	-0.05609	-0.05425	-0.05141	-0.04587	-0.03514	-0.01546	-0.01392
545.371	-0.061	-0.05866	-0.05851	-0.05707	-0.05513	-0.05225	-0.04665	-0.03589	-0.01598	-0.0144
546.157	-0.06111	-0.0585	-0.05834	-0.0567	-0.05489	-0.05186	-0.04641	-0.03577	-0.01616	-0.01459
546.943	-0.06095	-0.05833	-0.05811	-0.05643	-0.05457	-0.05169	-0.04625	-0.0358	-0.01633	-0.01486
547.729	-0.06091	-0.05831	-0.05795	-0.05619	-0.05432	-0.05146	-0.04609	-0.03576	-0.01652	-0.01513
548.515	-0.06181	-0.05885	-0.05851	-0.05656	-0.05463	-0.05183	-0.04654	-0.0363	-0.01699	-0.01566
549.301	-0.06149	-0.05862	-0.05829	-0.05628	-0.05435	-0.05157	-0.04622	-0.03613	-0.01706	-0.01579
550.087	-0.0621	-0.05878	-0.05835	-0.05614	-0.05426	-0.05151	-0.04626	-0.03634	-0.01748	-0.01619
550.873	-0.06268	-0.0595	-0.05909	-0.05693	-0.05499	-0.05217	-0.04698	-0.03684	-0.01783	-0.01642
551.659	-0.06363	-0.06003	-0.05951	-0.05723	-0.05524	-0.05246	-0.04717	-0.03717	-0.01812	-0.01686
552.445	-0.06418	-0.0604	-0.05974	-0.0572	-0.05523	-0.05242	-0.04726	-0.03731	-0.01841	-0.01699
553.231	-0.06357	-0.0596	-0.05891	-0.05632	-0.05432	-0.05156	-0.0466	-0.0369	-0.01846	-0.01706
554.017	-0.0637	-0.05951	-0.05885	-0.05608	-0.05409	-0.05131	-0.0464	-0.03691	-0.01875	-0.01746
554.803	-0.06418	-0.05991	-0.05918	-0.05628	-0.05428	-0.05157	-0.04674	-0.03733	-0.01904	-0.01775
555.589	-0.06422	-0.05976	-0.05894	-0.05593	-0.05398	-0.05123	-0.04642	-0.03722	-0.01919	-0.01791
556.375	-0.06351	-0.05889	-0.058	-0.05482	-0.05295	-0.05026	-0.04564	-0.03664	-0.01919	-0.01802
557.161	-0.06346	-0.05896	-0.0581	-0.05494	-0.05291	-0.0503	-0.04571	-0.03683	-0.01931	-0.01816
557.947	-0.06458	-0.05984	-0.05888	-0.05565	-0.0536	-0.051	-0.04638	-0.03742	-0.01989	-0.01859
558.733	-0.06483	-0.05986	-0.05874	-0.05531	-0.0533	-0.05071	-0.04615	-0.03736	-0.02004	-0.0187
559.519	-0.06556	-0.06034	-0.05922	-0.05557	-0.05345	-0.0509	-0.04638	-0.03758	-0.02028	-0.01898
560.305	-0.06487	-0.05954	-0.05835	-0.05453	-0.05248	-0.04997	-0.0456	-0.03715	-0.02026	-0.01903
561.091	-0.06377	-0.05841	-0.0572	-0.05335	-0.0513	-0.04893	-0.04463	-0.03648	-0.0201	-0.01907
561.877	-0.06409	-0.05835	-0.0571	-0.05306	-0.05097	-0.0486	-0.04445	-0.03659	-0.02041	-0.01944
562.663	-0.06426	-0.05836	-0.05698	-0.05289	-0.05083	-0.04845	-0.04441	-0.03666	-0.02074	-0.01967
563.449	-0.06455	-0.05863	-0.05727	-0.05303	-0.05107	-0.04865	-0.04462	-0.0369	-0.02102	-0.01997
564.235	-0.06471	-0.05854	-0.05708	-0.05263	-0.05058	-0.04821	-0.04421	-0.03672	-0.02111	-0.02015
565.021	-0.06488	-0.05864	-0.05715	-0.05259	-0.05051	-0.04813	-0.04422	-0.03671	-0.02119	-0.02023
565.807	-0.06491	-0.05842	-0.05689	-0.05216	-0.05005	-0.04769	-0.04386	-0.03663	-0.02143	-0.02032
566.593	-0.06498	-0.0585	-0.05695	-0.05209	-0.04996	-0.04766	-0.04381	-0.03661	-0.02135	-0.02036
567.379	-0.06555	-0.05901	-0.05737	-0.05247	-0.05034	-0.04807	-0.04421	-0.03699	-0.02176	-0.02064
568.165	-0.06473	-0.05789	-0.05615	-0.05109	-0.04896	-0.04669	-0.04309	-0.03631	-0.02172	-0.02076
568.951	-0.06446	-0.05757	-0.0558	-0.05068	-0.04856	-0.04634	-0.04278	-0.03606	-0.02172	-0.02081
569.737	-0.06445	-0.05735	-0.05551	-0.05036	-0.04828	-0.04607	-0.0427	-0.03609	-0.02187	-0.02096
570.523	-0.06399	-0.05678	-0.05489	-0.04954	-0.04749	-0.04536	-0.042	-0.03579	-0.022	-0.02111
571.309	-0.06336	-0.05609	-0.05425	-0.04886	-0.04676	-0.0446	-0.0414	-0.0354	-0.02192	-0.02118
572.095	-0.06375	-0.05626	-0.05437	-0.04882	-0.04668	-0.04456	-0.04139	-0.03542	-0.02205	-0.02123
572.881	-0.06354	-0.05599	-0.05404	-0.04841	-0.04629	-0.04426	-0.04102	-0.03522	-0.022	-0.02115
573.667	-0.0624	-0.05464	-0.05258	-0.04683	-0.04475	-0.04278	-0.03986	-0.03436	-0.0219	-0.0211
574.453	-0.06205	-0.05426	-0.05218	-0.04636	-0.0442	-0.04232	-0.03941	-0.03406	-0.02174	-0.02096
575.239	-0.06223	-0.05443	-0.05233	-0.04641	-0.04427	-0.04235	-0.03939	-0.03403	-0.02173	-0.02091
576.025	-0.06079	-0.05289	-0.05078	-0.04481	-0.04267	-0.04079	-0.03803	-0.03298	-0.0213	-0.02056
576.811	-0.06001	-0.05197	-0.04969	-0.04363	-0.0415	-0.03971	-0.03724	-0.03253	-0.02135	-0.02068
577.597	-0.05991	-0.05182	-0.0496	-0.04353	-0.04144	-0.03968	-0.03715	-0.03258	-0.02146	-0.02084
578.383	-0.05889	-0.05053	-0.04823	-0.04207	-0.03996	-0.03828	-0.03593	-0.03177	-0.02123	-0.02073
579.169	-0.0584	-0.0499	-0.04754	-0.04129	-0.0392	-0.03748	-0.03521	-0.03129	-0.02122	-0.02069
579.955	-0.05811	-0.04973	-0.04735	-0.04104	-0.0389	-0.03732	-0.03508	-0.03114	-0.02091	-0.02035
580.741	-0.05723	-0.04859	-0.04618	-0.03976	-0.03767	-0.03609	-0.03398	-0.03033	-0.02067	-0.0201
581.527	-0.05528	-0.04671	-0.04425	-0.03778	-0.03578	-0.03426	-0.03241	-0.029	-0.02004	-0.01961
582.313	-0.05409	-0.04529	-0.04275	-0.03608	-0.03406	-0.03265	-0.03099	-0.02802	-0.01974	-0.01935
583.099	-0.054	-0.04502	-0.0425	-0.03581	-0.03382	-0.0324	-0.03073	-0.02781	-0.01961	-0.01908
583.885	-0.05183	-0.04279	-0.04022	-0.03358	-0.03162	-0.03027	-0.02882	-0.02633	-0.01893	-0.01863
584.671	-0.05152	-0.04234	-0.0397	-0.03288	-0.03089	-0.02959	-0.02822	-0.02602	-0.0189	-0.01856
585.457	-0.05021	-0.04091	-0.03824	-0.03135	-0.0294	-0.02819	-0.02696	-0.02494	-0.01841	-0.01797
586.243	-0.04898	-0.03951	-0.03677	-0.02975	-0.02783	-0.02675	-0.02563	-0.02397	-0.01801	-0.01771
587.029	-0.04813	-0.03846	-0.03573	-0.02868	-0.0268	-0.02565	-0.02471	-0.02335	-0.01784	-0.0175
587.815	-0.04652	-0.0367	-0.03386	-0.02671	-0.0248	-0.0238	-0.02305	-0.0221	-0.01721	-0.01703
588.601	-0.04481	-0.03498	-0.03208	-0.02485	-0.02293	-0.02203	-0.02145	-0.02074	-0.01654	-0.01642
589.387	-0.0428	-0.03288	-0.02999	-0.02273	-0.02093	-0.02005	-0.01958	-0.01937	-0.01576	-0.01567
590.173	-0.0409	-0.0307	-0.02772	-0.02035	-0.01858	-0.01787	-0.01766	-0.01794	-0.01531	-0.01532
590.959	-0.04057	-0.03036	-0.02726	-0.01981	-0.01802	-0.01729	-0.01714	-0.01739	-0.01489	-0.01479
591.745	-0.03855	-0.02844	-0.02529	-0.01789	-0.01611	-0.01553	-0.01552	-0.01602	-0.01404	-0.01402
592.531	-0.03636	-0.02601	-0.0228	-0.01523	-0.01345	-0.01294	-0.0133	-0.01429	-0.01337	-0.01338
593.317	-0.03486	-0.02432	-0.02104	-0.01337	-0.01167	-0.01118	-0.01162	-0.013	-0.01265	-0.01276
594.103	-0.03347	-0.02281	-0.01945	-0.01163	-0.00995	-0.00956	-0.0101	-0.0118	-0.01206	-0.01218
594.889	-0.03094	-0.02009	-0.01666	-0.00889	-0.00728	-0.00698	-0.0078	-0.00999	-0.01121	-0.01135
595.675	-0.03054	-0.01953	-0.01604	-0.00801	-0.0064	-0.00617	-0.00701	-0.00934	-0.01078	-0.01094
596.461	-0.02861	-0.01753	-0.01389	-0.00577	-0.00414	-0.00401	-0.00517	-0.00787	-0.01008	-0.01034
597.247	-0.0258	-0.01481	-0.01119	-0.00306	-0.00154	-0.00149	-0.00281	-0.00601	-0.00904	-0.00939
598.033	-0.02394	-0.01282	-0.00915	-0.00097379	0.000530523	0.000585667	-0.00097328	-0.00454	-0.00835	-0.00888
598.819	-0.02332	-0.01223	-0.0085	-0.000336368	0.00126	0.00122	-0.000268204	-0.00381	-0.00775	-0.00806
599.605	-0.02176	-0.01046	-0.00666	0.00182	0.00328	0.00321	0.00148	-0.00247	-0.00708	-0.00748
600.391	-0.02012	-0.00874	-0.0049	0.00369	0.00512	0.00497	0.0031	-0.00116	-0.00639	-0.00674
601.177	-0.01756	-0.00613	-0.00226	0.00634	0.00772	0.00748	0.00544	0.000694255	-0.00543	-0.00583
601.963	-0.01619	-0.00478	-0.000858284	0.00775	0.00915	0.00885	0.00675	0.00173	-0.00476	-0.00526
602.749	-0.01384	-0.0024	0.00152	0.01031	0.01162	0.01126	0.0089	0.00348	-0.00394	-0.00456
603.535	-0.01355	-0.00194	0.00222	0.0112	0.01258	0.01211	0.00967	0.00413	-0.00356	-0.00416
604.321	-0.01221	-0.000404771	0.0039	0.01303	0.01443	0.0139	0.01122	0.00534	-0.00297	-0.00366
605.107	-0.00964	0.00208	0.00637	0.01567	0.01699	0.01638	0.01352	0.00733	-0.00176	-0.00248
605.893	-0.00702	0.0047	0.00903	0.0184	0.01969	0.01896	0.01589	0.00928	-0.000603781	-0.00139
606.679	-0.00467	0.00722	0.01167	0.02117	0.02249	0.02157	0.01831	0.0111	0.0001314	-0.000722672
607.465	-0.00475	0.00707	0.01157	0.0212	0.02249	0.02168	0.01849	0.01143	0.000739973	-4.21623e-05
608.251	-0.00382	0.00794	0.01245	0.02207	0.02338	0.02255	0.01932	0.0121	0.00119	0.000413051
609.037	-0.00211	0.00966	0.01418	0.02395	0.02512	0.02425	0.02089	0.01337	0.00178	0.00104
609.823	-0.00205	0.00997	0.01464	0.02479	0.02607	0.02514	0.0217	0.01416	0.0023	0.0015
610.609	-0.000617998	0.01147	0.01619	0.02651	0.02782	0.02683	0.02319	0.01538	0.00299	0.00215
611.395	0.00265	0.01427	0.01893	0.02898	0.03013	0.0291	0.02535	0.01707	0.00393	0.00287
612.181	0.00387	0.0154	0.02009	0.03009	0.03125	0.03022	0.0264	0.01805	0.00459	0.00353
612.967	0.00539	0.01687	0.02161	0.03175	0.03291	0.03176	0.02787	0.01932	0.0053	0.00421
613.753	0.00672	0.01828	0.02312	0.03346	0.03467	0.03347	0.02942	0.0207	0.00621	0.0052
614.539	0.00714	0.01877	0.02361	0.03418	0.03533	0.03414	0.03016	0.02131	0.00661	0.00567
615.325	0.00753	0.01884	0.02365	0.03407	0.03531	0.03419	0.03023	0.02152	0.00694	0.00594
616.111	0.008	0.01908	0.02394	0.0345	0.03567	0.03462	0.03067	0.02188	0.00729	0.00627
616.897	0.00949	0.02043	0.02526	0.03581	0.0369	0.03581	0.03179	0.02292	0.00804	0.00701
617.683	0.01043	0.02143	0.0262	0.0368	0.038	0.0368	0.03273	0.02379	0.00861	0.00765
618.469	0.01134	0.02222	0.027	0.03765	0.03887	0.0377	0.03355	0.02448	0.00897	0.00793
619.255	0.01463	0.0252	0.0299	0.04039	0.04152	0.04028	0.03588	0.02642	0.01009	0.00904
620.041	0.01436	0.02493	0.02963	0.0403	0.04144	0.04022	0.03595	0.02661	0.0104	0.00927
620.827	0.0148	0.02526	0.03011	0.04078	0.04201	0.04079	0.03648	0.02708	0.01061	0.00953
621.613	0.01503	0.02523	0.03001	0.0407	0.04194	0.04071	0.03642	0.02721	0.011	0.00989
622.399	0.01502	0.02509	0.02987	0.04066	0.04188	0.04065	0.03648	0.02736	0.01134	0.01039
623.185	0.01524	0.02525	0.02993	0.04071	0.04196	0.04076	0.03673	0.02769	0.01172	0.01076
623.971	0.01672	0.02632	0.03092	0.04156	0.04278	0.0416	0.0375	0.02833	0.01203	0.01104
624.757	0.01769	0.02697	0.03147	0.04194	0.04308	0.04193	0.03781	0.02871	0.01243	0.01138
625.543	0.01855	0.02766	0.03218	0.0426	0.04371	0.04253	0.03841	0.02921	0.01273	0.0116
626.329	0.01818	0.027	0.03144	0.04179	0.04303	0.04185	0.03786	0.02896	0.01291	0.01191
627.115	0.01998	0.02861	0.03296	0.04318	0.04437	0.04312	0.03898	0.02996	0.01363	0.01256
627.901	0.02162	0.02994	0.03417	0.04409	0.04515	0.04396	0.03974	0.03071	0.01401	0.01298
628.687	0.02123	0.02921	0.03337	0.04326	0.04434	0.04314	0.03917	0.03023	0.0139	0.01291
629.473	0.02179	0.02959	0.03373	0.04356	0.04476	0.04351	0.0395	0.03047	0.01417	0.01302
630.259	0.0234	0.03098	0.03506	0.04477	0.04573	0.04458	0.04047	0.03146	0.01469	0.01356
631.045	0.02217	0.02966	0.0336	0.04332	0.04441	0.04327	0.03934	0.03068	0.01455	0.01352
631.831	0.02314	0.03027	0.03409	0.04354	0.04456	0.04343	0.03948	0.03077	0.01472	0.0136
632.617	0.02217	0.02898	0.03277	0.04212	0.04316	0.04211	0.0384	0.03025	0.01488	0.01384
633.403	0.02276	0.02954	0.03332	0.04271	0.04381	0.04269	0.03899	0.03088	0.01532	0.01437
634.189	0.02463	0.0312	0.03487	0.04403	0.04502	0.04388	0.04011	0.03174	0.01573	0.01471
634.975	0.02474	0.03107	0.03461	0.04353	0.04455	0.04345	0.03969	0.03146	0.01568	0.01462
635.761	0.02389	0.02997	0.03338	0.04215	0.04314	0.04219	0.03871	0.03086	0.01583	0.01488
636.547	0.02535	0.0311	0.0344	0.04288	0.04383	0.04281	0.03923	0.03122	0.01581	0.01474
637.333	0.02547	0.03091	0.03414	0.04242	0.04339	0.04221	0.03876	0.03088	0.01572	0.01462
638.119	0.02528	0.03051	0.03366	0.04172	0.04265	0.04168	0.03827	0.03061	0.01588	0.01488
638.905	0.02702	0.03202	0.03497	0.04281	0.04361	0.04258	0.03905	0.03125	0.01612	0.01512
639.691	0.02586	0.03089	0.03386	0.04174	0.04267	0.04164	0.0383	0.03087	0.01628	0.01539
640.477	0.02484	0.02962	0.03254	0.04029	0.04123	0.04034	0.03719	0.03023	0.01629	0.01539
641.263	0.02476	0.02916	0.032	0.03951	0.04036	0.03958	0.03653	0.0297	0.01618	0.01518
642.049	0.02484	0.02903	0.03174	0.03905	0.03991	0.03913	0.03618	0.02964	0.01625	0.01539
642.835	0.02567	0.02966	0.03223	0.03932	0.04011	0.03932	0.03631	0.02969	0.01631	0.0155
643.621	0.02754	0.03125	0.03369	0.04043	0.04113	0.04025	0.03713	0.03031	0.01668	0.01572
644.407	0.02624	0.02979	0.03222	0.03886	0.03962	0.03885	0.03595	0.02964	0.01675	0.01588
645.193	0.02641	0.0299	0.03229	0.03878	0.03948	0.03872	0.03596	0.02973	0.01682	0.01598
645.979	0.02646	0.02975	0.03195	0.03814	0.03878	0.03804	0.03532	0.02923	0.01654	0.01575
646.765	0.02638	0.02946	0.03149	0.03748	0.03814	0.0374	0.03476	0.02878	0.01642	0.01569
647.551	0.02593	0.02879	0.03077	0.03673	0.03736	0.03662	0.03417	0.02842	0.01654	0.01579
648.337	0.0259	0.02866	0.03066	0.03637	0.03708	0.03635	0.03388	0.02839	0.0167	0.01594
649.123	0.02725	0.02989	0.03173	0.03717	0.0377	0.03699	0.03445	0.02886	0.01691	0.01611
649.909	0.02716	0.02965	0.03145	0.0367	0.03722	0.03652	0.03406	0.02863	0.01692	0.0162
650.695	0.02666	0.02909	0.03077	0.03591	0.03644	0.03579	0.03344	0.0282	0.01688	0.01623
651.481	0.02643	0.02873	0.03038	0.03539	0.03596	0.03533	0.03316	0.02814	0.01709	0.01646
652.267	0.02687	0.02901	0.03058	0.03531	0.03575	0.03513	0.03286	0.0279	0.01684	0.0162
653.053	0.02681	0.02898	0.03047	0.03517	0.0356	0.03504	0.03277	0.02772	0.01667	0.01612
653.839	0.02626	0.02823	0.02969	0.03425	0.0347	0.03416	0.032	0.02725	0.01671	0.01613
654.625	0.02546	0.02737	0.02864	0.03313	0.03354	0.03306	0.03114	0.02668	0.01654	0.01602
655.411	0.02486	0.0266	0.02787	0.0322	0.03262	0.03221	0.03037	0.02613	0.0164	0.01587
656.197	0.02612	0.02776	0.02891	0.03305	0.03332	0.03283	0.03097	0.02654	0.01662	0.01607
656.983	0.02739	0.02891	0.02995	0.03391	0.03411	0.03355	0.03161	0.027	0.01694	0.01639
657.769	0.0275	0.029	0.03001	0.03374	0.03391	0.0334	0.03141	0.02683	0.0168	0.01612
658.555	0.02583	0.02714	0.02809	0.03173	0.032	0.0316	0.02983	0.02563	0.01628	0.01563
659.341	0.02684	0.02795	0.02882	0.0322	0.03231	0.03186	0.03003	0.02558	0.01622	0.01555
660.127	0.02682	0.02798	0.0287	0.03197	0.03217	0.03175	0.02995	0.02568	0.01633	0.01565
660.913	0.02674	0.02787	0.02866	0.0319	0.03199	0.03164	0.02988	0.02574	0.01662	0.01595
661.699	0.02719	0.02827	0.02906	0.03208	0.03219	0.03176	0.03001	0.02578	0.01652	0.01571
662.485	0.02717	0.02817	0.02892	0.03187	0.03195	0.03154	0.02985	0.02573	0.01656	0.01577
663.271	0.02637	0.0274	0.02807	0.03098	0.03104	0.03074	0.02908	0.0251	0.01631	0.01552
664.057	0.0261	0.02704	0.02766	0.03038	0.03049	0.03015	0.02864	0.02475	0.01621	0.01556
664.843	0.026	0.02684	0.02744	0.03004	0.03018	0.02993	0.02841	0.02464	0.01631	0.01554
665.629	0.02603	0.02689	0.02747	0.02995	0.03006	0.02987	0.0284	0.02466	0.0163	0.01563
666.415	0.02719	0.02808	0.02872	0.0311	0.03112	0.03085	0.02931	0.02528	0.01649	0.01578
667.201	0.02682	0.02779	0.02841	0.03075	0.03079	0.03056	0.02904	0.0252	0.01656	0.01586
667.987	0.02719	0.02795	0.02854	0.03068	0.03069	0.03044	0.02895	0.02513	0.01651	0.01577
668.773	0.02688	0.02767	0.02819	0.03033	0.0303	0.03	0.0286	0.02481	0.01647	0.01571
669.559	0.02904	0.02969	0.03023	0.03202	0.03191	0.03153	0.02977	0.02562	0.01658	0.0157
670.345	0.02932	0.02996	0.03045	0.03205	0.03192	0.03149	0.02975	0.02568	0.01661	0.01574
671.131	0.02877	0.02939	0.0299	0.03147	0.03147	0.03102	0.02939	0.02549	0.01666	0.01583
671.917	0.02804	0.02872	0.02928	0.03095	0.03098	0.03053	0.029	0.02517	0.01655	0.01574
672.703	0.0297	0.03038	0.03094	0.03247	0.03236	0.03192	0.03021	0.02614	0.01692	0.01607
673.489	0.02854	0.02919	0.02978	0.03124	0.0312	0.03074	0.02918	0.02546	0.01674	0.01595
674.275	0.02913	0.02968	0.03024	0.03154	0.03153	0.03098	0.0293	0.02557	0.01679	0.016
675.061	0.02898	0.0295	0.03007	0.03139	0.03136	0.03079	0.02919	0.02553	0.01676	0.01596
675.847	0.02817	0.02869	0.02924	0.03052	0.03051	0.03	0.02842	0.02492	0.01645	0.01575
676.633	0.02968	0.02998	0.03042	0.03157	0.03152	0.03086	0.02912	0.02542	0.01656	0.01577
677.419	0.03071	0.03098	0.03143	0.03248	0.03229	0.03163	0.02977	0.02583	0.01665	0.01576
678.205	0.03073	0.03092	0.03134	0.03239	0.03217	0.03149	0.02966	0.02578	0.0166	0.01578
678.991	0.02986	0.03007	0.03048	0.03151	0.03142	0.03071	0.02906	0.02542	0.01652	0.01582
679.777	0.02992	0.03009	0.03054	0.03154	0.03139	0.03071	0.02897	0.02556	0.01683	0.01605
680.563	0.03029	0.03041	0.03078	0.03171	0.03149	0.03076	0.02908	0.02557	0.01678	0.01614
681.349	0.02995	0.02993	0.0303	0.03117	0.03092	0.03017	0.02856	0.02507	0.01631	0.01565
682.135	0.03022	0.03016	0.03041	0.03135	0.03108	0.03035	0.02865	0.02525	0.01652	0.01576
682.921	0.03065	0.03066	0.03099	0.03181	0.03153	0.03074	0.02908	0.02562	0.0166	0.01589
683.707	0.03079	0.03049	0.03077	0.03153	0.03122	0.03046	0.02876	0.02539	0.01667	0.01599
684.493	0.03054	0.03021	0.03042	0.03115	0.03082	0.03009	0.02842	0.02506	0.01644	0.01579
685.279	0.03101	0.03057	0.03079	0.03139	0.03103	0.03026	0.02858	0.02522	0.01649	0.01574
686.065	0.03063	0.03016	0.03028	0.03081	0.03047	0.02967	0.02809	0.02484	0.01623	0.01559
686.851	0.03147	0.03096	0.03108	0.03163	0.03118	0.03038	0.02871	0.0253	0.01644	0.01572
687.637	0.03062	0.0302	0.03033	0.03104	0.03064	0.02984	0.02831	0.02514	0.01657	0.01604
688.423	0.0319	0.03119	0.03119	0.03172	0.03127	0.03046	0.02877	0.02541	0.01666	0.01602
689.209	0.03211	0.03139	0.03129	0.0318	0.03131	0.0305	0.02882	0.02544	0.01663	0.01592
689.995	0.03233	0.03147	0.03141	0.03175	0.03127	0.03044	0.02877	0.02532	0.01645	0.01589
690.781	0.03072	0.02981	0.02978	0.03019	0.02975	0.02898	0.02754	0.0244	0.0162	0.01554
691.567	0.03015	0.02926	0.02923	0.02971	0.0292	0.02856	0.02719	0.02434	0.01626	0.01573
692.353	0.03268	0.03147	0.03127	0.03139	0.03083	0.03004	0.02834	0.02493	0.01625	0.01562
693.139	0.03273	0.03146	0.03115	0.03135	0.03071	0.02991	0.02824	0.02488	0.01629	0.01562
693.925	0.03297	0.03156	0.03124	0.03125	0.03061	0.02982	0.02814	0.02476	0.01619	0.01548
694.711	0.03209	0.03075	0.03042	0.03055	0.02988	0.02922	0.02766	0.02444	0.01608	0.01544
695.497	0.0325	0.03106	0.03071	0.03076	0.03007	0.02935	0.02778	0.02444	0.01598	0.01534
696.283	0.03218	0.03068	0.03031	0.03025	0.02971	0.0289	0.02745	0.02424	0.01608	0.01538
697.069	0.0317	0.03015	0.02976	0.02973	0.02911	0.0284	0.02701	0.02404	0.01604	0.01542
697.855	0.03302	0.03133	0.03089	0.03065	0.02992	0.02923	0.02772	0.0244	0.01602	0.01527
698.641	0.03318	0.03156	0.03109	0.03079	0.03011	0.02936	0.02779	0.02445	0.01616	0.01538
699.427	0.03316	0.03126	0.03077	0.0303	0.02957	0.02884	0.02723	0.02405	0.01588	0.01515
700.213	0.03222	0.03021	0.02971	0.02915	0.0285	0.02783	0.02642	0.02345	0.01576	0.01509
700.999	0.03299	0.03101	0.03056	0.02993	0.02925	0.02851	0.02701	0.02398	0.01597	0.01517
701.785	0.03407	0.03194	0.0314	0.03063	0.02982	0.02906	0.02748	0.02408	0.01581	0.01504
702.571	0.03439	0.03217	0.03152	0.03067	0.02979	0.0291	0.02743	0.02412	0.01577	0.01499
703.357	0.03487	0.03264	0.03199	0.03102	0.0302	0.02944	0.02776	0.02438	0.01593	0.01513
704.143	0.03391	0.03171	0.03106	0.03019	0.02938	0.02871	0.02716	0.02397	0.01598	0.01529
704.929	0.03461	0.03229	0.03158	0.03052	0.02971	0.02889	0.02726	0.02393	0.0158	0.015
705.715	0.0342	0.03193	0.03134	0.03021	0.02933	0.02865	0.02712	0.02395	0.01594	0.01517
706.501	0.03335	0.03084	0.03009	0.029	0.02814	0.02749	0.02617	0.02321	0.01555	0.01485
707.287	0.0331	0.03067	0.03001	0.02893	0.02803	0.02742	0.02612	0.02311	0.0155	0.01469
708.073	0.0345	0.03204	0.03119	0.02991	0.02904	0.02832	0.02674	0.02346	0.01546	0.01471
708.859	0.03405	0.03154	0.03069	0.02941	0.02858	0.0279	0.02636	0.02329	0.01552	0.01481
709.645	0.03566	0.03296	0.03203	0.03063	0.02967	0.02887	0.02715	0.02374	0.0155	0.01481
710.431	0.03433	0.03146	0.03059	0.0291	0.02819	0.0275	0.02595	0.02286	0.01522	0.01446
711.217	0.03486	0.03175	0.03067	0.02905	0.0281	0.02746	0.02583	0.02276	0.0151	0.01438
712.003	0.03475	0.03162	0.03055	0.02886	0.02795	0.02721	0.02563	0.02242	0.01482	0.01416
712.789	0.03387	0.03079	0.02976	0.02811	0.02717	0.02649	0.02504	0.02206	0.01484	0.01426
713.575	0.03445	0.03146	0.03038	0.02879	0.02781	0.02709	0.02553	0.0224	0.01482	0.01413
714.361	0.03473	0.03169	0.03061	0.02885	0.02794	0.02713	0.02559	0.02241	0.01481	0.0141
715.147	0.03516	0.03207	0.03094	0.02915	0.02816	0.02739	0.02578	0.02269	0.01507	0.01446
715.933	0.0356	0.03265	0.03155	0.02982	0.02886	0.02797	0.0263	0.02305	0.0151	0.01442
716.719	0.0337	0.03084	0.02971	0.02818	0.02736	0.02663	0.02515	0.02222	0.01481	0.0141
717.505	0.03282	0.02987	0.02876	0.02728	0.02652	0.02584	0.0245	0.02186	0.01476	0.01415
718.291	0.03389	0.03087	0.02972	0.02795	0.0271	0.02631	0.02485	0.02202	0.01471	0.01402
719.077	0.03362	0.03056	0.02945	0.0276	0.02678	0.02598	0.02463	0.02204	0.01487	0.01419
719.863	0.03467	0.03158	0.0304	0.02856	0.02763	0.02674	0.02528	0.02248	0.01497	0.0143
720.649	0.03473	0.03171	0.03066	0.02877	0.02791	0.02693	0.02541	0.02245	0.01485	0.01416
721.435	0.03371	0.03051	0.02946	0.02738	0.02656	0.02566	0.02432	0.02162	0.01458	0.01395
722.221	0.03378	0.03077	0.0297	0.02781	0.02702	0.02611	0.02472	0.02197	0.01465	0.01401
723.007	0.03502	0.03176	0.03064	0.02839	0.02747	0.02649	0.02505	0.02216	0.01468	0.01404
723.793	0.03365	0.03033	0.02921	0.02693	0.02612	0.02524	0.024	0.02151	0.01462	0.01397
724.579	0.03311	0.02996	0.02886	0.02696	0.02616	0.02536	0.0241	0.02162	0.01473	0.01406
725.365	0.03613	0.03304	0.03185	0.02995	0.02899	0.02802	0.02642	0.02317	0.01504	0.01433
726.151	0.03769	0.03445	0.03317	0.03118	0.03017	0.02909	0.02727	0.02378	0.01528	0.01457
726.937	0.03772	0.03425	0.03286	0.03052	0.02952	0.02844	0.02674	0.0234	0.01523	0.01456
727.723	0.03674	0.03314	0.03166	0.02941	0.02841	0.02755	0.0259	0.02286	0.01511	0.01444
728.509	0.03489	0.03149	0.03011	0.02787	0.02695	0.02617	0.02486	0.02235	0.01513	0.01448
729.295	0.03443	0.03086	0.02951	0.02731	0.02636	0.02552	0.02428	0.02181	0.01489	0.01423
730.081	0.0362	0.0326	0.03109	0.02873	0.02758	0.02673	0.02523	0.02235	0.01486	0.01417
730.867	0.03648	0.03276	0.03116	0.02884	0.02762	0.02678	0.02509	0.02215	0.0147	0.01396
731.653	0.03483	0.03098	0.02936	0.0271	0.02591	0.02529	0.02392	0.02125	0.01452	0.01395
732.439	0.03383	0.02995	0.02822	0.02591	0.0247	0.02408	0.02279	0.0206	0.01434	0.01383
733.225	0.03423	0.03028	0.02847	0.02608	0.02488	0.02425	0.02285	0.02041	0.01423	0.01353
734.011	0.03373	0.02984	0.02797	0.02578	0.02447	0.02398	0.02264	0.01989	0.01374	0.01334
734.797	0.03439	0.03033	0.02837	0.02599	0.02459	0.02392	0.02264	0.01962	0.01326	0.01284
735.583	0.03297	0.02905	0.02723	0.02465	0.0234	0.02272	0.02161	0.01886	0.01308	0.01275
736.369	0.03388	0.02984	0.02792	0.02519	0.02391	0.02315	0.02193	0.01872	0.01251	0.01198
737.155	0.03558	0.03123	0.0294	0.02629	0.02489	0.024	0.02266	0.01906	0.01227	0.0116
737.941	0.037	0.03288	0.03105	0.02788	0.02654	0.02564	0.02416	0.01993	0.01239	0.01158
738.727	0.03754	0.03339	0.03149	0.02809	0.0268	0.02581	0.02434	0.02025	0.01286	0.012
739.513	0.04011	0.03565	0.03375	0.02999	0.02864	0.02748	0.02582	0.02151	0.01349	0.0124

## Sheet: Panel b
fs-TA Global Fitting for IT-PMI in Toluene
Wavelength (nm)	State A	State B	State C
349.657	0.00495	0.00281	0.000656319
350.443	0.00459	0.0025	0.000532081
351.229	0.00393	0.00211	0.000454052
352.015	0.00394	0.00191	0.000424875
352.801	0.00352	0.00155	0.000343746
353.587	0.00331	0.00126	0.000330047
354.373	0.00315	0.00101	0.000289387
355.159	0.00237	0.000608133	0.000204443
355.945	0.00209	0.000260679	0.00016267
356.731	0.00174	-5.84762e-05	0.000121371
357.517	0.00165	-0.000226492	0.000189551
358.303	0.00118	-0.000550829	6.93019e-05
359.089	0.00108	-0.000674221	0.000216846
359.875	0.00101	-0.00076539	0.000325604
360.661	0.000306262	-0.00126	0.000257674
361.447	0.000500047	-0.00125	0.000391288
362.233	0.000269884	-0.00149	0.000346028
363.019	-9.73435e-05	-0.00172	0.000319371
363.805	-0.000426741	-0.00197	0.000376541
364.591	-0.000444981	-0.00205	0.000369875
365.377	-0.00055695	-0.00234	0.000414259
366.163	-0.00107	-0.00266	0.000338487
366.949	-0.00131	-0.00295	0.00032974
367.735	-0.00159	-0.00327	0.000250692
368.521	-0.00213	-0.00366	0.000114341
369.307	-0.00255	-0.00407	0.00012308
370.093	-0.0025	-0.00422	5.07756e-06
370.879	-0.00293	-0.00465	-0.000135689
371.665	-0.00342	-0.00512	-0.000259953
372.451	-0.00365	-0.00535	-0.00027399
373.237	-0.00409	-0.00572	-0.000290806
374.023	-0.00442	-0.00605	-0.000291248
374.809	-0.00457	-0.00638	-0.000338374
375.595	-0.00498	-0.00673	-0.000321855
376.381	-0.00532	-0.00705	-0.000411398
377.167	-0.0059	-0.00763	-0.000539323
377.953	-0.00646	-0.00802	-0.000629897
378.739	-0.00685	-0.00844	-0.000601701
379.525	-0.00761	-0.00915	-0.000764229
380.311	-0.00729	-0.00922	-0.000730265
381.097	-0.00803	-0.00988	-0.000884987
381.883	-0.0091	-0.01078	-0.00108
382.669	-0.00963	-0.01136	-0.00124
383.455	-0.01058	-0.01219	-0.00161
384.241	-0.01132	-0.01297	-0.00186
385.027	-0.01216	-0.01384	-0.00216
385.813	-0.01284	-0.01456	-0.00239
386.599	-0.01376	-0.0154	-0.00286
387.385	-0.01427	-0.01602	-0.00317
388.171	-0.01558	-0.017	-0.00366
388.957	-0.01612	-0.01766	-0.00392
389.743	-0.01698	-0.0185	-0.00423
390.529	-0.01772	-0.01903	-0.00457
391.315	-0.01815	-0.01933	-0.00488
392.101	-0.01865	-0.01985	-0.00514
392.887	-0.0194	-0.02032	-0.00534
393.673	-0.01966	-0.02055	-0.0056
394.459	-0.01991	-0.02083	-0.00579
395.245	-0.02049	-0.02095	-0.00598
396.031	-0.0204	-0.02061	-0.00596
396.817	-0.02074	-0.02089	-0.00602
397.603	-0.0211	-0.02116	-0.00602
398.389	-0.02086	-0.02049	-0.00606
399.175	-0.0208	-0.02038	-0.00602
399.961	-0.02078	-0.02027	-0.00587
400.747	-0.02088	-0.02008	-0.00584
401.533	-0.02058	-0.01974	-0.0056
402.319	-0.02063	-0.0195	-0.00557
403.105	-0.02044	-0.01924	-0.00542
403.891	-0.02065	-0.01938	-0.00539
404.677	-0.0204	-0.01913	-0.00533
405.463	-0.0206	-0.0193	-0.00528
406.249	-0.02102	-0.01954	-0.00533
407.035	-0.02121	-0.01985	-0.00546
407.821	-0.02166	-0.0202	-0.00558
408.607	-0.02168	-0.02035	-0.00571
409.393	-0.02176	-0.02058	-0.0059
410.179	-0.02227	-0.02096	-0.00616
410.965	-0.02288	-0.0216	-0.0064
411.751	-0.023	-0.02174	-0.00663
412.537	-0.0231	-0.02216	-0.00698
413.323	-0.02385	-0.02276	-0.00734
414.109	-0.02386	-0.02286	-0.00756
414.895	-0.02388	-0.02285	-0.00776
415.681	-0.02383	-0.02291	-0.00798
416.467	-0.02394	-0.02308	-0.00814
417.253	-0.02363	-0.02254	-0.0082
418.039	-0.02325	-0.02217	-0.00831
418.825	-0.02289	-0.0218	-0.00835
419.611	-0.02267	-0.0214	-0.00839
420.397	-0.02227	-0.02081	-0.00835
421.183	-0.02155	-0.02018	-0.00825
421.969	-0.02047	-0.01902	-0.00799
422.755	-0.01959	-0.01817	-0.0078
423.541	-0.01926	-0.01746	-0.00758
424.327	-0.01811	-0.0165	-0.00727
425.113	-0.01691	-0.01517	-0.00696
425.899	-0.01595	-0.01411	-0.00659
426.685	-0.01484	-0.01291	-0.00614
427.471	-0.01378	-0.01188	-0.00572
428.257	-0.01242	-0.01038	-0.00528
429.043	-0.01123	-0.00901	-0.00477
429.829	-0.01003	-0.0077	-0.00422
430.615	-0.00878	-0.00654	-0.00364
431.401	-0.00794	-0.0058	-0.00312
432.187	-0.00638	-0.00427	-0.00252
432.973	-0.00557	-0.00353	-0.00209
433.759	-0.00468	-0.00259	-0.00166
434.545	-0.00375	-0.00178	-0.0012
435.331	-0.00302	-0.00127	-0.000780131
436.117	-0.00232	-0.000618061	-0.000401676
436.903	-0.00181	-0.000170093	-6.86974e-05
437.689	-0.00132	2.25448e-05	0.000262147
438.475	-0.000915408	0.000172979	0.000474132
439.261	-0.000638111	0.00013573	0.000716425
440.047	-0.00017959	0.000342504	0.000943451
440.833	1.45167e-06	0.000400739	0.00113
441.619	-3.63245e-05	4.69714e-05	0.0012
442.405	6.82157e-05	-8.38366e-05	0.00136
443.191	-5.58086e-06	-0.000427908	0.00137
443.977	-0.000348894	-0.00108	0.00128
444.763	-0.000104399	-0.00109	0.00146
445.549	-0.000191274	-0.00135	0.00148
446.335	-0.00016411	-0.00161	0.00148
447.121	-0.000448421	-0.00214	0.00146
447.907	-0.000489638	-0.00245	0.00145
448.693	-0.000626369	-0.00274	0.00146
449.479	-0.000836377	-0.0032	0.00145
450.265	-0.00103	-0.00352	0.00136
451.051	-0.00124	-0.00383	0.00125
451.837	-0.00126	-0.00399	0.00132
452.623	-0.00169	-0.00451	0.00128
453.409	-0.00173	-0.0047	0.00133
454.195	-0.00176	-0.00487	0.00134
454.981	-0.0021	-0.00524	0.00129
455.767	-0.00227	-0.00538	0.00127
456.553	-0.00221	-0.00547	0.00136
457.339	-0.00212	-0.00558	0.00144
458.125	-0.00239	-0.00594	0.00134
458.911	-0.00245	-0.00618	0.00138
459.697	-0.00245	-0.00625	0.00153
460.483	-0.00254	-0.00642	0.00152
461.269	-0.00256	-0.00668	0.00154
462.055	-0.0029	-0.00704	0.00154
462.841	-0.00298	-0.0072	0.00158
463.627	-0.0036	-0.00769	0.00146
464.413	-0.00361	-0.00795	0.00159
465.199	-0.00401	-0.00834	0.00153
465.985	-0.00471	-0.00887	0.00144
466.771	-0.00466	-0.00912	0.00149
467.557	-0.00498	-0.0096	0.0014
468.343	-0.0054	-0.00998	0.00131
469.129	-0.00614	-0.01061	0.00131
469.915	-0.00612	-0.01092	0.00124
470.701	-0.00662	-0.01144	0.00113
471.487	-0.00702	-0.01205	0.00102
472.273	-0.00752	-0.01266	0.00090779
473.059	-0.0079	-0.01329	0.000799188
473.845	-0.00859	-0.01375	0.000663388
474.631	-0.00883	-0.01414	0.000591706
475.417	-0.00941	-0.01483	0.000575767
476.203	-0.00955	-0.01519	0.000484443
476.989	-0.01019	-0.01577	0.000327442
477.775	-0.01048	-0.01629	0.00026221
478.561	-0.01081	-0.01672	8.29007e-05
479.347	-0.01158	-0.01741	-2.6385e-06
480.133	-0.01203	-0.01798	2.42952e-05
480.919	-0.01191	-0.01807	5.41085e-05
481.705	-0.01192	-0.0181	1.16265e-05
482.491	-0.01259	-0.01873	7.19994e-06
483.277	-0.0128	-0.01921	-5.50392e-05
484.063	-0.01311	-0.0194	-0.000103189
484.849	-0.01353	-0.01988	-0.00010794
485.635	-0.01359	-0.02001	-7.54446e-05
486.421	-0.01421	-0.02051	-8.6819e-05
487.207	-0.01433	-0.02071	-4.95639e-05
487.993	-0.01457	-0.02116	-6.54098e-05
488.779	-0.0151	-0.02156	6.34509e-05
489.565	-0.01557	-0.02197	0.000143078
490.351	-0.01589	-0.02227	9.81028e-05
491.137	-0.01579	-0.02239	0.000127781
491.923	-0.01614	-0.02266	0.000242999
492.709	-0.01605	-0.02285	0.000268791
493.495	-0.01651	-0.02328	0.000270733
494.281	-0.01734	-0.02387	0.000276112
495.067	-0.01747	-0.02426	0.00029143
495.853	-0.01803	-0.02484	0.000235554
496.639	-0.01856	-0.02528	0.000259786
497.425	-0.01883	-0.02551	0.000226545
498.211	-0.01927	-0.02619	0.000231935
498.997	-0.01995	-0.02672	0.000143319
499.783	-0.02091	-0.02763	6.10306e-05
500.569	-0.02079	-0.02771	8.10236e-05
501.355	-0.02173	-0.02854	-1.1668e-05
502.141	-0.02258	-0.02939	-3.86636e-05
502.927	-0.02296	-0.0299	-2.03684e-05
503.713	-0.02349	-0.03052	-0.000231248
504.499	-0.02456	-0.03141	-0.000371364
505.285	-0.02474	-0.032	-0.000435999
506.071	-0.02547	-0.03269	-0.000588796
506.857	-0.02631	-0.03359	-0.000687831
507.643	-0.02757	-0.03462	-0.000972418
508.429	-0.02806	-0.0352	-0.00107
509.215	-0.0288	-0.03593	-0.00125
510.001	-0.02957	-0.03685	-0.00138
510.787	-0.03035	-0.03753	-0.00148
511.573	-0.03151	-0.03862	-0.00185
512.359	-0.0327	-0.0397	-0.0021
513.145	-0.03343	-0.04022	-0.00233
513.931	-0.03439	-0.04124	-0.00256
514.717	-0.0349	-0.04151	-0.00288
515.503	-0.03555	-0.0421	-0.00306
516.289	-0.03695	-0.04348	-0.00316
517.075	-0.03745	-0.04408	-0.00333
517.861	-0.03786	-0.04428	-0.00359
518.647	-0.03855	-0.04498	-0.00384
519.433	-0.04015	-0.04604	-0.00411
520.219	-0.04099	-0.04701	-0.00436
521.005	-0.04187	-0.04782	-0.00478
521.791	-0.04269	-0.04803	-0.00497
522.577	-0.04348	-0.04851	-0.00533
523.363	-0.04443	-0.04929	-0.00545
524.149	-0.04527	-0.04985	-0.0057
524.935	-0.04567	-0.05016	-0.006
525.721	-0.0463	-0.05068	-0.00617
526.507	-0.0467	-0.051	-0.00642
527.293	-0.04779	-0.05188	-0.00677
528.079	-0.04822	-0.05194	-0.00715
528.865	-0.04947	-0.05286	-0.00732
529.651	-0.04988	-0.05312	-0.00745
530.437	-0.05019	-0.05319	-0.00769
531.223	-0.05054	-0.05317	-0.00813
532.009	-0.05128	-0.05378	-0.00841
532.795	-0.05197	-0.05414	-0.0087
533.581	-0.0524	-0.05405	-0.00888
534.367	-0.05271	-0.05404	-0.00881
535.153	-0.0529	-0.05398	-0.009
535.939	-0.05424	-0.05506	-0.00967
536.725	-0.05519	-0.05566	-0.01031
537.511	-0.05528	-0.05541	-0.01056
538.297	-0.05518	-0.05494	-0.01086
539.083	-0.05572	-0.05566	-0.01103
539.869	-0.05608	-0.05561	-0.0116
540.655	-0.0576	-0.05673	-0.01223
541.441	-0.05827	-0.0571	-0.01262
542.227	-0.05849	-0.05746	-0.01268
543.013	-0.05891	-0.05728	-0.01318
543.799	-0.05902	-0.05698	-0.01351
544.585	-0.05891	-0.05648	-0.01387
545.371	-0.06007	-0.05744	-0.01437
546.157	-0.06008	-0.05708	-0.01458
546.943	-0.05994	-0.05675	-0.01489
547.729	-0.05994	-0.05651	-0.0151
548.515	-0.06074	-0.05683	-0.01571
549.301	-0.06045	-0.05658	-0.01576
550.087	-0.06097	-0.05637	-0.01625
550.873	-0.06162	-0.05717	-0.01656
551.659	-0.06244	-0.0574	-0.01696
552.445	-0.06299	-0.05738	-0.0172
553.231	-0.06233	-0.05641	-0.0173
554.017	-0.06247	-0.0561	-0.01764
554.803	-0.06293	-0.05633	-0.01809
555.589	-0.06299	-0.0559	-0.01824
556.375	-0.06227	-0.05483	-0.01832
557.161	-0.06229	-0.05484	-0.01849
557.947	-0.0633	-0.05554	-0.01899
558.733	-0.06357	-0.05518	-0.01918
559.519	-0.06428	-0.05537	-0.01947
560.305	-0.06362	-0.05434	-0.01954
561.091	-0.06253	-0.05313	-0.01948
561.877	-0.06282	-0.05274	-0.0199
562.663	-0.06293	-0.05253	-0.02022
563.449	-0.06327	-0.05272	-0.02052
564.235	-0.06341	-0.05226	-0.0207
565.021	-0.06364	-0.05217	-0.0208
565.807	-0.06368	-0.05168	-0.02099
566.593	-0.06379	-0.05163	-0.021
567.379	-0.06429	-0.05198	-0.02138
568.165	-0.06345	-0.05052	-0.02145
568.951	-0.06317	-0.05008	-0.02147
569.737	-0.06309	-0.04972	-0.02172
570.523	-0.0627	-0.04893	-0.02189
571.309	-0.06214	-0.04815	-0.02192
572.095	-0.0625	-0.04807	-0.02202
572.881	-0.0623	-0.04767	-0.02198
573.667	-0.0611	-0.04605	-0.02195
574.453	-0.06086	-0.04549	-0.02185
575.239	-0.06111	-0.04555	-0.02175
576.025	-0.05972	-0.04386	-0.02141
576.811	-0.05887	-0.04265	-0.02158
577.597	-0.05885	-0.04253	-0.02172
578.383	-0.05775	-0.04097	-0.0216
579.169	-0.05728	-0.04013	-0.0216
579.955	-0.05707	-0.03993	-0.02132
580.741	-0.05617	-0.03857	-0.02107
581.527	-0.05424	-0.03659	-0.02051
582.313	-0.05307	-0.03483	-0.02024
583.099	-0.05292	-0.03457	-0.02009
583.885	-0.05075	-0.03224	-0.01953
584.671	-0.05043	-0.03152	-0.01952
585.457	-0.04912	-0.02994	-0.01898
586.243	-0.04787	-0.02831	-0.01867
587.029	-0.04697	-0.02718	-0.01853
587.815	-0.04539	-0.02513	-0.01801
588.601	-0.04365	-0.02323	-0.01733
589.387	-0.04163	-0.0211	-0.01663
590.173	-0.03969	-0.01865	-0.01626
590.959	-0.03936	-0.01808	-0.01581
591.745	-0.03739	-0.01614	-0.01497
592.531	-0.03517	-0.01336	-0.01435
593.317	-0.03362	-0.01148	-0.01366
594.103	-0.03224	-0.0097	-0.01309
594.889	-0.02967	-0.00688	-0.01228
595.675	-0.02929	-0.00599	-0.01187
596.461	-0.0274	-0.00367	-0.01121
597.247	-0.02466	-0.00094535	-0.01024
598.033	-0.02281	0.00124	-0.00967
598.819	-0.02222	0.0019	-0.00888
599.605	-0.02064	0.00402	-0.00829
600.391	-0.01904	0.00596	-0.00759
601.177	-0.0165	0.00867	-0.00663
601.963	-0.01516	0.0101	-0.00605
602.749	-0.01291	0.01272	-0.0053
603.535	-0.01263	0.01365	-0.0049
604.321	-0.0113	0.01558	-0.00438
605.107	-0.00887	0.0182	-0.00312
605.893	-0.0063	0.02096	-0.00204
606.679	-0.00393	0.02387	-0.00132
607.465	-0.00412	0.02388	-0.000659641
608.251	-0.00324	0.02476	-0.000188014
609.037	-0.00157	0.0266	0.000465934
609.823	-0.00163	0.02753	0.000967755
610.609	-0.000309545	0.0293	0.00159
611.395	0.0029	0.03174	0.00244
612.181	0.00405	0.03292	0.00316
612.967	0.00547	0.03457	0.00392
613.753	0.00675	0.03634	0.00485
614.539	0.0071	0.03703	0.00534
615.325	0.00739	0.03691	0.00571
616.111	0.00766	0.03733	0.00605
616.897	0.00913	0.03858	0.00684
617.683	0.01001	0.03963	0.00744
618.469	0.01083	0.04052	0.00779
619.255	0.01402	0.04325	0.00894
620.041	0.01368	0.04317	0.00927
620.827	0.01404	0.04368	0.00953
621.613	0.01416	0.04354	0.00994
622.399	0.01402	0.04344	0.01041
623.185	0.01417	0.04351	0.01087
623.971	0.01555	0.04435	0.01116
624.757	0.01647	0.0446	0.01158
625.543	0.01725	0.04526	0.01183
626.329	0.01677	0.04448	0.01212
627.115	0.01857	0.04581	0.01283
627.901	0.02016	0.04667	0.01326
628.687	0.01963	0.04577	0.01322
629.473	0.02008	0.0461	0.01342
630.259	0.02166	0.04725	0.01398
631.045	0.02037	0.04576	0.01396
631.831	0.02128	0.0459	0.01405
632.617	0.0202	0.04443	0.01433
633.403	0.02074	0.04501	0.01488
634.189	0.02265	0.04631	0.01527
634.975	0.02268	0.04578	0.01517
635.761	0.02179	0.04431	0.0155
636.547	0.0232	0.04506	0.01538
637.333	0.02331	0.04451	0.01526
638.119	0.02308	0.04377	0.01549
638.905	0.02484	0.04481	0.01575
639.691	0.0236	0.04371	0.01605
640.477	0.02257	0.04223	0.01612
641.263	0.02249	0.04133	0.01597
642.049	0.02257	0.04086	0.01617
642.835	0.02339	0.04105	0.01621
643.621	0.02532	0.04211	0.0165
644.407	0.02401	0.04049	0.01667
645.193	0.02424	0.04041	0.01682
645.979	0.02437	0.03967	0.01654
646.765	0.02431	0.03897	0.01645
647.551	0.02384	0.03811	0.01661
648.337	0.02385	0.03778	0.01682
649.123	0.02535	0.03851	0.01697
649.909	0.02527	0.03799	0.01705
650.695	0.02479	0.03717	0.01709
651.481	0.02456	0.03662	0.01738
652.267	0.02508	0.03646	0.01707
653.053	0.02508	0.03636	0.01692
653.839	0.02449	0.03536	0.01697
654.625	0.02373	0.03414	0.01688
655.411	0.02313	0.03321	0.01676
656.197	0.02447	0.03399	0.01693
656.983	0.02579	0.03479	0.01718
657.769	0.02596	0.03465	0.017
658.555	0.02424	0.03259	0.01654
659.341	0.02534	0.03297	0.01641
660.127	0.02536	0.03279	0.01649
660.913	0.0253	0.0327	0.01682
661.699	0.02584	0.03288	0.01666
662.485	0.0258	0.03266	0.0167
663.271	0.02506	0.03174	0.01647
664.057	0.02484	0.03112	0.01644
664.843	0.02475	0.03081	0.01649
665.629	0.02482	0.03074	0.01654
666.415	0.02604	0.0319	0.0167
667.201	0.02575	0.03157	0.01682
667.987	0.02612	0.03148	0.01676
668.773	0.0259	0.03109	0.01666
669.559	0.02817	0.0328	0.01665
670.345	0.02857	0.03281	0.01668
671.131	0.02793	0.03232	0.0168
671.917	0.0272	0.03182	0.01671
672.703	0.02895	0.03333	0.01705
673.489	0.02786	0.03205	0.01697
674.275	0.02841	0.03234	0.01698
675.061	0.02823	0.03221	0.01696
675.847	0.02742	0.03135	0.01673
676.633	0.02891	0.03234	0.01674
677.419	0.02999	0.03323	0.01676
678.205	0.03003	0.03309	0.01672
678.991	0.02912	0.03223	0.01681
679.777	0.0292	0.03219	0.01712
680.563	0.02961	0.03232	0.01712
681.349	0.02916	0.03179	0.01661
682.135	0.02939	0.03193	0.0168
682.921	0.02994	0.03239	0.01691
683.707	0.02995	0.03204	0.01697
684.493	0.02973	0.03163	0.01677
685.279	0.03018	0.03188	0.01675
686.065	0.02979	0.0313	0.01654
686.851	0.03066	0.03206	0.0167
687.637	0.02974	0.03142	0.017
688.423	0.03099	0.03208	0.017
689.209	0.03119	0.03216	0.01686
689.995	0.03135	0.03215	0.01676
690.781	0.02971	0.03053	0.01653
691.567	0.02911	0.03	0.01668
692.353	0.03169	0.03164	0.01651
693.139	0.03177	0.0315	0.0165
693.925	0.03198	0.03142	0.01637
694.711	0.03108	0.03071	0.01638
695.497	0.03145	0.03091	0.01624
696.283	0.03114	0.03047	0.01631
697.069	0.03063	0.02987	0.01633
697.855	0.03197	0.0308	0.01622
698.641	0.03224	0.03093	0.01632
699.427	0.03214	0.03039	0.01606
700.213	0.03116	0.02923	0.016
700.999	0.03206	0.03002	0.01619
701.785	0.03317	0.03067	0.01594
702.571	0.03347	0.03068	0.01588
703.357	0.03396	0.03105	0.01605
704.143	0.03295	0.03018	0.01621
704.929	0.0337	0.03049	0.01593
705.715	0.03339	0.03018	0.0161
706.501	0.0324	0.02892	0.01575
707.287	0.03222	0.02883	0.01568
708.073	0.03375	0.02984	0.01555
708.859	0.03325	0.02932	0.01566
709.645	0.03481	0.03049	0.01557
710.431	0.03346	0.02891	0.01531
711.217	0.03395	0.02882	0.01519
712.003	0.03383	0.02864	0.01487
712.789	0.03296	0.02788	0.01497
713.575	0.0336	0.02855	0.01488
714.361	0.03392	0.02865	0.01485
715.147	0.03438	0.02891	0.01516
715.933	0.03491	0.0296	0.01514
716.719	0.03294	0.02802	0.0149
717.505	0.032	0.02711	0.01495
718.291	0.0332	0.02775	0.0148
719.077	0.03299	0.02739	0.01505
719.863	0.03406	0.0283	0.01511
720.649	0.03421	0.02858	0.01489
721.435	0.03315	0.02719	0.01474
722.221	0.03325	0.02764	0.01481
723.007	0.03451	0.02817	0.01482
723.793	0.03306	0.02674	0.01484
724.579	0.03242	0.02677	0.01495
725.365	0.03547	0.02976	0.01512
726.151	0.03702	0.03094	0.0153
726.937	0.037	0.03025	0.01531
727.723	0.03599	0.02909	0.01524
728.509	0.03426	0.02757	0.01544
729.295	0.03376	0.02693	0.01516
730.081	0.03554	0.02828	0.01496
730.867	0.03569	0.02833	0.01471
731.653	0.03407	0.02653	0.01464
732.439	0.03307	0.02526	0.01453
733.225	0.03354	0.02539	0.01423
734.011	0.03303	0.02506	0.01381
734.797	0.03369	0.02523	0.01324
735.583	0.03254	0.02399	0.01313
736.369	0.03357	0.0245	0.01236
737.155	0.0353	0.02567	0.0119
737.941	0.03689	0.02746	0.01188
738.727	0.03756	0.02772	0.01239
739.513	0.04009	0.02969	0.01276

## Sheet: Panel c 
fs-TA Global Fitting kenetics model for IT-PMI in Toluene
Time (ps)	State A	State B	State C
-4.13553	0	0	0
-3.63581	0	0	0
-3.13646	0	0	0
-2.63692	0	0	0
-2.13644	0	0	0
-2.11925	0	0	0
-2.08859	0	0	0
-2.06528	0	0	0
-2.03794	0	0	0
-2.0139	0	0	0
-1.98792	4.90000e-324	0	0
-1.96356	1.14326e-316	1.37750e-320	-9.10000e-322
-1.94045	6.06953e-310	7.39258e-314	-4.79356e-315
-1.91242	6.94758e-302	8.57325e-306	-5.41463e-307
-1.88912	2.87624e-295	3.58847e-299	-2.21669e-300
-1.8625	8.4679e-288	1.07e-291	-6.44235e-293
-1.83711	9.14748e-281	1.17016e-284	-6.87303e-286
-1.8141	1.817e-274	2.3507e-278	-1.34967e-279
-1.78859	1.4356e-267	1.88094e-271	-1.05276e-272
-1.76215	1.63021e-260	2.16452e-264	-1.17945e-265
-1.73838	2.97429e-254	3.99725e-258	-2.1256e-259
-1.71343	9.16682e-248	1.24794e-251	-6.46616e-253
-1.6881	2.90268e-241	4.00436e-245	-2.02018e-246
-1.66396	3.7699e-235	5.2678e-239	-2.58993e-240
-1.63866	7.9089e-229	1.12028e-232	-5.35907e-234
-1.61381	1.05259e-222	1.51133e-226	-7.03514e-228
-1.58961	8.03646e-217	1.16945e-220	-5.29903e-222
-1.56443	8.73178e-211	1.28872e-214	-5.67582e-216
-1.5384	1.22965e-204	1.84196e-208	-7.87404e-210
-1.51357	7.39071e-199	1.12311e-202	-4.66444e-204
-1.4888	3.54532e-193	5.46648e-197	-2.20491e-198
-1.46423	1.26446e-187	1.97842e-191	-7.74854e-193
-1.43642	1.93541e-181	3.07967e-185	-1.16602e-186
-1.41424	1.39245e-176	2.24615e-180	-8.27431e-182
-1.38825	5.61777e-171	9.21034e-175	-3.284e-176
-1.36409	7.54839e-166	1.2567e-169	-4.34487e-171
-1.33853	1.64625e-160	2.78636e-164	-9.31958e-166
-1.31283	3.12167e-155	5.37352e-159	-1.73742e-160
-1.28881	2.21662e-150	3.8773e-154	-1.21393e-155
-1.26144	5.99143e-145	1.0677e-148	-3.22033e-150
-1.23799	2.23885e-140	4.05499e-144	-1.18387e-145
-1.21193	2.20465e-135	4.06701e-139	-1.14447e-140
-1.18989	3.11896e-131	5.84525e-135	-1.59358e-136
-1.1623	3.94823e-126	7.54986e-130	-1.97686e-131
-1.13841	8.52281e-122	1.65896e-125	-4.19179e-127
-1.11247	3.53558e-117	7.01866e-121	-1.70489e-122
-1.08933	3.89383e-113	7.86929e-117	-1.84422e-118
-1.06339	1.0827e-108	2.23328e-112	-5.0238e-114
-1.03858	1.5818e-104	3.32849e-108	-7.19412e-110
-1.01451	1.4432e-100	3.09739e-104	-6.43497e-106
-0.98846	2.27273e-96	4.98531e-100	-9.91419e-102
-0.96615	7.54202e-93	1.68622e-96	-3.22763e-98
-0.93844	1.43157e-88	3.27907e-92	-5.97944e-94
-0.91494	5.03258e-85	1.1772e-88	-2.05822e-90
-0.88791	4.87559e-81	1.16901e-84	-1.9452e-86
-0.86326	1.72216e-77	4.2256e-81	-6.71365e-83
-0.83837	5.44444e-74	1.36815e-77	-2.07227e-79
-0.81451	1.02242e-70	2.63013e-74	-3.80131e-76
-0.78916	2.53993e-67	6.70257e-71	-9.20501e-73
-0.76255	7.47466e-64	2.0274e-67	-2.63534e-69
-0.73857	8.26972e-61	2.30079e-64	-2.84232e-66
-0.71316	1.14237e-57	3.26739e-61	-3.81902e-63
-0.68728	1.46463e-54	4.3122e-58	-4.7563e-60
-0.66334	9.11528e-52	2.75868e-55	-2.87952e-57
-0.63889	5.39755e-49	1.68146e-52	-1.65637e-54
-0.61382	3.09775e-46	9.94934e-50	-9.21965e-52
-0.58928	1.28686e-43	4.26241e-47	-3.7135e-49
-0.56303	6.59703e-41	2.26068e-44	-1.83989e-46
-0.53893	1.68191e-38	5.95251e-42	-4.54146e-44
-0.51449	3.85203e-36	1.4101e-39	-1.00545e-41
-0.48882	9.47528e-34	3.59822e-37	-2.38378e-39
-0.46403	1.59222e-31	6.27261e-35	-3.86057e-37
-0.43869	2.45893e-29	1.00716e-32	-5.73324e-35
-0.41446	2.52574e-27	1.07528e-30	-5.66452e-33
-0.38874	2.82747e-25	1.25616e-28	-6.07475e-31
-0.36351	2.37104e-23	1.1003e-26	-4.8752e-29
-0.33771	1.79026e-21	8.70315e-25	-3.51231e-27
-0.31405	7.90333e-20	4.01706e-23	-1.48232e-25
-0.28861	3.8201e-18	2.04124e-21	-6.81099e-24
-0.26346	1.45477e-16	8.18716e-20	-2.46078e-22
-0.23908	4.1162e-15	2.44198e-18	-6.59886e-21
-0.21314	1.18127e-13	7.43429e-17	-1.78298e-19
-0.18828	2.43435e-12	1.62633e-15	-3.45624e-18
-0.16327	4.22957e-11	3.01086e-14	-5.62521e-17
-0.13809	6.19502e-10	4.71892e-13	-7.6814e-16
-0.11177	8.36871e-09	6.87325e-12	-9.59286e-15
-0.08873	6.8983e-08	6.07697e-11	-7.34522e-14
-0.06461	5.3143e-07	5.06166e-10	-5.20795e-13
-0.03884	3.90011e-06	4.06116e-09	-3.47169e-12
-0.01334	2.32472e-05	2.66148e-08	-1.86466e-11
0.01012	0.000102176	1.28455e-07	-7.3767e-11
0.03699	0.00046229	6.52326e-07	-2.91874e-10
0.06114	0.00152	2.40018e-06	-8.38393e-10
0.08621	0.00447	7.98299e-06	-2.09609e-09
0.11119	0.0112	2.28781e-05	-4.36014e-09
0.13557	0.02389	5.60787e-05	-7.46837e-09
0.161	0.04601	0.000125861	-1.07473e-08
0.18587	0.07745	0.000247728	-1.21298e-08
0.21152	0.11895	0.000448888	-9.04574e-09
0.23717	0.16666	0.000742702	1.33744e-09
0.26065	0.21267	0.0011	1.92747e-08
0.28562	0.26141	0.00158	4.90343e-08
0.31233	0.31142	0.00219	9.50304e-08
0.33631	0.35373	0.00283	1.50645e-07
0.36128	0.39498	0.00359	2.24761e-07
0.41413	0.4733	0.00544	4.44425e-07
0.46677	0.54038	0.00758	7.60985e-07
0.51631	0.59485	0.00985	1.16047e-06
0.56675	0.64279	0.01236	1.67897e-06
0.61553	0.68284	0.01496	2.29611e-06
0.66561	0.71833	0.01778	3.05571e-06
0.71667	0.74939	0.0208	3.96853e-06
0.76589	0.77503	0.02381	4.98593e-06
0.81727	0.7979	0.02706	6.19739e-06
0.86705	0.81674	0.0303	7.5209e-06
0.9165	0.83262	0.03357	8.98461e-06
0.96735	0.84639	0.03701	1.06484e-05
1.0173	0.85772	0.04043	1.24412e-05
1.06568	0.86686	0.04378	1.43297e-05
1.11571	0.87468	0.04728	1.64416e-05
1.16463	0.8809	0.05073	1.86643e-05
1.21608	0.88613	0.05439	2.11715e-05
1.26644	0.89011	0.05798	2.37948e-05
1.31625	0.89308	0.06155	2.65548e-05
1.36647	0.89524	0.06516	2.95047e-05
1.41768	0.89667	0.06885	3.26859e-05
1.46652	0.89741	0.07237	3.58831e-05
1.51635	0.89763	0.07596	3.93094e-05
1.5668	0.89735	0.0796	4.29474e-05
1.61516	0.89669	0.08308	4.65944e-05
1.66513	0.89564	0.08668	5.05269e-05
1.7156	0.89426	0.09031	5.46678e-05
1.76552	0.89262	0.09389	5.89305e-05
1.81677	0.89068	0.09756	6.3479e-05
1.86677	0.88858	0.10113	6.80845e-05
1.91626	0.88633	0.10466	7.28058e-05
1.96776	0.88383	0.10832	7.78906e-05
2.01656	0.88133	0.11178	8.28698e-05
2.06654	0.87865	0.11531	8.81314e-05
2.11594	0.87591	0.11879	9.34924e-05
2.16542	0.87309	0.12226	9.90217e-05
2.21562	0.87015	0.12578	0.000104794
2.26563	0.86715	0.12927	0.000110707
2.31609	0.86409	0.13277	0.000116836
2.36638	0.86098	0.13625	0.000123108
2.41674	0.85784	0.13973	0.000129551
2.46739	0.85465	0.14321	0.000136194
2.51627	0.85154	0.14656	0.00014276
2.5666	0.84833	0.14999	0.000149679
2.61648	0.84512	0.15338	0.000156694
2.66598	0.84193	0.15673	0.00016381
2.71566	0.83873	0.16008	0.000171106
2.76616	0.83546	0.16347	0.00017868
2.81545	0.83226	0.16677	0.000186226
2.86595	0.82899	0.17013	0.000194113
2.91638	0.82572	0.17348	0.000202146
2.96749	0.82241	0.17686	0.000210447
3.01578	0.81929	0.18004	0.000218436
3.06605	0.81604	0.18334	0.000226904
3.11585	0.81283	0.18659	0.000235444
3.16582	0.80961	0.18984	0.000244164
3.21635	0.80637	0.19311	0.000253135
3.26561	0.80321	0.19629	0.000262027
3.3151	0.80005	0.19947	0.000271107
3.36603	0.79681	0.20273	0.000280603
3.41626	0.79362	0.20594	0.000290119
3.46815	0.79033	0.20923	0.000300105
3.51738	0.78723	0.21235	0.000309726
3.56683	0.78412	0.21546	0.000319533
3.61632	0.78102	0.21856	0.000329491
3.66545	0.77795	0.22163	0.000339516
3.71641	0.77478	0.2248	0.000350063
3.76449	0.7718	0.22778	0.00036015
3.81547	0.76865	0.23093	0.000370991
3.86449	0.76563	0.23394	0.000381555
3.91611	0.76246	0.23711	0.000392827
3.96647	0.75939	0.24018	0.000403969
4.0174	0.75629	0.24327	0.000415383
4.06679	0.75329	0.24625	0.000426591
4.11729	0.75024	0.2493	0.000438192
4.16686	0.74726	0.25227	0.000449718
4.21716	0.74425	0.25527	0.000461552
4.26519	0.74138	0.25813	0.000472983
4.31515	0.73841	0.26109	0.000485008
4.36656	0.73537	0.26413	0.000497525
4.4667	0.72947	0.27	0.000522321
4.56891	0.7235	0.27594	0.000548188
4.66933	0.71768	0.28174	0.00057415
4.76838	0.71199	0.28741	0.000600283
4.86524	0.70647	0.2929	0.00062634
4.96702	0.70071	0.29863	0.00065425
5.06864	0.69501	0.30431	0.000682653
5.16763	0.6895	0.30979	0.000710833
5.26979	0.68386	0.3154	0.000740442
5.36789	0.67848	0.32075	0.000769371
5.46768	0.67306	0.32614	0.000799296
5.56925	0.66759	0.33158	0.000830265
5.66899	0.66225	0.33689	0.000861172
5.76784	0.65701	0.3421	0.000892286
5.86729	0.65178	0.3473	0.000924068
5.9657	0.64664	0.35241	0.000955989
6.06797	0.64134	0.35767	0.000989653
6.16771	0.63622	0.36276	0.00102
6.26925	0.63104	0.3679	0.00106
6.36676	0.62612	0.37279	0.00109
6.46732	0.62107	0.3778	0.00113
6.5681	0.61606	0.38278	0.00116
6.66901	0.61108	0.38772	0.0012
6.76851	0.60621	0.39256	0.00123
6.86814	0.60137	0.39736	0.00127
6.96729	0.5966	0.4021	0.00131
7.06771	0.5918	0.40686	0.00134
7.16802	0.58704	0.41157	0.00138
7.26907	0.58229	0.41629	0.00142
7.3698	0.5776	0.42094	0.00146
7.46783	0.57306	0.42544	0.0015
7.5683	0.56845	0.43001	0.00154
7.66825	0.5639	0.43452	0.00158
7.76887	0.55935	0.43903	0.00162
7.8697	0.55484	0.4435	0.00166
7.9686	0.55044	0.44786	0.0017
8.06822	0.54605	0.45221	0.00174
8.16906	0.54164	0.45658	0.00179
8.26977	0.53727	0.4609	0.00183
8.36816	0.53304	0.46509	0.00187
8.46892	0.52874	0.46935	0.00191
8.5682	0.52453	0.47351	0.00196
8.66756	0.52036	0.47764	0.002
8.76879	0.51614	0.48182	0.00205
8.86917	0.51199	0.48592	0.00209
8.96842	0.50792	0.48995	0.00214
9.06816	0.50386	0.49396	0.00218
9.16797	0.49983	0.49794	0.00223
9.26897	0.49579	0.50194	0.00227
9.36883	0.49182	0.50586	0.00232
9.46757	0.48793	0.5097	0.00237
9.56753	0.48403	0.51356	0.00242
9.66926	0.48008	0.51745	0.00246
9.76907	0.47625	0.52124	0.00251
9.86983	0.4724	0.52504	0.00256
9.96819	0.46868	0.52871	0.00261
10.0667	0.46498	0.53236	0.00266
10.1674	0.46123	0.53606	0.00271
10.269	0.45748	0.53976	0.00276
10.3684	0.45384	0.54336	0.00281
10.47	0.45014	0.547	0.00286
10.5695	0.44656	0.55053	0.00291
10.6685	0.44302	0.55402	0.00296
10.7677	0.4395	0.55749	0.00301
10.8685	0.43595	0.56099	0.00306
10.9686	0.43245	0.56443	0.00312
11.0696	0.42895	0.56788	0.00317
11.1683	0.42556	0.57122	0.00322
11.2666	0.42221	0.57451	0.00327
11.3679	0.41879	0.57789	0.00333
11.4677	0.41544	0.58118	0.00338
11.5701	0.41203	0.58453	0.00344
11.6682	0.4088	0.58772	0.00349
11.768	0.40553	0.59093	0.00354
11.8698	0.40222	0.59418	0.0036
11.9683	0.39905	0.5973	0.00365
12.0693	0.39582	0.60047	0.00371
12.1674	0.39271	0.60353	0.00377
12.2677	0.38955	0.60662	0.00382
12.3666	0.38647	0.60965	0.00388
12.469	0.3833	0.61277	0.00394
12.5694	0.38022	0.61579	0.00399
12.6695	0.37717	0.61878	0.00405
12.7681	0.37419	0.6217	0.00411
12.8674	0.37121	0.62462	0.00416
12.9681	0.36822	0.62756	0.00422
13.0683	0.36527	0.63045	0.00428
13.1703	0.36228	0.63338	0.00434
13.2673	0.35947	0.63614	0.0044
13.3664	0.35661	0.63893	0.00446
13.4662	0.35376	0.64172	0.00452
13.568	0.35088	0.64455	0.00458
13.6693	0.34803	0.64733	0.00464
13.7702	0.34522	0.65008	0.0047
13.8678	0.34252	0.65272	0.00476
13.9687	0.33975	0.65543	0.00482
14.0676	0.33706	0.65806	0.00488
14.1684	0.33434	0.66072	0.00494
14.269	0.33165	0.66335	0.005
14.3682	0.32901	0.66593	0.00506
14.8626	0.31619	0.67844	0.00537
15.3644	0.30368	0.69063	0.00569
15.864	0.29172	0.70227	0.00601
16.3642	0.28022	0.71344	0.00634
16.8643	0.26918	0.72415	0.00667
17.3641	0.25857	0.73442	0.00701
17.8661	0.24834	0.7443	0.00735
18.3639	0.2386	0.7537	0.0077
18.8637	0.2292	0.76275	0.00805
19.3637	0.22016	0.77143	0.00841
19.8637	0.21149	0.77975	0.00877
20.3633	0.20316	0.78771	0.00913
20.8644	0.19513	0.79537	0.0095
21.3639	0.18745	0.80268	0.00987
21.8648	0.18005	0.80971	0.01024
22.3636	0.17297	0.81641	0.01062
22.8629	0.16616	0.82284	0.011
23.3639	0.1596	0.82902	0.01138
23.8619	0.15334	0.8349	0.01177
24.3633	0.14728	0.84057	0.01215
24.8653	0.14145	0.846	0.01255
25.3649	0.13588	0.85118	0.01294
25.8639	0.13054	0.85613	0.01333
26.3651	0.12538	0.86089	0.01373
26.8629	0.12046	0.86541	0.01413
27.3626	0.11572	0.86975	0.01453
27.8644	0.11114	0.87392	0.01494
28.3632	0.10677	0.87789	0.01534
28.8631	0.10256	0.88168	0.01575
29.3627	0.09852	0.88531	0.01616
29.8637	0.09463	0.88879	0.01657
30.365	0.09089	0.89212	0.01699
30.8636	0.08732	0.89528	0.0174
31.3637	0.08388	0.8983	0.01782
31.8635	0.08057	0.90119	0.01823
32.3643	0.07739	0.90395	0.01865
32.864	0.07435	0.90658	0.01907
33.3645	0.07141	0.90909	0.01949
33.8642	0.0686	0.91148	0.01991
34.3648	0.06589	0.91377	0.02034
34.8644	0.0633	0.91594	0.02076
35.3643	0.0608	0.91801	0.02119
35.8642	0.05841	0.91998	0.02161
36.3644	0.05611	0.92185	0.02204
36.8647	0.05389	0.92364	0.02247
37.3638	0.05177	0.92533	0.02289
37.8636	0.04973	0.92694	0.02332
38.3633	0.04777	0.92847	0.02375
38.8639	0.04589	0.92992	0.02418
39.3642	0.04408	0.9313	0.02462
40.3672	0.04066	0.93385	0.02548
41.3686	0.03752	0.93613	0.02635
42.3673	0.03462	0.93816	0.02722
43.3682	0.03195	0.93996	0.02809
44.3648	0.02948	0.94155	0.02896
45.3669	0.0272	0.94296	0.02983
46.3674	0.0251	0.94419	0.03071
47.3659	0.02316	0.94525	0.03158
48.3686	0.02137	0.94616	0.03246
49.3667	0.01972	0.94694	0.03334
50.3672	0.0182	0.94758	0.03422
51.3668	0.01679	0.94811	0.03509
52.3659	0.01549	0.94853	0.03597
53.3657	0.0143	0.94884	0.03685
54.3664	0.01319	0.94907	0.03773
55.3683	0.01217	0.94921	0.03861
56.367	0.01123	0.94927	0.03949
57.3655	0.01036	0.94926	0.04037
58.3685	0.00956	0.94918	0.04125
59.3681	0.00882	0.94904	0.04213
60.3669	0.00814	0.94884	0.04301
61.3659	0.00751	0.94859	0.04389
62.3668	0.00693	0.94829	0.04477
63.3674	0.0064	0.94795	0.04565
64.3672	0.0059	0.94756	0.04652
65.3663	0.00545	0.94714	0.0474
66.3673	0.00503	0.94668	0.04828
67.3669	0.00464	0.94619	0.04916
68.3666	0.00428	0.94567	0.05003
69.3649	0.00395	0.94513	0.05091
70.3666	0.00364	0.94456	0.05178
71.3658	0.00336	0.94396	0.05266
72.3677	0.0031	0.94335	0.05353
73.3673	0.00286	0.94271	0.05441
74.3664	0.00264	0.94206	0.05528
75.367	0.00244	0.94139	0.05615
76.3666	0.00225	0.94071	0.05702
77.3659	0.00208	0.94001	0.0579
78.3662	0.00191	0.9393	0.05877
79.3671	0.00177	0.93858	0.05964
80.3683	0.00163	0.93784	0.06051
81.3679	0.0015	0.9371	0.06138
82.3675	0.00139	0.93635	0.06224
83.3662	0.00128	0.93559	0.06311
84.3659	0.00118	0.93482	0.06398
85.3663	0.00109	0.93404	0.06484
86.3652	0.00101	0.93326	0.06571
87.3658	0.000928571	0.93248	0.06657
88.3676	0.000856699	0.93168	0.06744
89.3684	0.000790453	0.93088	0.0683
90.367	0.000729458	0.93008	0.06916
91.367	0.000673094	0.92928	0.07002
92.3652	0.000621176	0.92847	0.07088
93.3655	0.000573165	0.92766	0.07174
94.3656	0.000528874	0.92684	0.0726
95.3651	0.000488028	0.92602	0.07346
96.367	0.000450251	0.9252	0.07432
97.3679	0.000415431	0.92438	0.07517
98.3681	0.000383325	0.92355	0.07603
99.3668	0.000353743	0.92273	0.07688
104.369	0.000236586	0.91858	0.08115
109.371	0.000158233	0.9144	0.08539
114.37	0.000105855	0.91023	0.08962
119.37	7.08091e-05	0.90605	0.09382
124.37	4.73661e-05	0.90189	0.09801
129.368	3.16895e-05	0.89773	0.10217
134.368	2.11979e-05	0.89359	0.10632
139.373	1.41742e-05	0.88946	0.11045
144.371	9.483e-06	0.88535	0.11456
149.369	6.34444e-06	0.88126	0.11865
154.366	4.24499e-06	0.87719	0.12271
159.367	2.83936e-06	0.87314	0.12677
164.37	1.89886e-06	0.8691	0.1308
169.37	1.2702e-06	0.86508	0.13481
174.37	8.49669e-07	0.86108	0.13881
179.37	5.68366e-07	0.85709	0.14278
184.37	3.80195e-07	0.85313	0.14674
189.371	2.54302e-07	0.84918	0.15068
194.37	1.70123e-07	0.84526	0.1546
199.367	1.13827e-07	0.84135	0.1585
209.374	5.09047e-08	0.83358	0.16625
219.374	2.27779e-08	0.82589	0.17393
229.372	1.01939e-08	0.81827	0.18153
239.373	4.56102e-09	0.81071	0.18906
249.372	2.04105e-09	0.80323	0.19652
259.371	9.13366e-10	0.79582	0.20391
269.372	4.08664e-10	0.78848	0.21124
279.374	1.82832e-10	0.7812	0.2185
289.37	8.18369e-11	0.77399	0.22568
299.372	3.6613e-11	0.76685	0.2328
309.371	1.63843e-11	0.75977	0.23985
319.374	7.32957e-12	0.75276	0.24684
329.369	3.28103e-12	0.74581	0.25376
339.374	1.46755e-12	0.73893	0.26062
349.372	6.56777e-13	0.73211	0.26741
359.371	2.93907e-13	0.72535	0.27414
369.372	1.31502e-13	0.71866	0.28081
379.37	5.88515e-14	0.71203	0.28741
389.374	2.63253e-14	0.70545	0.29395
399.373	1.17805e-14	0.69894	0.30043
409.371	5.2722e-15	0.6925	0.30685
419.372	2.35892e-15	0.6861	0.31321
429.373	1.05544e-15	0.67977	0.31951
439.374	4.72233e-16	0.6735	0.32575
449.371	2.11357e-16	0.66728	0.33193
459.378	9.45213e-17	0.66112	0.33806
469.373	4.23117e-17	0.65502	0.34413
479.373	1.89329e-17	0.64898	0.35014
489.374	8.47108e-18	0.64299	0.35609
499.374	3.79049e-18	0.63705	0.36199
599.379	1.21923e-21	0.58064	0.418
699.395	3.91824e-25	0.52922	0.46898
799.386	1.26174e-28	0.48236	0.51533
899.393	4.05779e-32	0.43965	0.55751
999.404	1.30458e-35	0.40072	0.59586
1099.4	4.19928e-39	0.36523	0.63072
1199.39	1.35235e-42	0.3329	0.6624
1299.4	4.34814e-46	0.30342	0.69119
1399.41	1.39804e-49	0.27655	0.71735
1499.41	4.49866e-53	0.25206	0.7411
1599.42	1.44643e-56	0.22974	0.76266
1699.4	4.66189e-60	0.2094	0.78221
1799.41	1.49892e-63	0.19086	0.79996
1899.4	4.82715e-67	0.17396	0.81604
1999.41	1.55205e-70	0.15855	0.83061
2099.42	4.99024e-74	0.14451	0.8438
2199.42	1.60578e-77	0.13172	0.85574
2299.4	5.17546e-81	0.12006	0.86653
2399.41	1.66404e-84	0.10942	0.87628
2499.41	5.35463e-88	0.09973	0.88507
2599.4	1.72442e-91	0.0909	0.893
2699.4	5.54891e-95	0.08286	0.90015
2799.4	1.78555e-98	0.07552	0.90657
2899.39	5.75024e-102	0.06883	0.91233
2999.4	1.84885e-105	0.06274	0.9175
3099.39	5.95409e-109	0.05718	0.92213
3199.4	1.91439e-112	0.05212	0.92626
3299.39	6.16516e-116	0.0475	0.92993
3399.39	1.98385e-119	0.0433	0.93319
3499.37	6.39399e-123	0.03946	0.93608
3599.39	2.05418e-126	0.03597	0.93863
3699.41	6.59939e-130	0.03278	0.94086
3799.39	2.127e-133	0.02988	0.94281
3899.41	6.83334e-137	0.02723	0.9445
3999.4	2.20063e-140	0.02482	0.94596
4099.39	7.08697e-144	0.02263	0.9472
4199.39	2.28048e-147	0.02062	0.94824
4299.4	7.33231e-151	0.0188	0.94911
4399.4	2.35942e-154	0.01713	0.94981
4499.41	7.58614e-158	0.01561	0.95036
4599.41	2.4411e-161	0.01423	0.95078
4699.4	7.86138e-165	0.01297	0.95108
4799.42	2.5256e-168	0.01182	0.95127
4899.39	8.14662e-172	0.01078	0.95135
4999.41	2.61724e-175	0.00982	0.95134
5099.39	8.43542e-179	0.00895	0.95125
5199.39	2.71438e-182	0.00816	0.95108
5299.4	8.72743e-186	0.00744	0.95084
5399.42	2.80384e-189	0.00678	0.95054
5499.4	9.03682e-193	0.00618	0.95017
5599.39	2.91024e-196	0.00563	0.94976
5699.39	9.3647e-200	0.00513	0.9493
5799.43	3.00373e-203	0.00468	0.94879
5899.41	9.6811e-207	0.00426	0.94824
5999.41	3.11522e-210	0.00389	0.94766
6099.4	1.00324e-213	0.00354	0.94705
6199.39	3.23085e-217	0.00323	0.9464
6299.41	1.03797e-220	0.00294	0.94573
6399.4	3.34269e-224	0.00268	0.94504
6499.39	1.07649e-227	0.00244	0.94432
6599.41	3.45841e-231	0.00223	0.94358
6699.38	1.11555e-234	0.00203	0.94282
6799.39	3.58678e-238	0.00185	0.94205
6899.4	1.15324e-241	0.00169	0.94126
6999.39	3.71393e-245	0.00154	0.94045
7099.4	1.19412e-248	0.0014	0.93964
7199.38	3.84868e-252	0.00128	0.93881
7299.37	1.23944e-255	0.00116	0.93798
7399.38	3.98512e-259	0.00106	0.93713
7499.4	1.28029e-262	0.000967304	0.93627

## Sheet: Panel d
fs-TA for IT-PMI in THF
Wavelength （nm）	△A (OD)
	1.5 ps	6 ps	10 ps	40 ps	80 ps	150 ps	300 ps	700 ps	3 ns	7 ns
349.657	0.00192	0.000418596	0.000214075	9.09532e-05	7.92065e-05	2.91403e-05	4.16012e-05	9.96502e-05	5.36849e-05	0.000103398
350.443	0.00171	0.000179939	3.36975e-05	-0.000103358	-0.000151118	-0.00015465	-0.0001318	6.03796e-05	5.52112e-05	7.36246e-05
351.229	0.00117	-0.000207439	-0.000409958	-0.000514374	-0.000532412	-0.000495593	-0.000351164	-0.000122464	6.0812e-05	1.99929e-05
352.015	0.00102	-0.000372423	-0.000532027	-0.000646382	-0.000699883	-0.000626089	-0.000425418	-0.000194625	7.62459e-05	4.05667e-05
352.801	0.000592816	-0.000721312	-0.000807421	-0.000972558	-0.000969087	-0.000913068	-0.000790014	-0.000367656	5.15464e-06	1.52772e-05
353.587	0.000237112	-0.00108	-0.00116	-0.00135	-0.00133	-0.00124	-0.000952839	-0.000469248	-2.30555e-05	4.53295e-05
354.373	-0.000116934	-0.00134	-0.00148	-0.00158	-0.00157	-0.00148	-0.00117	-0.000612415	-4.07388e-05	5.50617e-05
355.159	-0.000429586	-0.00164	-0.0018	-0.0019	-0.00193	-0.00174	-0.00136	-0.000702073	-5.41422e-05	5.7106e-05
355.945	-0.000674205	-0.00192	-0.00208	-0.00217	-0.00212	-0.00193	-0.00147	-0.00077324	3.33252e-06	4.91808e-05
356.731	-0.000793787	-0.00191	-0.00211	-0.00222	-0.0022	-0.00198	-0.00157	-0.000790903	-2.79829e-06	6.33084e-06
357.517	-0.00105	-0.00223	-0.0024	-0.00251	-0.00251	-0.00231	-0.00175	-0.000900579	1.75708e-05	5.12979e-05
358.303	-0.00131	-0.00244	-0.00259	-0.00275	-0.00268	-0.00245	-0.0019	-0.00097917	-7.30559e-05	7.12383e-05
359.089	-0.00144	-0.00255	-0.00274	-0.00282	-0.00283	-0.00252	-0.00202	-0.00103	-2.16157e-05	-1.96368e-05
359.875	-0.00144	-0.00264	-0.00283	-0.00295	-0.00289	-0.00265	-0.00197	-0.00101	3.20529e-05	0.000104989
360.661	-0.00189	-0.00301	-0.00325	-0.00333	-0.00334	-0.00298	-0.00229	-0.00118	-2.3256e-05	3.55414e-05
361.447	-0.00191	-0.00308	-0.0033	-0.00341	-0.00339	-0.00303	-0.00238	-0.00116	5.0357e-05	5.20437e-05
362.233	-0.00224	-0.00344	-0.00364	-0.00369	-0.00367	-0.00331	-0.00254	-0.00133	-4.5013e-05	5.84899e-05
363.019	-0.00243	-0.00346	-0.00382	-0.00387	-0.0038	-0.00343	-0.00268	-0.00132	-1.65195e-05	2.8292e-05
363.805	-0.0028	-0.00383	-0.00412	-0.00434	-0.00415	-0.0038	-0.00299	-0.00148	-1.60762e-05	-2.54489e-05
364.591	-0.003	-0.00404	-0.00429	-0.00434	-0.00433	-0.00388	-0.003	-0.00155	-7.67073e-05	0.000140506
365.377	-0.00324	-0.00443	-0.00462	-0.0047	-0.00462	-0.00426	-0.00328	-0.00176	-0.000127256	6.21438e-05
366.163	-0.00352	-0.00447	-0.00493	-0.005	-0.00486	-0.00434	-0.00338	-0.00176	-5.44573e-05	0.000139145
366.949	-0.00388	-0.0049	-0.0053	-0.00541	-0.00524	-0.00469	-0.00366	-0.00197	-6.46853e-05	1.95828e-05
367.735	-0.00412	-0.00513	-0.00549	-0.00548	-0.00539	-0.00482	-0.00387	-0.00204	-5.51572e-05	9.86326e-05
368.521	-0.00438	-0.00542	-0.0057	-0.00574	-0.00572	-0.00516	-0.00403	-0.00208	-0.000105533	8.7886e-05
369.307	-0.0048	-0.0058	-0.00613	-0.00615	-0.00608	-0.00537	-0.00425	-0.00233	-0.000109995	0.000105098
370.093	-0.00503	-0.00603	-0.00629	-0.00634	-0.00631	-0.00561	-0.00438	-0.00233	-0.000186933	9.65014e-05
370.879	-0.00518	-0.00619	-0.00656	-0.00651	-0.00646	-0.0058	-0.00461	-0.00248	-0.000142956	-4.19088e-05
371.665	-0.00552	-0.00651	-0.00684	-0.00689	-0.00674	-0.00597	-0.00483	-0.00263	-0.000196767	-2.85751e-06
372.451	-0.00588	-0.00681	-0.00707	-0.00706	-0.00702	-0.00627	-0.00497	-0.00274	-0.000129092	-9.85614e-05
373.237	-0.00638	-0.00725	-0.00755	-0.0076	-0.00741	-0.00659	-0.00532	-0.00284	-0.000138941	4.86608e-05
374.023	-0.00672	-0.00757	-0.00789	-0.00787	-0.00764	-0.0069	-0.00553	-0.00297	-0.000147685	1.60112e-05
374.809	-0.00713	-0.0079	-0.00819	-0.00824	-0.00806	-0.0071	-0.00574	-0.00311	-0.000198321	2.93458e-05
375.595	-0.00732	-0.00808	-0.00841	-0.00841	-0.00832	-0.00735	-0.00585	-0.00322	-0.000264352	-8.7858e-06
376.381	-0.00778	-0.00841	-0.00879	-0.0088	-0.00856	-0.00768	-0.0061	-0.00336	-0.00030085	2.29298e-06
377.167	-0.00802	-0.00873	-0.0091	-0.00902	-0.00886	-0.00777	-0.00624	-0.00333	-0.000268257	9.4823e-06
377.953	-0.00846	-0.0092	-0.00955	-0.00949	-0.0092	-0.00819	-0.00659	-0.00369	-0.000259328	-9.69595e-05
378.739	-0.00903	-0.0096	-0.00997	-0.00994	-0.00963	-0.00865	-0.00688	-0.00373	-0.000255899	-2.51099e-05
379.525	-0.00952	-0.01012	-0.01043	-0.01043	-0.01006	-0.00904	-0.00725	-0.00398	-0.000276651	-4.3889e-06
380.311	-0.00947	-0.01018	-0.01051	-0.01048	-0.01024	-0.0091	-0.00734	-0.004	-0.000236039	-1.38287e-05
381.097	-0.01014	-0.01082	-0.01107	-0.01105	-0.01076	-0.00971	-0.00766	-0.00422	-0.000386131	1.05234e-05
381.883	-0.0109	-0.01163	-0.01189	-0.01187	-0.01156	-0.01034	-0.00826	-0.00461	-0.000451245	-7.1316e-05
382.669	-0.01138	-0.01202	-0.01239	-0.0123	-0.01188	-0.01062	-0.00853	-0.00483	-0.00035152	-8.97716e-05
383.455	-0.01179	-0.01253	-0.01289	-0.0128	-0.01242	-0.01108	-0.00889	-0.00487	-0.000501573	-0.000252532
384.241	-0.01258	-0.01321	-0.01364	-0.01349	-0.01305	-0.01176	-0.0094	-0.00528	-0.000463491	-0.000211464
385.027	-0.01321	-0.01375	-0.01414	-0.014	-0.01365	-0.01218	-0.00984	-0.00549	-0.00054844	-0.000247207
385.813	-0.01377	-0.01422	-0.01455	-0.01449	-0.01407	-0.01258	-0.01007	-0.0057	-0.000480235	-0.000244092
386.599	-0.01435	-0.0147	-0.01511	-0.01505	-0.01454	-0.01306	-0.01046	-0.00592	-0.000617521	-0.000325631
387.385	-0.01473	-0.01511	-0.01546	-0.01548	-0.01492	-0.01338	-0.01079	-0.00611	-0.000657149	-0.000328263
388.171	-0.01549	-0.01571	-0.01604	-0.01598	-0.01537	-0.01387	-0.01121	-0.00634	-0.000612393	-0.000413378
388.957	-0.01598	-0.01624	-0.01653	-0.01639	-0.01584	-0.01426	-0.01151	-0.00658	-0.000766528	-0.000335359
389.743	-0.01657	-0.01665	-0.01704	-0.017	-0.01626	-0.01471	-0.01186	-0.00676	-0.000776785	-0.000403862
390.529	-0.01682	-0.01683	-0.01725	-0.01704	-0.01648	-0.01484	-0.01194	-0.00683	-0.000818091	-0.000467778
391.315	-0.0171	-0.017	-0.01737	-0.01729	-0.01662	-0.01496	-0.01201	-0.00694	-0.000767912	-0.000461921
392.101	-0.01763	-0.01745	-0.01772	-0.01762	-0.01703	-0.01525	-0.01233	-0.00694	-0.000818095	-0.000448047
392.887	-0.01795	-0.01766	-0.01789	-0.01776	-0.01723	-0.01539	-0.01244	-0.00706	-0.000869873	-0.000310205
393.673	-0.0182	-0.01778	-0.01809	-0.01786	-0.01726	-0.01547	-0.01257	-0.00718	-0.000876917	-0.000496771
394.459	-0.01845	-0.01803	-0.01837	-0.01808	-0.01744	-0.01568	-0.01266	-0.00719	-0.000961445	-0.000612887
395.245	-0.01865	-0.01815	-0.0184	-0.01808	-0.0175	-0.01568	-0.01268	-0.00726	-0.000824516	-0.000610022
396.031	-0.01848	-0.01783	-0.01808	-0.01776	-0.01705	-0.01538	-0.01241	-0.00707	-0.000929939	-0.000641239
396.817	-0.01857	-0.01788	-0.01811	-0.01773	-0.01708	-0.01537	-0.01229	-0.00709	-0.000988235	-0.000654782
397.603	-0.01883	-0.01817	-0.01839	-0.01802	-0.01727	-0.01553	-0.01246	-0.00708	-0.0009476	-0.000520812
398.389	-0.0185	-0.01759	-0.0178	-0.01736	-0.01676	-0.01497	-0.01212	-0.00691	-0.000959542	-0.000642408
399.175	-0.01861	-0.0177	-0.0179	-0.01748	-0.01674	-0.01499	-0.01214	-0.00704	-0.000918466	-0.000674012
399.961	-0.01863	-0.01763	-0.01785	-0.01726	-0.01657	-0.01489	-0.01201	-0.00687	-0.000924756	-0.000645299
400.747	-0.01855	-0.01753	-0.01775	-0.01714	-0.0165	-0.0148	-0.01184	-0.00673	-0.000911268	-0.000517368
401.533	-0.01855	-0.01751	-0.01759	-0.01713	-0.01635	-0.01459	-0.01175	-0.00661	-0.00081495	-0.000498636
402.319	-0.01828	-0.01717	-0.01734	-0.01672	-0.01605	-0.01442	-0.01159	-0.00655	-0.000921548	-0.00064385
403.105	-0.01835	-0.01725	-0.01735	-0.01676	-0.0161	-0.01437	-0.01149	-0.00658	-0.000925067	-0.000543758
403.891	-0.01855	-0.01737	-0.01748	-0.01688	-0.01621	-0.01448	-0.01165	-0.00665	-0.000917217	-0.000604413
404.677	-0.01831	-0.01719	-0.01737	-0.0167	-0.01606	-0.01432	-0.01149	-0.00655	-0.000857407	-0.000518145
405.463	-0.01858	-0.01748	-0.01763	-0.01696	-0.01625	-0.01445	-0.01162	-0.00662	-0.000894138	-0.00053384
406.249	-0.01861	-0.01754	-0.01772	-0.01704	-0.01632	-0.01458	-0.0117	-0.00663	-0.000869106	-0.000639803
407.035	-0.01907	-0.01797	-0.01811	-0.01752	-0.01673	-0.01498	-0.01203	-0.00684	-0.000937974	-0.000654793
407.821	-0.01938	-0.01825	-0.0184	-0.0178	-0.01705	-0.01522	-0.01226	-0.00691	-0.00102	-0.000613997
408.607	-0.01916	-0.01808	-0.01833	-0.01772	-0.01693	-0.01509	-0.01218	-0.00693	-0.000970941	-0.000659596
409.393	-0.0193	-0.01825	-0.0184	-0.01782	-0.01706	-0.01527	-0.01223	-0.007	-0.000967832	-0.000639144
410.179	-0.01937	-0.01833	-0.01848	-0.01796	-0.01719	-0.0154	-0.01242	-0.00706	-0.00103	-0.000648583
410.965	-0.01979	-0.01879	-0.01891	-0.01832	-0.01758	-0.01572	-0.01266	-0.0072	-0.00102	-0.000737296
411.751	-0.01988	-0.01883	-0.01894	-0.01843	-0.0177	-0.01586	-0.0128	-0.0073	-0.00111	-0.000769225
412.537	-0.01986	-0.01883	-0.01895	-0.01847	-0.01777	-0.01588	-0.01284	-0.00739	-0.00103	-0.000736319
413.323	-0.0202	-0.01909	-0.01929	-0.01877	-0.01801	-0.01618	-0.01299	-0.00753	-0.00111	-0.000850174
414.109	-0.01995	-0.01886	-0.01901	-0.01854	-0.01783	-0.01596	-0.01287	-0.00741	-0.00116	-0.000819194
414.895	-0.02015	-0.019	-0.01919	-0.01873	-0.01793	-0.01614	-0.01295	-0.00751	-0.00118	-0.000790654
415.681	-0.01982	-0.01873	-0.01884	-0.01841	-0.01768	-0.01587	-0.0128	-0.00738	-0.00115	-0.000913512
416.467	-0.02001	-0.01888	-0.01908	-0.01861	-0.01783	-0.01592	-0.01292	-0.00744	-0.0012	-0.000936007
417.253	-0.01962	-0.01834	-0.01856	-0.01809	-0.01732	-0.01553	-0.01252	-0.00726	-0.00123	-0.000879341
418.039	-0.01943	-0.01822	-0.01834	-0.01781	-0.0171	-0.01532	-0.01236	-0.00708	-0.00114	-0.000887214
418.825	-0.01893	-0.01768	-0.01778	-0.01734	-0.01661	-0.01489	-0.01202	-0.00692	-0.00119	-0.000910878
419.611	-0.01867	-0.01728	-0.01742	-0.0169	-0.01622	-0.01453	-0.01172	-0.00679	-0.00122	-0.000885452
420.397	-0.01823	-0.0168	-0.01691	-0.01637	-0.0157	-0.01402	-0.01131	-0.00656	-0.00113	-0.000927165
421.183	-0.01777	-0.01637	-0.01643	-0.01584	-0.01518	-0.01356	-0.01092	-0.00638	-0.0011	-0.000845551
421.969	-0.01701	-0.01558	-0.0156	-0.01504	-0.01442	-0.01289	-0.01039	-0.00599	-0.00107	-0.000813274
422.755	-0.01639	-0.01486	-0.01487	-0.01435	-0.01372	-0.01223	-0.00986	-0.00575	-0.00108	-0.00077653
423.541	-0.01599	-0.01456	-0.01445	-0.01384	-0.01322	-0.01179	-0.00944	-0.00547	-0.00103	-0.00077907
424.327	-0.01524	-0.01373	-0.01368	-0.01304	-0.01247	-0.01112	-0.00891	-0.00514	-0.000979308	-0.000755728
425.113	-0.01432	-0.01282	-0.01279	-0.01212	-0.01159	-0.01029	-0.00819	-0.00471	-0.000900688	-0.000695809
425.899	-0.01362	-0.01213	-0.01205	-0.01133	-0.01081	-0.00959	-0.00771	-0.00441	-0.000876768	-0.000696846
426.685	-0.01286	-0.01135	-0.01126	-0.01062	-0.01006	-0.00888	-0.00711	-0.00408	-0.000791943	-0.000674938
427.471	-0.01227	-0.01079	-0.01069	-0.01	-0.0095	-0.00835	-0.00668	-0.00382	-0.000803127	-0.000592579
428.257	-0.01118	-0.0097	-0.00957	-0.00886	-0.00841	-0.00742	-0.00589	-0.00332	-0.000730383	-0.000488842
429.043	-0.01026	-0.00882	-0.0086	-0.00795	-0.00749	-0.00653	-0.00517	-0.00291	-0.000639708	-0.00054471
429.829	-0.00953	-0.0081	-0.00798	-0.00729	-0.00686	-0.00592	-0.00473	-0.00269	-0.000616602	-0.000428012
430.615	-0.00885	-0.0075	-0.00732	-0.00661	-0.00619	-0.00532	-0.00421	-0.00235	-0.000515727	-0.000363697
431.401	-0.00841	-0.00714	-0.00698	-0.00626	-0.00584	-0.00502	-0.00394	-0.00215	-0.000470043	-0.000318148
432.187	-0.00739	-0.00625	-0.00601	-0.00532	-0.00495	-0.00423	-0.00326	-0.00183	-0.000417396	-0.000330551
432.973	-0.00689	-0.00577	-0.00555	-0.00491	-0.00453	-0.00388	-0.00297	-0.00166	-0.000409607	-0.000189639
433.759	-0.00629	-0.00535	-0.00508	-0.00445	-0.00407	-0.00345	-0.00263	-0.00141	-0.000339067	-0.000225273
434.545	-0.00573	-0.00481	-0.00459	-0.00395	-0.00364	-0.00303	-0.0023	-0.0012	-0.000273677	-0.000127125
435.331	-0.0053	-0.00448	-0.00427	-0.00362	-0.00333	-0.0028	-0.0021	-0.00104	-0.000250977	-0.000144497
436.117	-0.0049	-0.00421	-0.00397	-0.00337	-0.0031	-0.00258	-0.00191	-0.000980186	-0.000250305	-0.000119811
436.903	-0.00465	-0.00405	-0.0038	-0.00327	-0.00296	-0.00245	-0.00181	-0.000914456	-0.000182914	-0.000104099
437.689	-0.0044	-0.00395	-0.00373	-0.00321	-0.00295	-0.00245	-0.00184	-0.000856365	-0.000142733	-4.39653e-05
438.475	-0.00421	-0.00384	-0.00363	-0.0031	-0.00292	-0.00238	-0.00182	-0.000876321	-0.000167819	-7.46985e-05
439.261	-0.00408	-0.00381	-0.00366	-0.00325	-0.00299	-0.00248	-0.00189	-0.000928701	-0.000156154	-1.43977e-05
440.047	-0.00382	-0.0037	-0.00352	-0.00311	-0.00293	-0.00241	-0.00178	-0.00088204	-4.28338e-05	-1.38798e-05
440.833	-0.00364	-0.00363	-0.00349	-0.00317	-0.00293	-0.00242	-0.00181	-0.000881273	-8.58178e-05	1.09949e-05
441.619	-0.00378	-0.00385	-0.00374	-0.00344	-0.00322	-0.00274	-0.00208	-0.00107	-6.46729e-05	3.69216e-05
442.405	-0.00365	-0.00388	-0.00376	-0.00353	-0.00335	-0.00282	-0.00216	-0.00106	-9.03255e-05	4.92562e-05
443.191	-0.00387	-0.00426	-0.00414	-0.00391	-0.00372	-0.00319	-0.00236	-0.0012	-8.67959e-05	9.01994e-06
443.977	-0.0041	-0.00454	-0.00445	-0.0043	-0.00407	-0.00346	-0.00271	-0.0014	-5.96214e-05	6.41566e-06
444.763	-0.00402	-0.00467	-0.00451	-0.00444	-0.00424	-0.00364	-0.00277	-0.00141	-4.36196e-05	9.95279e-05
445.549	-0.00392	-0.00468	-0.00461	-0.00459	-0.00442	-0.00379	-0.00293	-0.00149	-6.62194e-05	9.96524e-05
446.335	-0.00402	-0.00477	-0.00482	-0.00477	-0.00457	-0.00397	-0.00302	-0.00161	-5.61667e-05	3.47394e-05
447.121	-0.00429	-0.00517	-0.00515	-0.00518	-0.00502	-0.00434	-0.00338	-0.00174	-5.67738e-05	0.000107855
447.907	-0.00445	-0.00549	-0.00546	-0.00555	-0.00535	-0.00469	-0.00365	-0.0019	-2.85658e-05	0.000102368
448.693	-0.00456	-0.0057	-0.00572	-0.00581	-0.00564	-0.00495	-0.00379	-0.00199	-7.03912e-05	0.000106504
449.479	-0.00479	-0.00595	-0.00604	-0.00616	-0.00597	-0.00521	-0.00411	-0.00215	-7.52948e-05	0.000112465
450.265	-0.00489	-0.0061	-0.00621	-0.00636	-0.00621	-0.00546	-0.00427	-0.00226	-0.000108156	4.5595e-05
451.051	-0.00504	-0.00639	-0.00647	-0.00664	-0.00649	-0.0057	-0.00445	-0.00236	-5.05081e-05	4.667e-05
451.837	-0.00514	-0.00649	-0.00661	-0.00683	-0.00662	-0.00591	-0.0046	-0.00248	-0.000129378	2.14322e-05
452.623	-0.00553	-0.00702	-0.0071	-0.00738	-0.00722	-0.00636	-0.00501	-0.00269	-0.00013946	8.7182e-05
453.409	-0.00571	-0.00731	-0.0074	-0.00769	-0.00751	-0.00666	-0.00526	-0.00278	-0.000112738	9.71606e-05
454.195	-0.00591	-0.00757	-0.00766	-0.00797	-0.00776	-0.00686	-0.00545	-0.00293	-0.000132667	0.000100193
454.981	-0.00615	-0.00772	-0.00792	-0.00825	-0.00802	-0.00711	-0.00563	-0.00302	-0.000131989	6.79341e-05
455.767	-0.00627	-0.00791	-0.00808	-0.00842	-0.00824	-0.00735	-0.00583	-0.00309	-0.000132683	6.8291e-05
456.553	-0.00632	-0.00802	-0.00825	-0.0086	-0.00842	-0.00745	-0.00589	-0.00317	-0.000130644	3.03328e-05
457.339	-0.00642	-0.00818	-0.00841	-0.00878	-0.00859	-0.00759	-0.00604	-0.00323	-9.17616e-05	0.000116137
458.125	-0.0067	-0.00842	-0.00869	-0.00911	-0.00886	-0.00791	-0.00625	-0.00338	-0.000134789	3.61346e-05
458.911	-0.00693	-0.00867	-0.00895	-0.00935	-0.00916	-0.00816	-0.00648	-0.00349	-0.000154194	0.000111487
459.697	-0.00702	-0.00885	-0.00914	-0.00956	-0.00936	-0.00834	-0.00662	-0.00356	-8.27873e-05	0.000116297
460.483	-0.00712	-0.00895	-0.00929	-0.00969	-0.00946	-0.00842	-0.00673	-0.00359	-8.55403e-05	0.000105451
461.269	-0.00735	-0.00924	-0.00953	-0.01	-0.00982	-0.00872	-0.00695	-0.00376	-0.000114383	1.77606e-05
462.055	-0.00768	-0.00955	-0.00989	-0.01032	-0.0101	-0.009	-0.00712	-0.00389	-0.000139575	0.000126047
462.841	-0.00765	-0.00961	-0.00994	-0.01044	-0.0102	-0.0091	-0.00721	-0.00389	-0.000150103	5.96857e-05
463.627	-0.00818	-0.01009	-0.01046	-0.01095	-0.01066	-0.0095	-0.00757	-0.00407	-0.000170751	4.90344e-05
464.413	-0.00843	-0.01043	-0.01081	-0.01131	-0.01105	-0.00987	-0.00785	-0.00424	-0.000183847	0.000117878
465.199	-0.00862	-0.01059	-0.01099	-0.01144	-0.01115	-0.01003	-0.00795	-0.00427	-0.000161555	7.43264e-05
465.985	-0.00901	-0.01101	-0.01145	-0.01193	-0.01164	-0.01041	-0.00829	-0.00445	-0.000188521	5.8271e-05
466.771	-0.00912	-0.01109	-0.01159	-0.01205	-0.01177	-0.01049	-0.00836	-0.00448	-0.000187932	9.50386e-05
467.557	-0.00932	-0.01142	-0.01187	-0.01239	-0.01206	-0.01079	-0.0086	-0.00462	-0.000134475	9.95116e-05
468.343	-0.00964	-0.01169	-0.0122	-0.01265	-0.0124	-0.01107	-0.00879	-0.00475	-0.000169013	5.58344e-05
469.129	-0.01007	-0.01216	-0.01272	-0.0132	-0.01283	-0.01143	-0.00911	-0.00491	-0.00019175	0.000119041
469.915	-0.01022	-0.01246	-0.01295	-0.01342	-0.01315	-0.0117	-0.00934	-0.00504	-0.000207761	6.41041e-05
470.701	-0.01054	-0.01279	-0.01329	-0.01379	-0.01344	-0.01207	-0.00957	-0.00518	-0.000183795	8.0142e-05
471.487	-0.01082	-0.01312	-0.01365	-0.01415	-0.01385	-0.01235	-0.00986	-0.00535	-0.000189885	3.62233e-05
472.273	-0.01127	-0.01364	-0.01419	-0.01465	-0.0143	-0.01279	-0.01019	-0.00548	-0.000250583	-3.86275e-05
473.059	-0.01177	-0.01409	-0.01467	-0.01516	-0.01473	-0.01317	-0.01052	-0.00569	-0.000242708	5.6285e-05
473.845	-0.01189	-0.01426	-0.01488	-0.01532	-0.01493	-0.01334	-0.01065	-0.00582	-0.000270935	8.90366e-06
474.631	-0.01224	-0.01461	-0.01525	-0.01572	-0.0153	-0.01369	-0.01089	-0.0059	-0.000265436	7.74172e-05
475.417	-0.01272	-0.01512	-0.01579	-0.01628	-0.01581	-0.01419	-0.01124	-0.00614	-0.000268917	6.6802e-05
476.203	-0.01295	-0.01546	-0.01605	-0.01654	-0.01609	-0.01442	-0.0115	-0.00626	-0.000276198	4.35576e-05
476.989	-0.01337	-0.01584	-0.01654	-0.01694	-0.01648	-0.01476	-0.0118	-0.0064	-0.000326011	-2.50486e-05
477.775	-0.01373	-0.01639	-0.01708	-0.01748	-0.01699	-0.01516	-0.01211	-0.00661	-0.000286767	-1.54931e-05
478.561	-0.01402	-0.01667	-0.01739	-0.01779	-0.01731	-0.01547	-0.01239	-0.00673	-0.000329957	-4.98959e-05
479.347	-0.01455	-0.01728	-0.01798	-0.0184	-0.01782	-0.01593	-0.01275	-0.00695	-0.000318732	-2.67602e-05
480.133	-0.01519	-0.01795	-0.0187	-0.0191	-0.01855	-0.01664	-0.0132	-0.00721	-0.000385131	-5.12784e-05
480.919	-0.0152	-0.01799	-0.01878	-0.01919	-0.01865	-0.01658	-0.0133	-0.00721	-0.000293848	1.31606e-05
481.705	-0.0152	-0.01808	-0.01887	-0.01927	-0.01868	-0.0167	-0.01339	-0.00728	-0.000324337	-8.20664e-05
482.491	-0.01575	-0.01866	-0.01943	-0.01981	-0.01919	-0.01721	-0.01371	-0.00745	-0.000408413	-5.96113e-05
483.277	-0.0163	-0.01929	-0.02007	-0.02046	-0.01979	-0.0177	-0.01412	-0.00779	-0.000367393	-3.82201e-05
484.063	-0.01654	-0.01957	-0.02041	-0.02072	-0.02005	-0.01799	-0.01431	-0.00786	-0.000431801	-6.94739e-06
484.849	-0.01692	-0.02	-0.0208	-0.02116	-0.02048	-0.01831	-0.01464	-0.00794	-0.000461279	-2.25737e-05
485.635	-0.01715	-0.02031	-0.02113	-0.02148	-0.02077	-0.01861	-0.01486	-0.00809	-0.000468394	-7.85413e-05
486.421	-0.01767	-0.02086	-0.02169	-0.02204	-0.02131	-0.01905	-0.01516	-0.00831	-0.000450145	-6.33089e-05
487.207	-0.01783	-0.0211	-0.0219	-0.02227	-0.02151	-0.01921	-0.01533	-0.00842	-0.000484553	-0.000142457
487.993	-0.0183	-0.02166	-0.02251	-0.0228	-0.02204	-0.01967	-0.01574	-0.00864	-0.000473154	-8.30565e-05
488.779	-0.0188	-0.02226	-0.02305	-0.02334	-0.02256	-0.02016	-0.0161	-0.00878	-0.000474569	-3.45731e-05
489.565	-0.01932	-0.02282	-0.02368	-0.02387	-0.02305	-0.02059	-0.01644	-0.00898	-0.000452243	-0.000101128
490.351	-0.01963	-0.0232	-0.02408	-0.02428	-0.02347	-0.02093	-0.0167	-0.00913	-0.000492781	-8.58648e-05
491.137	-0.01968	-0.02324	-0.02406	-0.02436	-0.02346	-0.02097	-0.01677	-0.0092	-0.00050551	-0.00010659
491.923	-0.02004	-0.0236	-0.02449	-0.02473	-0.02383	-0.02129	-0.01699	-0.00935	-0.000505604	-8.27812e-05
492.709	-0.02028	-0.02404	-0.02492	-0.02515	-0.02425	-0.02169	-0.01732	-0.00944	-0.000527705	-0.000134769
493.495	-0.02098	-0.02477	-0.02556	-0.0258	-0.02481	-0.02219	-0.01774	-0.0097	-0.000500212	-8.10961e-05
494.281	-0.02138	-0.0252	-0.02607	-0.02623	-0.02524	-0.02258	-0.01799	-0.00985	-0.000509323	-0.000176116
495.067	-0.02154	-0.02536	-0.02623	-0.02647	-0.02547	-0.02278	-0.01819	-0.00999	-0.000532224	-0.000139172
495.853	-0.02212	-0.02614	-0.02695	-0.02718	-0.02617	-0.02335	-0.01868	-0.01024	-0.00052101	-0.000129694
496.639	-0.02256	-0.02659	-0.02747	-0.02764	-0.02658	-0.02374	-0.01894	-0.01036	-0.000579824	-0.000157758
497.425	-0.02283	-0.02688	-0.02773	-0.02786	-0.02685	-0.02397	-0.01916	-0.01051	-0.000592388	-0.000165432
498.211	-0.0233	-0.02736	-0.02831	-0.0284	-0.02731	-0.02445	-0.01954	-0.0107	-0.000583897	-0.000185723
498.997	-0.02381	-0.02798	-0.02886	-0.02898	-0.02781	-0.02487	-0.01987	-0.01087	-0.000639428	-0.000223298
499.783	-0.0246	-0.02892	-0.02984	-0.02992	-0.0287	-0.02563	-0.02048	-0.01126	-0.00065706	-0.00024795
500.569	-0.02471	-0.02902	-0.02987	-0.02996	-0.02877	-0.0257	-0.02051	-0.0113	-0.000633427	-0.000196287
501.355	-0.02534	-0.02974	-0.03065	-0.03065	-0.02939	-0.02625	-0.02097	-0.01148	-0.000692089	-0.000201986
502.141	-0.02594	-0.03041	-0.0313	-0.03129	-0.03001	-0.02678	-0.02141	-0.01179	-0.000666415	-0.000239106
502.927	-0.0264	-0.03088	-0.03181	-0.03174	-0.03048	-0.02717	-0.02171	-0.01193	-0.00067601	-0.000206895
503.713	-0.02685	-0.03146	-0.03245	-0.03236	-0.03106	-0.0277	-0.02216	-0.01219	-0.000740829	-0.000305772
504.499	-0.0275	-0.03212	-0.03312	-0.03296	-0.03159	-0.02822	-0.02254	-0.01232	-0.000717248	-0.000335922
505.285	-0.02799	-0.03274	-0.03367	-0.03357	-0.03223	-0.02876	-0.02297	-0.0126	-0.000783123	-0.000267183
506.071	-0.02852	-0.03337	-0.03428	-0.03418	-0.03274	-0.0293	-0.02342	-0.01288	-0.000807843	-0.0003117
506.857	-0.02916	-0.03407	-0.03501	-0.0348	-0.03335	-0.02977	-0.02383	-0.01313	-0.000836304	-0.000355363
507.643	-0.02988	-0.03486	-0.03577	-0.03562	-0.03407	-0.03043	-0.02433	-0.0134	-0.000859442	-0.00039448
508.429	-0.03039	-0.03543	-0.03633	-0.03612	-0.03456	-0.03085	-0.02467	-0.01361	-0.000929026	-0.000362088
509.215	-0.03101	-0.03616	-0.03711	-0.03682	-0.03518	-0.0314	-0.02514	-0.01383	-0.000918049	-0.000386921
510.001	-0.03179	-0.03704	-0.03799	-0.03757	-0.03598	-0.03209	-0.0257	-0.0142	-0.00101	-0.000472797
510.787	-0.03209	-0.03731	-0.03824	-0.03782	-0.03619	-0.03231	-0.02584	-0.01426	-0.000960291	-0.000408306
511.573	-0.03285	-0.03819	-0.03911	-0.03868	-0.037	-0.03305	-0.02642	-0.01459	-0.00103	-0.000440377
512.359	-0.0339	-0.03934	-0.04025	-0.03976	-0.03797	-0.0339	-0.02717	-0.01502	-0.00108	-0.000511846
513.145	-0.0343	-0.0397	-0.04064	-0.04011	-0.03826	-0.03417	-0.02737	-0.01516	-0.00107	-0.000520816
513.931	-0.03485	-0.04041	-0.04131	-0.04076	-0.03893	-0.03475	-0.02783	-0.01545	-0.00116	-0.000557567
514.717	-0.03513	-0.04075	-0.0416	-0.041	-0.03917	-0.03493	-0.02801	-0.01558	-0.00118	-0.000591857
515.503	-0.03551	-0.04117	-0.04201	-0.04139	-0.03949	-0.03531	-0.02828	-0.01568	-0.00125	-0.000621893
516.289	-0.03668	-0.04256	-0.04343	-0.04264	-0.04063	-0.03628	-0.02904	-0.01612	-0.00126	-0.000666472
517.075	-0.03711	-0.04292	-0.0439	-0.04306	-0.04103	-0.03658	-0.02934	-0.01628	-0.00125	-0.000620332
517.861	-0.03731	-0.04314	-0.04408	-0.0432	-0.04117	-0.03675	-0.02944	-0.01645	-0.00128	-0.000657793
518.647	-0.03778	-0.04359	-0.04451	-0.04359	-0.04153	-0.0371	-0.02976	-0.01658	-0.00132	-0.000727879
519.433	-0.03847	-0.04439	-0.04531	-0.04432	-0.04219	-0.03761	-0.0302	-0.01683	-0.00136	-0.000811022
520.219	-0.03931	-0.04526	-0.04615	-0.04515	-0.04303	-0.03836	-0.0308	-0.01715	-0.00131	-0.00078236
521.005	-0.03996	-0.04606	-0.04705	-0.04596	-0.04375	-0.03902	-0.03134	-0.01745	-0.00143	-0.000819193
521.791	-0.04042	-0.04659	-0.04746	-0.04628	-0.044	-0.03922	-0.03152	-0.01759	-0.0015	-0.000898284
522.577	-0.0409	-0.04695	-0.0479	-0.04661	-0.04431	-0.0395	-0.03173	-0.01775	-0.00152	-0.000798353
523.363	-0.04154	-0.04763	-0.04862	-0.04721	-0.04489	-0.03995	-0.03213	-0.01793	-0.00152	-0.000831036
524.149	-0.04195	-0.04813	-0.04908	-0.04763	-0.04526	-0.0403	-0.03237	-0.01816	-0.00157	-0.000916819
524.935	-0.04244	-0.04862	-0.04955	-0.04803	-0.04562	-0.0406	-0.03274	-0.01837	-0.00162	-0.000948585
525.721	-0.04304	-0.04912	-0.05019	-0.04856	-0.0461	-0.04107	-0.03309	-0.01857	-0.0016	-0.000994573
526.507	-0.04331	-0.0495	-0.05058	-0.04891	-0.0464	-0.04134	-0.03323	-0.01872	-0.0016	-0.000977107
527.293	-0.04404	-0.05024	-0.05134	-0.04955	-0.04702	-0.04185	-0.03369	-0.01901	-0.00164	-0.00108
528.079	-0.04409	-0.05032	-0.05144	-0.04955	-0.04708	-0.04181	-0.03378	-0.01905	-0.0018	-0.00108
528.865	-0.04472	-0.05106	-0.05216	-0.05025	-0.04764	-0.04238	-0.0342	-0.0192	-0.00184	-0.00112
529.651	-0.04535	-0.05165	-0.05276	-0.05073	-0.04817	-0.04272	-0.03445	-0.0194	-0.00184	-0.00117
530.437	-0.04564	-0.05193	-0.05301	-0.05091	-0.04829	-0.04291	-0.03463	-0.01957	-0.00197	-0.00135
531.223	-0.04554	-0.05175	-0.05288	-0.0508	-0.0481	-0.04266	-0.03452	-0.01955	-0.00194	-0.0012
532.009	-0.04603	-0.05227	-0.05337	-0.05127	-0.04849	-0.04305	-0.03486	-0.01975	-0.00209	-0.00122
532.795	-0.04656	-0.05274	-0.05385	-0.05162	-0.04896	-0.04351	-0.03521	-0.0199	-0.0021	-0.00136
533.581	-0.04694	-0.05308	-0.05409	-0.05187	-0.04908	-0.04355	-0.0353	-0.02002	-0.0021	-0.0013
534.367	-0.04695	-0.05307	-0.05403	-0.05176	-0.04905	-0.04338	-0.03522	-0.01996	-0.00209	-0.00128
535.153	-0.04716	-0.0532	-0.05414	-0.05188	-0.04906	-0.04335	-0.03525	-0.01989	-0.00197	-0.00105
535.939	-0.0478	-0.054	-0.05492	-0.05266	-0.04979	-0.04407	-0.03578	-0.02035	-0.00202	-0.00133
536.725	-0.04823	-0.05439	-0.05535	-0.05311	-0.05021	-0.04455	-0.03605	-0.02049	-0.0022	-0.00142
537.511	-0.04836	-0.05448	-0.05537	-0.05304	-0.05011	-0.04461	-0.03613	-0.02051	-0.00234	-0.00148
538.297	-0.04808	-0.05423	-0.05514	-0.0527	-0.04986	-0.0443	-0.03589	-0.02044	-0.00243	-0.00171
539.083	-0.04888	-0.05511	-0.05598	-0.0535	-0.05063	-0.04492	-0.03642	-0.02072	-0.00243	-0.00161
539.869	-0.04846	-0.05465	-0.05554	-0.05308	-0.05021	-0.04459	-0.03611	-0.02064	-0.00242	-0.00178
540.655	-0.04966	-0.05584	-0.05672	-0.05423	-0.05126	-0.04554	-0.03689	-0.02098	-0.00248	-0.0018
541.441	-0.04981	-0.05595	-0.05677	-0.05426	-0.05134	-0.04562	-0.03689	-0.02099	-0.00253	-0.00173
542.227	-0.05034	-0.05648	-0.05736	-0.05476	-0.05179	-0.04609	-0.03718	-0.02113	-0.00251	-0.00178
543.013	-0.05041	-0.05658	-0.05744	-0.05478	-0.05184	-0.04615	-0.03727	-0.02123	-0.00257	-0.00183
543.799	-0.05007	-0.05612	-0.05693	-0.05428	-0.05131	-0.04572	-0.03692	-0.02106	-0.00255	-0.00171
544.585	-0.04982	-0.05564	-0.05651	-0.05389	-0.05091	-0.04535	-0.03667	-0.02089	-0.00246	-0.00178
545.371	-0.05044	-0.05649	-0.05723	-0.05463	-0.05158	-0.04596	-0.03707	-0.02119	-0.00256	-0.00185
546.157	-0.05043	-0.05625	-0.05706	-0.05436	-0.05137	-0.04575	-0.03698	-0.02109	-0.00266	-0.00191
546.943	-0.05037	-0.05616	-0.05689	-0.05425	-0.05121	-0.0457	-0.03692	-0.02109	-0.00266	-0.00192
547.729	-0.05024	-0.05597	-0.05675	-0.05402	-0.05099	-0.0455	-0.03672	-0.02092	-0.0026	-0.00204
548.515	-0.05057	-0.05629	-0.05708	-0.05435	-0.05125	-0.04573	-0.03696	-0.02112	-0.00269	-0.00207
549.301	-0.05057	-0.05623	-0.05693	-0.05415	-0.05118	-0.04567	-0.03694	-0.02108	-0.00269	-0.00205
550.087	-0.05024	-0.0557	-0.05641	-0.05365	-0.05061	-0.04525	-0.03652	-0.02099	-0.00274	-0.00213
550.873	-0.05096	-0.05657	-0.05724	-0.05451	-0.05144	-0.04598	-0.03713	-0.02131	-0.00279	-0.0021
551.659	-0.05142	-0.05698	-0.05772	-0.05492	-0.05181	-0.04624	-0.03738	-0.0214	-0.00279	-0.00222
552.445	-0.05135	-0.05677	-0.05748	-0.05468	-0.05153	-0.04603	-0.03718	-0.02126	-0.00283	-0.0022
553.231	-0.05072	-0.05604	-0.05674	-0.05384	-0.05079	-0.04534	-0.03665	-0.02102	-0.00279	-0.00221
554.017	-0.05024	-0.05545	-0.05615	-0.05328	-0.0502	-0.04484	-0.03629	-0.02082	-0.00282	-0.00224
554.803	-0.05037	-0.05566	-0.05638	-0.0535	-0.05035	-0.04505	-0.03639	-0.02093	-0.00287	-0.00228
555.589	-0.0506	-0.0558	-0.05647	-0.0535	-0.05038	-0.04504	-0.03646	-0.02093	-0.00287	-0.00226
556.375	-0.05015	-0.05511	-0.05572	-0.05281	-0.04971	-0.04444	-0.03601	-0.02084	-0.00284	-0.00229
557.161	-0.04987	-0.05472	-0.05539	-0.05248	-0.04941	-0.04426	-0.03579	-0.02063	-0.00287	-0.00227
557.947	-0.04996	-0.0548	-0.05539	-0.05252	-0.04945	-0.04421	-0.03584	-0.02061	-0.00294	-0.00233
558.733	-0.04948	-0.05423	-0.05483	-0.05193	-0.04883	-0.04364	-0.03533	-0.02043	-0.00297	-0.00237
559.519	-0.04986	-0.05451	-0.05514	-0.05214	-0.04909	-0.04387	-0.0355	-0.02045	-0.00301	-0.00242
560.305	-0.04908	-0.0535	-0.0541	-0.05105	-0.0481	-0.04293	-0.03487	-0.02011	-0.00294	-0.00236
561.091	-0.0482	-0.05248	-0.05302	-0.05009	-0.04707	-0.04216	-0.03416	-0.01975	-0.00288	-0.00238
561.877	-0.04769	-0.0519	-0.0525	-0.04944	-0.04651	-0.04155	-0.0337	-0.01954	-0.00293	-0.00236
562.663	-0.04702	-0.05112	-0.05166	-0.04869	-0.0458	-0.04099	-0.03322	-0.01929	-0.00289	-0.0024
563.449	-0.04733	-0.05144	-0.05192	-0.04893	-0.04604	-0.04117	-0.03342	-0.01943	-0.00301	-0.00247
564.235	-0.04696	-0.0509	-0.05129	-0.04832	-0.04546	-0.04065	-0.03304	-0.01917	-0.00302	-0.00249
565.021	-0.04673	-0.05053	-0.05098	-0.04797	-0.04515	-0.04038	-0.03278	-0.01908	-0.00297	-0.00246
565.807	-0.04632	-0.05011	-0.0505	-0.04749	-0.04458	-0.03993	-0.0324	-0.01884	-0.00293	-0.00248
566.593	-0.04619	-0.04969	-0.05014	-0.04709	-0.04422	-0.03954	-0.03206	-0.01867	-0.00294	-0.0025
567.379	-0.04599	-0.04958	-0.05005	-0.04698	-0.04408	-0.03945	-0.03202	-0.01867	-0.00294	-0.00246
568.165	-0.04502	-0.04833	-0.0488	-0.04578	-0.04294	-0.0384	-0.03127	-0.01831	-0.00294	-0.00252
568.951	-0.04442	-0.04763	-0.04807	-0.04504	-0.04225	-0.03781	-0.03078	-0.01799	-0.00292	-0.00243
569.737	-0.04376	-0.04688	-0.04729	-0.04435	-0.04155	-0.03721	-0.03027	-0.01768	-0.00296	-0.00249
570.523	-0.04298	-0.0459	-0.04631	-0.04339	-0.0407	-0.03645	-0.02973	-0.01741	-0.00289	-0.00249
571.309	-0.04213	-0.045	-0.04534	-0.04241	-0.03978	-0.03562	-0.02899	-0.01705	-0.00285	-0.00248
572.095	-0.04184	-0.04457	-0.04489	-0.04195	-0.03932	-0.03513	-0.02865	-0.01681	-0.00285	-0.00247
572.881	-0.04129	-0.04394	-0.04424	-0.04126	-0.03868	-0.03462	-0.02816	-0.0166	-0.00289	-0.00241
573.667	-0.03997	-0.0423	-0.04262	-0.03977	-0.03721	-0.03333	-0.02718	-0.01607	-0.00282	-0.00237
574.453	-0.03956	-0.04177	-0.04211	-0.03913	-0.03667	-0.03276	-0.02669	-0.01574	-0.00279	-0.00233
575.239	-0.03937	-0.04155	-0.04188	-0.03894	-0.03639	-0.03256	-0.02648	-0.01553	-0.00272	-0.00233
576.025	-0.03827	-0.04028	-0.0405	-0.03761	-0.03511	-0.03139	-0.02559	-0.01507	-0.00269	-0.00231
576.811	-0.0369	-0.03872	-0.03895	-0.0361	-0.03371	-0.03017	-0.02459	-0.01453	-0.0026	-0.0023
577.597	-0.03632	-0.03806	-0.03829	-0.03549	-0.03312	-0.02967	-0.02416	-0.01431	-0.00264	-0.00227
578.383	-0.03512	-0.03669	-0.03696	-0.03417	-0.03184	-0.0285	-0.02332	-0.01384	-0.00256	-0.00228
579.169	-0.03399	-0.03541	-0.03561	-0.03287	-0.03064	-0.02745	-0.02246	-0.01338	-0.00257	-0.00224
579.955	-0.03373	-0.03513	-0.03532	-0.03255	-0.03028	-0.02712	-0.02211	-0.01313	-0.00255	-0.00217
580.741	-0.03268	-0.03388	-0.03406	-0.03133	-0.02919	-0.02613	-0.02132	-0.01272	-0.00251	-0.00223
581.527	-0.03161	-0.0326	-0.03275	-0.03012	-0.02795	-0.02505	-0.02048	-0.01214	-0.00241	-0.00207
582.313	-0.03021	-0.03094	-0.03113	-0.02847	-0.0264	-0.0236	-0.01937	-0.01149	-0.00228	-0.00202
583.099	-0.02973	-0.03038	-0.03054	-0.02791	-0.02585	-0.02318	-0.01899	-0.01136	-0.0023	-0.00206
583.885	-0.02802	-0.02848	-0.02858	-0.02608	-0.02407	-0.02154	-0.01767	-0.01065	-0.00225	-0.00194
584.671	-0.02776	-0.02796	-0.02811	-0.02554	-0.02356	-0.02111	-0.01723	-0.01039	-0.00218	-0.00193
585.457	-0.02669	-0.02676	-0.02689	-0.02429	-0.02234	-0.01999	-0.01637	-0.00982	-0.00213	-0.00189
586.243	-0.0249	-0.0248	-0.02488	-0.02244	-0.02061	-0.01852	-0.01517	-0.00924	-0.00205	-0.00187
587.029	-0.0237	-0.02347	-0.02348	-0.02114	-0.01949	-0.01744	-0.01437	-0.00878	-0.00207	-0.00185
587.815	-0.02204	-0.02163	-0.0216	-0.0193	-0.01769	-0.01587	-0.01309	-0.00802	-0.00194	-0.00176
588.601	-0.02062	-0.02001	-0.01992	-0.0177	-0.01613	-0.01452	-0.01195	-0.00736	-0.00183	-0.00167
589.387	-0.01945	-0.01867	-0.01858	-0.01641	-0.01497	-0.01337	-0.01104	-0.00685	-0.00178	-0.00163
590.173	-0.01754	-0.01639	-0.01635	-0.01416	-0.01286	-0.0115	-0.00957	-0.00607	-0.00174	-0.00157
590.959	-0.01758	-0.01635	-0.01635	-0.01414	-0.01276	-0.01142	-0.00943	-0.00594	-0.00166	-0.00147
591.745	-0.01631	-0.01507	-0.01506	-0.01287	-0.01148	-0.01035	-0.00852	-0.00539	-0.0015	-0.00146
592.531	-0.01414	-0.01254	-0.01247	-0.01044	-0.00921	-0.00824	-0.00693	-0.00453	-0.00146	-0.00138
593.317	-0.01287	-0.01104	-0.01088	-0.00895	-0.00785	-0.00705	-0.00597	-0.00392	-0.0014	-0.00134
594.103	-0.01176	-0.00976	-0.00957	-0.00767	-0.00653	-0.00588	-0.00498	-0.00334	-0.00128	-0.00127
594.889	-0.00999	-0.00762	-0.00741	-0.00556	-0.00463	-0.0042	-0.00366	-0.0026	-0.00127	-0.00116
595.675	-0.00903	-0.00652	-0.00633	-0.00457	-0.00369	-0.00333	-0.0029	-0.00218	-0.0012	-0.00115
596.461	-0.00729	-0.00455	-0.00432	-0.0026	-0.00183	-0.00168	-0.0016	-0.00145	-0.00114	-0.00114
597.247	-0.00571	-0.00275	-0.00249	-0.000872805	-0.000174997	-0.000174978	-0.000383512	-0.000768566	-0.000972557	-0.00107
598.033	-0.00394	-0.00077181	-0.000426346	0.00117	0.0017	0.00157	0.00092805	4.63682e-05	-0.000907618	-0.000924766
598.819	-0.00379	-0.000585163	-0.000270353	0.00133	0.0019	0.00172	0.00116	0.00017767	-0.000843392	-0.000863585
599.605	-0.00245	0.000905376	0.00123	0.00272	0.00316	0.00287	0.00205	0.000661188	-0.000795033	-0.000908069
600.391	-0.00117	0.00241	0.00277	0.00429	0.00469	0.00425	0.00317	0.00126	-0.00072665	-0.000797744
601.177	0.00040346	0.00431	0.00466	0.00605	0.00642	0.0057	0.00439	0.002	-0.000640117	-0.00078818
601.963	0.00161	0.00571	0.00618	0.00748	0.00771	0.00684	0.00526	0.0025	-0.000586063	-0.000676211
602.749	0.00354	0.00786	0.00827	0.00951	0.00965	0.00865	0.00671	0.00336	-0.000485963	-0.000598146
603.535	0.0043	0.00879	0.00928	0.01045	0.01052	0.00935	0.00733	0.00365	-0.000421804	-0.000604921
604.321	0.00548	0.01029	0.01074	0.01183	0.01185	0.01053	0.00826	0.00421	-0.000337768	-0.000485855
605.107	0.00698	0.01208	0.01262	0.01368	0.01361	0.01217	0.0096	0.00501	-0.000180266	-0.000417299
605.893	0.00867	0.01407	0.01464	0.01566	0.01551	0.01383	0.01095	0.00579	-6.44707e-05	-0.000304624
606.679	0.01151	0.01731	0.0178	0.01873	0.01842	0.01646	0.01298	0.00691	4.50912e-05	-0.000181951
607.465	0.01157	0.01752	0.01801	0.01891	0.01853	0.01661	0.0132	0.00707	6.5349e-05	-0.000147749
608.251	0.01216	0.01808	0.01861	0.01944	0.01911	0.01703	0.01363	0.00734	0.000147618	-0.000111531
609.037	0.01307	0.01912	0.01969	0.02058	0.02018	0.01803	0.01434	0.00768	0.000104112	-0.000100054
609.823	0.01384	0.02014	0.02077	0.02157	0.02104	0.01888	0.01504	0.00815	0.000232232	-4.27973e-05
610.609	0.01589	0.02257	0.0233	0.02387	0.02327	0.02078	0.01654	0.00899	0.000314621	5.56581e-06
611.395	0.01777	0.02469	0.02535	0.02592	0.0252	0.02244	0.01791	0.00973	0.000389705	8.45735e-05
612.181	0.01851	0.02552	0.02625	0.02679	0.02604	0.02331	0.01852	0.01015	0.000464161	0.000113104
612.967	0.01948	0.02669	0.02744	0.028	0.02719	0.02428	0.01941	0.01065	0.000489151	0.000254968
613.753	0.02101	0.02861	0.02934	0.02983	0.02899	0.02588	0.02063	0.01135	0.000635567	0.000324395
614.539	0.02231	0.0301	0.03091	0.03129	0.03031	0.02712	0.02164	0.01191	0.000709799	0.000367679
615.325	0.02225	0.03005	0.03088	0.03124	0.03017	0.02703	0.0216	0.01195	0.000750964	0.000384892
616.111	0.02302	0.03098	0.03183	0.03217	0.03106	0.02779	0.02226	0.01235	0.000803599	0.000414494
616.897	0.02424	0.03238	0.03331	0.03356	0.03239	0.02894	0.02321	0.01284	0.000882402	0.000489245
617.683	0.02476	0.03308	0.03393	0.03422	0.03307	0.02964	0.02365	0.01314	0.000908903	0.000539776
618.469	0.02586	0.03443	0.03541	0.0357	0.03436	0.0307	0.02459	0.01364	0.000945731	0.000595586
619.255	0.02808	0.03696	0.03798	0.03806	0.03669	0.03281	0.0263	0.01456	0.00114	0.000698549
620.041	0.02874	0.03778	0.03886	0.03896	0.03748	0.03352	0.02689	0.01493	0.0012	0.000731985
620.827	0.02984	0.03921	0.04033	0.04029	0.03875	0.03454	0.02761	0.01538	0.00121	0.000830052
621.613	0.03003	0.03954	0.04064	0.04065	0.03909	0.03492	0.02804	0.0156	0.00133	0.000845796
622.399	0.03006	0.03956	0.04069	0.0407	0.03917	0.03501	0.02807	0.01571	0.0013	0.000872692
623.185	0.03035	0.03998	0.04122	0.04115	0.0396	0.03541	0.02838	0.01593	0.00134	0.00093266
623.971	0.03201	0.04201	0.04323	0.04311	0.04131	0.03697	0.02967	0.01655	0.00139	0.00102
624.757	0.03278	0.04285	0.04407	0.04398	0.04223	0.03775	0.03031	0.0169	0.00145	0.000989684
625.543	0.03402	0.04443	0.04569	0.04554	0.04369	0.03908	0.03138	0.01748	0.0016	0.00111
626.329	0.0338	0.04425	0.04557	0.04543	0.04359	0.039	0.03122	0.0175	0.00162	0.00109
627.115	0.03483	0.04554	0.0469	0.0467	0.04478	0.04004	0.0322	0.01797	0.00163	0.00123
627.901	0.03591	0.04677	0.04817	0.04795	0.04597	0.04116	0.03295	0.01843	0.00169	0.00125
628.687	0.03611	0.04701	0.04836	0.04822	0.04616	0.04126	0.03304	0.01853	0.0017	0.00124
629.473	0.03721	0.0486	0.05004	0.04978	0.04762	0.04258	0.03416	0.01915	0.00177	0.00132
630.259	0.03819	0.04965	0.05116	0.05084	0.04864	0.04356	0.03489	0.01954	0.00189	0.00135
631.045	0.03777	0.04937	0.05082	0.05049	0.04835	0.04327	0.03469	0.01943	0.00185	0.00134
631.831	0.03821	0.04983	0.05131	0.05105	0.0488	0.0437	0.035	0.01959	0.00191	0.00133
632.617	0.03789	0.04952	0.05099	0.05081	0.04861	0.04353	0.035	0.01964	0.00193	0.00135
633.403	0.0385	0.05033	0.05183	0.05157	0.04931	0.04427	0.03548	0.01996	0.00199	0.00148
634.189	0.04007	0.05208	0.05361	0.05332	0.05102	0.04566	0.03661	0.02058	0.0021	0.00152
634.975	0.04018	0.05227	0.05379	0.05355	0.05114	0.04584	0.03678	0.02069	0.0021	0.00158
635.761	0.03959	0.05153	0.0531	0.05287	0.05055	0.04534	0.03641	0.02049	0.0021	0.00157
636.547	0.0409	0.053	0.05461	0.05439	0.05188	0.0465	0.03732	0.02096	0.00212	0.00156
637.333	0.04118	0.05353	0.05513	0.05483	0.05231	0.04685	0.03753	0.02112	0.00208	0.0016
638.119	0.0409	0.05311	0.05471	0.05436	0.05189	0.04648	0.03736	0.02109	0.00218	0.00164
638.905	0.04138	0.05359	0.05529	0.05499	0.05254	0.04705	0.0378	0.02126	0.00222	0.00164
639.691	0.04097	0.05308	0.05471	0.05448	0.05207	0.04669	0.03753	0.02114	0.00223	0.00166
640.477	0.04159	0.05397	0.05564	0.05537	0.05285	0.04739	0.03801	0.02143	0.00227	0.00174
641.263	0.04199	0.05452	0.0562	0.05584	0.05323	0.04773	0.03824	0.02152	0.00221	0.00169
642.049	0.04118	0.05341	0.05516	0.05479	0.05229	0.04683	0.03757	0.02122	0.00232	0.00177
642.835	0.04194	0.05433	0.05601	0.05577	0.05322	0.04767	0.03821	0.02151	0.0023	0.00177
643.621	0.0429	0.05542	0.05722	0.05684	0.05418	0.04859	0.03894	0.02198	0.0024	0.00179
644.407	0.04234	0.05475	0.05649	0.05615	0.05361	0.04805	0.03856	0.0218	0.00239	0.00182
645.193	0.04234	0.05477	0.05655	0.05618	0.05362	0.04808	0.0386	0.02182	0.00243	0.00183
645.979	0.04209	0.05439	0.05621	0.05581	0.05323	0.04767	0.0383	0.02164	0.00234	0.00189
646.765	0.04196	0.05437	0.05625	0.05584	0.05327	0.0477	0.03821	0.02162	0.00242	0.0018
647.551	0.04187	0.05421	0.056	0.0556	0.05299	0.0475	0.03814	0.02154	0.00244	0.00187
648.337	0.04209	0.05452	0.05631	0.0559	0.05342	0.0478	0.03839	0.02172	0.00251	0.00187
649.123	0.04256	0.05505	0.05687	0.05648	0.0539	0.04827	0.03874	0.02194	0.00248	0.00188
649.909	0.04223	0.05477	0.05663	0.05615	0.05355	0.04795	0.0385	0.02181	0.00246	0.00194
650.695	0.0416	0.05394	0.05576	0.05541	0.05289	0.04732	0.03803	0.02156	0.00253	0.00193
651.481	0.04157	0.05381	0.05563	0.05524	0.05267	0.04725	0.03794	0.02152	0.00251	0.00198
652.267	0.04138	0.05359	0.05548	0.05513	0.05261	0.04711	0.03787	0.0215	0.00252	0.00192
653.053	0.04093	0.05306	0.05497	0.05454	0.05214	0.04666	0.03757	0.02127	0.00248	0.00194
653.839	0.04079	0.05305	0.05502	0.05457	0.05212	0.04656	0.03751	0.02128	0.00247	0.00196
654.625	0.04072	0.05319	0.05513	0.05465	0.05222	0.04667	0.03756	0.02131	0.00249	0.00195
655.411	0.0406	0.05312	0.05508	0.05463	0.05207	0.04664	0.03745	0.02121	0.00248	0.00192
656.197	0.04058	0.05302	0.05491	0.05451	0.05194	0.04647	0.03743	0.02125	0.00243	0.00195
656.983	0.04069	0.053	0.05499	0.05455	0.05212	0.04653	0.03749	0.02124	0.00248	0.00195
657.769	0.04087	0.05333	0.05529	0.05489	0.05251	0.04691	0.03783	0.02145	0.00253	0.00198
658.555	0.04032	0.05293	0.05493	0.05446	0.05201	0.04642	0.03747	0.02123	0.0025	0.00193
659.341	0.04062	0.05335	0.05539	0.05496	0.05244	0.04674	0.03773	0.02134	0.00247	0.00194
660.127	0.04076	0.0536	0.0557	0.05522	0.05272	0.04699	0.03784	0.02144	0.00254	0.00191
660.913	0.04054	0.05331	0.05526	0.05488	0.05248	0.04673	0.03768	0.0213	0.00252	0.00189
661.699	0.04043	0.05302	0.05512	0.05466	0.05231	0.04658	0.03768	0.02128	0.00259	0.00201
662.485	0.04009	0.05256	0.05457	0.05413	0.05193	0.04617	0.03729	0.02111	0.00247	0.00198
663.271	0.04016	0.05281	0.0549	0.05454	0.05212	0.04644	0.03749	0.02115	0.00252	0.00197
664.057	0.03981	0.05256	0.05459	0.0543	0.05189	0.04617	0.03723	0.02107	0.00252	0.0019
664.843	0.03958	0.0521	0.0541	0.05379	0.05144	0.04588	0.03701	0.02095	0.00253	0.00199
665.629	0.03964	0.05214	0.05416	0.05381	0.05146	0.04584	0.03701	0.02093	0.00253	0.00198
666.415	0.04016	0.05261	0.05466	0.05434	0.05192	0.04633	0.03741	0.02117	0.00252	0.00194
667.201	0.03998	0.05235	0.05431	0.05402	0.05169	0.04608	0.03721	0.021	0.00257	0.002
667.987	0.04016	0.05246	0.05448	0.05422	0.05181	0.04622	0.03724	0.02105	0.00258	0.00196
668.773	0.04004	0.05239	0.0543	0.0541	0.05173	0.04615	0.03718	0.02098	0.00255	0.0019
669.559	0.04032	0.05234	0.05429	0.05404	0.05164	0.04613	0.03717	0.02108	0.00259	0.00202
670.345	0.04045	0.0524	0.05437	0.05415	0.05175	0.04618	0.0372	0.02103	0.0027	0.00206
671.131	0.04037	0.05219	0.05415	0.054	0.05156	0.04615	0.03704	0.02102	0.00261	0.00207
671.917	0.04	0.05179	0.0537	0.05355	0.05114	0.04576	0.03681	0.02075	0.00262	0.00201
672.703	0.0407	0.05212	0.05395	0.05389	0.05139	0.04604	0.03701	0.02096	0.0026	0.00213
673.489	0.0401	0.05143	0.05333	0.05326	0.0507	0.04556	0.03653	0.0207	0.00263	0.00204
674.275	0.04003	0.05132	0.05322	0.05316	0.05066	0.04544	0.03651	0.02071	0.00264	0.00209
675.061	0.04	0.0513	0.05318	0.05314	0.05058	0.04543	0.03646	0.0207	0.00263	0.0021
675.847	0.03938	0.05053	0.05241	0.05232	0.04982	0.04477	0.03588	0.02038	0.0026	0.00204
676.633	0.0396	0.05039	0.05228	0.05229	0.04969	0.04469	0.03575	0.02034	0.00267	0.00207
677.419	0.03947	0.04996	0.05183	0.05178	0.04927	0.04436	0.03551	0.02018	0.00263	0.00206
678.205	0.03957	0.04998	0.05183	0.05184	0.04932	0.04435	0.03549	0.02025	0.00266	0.00209
678.991	0.03895	0.04913	0.05095	0.05099	0.04842	0.0436	0.03497	0.01994	0.00261	0.0021
679.777	0.03901	0.04935	0.05118	0.05116	0.04869	0.04383	0.03508	0.02003	0.00269	0.00208
680.563	0.03883	0.04893	0.05071	0.05072	0.04827	0.0434	0.03474	0.01987	0.00266	0.00215
681.349	0.03799	0.04777	0.04957	0.04959	0.04711	0.04244	0.03401	0.01942	0.00258	0.00211
682.135	0.03781	0.04751	0.04929	0.04931	0.04686	0.04215	0.03375	0.01936	0.00264	0.00211
682.921	0.03766	0.04688	0.04864	0.04862	0.04619	0.04164	0.03336	0.01906	0.00264	0.00215
683.707	0.03705	0.04618	0.04793	0.04794	0.04558	0.04105	0.03289	0.01884	0.00262	0.00209
684.493	0.03687	0.04601	0.04775	0.04779	0.04542	0.04082	0.03275	0.01875	0.00264	0.00212
685.279	0.03669	0.04572	0.04747	0.04748	0.04509	0.04057	0.03253	0.01863	0.00262	0.0021
686.065	0.03621	0.0451	0.04685	0.04681	0.0445	0.04002	0.03211	0.01839	0.00255	0.00207
686.851	0.03629	0.04495	0.04664	0.0466	0.04429	0.0399	0.03197	0.01837	0.00261	0.00216
687.637	0.03592	0.0445	0.04621	0.04615	0.04384	0.0395	0.0316	0.01818	0.0026	0.00213
688.423	0.03593	0.04446	0.04617	0.04615	0.04387	0.03945	0.03158	0.01812	0.0026	0.00213
689.209	0.03575	0.04421	0.04592	0.04586	0.04359	0.03924	0.03148	0.01808	0.00263	0.00212
689.995	0.03528	0.04345	0.04516	0.04506	0.04287	0.03853	0.03091	0.01783	0.00257	0.00211
690.781	0.03443	0.04264	0.0443	0.04419	0.04204	0.03776	0.03033	0.01746	0.00253	0.00208
691.567	0.03418	0.04224	0.04389	0.04377	0.04162	0.03734	0.03005	0.01725	0.00253	0.00209
692.353	0.03458	0.04247	0.04416	0.04407	0.04188	0.03763	0.03021	0.01738	0.00253	0.00206
693.139	0.03412	0.04189	0.04357	0.0435	0.04131	0.03715	0.02979	0.01716	0.00253	0.00209
693.925	0.03395	0.04163	0.04322	0.04313	0.041	0.03689	0.02958	0.01703	0.00255	0.00206
694.711	0.03353	0.04104	0.04264	0.04255	0.04047	0.03635	0.0292	0.0168	0.00249	0.00207
695.497	0.03325	0.04056	0.04215	0.04212	0.03998	0.03596	0.02886	0.01661	0.00248	0.00205
696.283	0.03299	0.04024	0.04185	0.04174	0.03963	0.03568	0.02871	0.01647	0.00252	0.00205
697.069	0.03264	0.04006	0.04163	0.04151	0.03945	0.0355	0.02855	0.01644	0.00249	0.00206
697.855	0.03278	0.03997	0.04157	0.04146	0.03934	0.03538	0.0284	0.01636	0.00249	0.00202
698.641	0.03269	0.0396	0.04111	0.04101	0.03894	0.03503	0.02814	0.01624	0.00246	0.0021
699.427	0.03198	0.03894	0.04047	0.04038	0.03828	0.03453	0.02772	0.01596	0.00242	0.00204
700.213	0.0314	0.03832	0.03991	0.03972	0.03774	0.03384	0.02721	0.01568	0.0024	0.00199
700.999	0.03144	0.03818	0.0397	0.03958	0.03758	0.03379	0.02716	0.01568	0.00238	0.00201
701.785	0.0313	0.03785	0.03942	0.03935	0.03721	0.03347	0.02699	0.01551	0.00237	0.00196
702.571	0.03092	0.03745	0.03892	0.03888	0.0368	0.03314	0.02667	0.01535	0.00237	0.00199
703.357	0.0311	0.03735	0.03889	0.03877	0.03664	0.03304	0.02658	0.01532	0.0024	0.00201
704.143	0.03079	0.03732	0.03884	0.03876	0.0367	0.03298	0.02653	0.01529	0.0024	0.00202
704.929	0.03052	0.03693	0.03854	0.03843	0.03639	0.03268	0.02632	0.01518	0.00235	0.00197
705.715	0.03015	0.03646	0.03803	0.03791	0.03591	0.03225	0.026	0.01495	0.00234	0.00197
706.501	0.02951	0.03602	0.03758	0.03748	0.03547	0.03178	0.02568	0.01478	0.00227	0.00196
707.287	0.0293	0.03565	0.03721	0.0371	0.03518	0.03148	0.02546	0.01466	0.00228	0.00192
708.073	0.02895	0.03496	0.03652	0.03644	0.03454	0.031	0.02505	0.01441	0.00227	0.00194
708.859	0.02876	0.0349	0.03639	0.03634	0.03452	0.03091	0.02492	0.01435	0.00226	0.00189
709.645	0.02887	0.0348	0.03623	0.03624	0.03435	0.03081	0.02486	0.0143	0.00225	0.00196
710.431	0.02794	0.03387	0.03531	0.03524	0.03342	0.02999	0.02423	0.01396	0.00222	0.00187
711.217	0.02776	0.03363	0.0352	0.03511	0.03324	0.02981	0.02408	0.01388	0.0022	0.00184
712.003	0.02747	0.03314	0.03458	0.03457	0.03273	0.02937	0.02373	0.01365	0.00215	0.00182
712.789	0.02719	0.03286	0.03423	0.0342	0.03241	0.02912	0.02346	0.01347	0.00217	0.00186
713.575	0.02741	0.03274	0.03407	0.03403	0.03224	0.02896	0.02336	0.01346	0.00217	0.00185
714.361	0.02766	0.03289	0.03424	0.03418	0.0324	0.02907	0.02345	0.01352	0.00221	0.00188
715.147	0.02757	0.03286	0.03413	0.03413	0.03237	0.02905	0.02345	0.01353	0.00225	0.00187
715.933	0.02789	0.03285	0.03412	0.03403	0.03225	0.02898	0.02334	0.01353	0.00227	0.00191
716.719	0.02718	0.032	0.03323	0.03314	0.03142	0.0282	0.02275	0.01317	0.00225	0.00188
717.505	0.02642	0.0313	0.0325	0.03243	0.03072	0.02765	0.02223	0.01286	0.00217	0.00188
718.291	0.0266	0.03134	0.03254	0.03241	0.03071	0.02759	0.02226	0.01289	0.00219	0.00186
719.077	0.02657	0.0314	0.03258	0.03259	0.03081	0.02774	0.02231	0.01295	0.00224	0.00188
719.863	0.02673	0.03151	0.03269	0.03266	0.03095	0.0278	0.02236	0.01297	0.00227	0.00194
720.649	0.02638	0.03079	0.03194	0.03184	0.03017	0.02715	0.02183	0.01265	0.0022	0.00191
721.435	0.02575	0.03038	0.03161	0.03153	0.02989	0.02685	0.02162	0.01254	0.00225	0.00194
722.221	0.0256	0.02995	0.03107	0.03102	0.02934	0.02642	0.02124	0.01235	0.00222	0.00194
723.007	0.02572	0.03011	0.03124	0.03118	0.02949	0.02658	0.02138	0.01243	0.00223	0.00195
723.793	0.0252	0.0298	0.03098	0.03093	0.02926	0.02634	0.02121	0.01234	0.00222	0.00197
724.579	0.02493	0.02917	0.03036	0.03024	0.02859	0.02575	0.02076	0.01211	0.00223	0.00198
725.365	0.02577	0.02934	0.03046	0.03027	0.02859	0.02577	0.02074	0.01215	0.00227	0.00202
726.151	0.02599	0.02939	0.03058	0.03034	0.02863	0.02585	0.02082	0.01223	0.00227	0.00202
726.937	0.02524	0.02884	0.03008	0.02991	0.02815	0.02546	0.02055	0.01209	0.00228	0.00204
727.723	0.02443	0.02815	0.02944	0.02929	0.02756	0.02499	0.02008	0.01184	0.00221	0.00196
728.509	0.02389	0.02801	0.02928	0.02923	0.0274	0.02484	0.01999	0.01174	0.00224	0.002
729.295	0.02301	0.02713	0.02853	0.02846	0.02652	0.02415	0.0194	0.01154	0.00213	0.00199
730.081	0.0231	0.02664	0.02809	0.02801	0.02594	0.02367	0.01901	0.01126	0.00214	0.00192
730.867	0.02235	0.0257	0.02714	0.02713	0.025	0.02289	0.01846	0.01093	0.00211	0.00195
731.653	0.02104	0.02461	0.02616	0.0261	0.024	0.02207	0.01773	0.01055	0.00205	0.00182
732.439	0.01994	0.02366	0.02515	0.0252	0.02318	0.02134	0.01715	0.01027	0.00197	0.00179
733.225	0.01919	0.02253	0.02406	0.0241	0.02202	0.02038	0.01637	0.00982	0.00198	0.00175
734.011	0.01832	0.02124	0.02289	0.02279	0.02063	0.01909	0.01538	0.00936	0.00178	0.00165
734.797	0.01745	0.02012	0.0218	0.02166	0.01971	0.01799	0.01464	0.00893	0.00176	0.00153
735.583	0.01657	0.01926	0.02106	0.02079	0.01917	0.01746	0.01422	0.00871	0.00177	0.00154
736.369	0.01647	0.01904	0.02061	0.02011	0.01889	0.01685	0.01397	0.00853	0.00181	0.00159
737.155	0.0166	0.01874	0.02042	0.01959	0.01873	0.01655	0.01394	0.00851	0.00177	0.00148
737.941	0.01778	0.01943	0.02098	0.01987	0.01931	0.01671	0.01421	0.0087	0.00188	0.00155
738.727	0.01824	0.01972	0.02118	0.02019	0.01964	0.01704	0.01452	0.00887	0.00198	0.00166
739.513	0.01915	0.02094	0.02226	0.02131	0.02074	0.01815	0.01536	0.00941	0.00214	0.00174

## Sheet: Panel e
fs-TA Global Fitting for IT-PMI in THF
Wavelength (nm)	State A	State B	State C
349.657	0.00225	6.44085e-05	7.55581e-05
350.443	0.002	-0.000150832	7.19597e-05
351.229	0.00154	-0.000573582	3.69255e-06
352.015	0.00135	-0.000703064	6.1399e-06
352.801	0.00101	-0.00106	-4.99779e-05
353.587	0.000636687	-0.00143	-5.53663e-05
354.373	0.00033607	-0.00168	-7.98026e-05
355.159	-6.51866e-06	-0.00201	-7.1494e-05
355.945	-0.000335305	-0.0023	-2.78183e-05
356.731	-0.000413588	-0.00236	-9.09349e-05
357.517	-0.000692074	-0.00265	-5.19736e-05
358.303	-0.000918651	-0.00285	-0.000105321
359.089	-0.00109	-0.00299	-0.000106397
359.875	-0.00117	-0.00306	-3.49556e-05
360.661	-0.00159	-0.00348	-0.000108131
361.447	-0.00172	-0.00358	-5.26644e-05
362.233	-0.00196	-0.00385	-0.000130373
363.019	-0.0022	-0.00402	-8.92109e-05
363.805	-0.00262	-0.00443	-0.000161683
364.591	-0.00279	-0.00456	-0.000154497
365.377	-0.00309	-0.00491	-0.000196998
366.163	-0.00336	-0.00513	-0.00016748
366.949	-0.00379	-0.0055	-0.000198003
367.735	-0.00404	-0.00573	-0.000229912
368.521	-0.00434	-0.00599	-0.000247165
369.307	-0.00477	-0.00637	-0.000284895
370.093	-0.00498	-0.00659	-0.000344166
370.879	-0.00522	-0.00679	-0.000360043
371.665	-0.00557	-0.00713	-0.000377798
372.451	-0.00591	-0.0074	-0.000364667
373.237	-0.00641	-0.00782	-0.00040259
374.023	-0.00677	-0.00816	-0.000406966
374.809	-0.00715	-0.00852	-0.000425533
375.595	-0.0074	-0.00875	-0.000460735
376.381	-0.00777	-0.00906	-0.000529946
377.167	-0.00808	-0.00936	-0.000492494
377.953	-0.00857	-0.00979	-0.000543604
378.739	-0.00911	-0.01029	-0.000525901
379.525	-0.00964	-0.01078	-0.000589474
380.311	-0.00969	-0.01086	-0.00056749
381.097	-0.01035	-0.01148	-0.000669209
381.883	-0.01117	-0.01227	-0.000758911
382.669	-0.01165	-0.01273	-0.000697677
383.455	-0.01216	-0.01325	-0.00084453
384.241	-0.01298	-0.01396	-0.000939394
385.027	-0.01355	-0.01452	-0.000984628
385.813	-0.01404	-0.015	-0.00103
386.599	-0.01467	-0.01552	-0.00112
387.385	-0.01505	-0.0159	-0.00118
388.171	-0.01579	-0.01648	-0.00129
388.957	-0.0164	-0.017	-0.00132
389.743	-0.01693	-0.01748	-0.00141
390.529	-0.01722	-0.0176	-0.00148
391.315	-0.01758	-0.01781	-0.00146
392.101	-0.01805	-0.01817	-0.0015
392.887	-0.01846	-0.0184	-0.0015
393.673	-0.0187	-0.01848	-0.00159
394.459	-0.01905	-0.01867	-0.00163
395.245	-0.01929	-0.01871	-0.00163
396.031	-0.01916	-0.01832	-0.00164
396.817	-0.01934	-0.01836	-0.0016
397.603	-0.01966	-0.01859	-0.00153
398.389	-0.01929	-0.01799	-0.00155
399.175	-0.01953	-0.01806	-0.00155
399.961	-0.01955	-0.01795	-0.0015
400.747	-0.01952	-0.01782	-0.00148
401.533	-0.01946	-0.01769	-0.0014
402.319	-0.01926	-0.01738	-0.00144
403.105	-0.01932	-0.01738	-0.0014
403.891	-0.0195	-0.01756	-0.00139
404.677	-0.0193	-0.01738	-0.00136
405.463	-0.01954	-0.01764	-0.00133
406.249	-0.01959	-0.0177	-0.00137
407.035	-0.01997	-0.01814	-0.00149
407.821	-0.02022	-0.01846	-0.00152
408.607	-0.02004	-0.01835	-0.00149
409.393	-0.02011	-0.01849	-0.00152
410.179	-0.02017	-0.0186	-0.00161
410.965	-0.02061	-0.01901	-0.00164
411.751	-0.02067	-0.01911	-0.00174
412.537	-0.0206	-0.01916	-0.00172
413.323	-0.02095	-0.01943	-0.00181
414.109	-0.02071	-0.01921	-0.00183
414.895	-0.02087	-0.01936	-0.00187
415.681	-0.02057	-0.01906	-0.00186
416.467	-0.0208	-0.01923	-0.00189
417.253	-0.02038	-0.01867	-0.00187
418.039	-0.02025	-0.01846	-0.00182
418.825	-0.01978	-0.01791	-0.00185
419.611	-0.01957	-0.01749	-0.00181
420.397	-0.01916	-0.01695	-0.00179
421.183	-0.01872	-0.01643	-0.00167
421.969	-0.01799	-0.01562	-0.00163
422.755	-0.01736	-0.01486	-0.00154
423.541	-0.01712	-0.0144	-0.00144
424.327	-0.01634	-0.01358	-0.00135
425.113	-0.01547	-0.01262	-0.00125
425.899	-0.01481	-0.01186	-0.00114
426.685	-0.0141	-0.01105	-0.00106
427.471	-0.01349	-0.01046	-0.000960533
428.257	-0.01244	-0.0093	-0.000833791
429.043	-0.01154	-0.00832	-0.000740436
429.829	-0.01081	-0.00766	-0.000607646
430.615	-0.0101	-0.00697	-0.000456403
431.401	-0.00964	-0.0066	-0.000399413
432.187	-0.00859	-0.00568	-0.000299091
432.973	-0.00804	-0.00522	-0.000201759
433.759	-0.00746	-0.00474	-0.000121472
434.545	-0.00684	-0.00422	-4.68642e-05
435.331	-0.00634	-0.00393	9.56098e-06
436.117	-0.00589	-0.00368	3.32488e-05
436.903	-0.00556	-0.00354	6.32527e-05
437.689	-0.00525	-0.00349	0.000129273
438.475	-0.00495	-0.00342	0.0001096
439.261	-0.00473	-0.00348	0.000108266
440.047	-0.00445	-0.00338	0.000164308
440.833	-0.00417	-0.0034	0.000137832
441.619	-0.00418	-0.00369	0.000121027
442.405	-0.004	-0.00378	0.000109158
443.191	-0.00412	-0.00418	9.49438e-05
443.977	-0.00425	-0.00456	5.06778e-05
444.763	-0.00407	-0.0047	0.00010272
445.549	-0.0039	-0.00481	6.21563e-05
446.335	-0.0039	-0.00502	2.28092e-05
447.121	-0.00408	-0.00544	7.71644e-06
447.907	-0.0042	-0.00582	-1.54813e-05
448.693	-0.00426	-0.00608	-2.23593e-05
449.479	-0.00443	-0.00643	-6.49358e-05
450.265	-0.00446	-0.00663	-0.000114919
451.051	-0.0046	-0.00693	-0.000157339
451.837	-0.00463	-0.00707	-0.000198406
452.623	-0.00506	-0.00766	-0.000209301
453.409	-0.00524	-0.00797	-0.000223013
454.195	-0.00544	-0.00825	-0.000234609
454.981	-0.00564	-0.0085	-0.000275375
455.767	-0.00577	-0.0087	-0.00032151
456.553	-0.00582	-0.00886	-0.000329782
457.339	-0.00582	-0.00904	-0.000303114
458.125	-0.00599	-0.00935	-0.00036159
458.911	-0.00604	-0.00964	-0.000366112
459.697	-0.00601	-0.00987	-0.000336755
460.483	-0.00594	-0.01001	-0.000320474
461.269	-0.00601	-0.01033	-0.000387144
462.055	-0.00613	-0.01068	-0.000354876
462.841	-0.00602	-0.01079	-0.000383694
463.627	-0.00639	-0.01131	-0.000431529
464.413	-0.00659	-0.01171	-0.000417393
465.199	-0.00679	-0.01187	-0.000436285
465.985	-0.0072	-0.01233	-0.000487284
466.771	-0.00734	-0.01244	-0.000451137
467.557	-0.00759	-0.01278	-0.000486912
468.343	-0.00791	-0.01309	-0.000491289
469.129	-0.00832	-0.0136	-0.000484847
469.915	-0.00853	-0.01388	-0.000548467
470.701	-0.00883	-0.01425	-0.000558668
471.487	-0.0091	-0.01462	-0.000578353
472.273	-0.00955	-0.01513	-0.000632823
473.059	-0.00993	-0.01565	-0.0006369
473.845	-0.01015	-0.01584	-0.000676969
474.631	-0.01043	-0.01623	-0.000675062
475.417	-0.01084	-0.01681	-0.000684229
476.203	-0.01109	-0.0171	-0.000712074
476.989	-0.01143	-0.01754	-0.000724704
477.775	-0.01184	-0.0181	-0.000738392
478.561	-0.01206	-0.01842	-0.000820136
479.347	-0.01257	-0.01903	-0.000830279
480.133	-0.01311	-0.01979	-0.000813136
480.919	-0.01313	-0.01988	-0.000783235
481.705	-0.01317	-0.01993	-0.000861673
482.491	-0.01366	-0.02053	-0.00084087
483.277	-0.01417	-0.02116	-0.000884748
484.063	-0.01444	-0.02148	-0.000914567
484.849	-0.01475	-0.02197	-0.000927516
485.635	-0.01494	-0.02227	-0.000919786
486.421	-0.01543	-0.02284	-0.000938547
487.207	-0.0156	-0.02307	-0.000974698
487.993	-0.01602	-0.02366	-0.000991428
488.779	-0.0165	-0.02426	-0.000954032
489.565	-0.01697	-0.02485	-0.000925908
490.351	-0.01728	-0.02526	-0.00096088
491.137	-0.0173	-0.0253	-0.000998299
491.923	-0.01768	-0.02569	-0.00101
492.709	-0.01792	-0.02615	-0.00101
493.495	-0.0185	-0.02682	-0.00103
494.281	-0.01888	-0.02731	-0.00102
495.067	-0.01895	-0.02753	-0.00108
495.853	-0.01951	-0.02828	-0.0011
496.639	-0.01988	-0.02879	-0.00108
497.425	-0.02017	-0.02905	-0.00112
498.211	-0.02065	-0.02962	-0.00113
498.997	-0.02115	-0.0302	-0.00115
499.783	-0.02192	-0.03117	-0.00116
500.569	-0.02204	-0.03124	-0.0012
501.355	-0.02264	-0.03198	-0.00119
502.141	-0.02324	-0.03266	-0.0012
502.927	-0.02365	-0.03314	-0.00119
503.713	-0.0241	-0.03381	-0.00127
504.499	-0.02473	-0.03446	-0.00128
505.285	-0.02517	-0.03508	-0.0013
506.071	-0.02569	-0.03572	-0.00136
506.857	-0.02632	-0.03641	-0.00138
507.643	-0.02703	-0.03722	-0.00141
508.429	-0.02751	-0.03779	-0.00143
509.215	-0.02815	-0.0385	-0.00148
510.001	-0.02889	-0.0394	-0.00152
510.787	-0.02916	-0.03965	-0.00148
511.573	-0.02991	-0.04055	-0.00158
512.359	-0.03095	-0.0417	-0.00163
513.145	-0.03134	-0.04206	-0.00165
513.931	-0.03192	-0.0428	-0.00169
514.717	-0.03221	-0.04308	-0.00173
515.503	-0.03258	-0.04346	-0.00181
516.289	-0.03371	-0.04481	-0.00175
517.075	-0.03414	-0.04526	-0.00178
517.861	-0.03434	-0.0454	-0.00188
518.647	-0.03476	-0.04589	-0.00187
519.433	-0.03558	-0.04664	-0.0019
520.219	-0.03632	-0.04755	-0.00196
521.005	-0.0369	-0.04838	-0.00205
521.791	-0.03747	-0.04878	-0.00206
522.577	-0.03788	-0.04913	-0.0021
523.363	-0.03853	-0.04982	-0.00209
524.149	-0.03895	-0.05029	-0.0021
524.935	-0.03935	-0.05078	-0.0022
525.721	-0.03989	-0.05138	-0.00227
526.507	-0.04023	-0.05172	-0.00227
527.293	-0.04082	-0.05249	-0.00234
528.079	-0.04088	-0.05254	-0.00247
528.865	-0.04159	-0.0533	-0.00246
529.651	-0.04224	-0.0539	-0.00257
530.437	-0.04264	-0.05413	-0.00275
531.223	-0.04268	-0.05399	-0.00279
532.009	-0.04322	-0.05453	-0.00288
532.795	-0.04373	-0.05499	-0.00294
533.581	-0.04436	-0.05523	-0.00296
534.367	-0.0446	-0.05517	-0.00302
535.153	-0.04484	-0.05529	-0.00289
535.939	-0.04561	-0.05608	-0.00302
536.725	-0.04602	-0.05648	-0.00315
537.511	-0.04628	-0.05651	-0.00334
538.297	-0.04607	-0.05614	-0.0034
539.083	-0.04685	-0.05695	-0.00338
539.869	-0.04648	-0.05648	-0.00341
540.655	-0.04754	-0.05761	-0.00346
541.441	-0.04766	-0.05765	-0.00334
542.227	-0.0481	-0.05818	-0.0033
543.013	-0.04808	-0.0582	-0.00334
543.799	-0.04777	-0.05767	-0.00327
544.585	-0.04744	-0.05718	-0.00323
545.371	-0.04803	-0.05793	-0.00329
546.157	-0.04803	-0.05766	-0.00333
546.943	-0.04792	-0.05754	-0.00337
547.729	-0.04784	-0.05728	-0.00335
548.515	-0.04815	-0.05757	-0.00336
549.301	-0.04813	-0.05741	-0.00339
550.087	-0.04779	-0.05687	-0.00346
550.873	-0.04842	-0.05776	-0.00354
551.659	-0.04891	-0.05821	-0.00354
552.445	-0.04885	-0.05794	-0.00355
553.231	-0.04826	-0.05711	-0.0035
554.017	-0.04779	-0.05648	-0.00358
554.803	-0.048	-0.05667	-0.0036
555.589	-0.04827	-0.05675	-0.00361
556.375	-0.04787	-0.05598	-0.00363
557.161	-0.04765	-0.05564	-0.00367
557.947	-0.04776	-0.05565	-0.00372
558.733	-0.04738	-0.05501	-0.00369
559.519	-0.04778	-0.05527	-0.0037
560.305	-0.04711	-0.05415	-0.00371
561.091	-0.04622	-0.05312	-0.00365
561.877	-0.04583	-0.05246	-0.00365
562.663	-0.04515	-0.05165	-0.00369
563.449	-0.04545	-0.05193	-0.00377
564.235	-0.04507	-0.05132	-0.00376
565.021	-0.04491	-0.051	-0.00373
565.807	-0.04449	-0.05047	-0.00368
566.593	-0.04434	-0.05003	-0.00365
567.379	-0.04418	-0.0499	-0.00365
568.165	-0.0432	-0.04866	-0.00367
568.951	-0.0427	-0.04788	-0.00364
569.737	-0.04205	-0.0471	-0.00365
570.523	-0.04125	-0.04613	-0.00368
571.309	-0.04047	-0.04515	-0.0036
572.095	-0.04025	-0.04465	-0.00357
572.881	-0.03978	-0.04397	-0.00352
573.667	-0.03858	-0.04229	-0.00353
574.453	-0.03827	-0.04171	-0.0034
575.239	-0.03818	-0.04143	-0.00331
576.025	-0.03718	-0.04004	-0.00323
576.811	-0.03596	-0.03843	-0.00321
577.597	-0.0354	-0.03777	-0.00324
578.383	-0.03435	-0.03636	-0.00317
579.169	-0.03333	-0.03503	-0.00318
579.955	-0.03317	-0.03468	-0.00302
580.741	-0.03227	-0.03343	-0.00303
581.527	-0.0313	-0.03209	-0.00287
582.313	-0.03012	-0.03034	-0.00274
583.099	-0.02961	-0.02977	-0.00275
583.885	-0.02811	-0.02776	-0.00265
584.671	-0.02788	-0.02722	-0.00256
585.457	-0.02691	-0.02591	-0.00244
586.243	-0.02527	-0.02395	-0.00242
587.029	-0.0241	-0.02264	-0.00243
587.815	-0.02259	-0.02067	-0.00229
588.601	-0.02119	-0.01898	-0.00214
589.387	-0.0201	-0.01761	-0.00203
590.173	-0.01831	-0.01529	-0.00198
590.959	-0.01837	-0.01521	-0.00184
591.745	-0.01726	-0.01386	-0.00167
592.531	-0.01519	-0.01125	-0.00161
593.317	-0.01401	-0.00972	-0.00154
594.103	-0.013	-0.00832	-0.00139
594.889	-0.01129	-0.00617	-0.00131
595.675	-0.01041	-0.00506	-0.00124
596.461	-0.00879	-0.003	-0.00117
597.247	-0.00735	-0.00115	-0.00099977
598.033	-0.00569	0.000945822	-0.000892687
598.819	-0.00558	0.00112	-0.000783971
599.605	-0.00433	0.00262	-0.000752716
600.391	-0.00318	0.00425	-0.00060222
601.177	-0.00173	0.00617	-0.000485784
601.963	-0.000599006	0.00763	-0.000423858
602.749	0.00113	0.00985	-0.000281735
603.535	0.00186	0.0108	-0.000274808
604.321	0.00293	0.0123	-0.000192229
605.107	0.00421	0.01427	3.17918e-05
605.893	0.0058	0.01636	0.000211946
606.679	0.00841	0.01965	0.000284426
607.465	0.00853	0.01982	0.000395827
608.251	0.00906	0.02041	0.000493104
609.037	0.00987	0.02153	0.000525483
609.823	0.01057	0.02261	0.000636145
610.609	0.01248	0.02511	0.000621857
611.395	0.01424	0.02727	0.000738419
612.181	0.01487	0.02816	0.000897477
612.967	0.0158	0.02947	0.00102
613.753	0.01715	0.03142	0.00118
614.539	0.01838	0.03295	0.00126
615.325	0.01829	0.03285	0.00132
616.111	0.01898	0.03383	0.00136
616.897	0.02013	0.0353	0.00145
617.683	0.02061	0.03604	0.00154
618.469	0.02161	0.03749	0.00159
619.255	0.02373	0.0401	0.00177
620.041	0.02436	0.04097	0.00187
620.827	0.02534	0.0424	0.00183
621.613	0.02555	0.04281	0.002
622.399	0.02556	0.04287	0.00205
623.185	0.02586	0.04331	0.00213
623.971	0.02741	0.04537	0.00214
624.757	0.02801	0.04626	0.00228
625.543	0.02916	0.04795	0.00236
626.329	0.02889	0.04779	0.00238
627.115	0.0298	0.04917	0.00249
627.901	0.03065	0.05046	0.00257
628.687	0.03068	0.05071	0.00251
629.473	0.03163	0.0524	0.00259
630.259	0.03233	0.05353	0.0027
631.045	0.03185	0.05321	0.00271
631.831	0.03207	0.05378	0.0027
632.617	0.03165	0.05355	0.00281
633.403	0.0321	0.05435	0.00291
634.189	0.03343	0.05617	0.00299
634.975	0.03339	0.05636	0.00303
635.761	0.03277	0.05566	0.0031
636.547	0.03389	0.05723	0.00304
637.333	0.03412	0.05768	0.00303
638.119	0.03376	0.05726	0.00309
638.905	0.03426	0.05789	0.00318
639.691	0.03386	0.05736	0.00327
640.477	0.0343	0.05828	0.00327
641.263	0.03465	0.0588	0.00317
642.049	0.03399	0.05767	0.00324
642.835	0.0347	0.05867	0.00328
643.621	0.03561	0.05981	0.00337
644.407	0.03509	0.05911	0.00343
645.193	0.03508	0.05915	0.00346
645.979	0.03479	0.0587	0.00339
646.765	0.03469	0.0587	0.0034
647.551	0.03466	0.05848	0.00345
648.337	0.03488	0.05886	0.00349
649.123	0.03533	0.05943	0.00351
649.909	0.03502	0.05908	0.00352
650.695	0.03447	0.05825	0.00357
651.481	0.03439	0.05812	0.0036
652.267	0.03419	0.05793	0.00362
653.053	0.03373	0.05739	0.00354
653.839	0.03357	0.05739	0.00356
654.625	0.03341	0.0575	0.0035
655.411	0.03319	0.0575	0.00341
656.197	0.03325	0.05731	0.00347
656.983	0.03331	0.05738	0.00355
657.769	0.03349	0.05775	0.00362
658.555	0.0328	0.05732	0.00352
659.341	0.03306	0.05776	0.00348
660.127	0.03317	0.05806	0.00348
660.913	0.03302	0.0577	0.00354
661.699	0.03303	0.05748	0.00362
662.485	0.03273	0.05698	0.0036
663.271	0.03265	0.0573	0.00357
664.057	0.0324	0.05701	0.00357
664.843	0.03225	0.05652	0.00362
665.629	0.03228	0.05655	0.00361
666.415	0.03289	0.05707	0.00363
667.201	0.03278	0.05675	0.00367
667.987	0.03291	0.05691	0.00368
668.773	0.03286	0.05677	0.00367
669.559	0.03338	0.0567	0.00377
670.345	0.03357	0.05678	0.00382
671.131	0.03357	0.05657	0.00381
671.917	0.03319	0.05615	0.00378
672.703	0.03402	0.0564	0.00392
673.489	0.03353	0.05569	0.00391
674.275	0.03351	0.05562	0.00392
675.061	0.03347	0.05555	0.00392
675.847	0.03295	0.05471	0.00385
676.633	0.03332	0.05456	0.00391
677.419	0.03344	0.05403	0.00394
678.205	0.03347	0.05409	0.00396
678.991	0.03301	0.05315	0.00397
679.777	0.03297	0.0534	0.00401
680.563	0.03282	0.05291	0.00402
681.349	0.03216	0.0517	0.00392
682.135	0.032	0.05139	0.00394
682.921	0.03205	0.05066	0.00399
683.707	0.03154	0.04996	0.00394
684.493	0.03134	0.04976	0.00392
685.279	0.03114	0.04945	0.0039
686.065	0.03068	0.04878	0.00385
686.851	0.03093	0.04857	0.00391
687.637	0.03052	0.04809	0.00387
688.423	0.03057	0.04803	0.00388
689.209	0.03041	0.04778	0.00387
689.995	0.03003	0.04698	0.00383
690.781	0.0292	0.04608	0.00376
691.567	0.02897	0.04563	0.00377
692.353	0.02943	0.04588	0.00374
693.139	0.02909	0.04526	0.00374
693.925	0.02897	0.04495	0.0037
694.711	0.02854	0.04431	0.00368
695.497	0.02842	0.04379	0.00367
696.283	0.02813	0.04345	0.00366
697.069	0.02774	0.04324	0.00364
697.855	0.02803	0.04308	0.00361
698.641	0.02803	0.04262	0.00366
699.427	0.02741	0.04195	0.00359
700.213	0.02672	0.04132	0.00349
700.999	0.02694	0.04114	0.00355
701.785	0.02681	0.04079	0.0035
702.571	0.02651	0.04035	0.00347
703.357	0.02681	0.0402	0.00353
704.143	0.02639	0.04019	0.0035
704.929	0.02615	0.03985	0.00347
705.715	0.0258	0.03934	0.00345
706.501	0.02511	0.03885	0.00338
707.287	0.02499	0.03851	0.00337
708.073	0.0248	0.0378	0.00336
708.859	0.02457	0.03772	0.00334
709.645	0.02483	0.03756	0.00337
710.431	0.02391	0.03658	0.0033
711.217	0.02378	0.03637	0.00329
712.003	0.02359	0.0358	0.00325
712.789	0.02337	0.03548	0.00324
713.575	0.02377	0.03529	0.00326
714.361	0.02413	0.03541	0.00332
715.147	0.02408	0.03536	0.00336
715.933	0.02461	0.03527	0.0034
716.719	0.02391	0.03434	0.00334
717.505	0.02307	0.03363	0.00325
718.291	0.02345	0.0336	0.00327
719.077	0.02337	0.0337	0.00333
719.863	0.02356	0.03381	0.00335
720.649	0.0234	0.03299	0.00329
721.435	0.02262	0.03265	0.00329
722.221	0.02264	0.03207	0.00328
723.007	0.02275	0.03225	0.00332
723.793	0.02211	0.03198	0.00331
724.579	0.02197	0.03128	0.0033
725.365	0.02316	0.03123	0.00334
726.151	0.02343	0.03128	0.0034
726.937	0.02255	0.03076	0.0034
727.723	0.02165	0.03009	0.00331
728.509	0.02089	0.02995	0.00329
729.295	0.02004	0.02904	0.00323
730.081	0.02036	0.02846	0.00318
730.867	0.01967	0.02747	0.00313
731.653	0.01823	0.02639	0.00301
732.439	0.01698	0.0255	0.00293
733.225	0.01644	0.02427	0.00288
734.011	0.01566	0.02289	0.0027
734.797	0.01486	0.02179	0.00259
735.583	0.01403	0.02102	0.00257
736.369	0.01432	0.02064	0.00262
737.155	0.01479	0.02039	0.00264
737.941	0.01666	0.02086	0.00282
738.727	0.01724	0.02118	0.00301
739.513	0.01845	0.02238	0.00328

## Sheet: Panel f
fs-TA Global Fitting kinetics moedel for IT-PMI in THF
Time (ps)	State A	State B	State C
-4.1547	0	0	0
-3.65581	0	0	0
-3.15346	0	0	0
-2.65409	0	0	0
-2.15554	0	0	0
-2.13148	0	0	0
-2.10748	0	0	0
-2.08244	0	0	0
-2.05671	0	0	0
-2.03372	0	0	0
-2.00732	0	0	0
-1.98231	0	0	0
-1.9584	0	0	0
-1.93132	0	0	0
-1.90787	0	0	0
-1.88191	0	0	0
-1.8568	0	0	0
-1.83167	0	0	0
-1.80751	0	0	0
-1.78163	0	0	0
-1.75652	0	0	0
-1.73141	0	0	0
-1.70536	0	0	0
-1.68182	0	0	0
-1.65692	0	0	0
-1.63061	0	0	0
-1.60663	0	0	0
-1.58206	0	0	0
-1.55783	0	0	0
-1.5327	0	0	0
-1.50924	0	0	0
-1.48205	0	0	0
-1.45718	0	0	0
-1.43276	0	0	0
-1.40553	0	0	0
-1.37947	0	0	0
-1.35862	0	0	0
-1.331	0	0	0
-1.30699	0	0	0
-1.2812	0	0	0
-1.25552	0	0	0
-1.23255	0	0	0
-1.20656	0	0	0
-1.18174	0	0	0
-1.15792	0	0	0
-1.13189	0	0	0
-1.10608	0	0	0
-1.08059	0	0	0
-1.05572	0	0	0
-1.03249	3.43171e-317	1.10300e-320	3.66000e-322
-1.00772	1.18221e-306	3.86117e-310	1.24080e-311
-0.98165	9.34047e-296	3.10513e-299	9.62629e-301
-0.95606	2.94857e-285	9.97727e-289	2.98394e-290
-0.93118	3.11901e-275	1.07408e-278	3.1e-280
-0.90657	1.70162e-265	5.96442e-269	1.6608e-270
-0.88295	2.5815e-256	9.20655e-260	2.47523e-261
-0.8559	5.2843e-246	1.92309e-249	4.96285e-251
-0.83107	9.88853e-237	3.66757e-240	9.10858e-242
-0.80548	2.31843e-227	8.77219e-231	2.09244e-232
-0.78213	5.58036e-219	2.15105e-222	4.94171e-224
-0.75546	1.33841e-209	5.27233e-213	1.15929e-214
-0.73112	3.16872e-201	1.27376e-204	2.68861e-206
-0.70697	4.39278e-193	1.80245e-196	3.6501e-198
-0.68188	8.23152e-185	3.45203e-188	6.68982e-190
-0.65885	2.2364e-177	9.57276e-181	1.78012e-182
-0.63155	9.07104e-169	3.98049e-172	7.04048e-174
-0.60777	1.90835e-161	8.56204e-165	1.4482e-166
-0.58175	1.2613e-153	5.80156e-157	9.33344e-159
-0.55763	1.49104e-146	7.02248e-150	1.07724e-151
-0.53283	1.84258e-139	8.89732e-143	1.29805e-144
-0.50848	1.13856e-132	5.63779e-136	7.81965e-138
-0.48351	6.89552e-126	3.50604e-129	4.6109e-131
-0.45718	6.19078e-119	3.23943e-122	4.02142e-124
-0.43153	2.3541e-112	1.26785e-115	1.48538e-117
-0.40681	3.37668e-106	1.87134e-109	2.07009e-111
-0.38449	8.59703e-101	4.89272e-104	5.13138e-106
-0.3581	1.38032e-94	8.11417e-98	7.97481e-100
-0.33187	1.27222e-88	7.73166e-92	7.10849e-94
-0.30514	9.44684e-83	5.94621e-86	5.09558e-88
-0.28246	6.20002e-78	4.02454e-81	3.2425e-83
-0.25679	1.15664e-72	7.78348e-76	5.83426e-78
-0.23171	1.06672e-67	7.44536e-71	5.18719e-73
-0.20671	6.20621e-63	4.49852e-66	2.90583e-68
-0.18192	2.18024e-58	1.64307e-61	9.81781e-64
-0.15765	4.1102e-54	3.22274e-57	1.7789e-59
-0.13135	1.13156e-49	9.27877e-53	4.68285e-55
-0.10714	9.18944e-46	7.86693e-49	3.64269e-51
-0.08132	8.78702e-42	7.89251e-45	3.31996e-47
-0.05626	4.1843e-38	3.94662e-41	1.50561e-43
-0.0318	1.08561e-34	1.07653e-37	3.71582e-40
-0.00715	1.99804e-31	2.08929e-34	6.48622e-37
0.01963	4.44126e-28	4.93569e-31	1.35681e-33
0.04387	3.15279e-25	3.71445e-28	9.08724e-31
0.06683	1.10414e-22	1.37919e-25	3.00235e-28
0.09376	6.81908e-20	9.16269e-23	1.72425e-25
0.1167	1.11399e-17	1.5996e-20	2.63678e-23
0.14378	2.92249e-15	4.56437e-18	6.3632e-21
0.16818	2.92391e-13	4.95529e-16	5.87066e-19
0.19272	2.03131e-11	3.76196e-14	3.7355e-17
0.21938	1.30922e-09	2.69316e-12	2.17065e-15
0.24467	4.46584e-08	1.02469e-10	6.65194e-14
0.2687	8.77945e-07	2.25757e-09	1.17068e-12
0.29302	1.24095e-05	3.6232e-08	1.46549e-11
0.31971	0.000150007	5.11475e-07	1.5342e-10
0.34137	0.000831795	3.26136e-06	7.52484e-10
0.39694	0.02068	0.000123747	1.40154e-08
0.44798	0.11042	0.00105	7.39936e-08
0.4981	0.25484	0.00389	2.65008e-07
0.54866	0.39041	0.00901	7.65914e-07
0.59726	0.49481	0.01576	1.70471e-06
0.64724	0.57929	0.02416	3.26838e-06
0.69828	0.64619	0.03394	5.59815e-06
0.74853	0.69664	0.04449	8.69893e-06
0.79926	0.73508	0.05583	1.27057e-05
0.84845	0.76269	0.06734	1.74782e-05
0.89888	0.78303	0.07951	2.33123e-05
0.94865	0.79674	0.09178	3.00296e-05
0.99747	0.80524	0.10398	3.7561e-05
1.04724	0.80985	0.11652	4.62093e-05
1.09524	0.81117	0.12866	5.54841e-05
1.14758	0.80982	0.14189	6.66442e-05
1.19691	0.80642	0.15432	7.81606e-05
1.24723	0.80127	0.16694	9.09015e-05
1.29796	0.79473	0.17956	0.000104755
1.34846	0.78717	0.19202	0.000119545
1.39875	0.77883	0.20429	0.000135252
1.44784	0.77009	0.21614	0.000151519
1.49708	0.76087	0.22789	0.00016875
1.54899	0.7508	0.24012	0.000187897
1.59789	0.74107	0.25148	0.000206843
1.64527	0.73149	0.26235	0.00022603
1.69675	0.72098	0.274	0.000247791
1.74717	0.71063	0.28524	0.000270014
1.79804	0.70017	0.29642	0.000293333
1.84861	0.6898	0.30736	0.000317397
1.89908	0.6795	0.31812	0.000342276
1.94893	0.66939	0.32859	0.000367683
1.99762	0.6596	0.33867	0.000393287
2.04905	0.64935	0.34914	0.000421165
2.09914	0.63948	0.35919	0.000449126
2.14701	0.63016	0.36865	0.000476584
2.19674	0.62059	0.37833	0.000505859
2.24736	0.61097	0.38802	0.00053643
2.29788	0.6015	0.39755	0.000567706
2.34929	0.592	0.40709	0.000600306
2.39911	0.58292	0.4162	0.000632629
2.44954	0.57387	0.42527	0.00066607
2.49858	0.56519	0.43395	0.000699275
2.54846	0.55649	0.44265	0.000733732
2.59777	0.54801	0.45111	0.000768462
2.64804	0.5395	0.45961	0.00080454
2.69612	0.53148	0.46761	0.000839671
2.74661	0.52318	0.47588	0.00087721
2.79796	0.51488	0.48416	0.000916059
2.84794	0.50692	0.49209	0.000954509
2.89914	0.49889	0.50009	0.00099454
2.94853	0.49126	0.50768	0.00103
2.99751	0.48381	0.5151	0.00107
3.04839	0.47619	0.52268	0.00111
3.09849	0.46881	0.53002	0.00116
3.14568	0.46196	0.53684	0.0012
3.19704	0.45461	0.54414	0.00124
3.2471	0.44757	0.55115	0.00128
3.29821	0.44048	0.55818	0.00133
3.34772	0.43373	0.56489	0.00137
3.40028	0.42667	0.5719	0.00142
3.44706	0.42049	0.57805	0.00146
3.4994	0.41368	0.58481	0.00151
3.54909	0.40731	0.59113	0.00156
3.59943	0.40096	0.59744	0.0016
3.64745	0.395	0.60335	0.00165
3.69751	0.38887	0.60943	0.0017
3.74647	0.38298	0.61528	0.00174
3.79683	0.377	0.6212	0.00179
3.84721	0.37112	0.62704	0.00184
3.89878	0.3652	0.63291	0.00189
3.94862	0.35956	0.6385	0.00194
3.99844	0.35401	0.644	0.00199
4.04856	0.34852	0.64944	0.00204
4.09836	0.34314	0.65476	0.0021
4.1481	0.33786	0.66	0.00215
4.1991	0.33252	0.66528	0.0022
4.24828	0.32745	0.67029	0.00225
4.29739	0.32247	0.67522	0.0023
4.3478	0.31744	0.6802	0.00236
4.44869	0.3076	0.68993	0.00247
4.55039	0.29799	0.69943	0.00258
4.64844	0.28901	0.70831	0.00269
4.75047	0.27995	0.71725	0.0028
4.85023	0.27137	0.72572	0.00291
4.94886	0.26314	0.73383	0.00303
5.05102	0.25488	0.74197	0.00315
5.15093	0.24706	0.74968	0.00326
5.24871	0.23963	0.75699	0.00338
5.35022	0.23216	0.76434	0.0035
5.44976	0.22505	0.77132	0.00362
5.54914	0.21818	0.77808	0.00374
5.65168	0.21131	0.78482	0.00387
5.7489	0.20499	0.79102	0.00399
5.84821	0.19874	0.79715	0.00411
5.94915	0.19257	0.80319	0.00424
6.04906	0.18666	0.80897	0.00437
6.15053	0.18084	0.81466	0.0045
6.25076	0.17527	0.8201	0.00463
6.34934	0.16996	0.82528	0.00476
6.44759	0.16483	0.83029	0.00488
6.54957	0.15966	0.83532	0.00502
6.64884	0.15479	0.84006	0.00515
6.75082	0.14994	0.84477	0.00528
6.84967	0.14539	0.8492	0.00542
6.94867	0.14096	0.85349	0.00555
7.04963	0.13659	0.85772	0.00568
7.14952	0.1324	0.86178	0.00582
7.25109	0.12827	0.86577	0.00596
7.35211	0.12429	0.86962	0.0061
7.44984	0.12055	0.87322	0.00623
7.55147	0.11679	0.87684	0.00637
7.64982	0.11326	0.88024	0.00651
7.74932	0.10979	0.88356	0.00664
7.84858	0.10644	0.88677	0.00678
7.94973	0.10314	0.88994	0.00692
8.04934	0.09998	0.89295	0.00706
8.14982	0.09689	0.8959	0.00721
8.25056	0.09389	0.89876	0.00735
8.3505	0.09101	0.9015	0.00749
8.4501	0.08822	0.90414	0.00763
8.54851	0.08555	0.90667	0.00777
8.64894	0.08291	0.90917	0.00792
8.75006	0.08034	0.9116	0.00806
8.84904	0.07789	0.9139	0.0082
8.95044	0.07547	0.91618	0.00835
9.04841	0.07319	0.91831	0.00849
9.14797	0.07096	0.92041	0.00863
9.25003	0.06873	0.92248	0.00878
9.35158	0.06659	0.92448	0.00893
9.45045	0.06456	0.92636	0.00907
9.54958	0.0626	0.92818	0.00922
9.64977	0.06067	0.92996	0.00937
9.74938	0.05881	0.93167	0.00951
9.85201	0.05696	0.93338	0.00966
9.95129	0.05522	0.93497	0.00981
10.0498	0.05355	0.93649	0.00995
10.149	0.05192	0.93798	0.0101
10.2484	0.05033	0.93942	0.01025
10.3503	0.04875	0.94084	0.0104
10.4504	0.04725	0.94219	0.01055
10.5502	0.0458	0.9435	0.01069
10.6495	0.04441	0.94475	0.01084
10.7484	0.04306	0.94595	0.01099
10.8487	0.04173	0.94713	0.01114
10.9488	0.04045	0.94826	0.01129
11.0513	0.03917	0.94938	0.01144
11.1491	0.038	0.95041	0.01159
11.2501	0.03682	0.95144	0.01174
11.3487	0.0357	0.95241	0.01189
11.4509	0.03458	0.95337	0.01204
11.5509	0.03352	0.95429	0.01219
11.6499	0.0325	0.95516	0.01234
11.7498	0.0315	0.956	0.01249
11.8507	0.03052	0.95683	0.01264
11.9508	0.02958	0.95762	0.01279
12.0524	0.02866	0.95839	0.01295
12.1519	0.02778	0.95911	0.0131
12.2498	0.02695	0.9598	0.01324
12.3484	0.02613	0.96047	0.01339
12.4497	0.02532	0.96113	0.01355
12.55	0.02454	0.96176	0.0137
12.6511	0.02378	0.96236	0.01385
12.7509	0.02305	0.96294	0.014
12.8507	0.02234	0.9635	0.01415
12.949	0.02166	0.96402	0.0143
13.0512	0.02098	0.96455	0.01446
13.1507	0.02034	0.96504	0.01461
13.2514	0.01971	0.96551	0.01476
13.3498	0.01912	0.96596	0.01491
13.448	0.01854	0.96639	0.01506
13.5499	0.01796	0.96681	0.01522
13.6508	0.0174	0.96722	0.01537
13.7512	0.01687	0.9676	0.01552
13.8508	0.01635	0.96796	0.01567
13.9494	0.01585	0.96831	0.01582
14.0495	0.01537	0.96864	0.01598
14.1508	0.01489	0.96897	0.01613
14.2494	0.01444	0.96927	0.01628
14.3483	0.014	0.96956	0.01643
14.8444	0.01199	0.97081	0.01719
15.3451	0.01026	0.97177	0.01796
15.845	0.00877	0.97249	0.01872
16.3456	0.0075	0.97299	0.01949
16.8466	0.00642	0.97331	0.02025
17.3464	0.00549	0.97347	0.02102
17.8429	0.0047	0.9735	0.02178
18.3462	0.00402	0.97341	0.02255
18.8461	0.00344	0.97322	0.02332
19.346	0.00294	0.97295	0.02408
19.8455	0.00252	0.97261	0.02484
20.3458	0.00215	0.97221	0.02561
20.8458	0.00184	0.97175	0.02637
21.3454	0.00158	0.97125	0.02714
21.847	0.00135	0.97071	0.0279
22.3438	0.00115	0.97015	0.02866
22.8444	0.000987183	0.96955	0.02942
23.346	0.00084412	0.96893	0.03019
23.8454	0.000722286	0.96828	0.03095
24.3456	0.000617883	0.96763	0.03171
24.8458	0.00052857	0.96695	0.03247
25.3467	0.000452068	0.96627	0.03323
25.8472	0.000386687	0.96557	0.03399
26.3449	0.000331051	0.96487	0.03475
26.8458	0.000283137	0.96415	0.0355
27.3462	0.000242196	0.96343	0.03626
27.8456	0.000207239	0.96271	0.03702
28.3468	0.000177228	0.96198	0.03777
28.8465	0.000151634	0.96125	0.03853
29.3454	0.000129769	0.96052	0.03928
29.8448	0.000111039	0.95978	0.04004
30.3463	9.495e-05	0.95904	0.04079
30.8458	8.12431e-05	0.95829	0.04154
31.3456	6.95084e-05	0.95755	0.04229
31.8465	5.94482e-05	0.95681	0.04305
32.3455	5.08743e-05	0.95606	0.0438
32.8458	4.35192e-05	0.95532	0.04455
33.348	3.72055e-05	0.95457	0.0453
33.8456	3.18534e-05	0.95382	0.04604
34.3452	2.72542e-05	0.95308	0.04679
34.8465	2.33067e-05	0.95233	0.04754
35.3459	1.99428e-05	0.95158	0.04829
35.8456	1.70628e-05	0.95084	0.04903
36.347	1.4591e-05	0.95009	0.04978
36.8459	1.2487e-05	0.94934	0.05052
37.346	1.06824e-05	0.9486	0.05127
37.8454	9.14055e-06	0.94785	0.05201
38.3456	7.81932e-06	0.94711	0.05275
38.8455	6.68969e-06	0.94636	0.0535
39.3449	5.72415e-06	0.94562	0.05424
40.3481	4.18528e-06	0.94412	0.05572
41.3488	3.06251e-06	0.94264	0.0572
42.3473	2.24248e-06	0.94116	0.05868
43.3485	1.64064e-06	0.93967	0.06015
44.3483	1.20085e-06	0.93819	0.06163
45.3481	8.78945e-07	0.93672	0.06309
46.3479	6.43333e-07	0.93524	0.06456
47.3487	4.70733e-07	0.93377	0.06602
48.3495	3.4444e-07	0.9323	0.06749
49.3483	2.52188e-07	0.93083	0.06894
50.3481	1.84586e-07	0.92936	0.0704
51.3485	1.3508e-07	0.9279	0.07185
52.347	9.89104e-08	0.92644	0.0733
53.3459	7.24167e-08	0.92498	0.07475
54.3478	5.29698e-08	0.92352	0.0762
55.3487	3.87573e-08	0.92207	0.07764
56.3488	2.83653e-08	0.92061	0.07908
57.3477	2.07675e-08	0.91917	0.08052
58.3488	1.51944e-08	0.91772	0.08196
59.3484	1.1122e-08	0.91627	0.08339
60.347	8.14368e-09	0.91483	0.08482
61.348	5.95844e-09	0.91339	0.08625
62.3468	4.36257e-09	0.91195	0.08768
63.3484	3.19134e-09	0.91051	0.0891
64.3481	2.33594e-09	0.90908	0.09052
65.3483	1.70955e-09	0.90765	0.09194
66.3494	1.25078e-09	0.90622	0.09336
67.3483	9.15748e-10	0.90479	0.09477
68.3485	6.70188e-10	0.90336	0.09618
69.3473	4.90689e-10	0.90194	0.09759
70.3468	3.59188e-10	0.90052	0.099
71.3488	2.62723e-10	0.8991	0.1004
72.3473	1.92375e-10	0.89769	0.1018
73.3491	1.40719e-10	0.89627	0.10321
74.3501	1.02959e-10	0.89486	0.1046
75.3475	7.5416e-11	0.89345	0.10599
76.3491	5.51688e-11	0.89204	0.10739
77.3486	4.0384e-11	0.89064	0.10878
78.3472	2.95696e-11	0.88924	0.11016
79.3485	2.1633e-11	0.88784	0.11155
80.3473	1.5839e-11	0.88644	0.11293
81.3494	1.15848e-11	0.88504	0.11431
82.3484	8.4815e-12	0.88365	0.11569
83.3482	6.20794e-12	0.88226	0.11706
84.3478	4.54411e-12	0.88087	0.11844
85.3494	3.32414e-12	0.87948	0.11981
86.348	2.43398e-12	0.87809	0.12118
87.3477	1.78158e-12	0.87671	0.12254
88.3479	1.30384e-12	0.87533	0.1239
89.3502	9.53587e-13	0.87395	0.12527
90.3503	6.97902e-13	0.87257	0.12663
91.3476	5.1122e-13	0.8712	0.12798
92.3478	3.74135e-13	0.86983	0.12933
93.3469	2.73903e-13	0.86846	0.13068
94.3485	2.00368e-13	0.86709	0.13203
95.3475	1.46693e-13	0.86573	0.13338
96.347	1.07381e-13	0.86436	0.13472
97.3489	7.85444e-14	0.863	0.13607
98.3474	5.7513e-14	0.86164	0.13741
99.3484	4.20802e-14	0.86028	0.13874
104.35	8.83279e-15	0.85353	0.1454
109.35	1.85496e-15	0.84683	0.15199
114.352	3.89314e-16	0.84018	0.15853
119.353	8.17338e-17	0.83358	0.16501
124.349	1.71862e-17	0.82704	0.17143
129.351	3.607e-18	0.82054	0.1778
134.351	7.575e-19	0.8141	0.18412
139.351	1.59082e-19	0.80771	0.19037
144.351	3.34085e-20	0.80137	0.19658
149.353	7.01168e-21	0.79508	0.20273
154.351	1.47343e-21	0.78884	0.20882
159.351	3.09433e-22	0.78265	0.21486
164.349	6.50241e-23	0.7765	0.22085
169.35	1.36514e-23	0.77041	0.22678
174.349	2.8678e-24	0.76436	0.23267
179.351	6.01885e-25	0.75836	0.2385
184.352	1.26362e-25	0.7524	0.24428
189.353	2.65287e-26	0.74649	0.25001
194.352	5.57299e-27	0.74064	0.25569
199.348	1.17184e-27	0.73483	0.26132
209.354	5.15855e-29	0.72333	0.27244
219.355	2.27439e-30	0.71201	0.28335
229.353	1.00372e-31	0.70088	0.29407
239.352	4.42812e-33	0.68992	0.30461
249.351	1.95357e-34	0.67913	0.31495
259.353	8.61055e-36	0.66851	0.32512
269.358	3.79164e-37	0.65805	0.33511
279.353	1.67486e-38	0.64776	0.34491
289.358	7.3752e-40	0.63763	0.35454
299.352	3.25882e-41	0.62766	0.364
309.352	1.43726e-42	0.61784	0.37329
319.351	6.34079e-44	0.60818	0.38241
329.351	2.79651e-45	0.59867	0.39137
339.358	1.23067e-46	0.5893	0.40017
349.357	5.42939e-48	0.58009	0.40881
359.354	2.3968e-49	0.57102	0.41729
369.355	1.05674e-50	0.56209	0.42562
379.355	4.66061e-52	0.5533	0.43379
389.353	2.05678e-53	0.54464	0.44182
399.354	9.06829e-55	0.53613	0.4497
409.354	3.99944e-56	0.52774	0.45744
419.355	1.76334e-57	0.51949	0.46503
429.353	7.78182e-59	0.51136	0.47248
439.352	3.43313e-60	0.50337	0.4798
449.354	1.51319e-61	0.49549	0.48698
459.353	6.67578e-63	0.48774	0.49403
469.353	2.94426e-64	0.48012	0.50095
479.356	1.29731e-65	0.47261	0.50774
489.357	5.7198e-67	0.46521	0.5144
499.353	2.52578e-68	0.45794	0.52093
599.371	6.99345e-82	0.39115	0.57985
699.354	1.95763e-95	0.33411	0.62824
799.354	5.45089e-109	0.28539	0.6677
899.359	1.51539e-122	0.24377	0.69955
999.392	4.17625e-136	0.20821	0.72492
1099.37	1.17086e-149	0.17785	0.74478
1199.38	3.25001e-163	0.15191	0.75996
1299.38	9.0494e-177	0.12976	0.77118
1399.38	2.51974e-190	0.11084	0.77902
1499.37	7.03795e-204	0.09467	0.78402
1599.36	1.96579e-217	0.08087	0.7866
1699.38	5.43953e-231	0.06907	0.78715
1799.38	1.5146e-244	0.059	0.78599
1899.4	4.19104e-258	0.05039	0.78338
1999.4	1.16696e-271	0.04304	0.77956
2099.39	3.25948e-285	0.03677	0.77474
2199.4	9.04749e-299	0.03141	0.76907
2299.37	2.54290e-312	0.02683	0.76271
2399.39	0	0.02291	0.75578
2499.4	0	0.01957	0.74837
2599.37	0	0.01672	0.74059
2699.41	0	0.01428	0.73251
2799.38	0	0.0122	0.72419
2899.37	0	0.01042	0.71568
2999.37	0	0.0089	0.70704
3099.38	0	0.0076	0.6983
3199.37	0	0.00649	0.68949
3299.38	0	0.00555	0.68065
3399.37	0	0.00474	0.6718
3499.37	0	0.00405	0.66296
3599.35	0	0.00346	0.65414
3699.4	0	0.00295	0.64536
3799.4	0	0.00252	0.63663
3899.38	0	0.00215	0.62797
3999.37	0	0.00184	0.61938
4099.36	0	0.00157	0.61086
4199.37	0	0.00134	0.60242
4299.36	0	0.00115	0.59407
4399.37	0	0.000979425	0.58581
4499.38	0	0.00083658	0.57764
4599.39	0	0.000714568	0.56957
4699.37	0	0.00061038	0.56159
4799.39	0	0.00052135	0.55371
4899.38	0	0.000445327	0.54594
4999.4	0	0.000380372	0.53826
5099.35	0	0.000324927	0.53068
5199.36	0	0.000277537	0.5232
5299.41	0	0.000237045	0.51581
5399.38	0	0.000202485	0.50853
5499.39	0	0.000172954	0.50135
5599.36	0	0.000147738	0.49427
5699.35	0	0.000126195	0.48728
5799.37	0	0.000107788	0.48038
5899.4	0	9.20649e-05	0.47358
5999.36	0	7.86438e-05	0.46688
6099.36	0	6.7175e-05	0.46027
6199.37	0	5.73778e-05	0.45375
6299.38	0	4.90094e-05	0.44732
6399.38	0	4.18622e-05	0.44098
6499.38	0	3.57574e-05	0.43474
6599.38	0	3.05428e-05	0.42857
6699.37	0	2.6089e-05	0.4225
6799.38	0	2.22841e-05	0.41651
6899.38	0	1.90343e-05	0.41061
6999.38	0	1.62585e-05	0.40479
7099.37	0	1.38877e-05	0.39905
7199.37	0	1.18624e-05	0.39339
7299.37	0	1.01325e-05	0.38781
7399.35	0	8.6551e-06	0.38231
7499.38	0	7.39255e-06	0.37689

## Sheet: Panel g
fs-TA for IT-PMI in Pyridine
Wavelength （nm）	△A (OD)
	1.5 ps	6 ps	10 ps	40 ps	80 ps	150 ps	300 ps	700 ps	3 ns	7 ns
349.657	0.00248	0.00101	0.000852576	0.000599225	0.000478388	0.000315148	0.000133549	-2.1076e-05	-4.40359e-05	-1.23427e-05
350.443	0.00244	0.000898213	0.000668133	0.000449366	0.000315005	0.000208052	8.22163e-05	-5.46905e-05	-2.82158e-05	-0.000106123
351.229	0.00176	0.000537599	0.000375139	0.000161737	0.000123633	6.56815e-05	6.37262e-05	-5.16681e-05	-1.68418e-05	3.26571e-05
352.015	0.0019	0.0005153	0.000264468	0.00010798	9.84246e-05	4.91378e-05	5.71156e-05	-4.76313e-05	-4.80508e-05	-2.96635e-05
352.801	0.00154	0.000231047	-5.80842e-06	-0.000126731	-7.79923e-05	-0.000142069	-1.59762e-05	-4.45094e-05	1.277e-05	1.99041e-05
353.587	0.00145	0.000128316	-0.00010645	-0.000235463	-0.00020607	-0.000173978	-3.69024e-05	-3.98679e-05	8.32862e-06	3.73825e-05
354.373	0.00143	0.000100423	-0.000175397	-0.000267534	-0.000228125	-0.000180143	-3.75178e-05	-4.6785e-05	-6.9446e-06	-4.22358e-05
355.159	0.000955348	-0.000143058	-0.000351409	-0.000448145	-0.000412351	-0.00025999	-5.27747e-05	-4.95714e-05	-1.38269e-05	-5.89094e-06
355.945	0.000827353	-0.000348978	-0.000632286	-0.000707909	-0.000577337	-0.000420552	-0.000124782	-5.96514e-05	-3.61736e-05	-8.42755e-05
356.731	0.000515088	-0.000539397	-0.000868717	-0.000898174	-0.000685742	-0.000491627	-0.000138841	-8.84076e-05	-4.12814e-05	2.87003e-06
357.517	0.000407089	-0.000688674	-0.000958094	-0.00104	-0.00080358	-0.000530067	-0.000196168	-6.33695e-05	-6.38102e-05	-2.62128e-06
358.303	0.000163731	-0.000909399	-0.00123	-0.00124	-0.000948	-0.000676005	-0.000245627	-6.54484e-05	-1.60509e-05	-1.16002e-05
359.089	-6.47747e-05	-0.00103	-0.00133	-0.00136	-0.00104	-0.00071772	-0.000272106	-0.000124584	-2.38496e-05	-1.29776e-06
359.875	5.31636e-05	-0.000977513	-0.00136	-0.00136	-0.00106	-0.000686787	-0.000198115	-2.86918e-05	-3.13602e-05	-1.95087e-05
360.661	-0.000368915	-0.00129	-0.00168	-0.00166	-0.00127	-0.000861889	-0.000349067	-9.96503e-05	-8.43903e-07	-9.17616e-06
361.447	-0.000243204	-0.00128	-0.00172	-0.00161	-0.00135	-0.000878662	-0.00034689	-8.78717e-05	-6.88717e-05	7.80604e-05
362.233	-0.000461539	-0.00142	-0.00185	-0.00183	-0.00144	-0.000890511	-0.000316912	-8.27525e-05	-2.3458e-05	-2.3823e-05
363.019	-0.000722416	-0.00163	-0.00213	-0.00202	-0.00162	-0.00109	-0.000395173	-0.000126053	-3.50766e-05	8.83467e-06
363.805	-0.00114	-0.00183	-0.00232	-0.00218	-0.00167	-0.00119	-0.000439706	-0.000105728	-8.75936e-05	5.83479e-05
364.591	-0.000801092	-0.00174	-0.00211	-0.00214	-0.00166	-0.00106	-0.000405968	-0.000110267	-4.14345e-05	8.96594e-05
365.377	-0.00108	-0.00191	-0.00249	-0.00235	-0.00179	-0.00124	-0.00046113	-0.000144073	5.93109e-05	7.60362e-05
366.163	-0.00133	-0.00221	-0.00266	-0.00254	-0.00201	-0.00134	-0.000512034	-0.000143561	-7.78447e-05	-3.49747e-05
366.949	-0.00152	-0.00235	-0.00287	-0.00267	-0.00207	-0.00141	-0.000494003	-0.000111322	-1.6768e-05	5.89858e-05
367.735	-0.00139	-0.0024	-0.00286	-0.00276	-0.00214	-0.00141	-0.000509497	-0.000227831	-1.06591e-05	-1.07293e-05
368.521	-0.00191	-0.00268	-0.00322	-0.00293	-0.00232	-0.00156	-0.00053084	-0.000106061	-4.97938e-06	6.28829e-06
369.307	-0.0021	-0.00283	-0.00354	-0.00317	-0.00251	-0.00167	-0.000637884	-0.000114117	-2.12194e-06	4.71901e-05
370.093	-0.00194	-0.00284	-0.0034	-0.00311	-0.00245	-0.00164	-0.000534227	-0.000129309	7.49669e-05	0.000102921
370.879	-0.00218	-0.00315	-0.00378	-0.00349	-0.00279	-0.00184	-0.000624577	-0.000176113	-0.000135455	-5.47579e-05
371.665	-0.00264	-0.00349	-0.00413	-0.00373	-0.00292	-0.00187	-0.000754058	-0.00022708	-2.94772e-05	8.50458e-05
372.451	-0.0027	-0.0037	-0.00425	-0.00384	-0.00302	-0.00206	-0.000725222	-0.000182114	2.21571e-05	4.98913e-05
373.237	-0.00264	-0.00359	-0.00429	-0.00378	-0.003	-0.00203	-0.000695245	-0.000210116	-5.66097e-05	2.50647e-05
374.023	-0.00288	-0.0038	-0.00453	-0.00405	-0.00317	-0.00212	-0.000704544	-0.000153519	3.2442e-05	0.000116571
374.809	-0.003	-0.0041	-0.00476	-0.00429	-0.00342	-0.00223	-0.000827959	-0.000227648	8.07473e-06	1.3931e-05
375.595	-0.00299	-0.00421	-0.00498	-0.00439	-0.00343	-0.00231	-0.00089241	-0.000214565	-0.0001082	-5.80617e-05
376.381	-0.00326	-0.00449	-0.00527	-0.00464	-0.00365	-0.0023	-0.000984914	-0.000201429	-1.4593e-05	3.80225e-05
377.167	-0.00333	-0.00455	-0.0054	-0.00486	-0.0038	-0.0025	-0.000987343	-0.000157819	-4.44916e-05	1.863e-05
377.953	-0.00365	-0.00474	-0.00566	-0.00497	-0.00383	-0.0025	-0.000931076	-0.000218159	-4.19182e-05	6.48453e-06
378.739	-0.00402	-0.00508	-0.00575	-0.00516	-0.00406	-0.00264	-0.00109	-0.00024088	-8.76856e-05	0.000108392
379.525	-0.00429	-0.00535	-0.00619	-0.00547	-0.00418	-0.00275	-0.00105	-0.000247959	-0.000135916	0.000144916
380.311	-0.00384	-0.00532	-0.00621	-0.00548	-0.00427	-0.00277	-0.00113	-0.000242557	3.72149e-05	1.43286e-05
381.097	-0.004	-0.00542	-0.0063	-0.00559	-0.00445	-0.00279	-0.00117	-0.00025776	-1.09387e-05	0.000147286
381.883	-0.00477	-0.00595	-0.00692	-0.00598	-0.00469	-0.00304	-0.00127	-0.000315788	-0.000108981	5.71537e-05
382.669	-0.00488	-0.00609	-0.0071	-0.00616	-0.00485	-0.00313	-0.00124	-0.000301284	-1.59218e-05	2.52224e-05
383.455	-0.0055	-0.00652	-0.00753	-0.00664	-0.00508	-0.00332	-0.00127	-0.000319996	-8.26582e-05	-2.9128e-05
384.241	-0.0055	-0.00663	-0.00765	-0.00673	-0.00521	-0.00343	-0.00132	-0.000267024	4.32528e-06	0.000125246
385.027	-0.00579	-0.007	-0.00804	-0.00694	-0.00545	-0.00352	-0.0014	-0.000358595	-6.61434e-05	-1.35666e-05
385.813	-0.00636	-0.0074	-0.00848	-0.00744	-0.00565	-0.00377	-0.0016	-0.000333335	-5.32995e-05	5.00333e-05
386.599	-0.00656	-0.0077	-0.00879	-0.0077	-0.00607	-0.00395	-0.0016	-0.000340171	-1.89876e-05	6.35016e-05
387.385	-0.00679	-0.00801	-0.00915	-0.00799	-0.00621	-0.00408	-0.00167	-0.000351222	-6.14706e-05	7.94432e-05
388.171	-0.00763	-0.00855	-0.00972	-0.00848	-0.00664	-0.00432	-0.00177	-0.000378397	-5.85171e-05	-3.79977e-06
388.957	-0.0075	-0.00868	-0.01003	-0.00854	-0.00664	-0.0044	-0.00172	-0.000331637	-5.82026e-05	-4.106e-06
389.743	-0.00818	-0.00934	-0.01045	-0.00916	-0.00718	-0.00471	-0.00189	-0.000408206	-0.000107126	-8.66155e-05
390.529	-0.0085	-0.00955	-0.01072	-0.00936	-0.00725	-0.0047	-0.00188	-0.000431778	-9.94997e-05	-8.89921e-06
391.315	-0.00866	-0.00978	-0.01112	-0.00966	-0.00751	-0.00496	-0.00206	-0.000459405	-0.000151562	4.46807e-05
392.101	-0.00875	-0.01002	-0.01133	-0.00992	-0.00766	-0.00507	-0.00208	-0.000423659	-0.000177933	-1.78756e-05
392.887	-0.00945	-0.01061	-0.0119	-0.01039	-0.00801	-0.00524	-0.00209	-0.000413533	-5.45623e-05	5.60419e-05
393.673	-0.00971	-0.01088	-0.01222	-0.01063	-0.00824	-0.0054	-0.0022	-0.000440459	-0.000150731	-9.52644e-05
394.459	-0.00987	-0.01127	-0.01262	-0.01102	-0.00842	-0.00557	-0.00234	-0.00049399	-9.76269e-05	1.91666e-05
395.245	-0.0106	-0.01166	-0.01299	-0.01139	-0.00885	-0.00574	-0.00236	-0.000520799	-9.21714e-05	-3.20179e-05
396.031	-0.01064	-0.0117	-0.01301	-0.01133	-0.0088	-0.00574	-0.00229	-0.000457358	-7.26727e-05	3.67355e-05
396.817	-0.01088	-0.01201	-0.01336	-0.01166	-0.00901	-0.00587	-0.0024	-0.000408343	-7.64572e-05	-2.29318e-05
397.603	-0.01097	-0.01221	-0.01353	-0.01176	-0.00897	-0.00591	-0.00237	-0.000444997	-7.7064e-05	-9.05638e-05
398.389	-0.01124	-0.01228	-0.01354	-0.01181	-0.00912	-0.00588	-0.00235	-0.000464531	-0.000121714	-0.000129085
399.175	-0.01126	-0.01231	-0.01367	-0.0119	-0.0092	-0.00596	-0.00242	-0.000462006	-0.000122052	-8.59298e-05
399.961	-0.0113	-0.01229	-0.01362	-0.01196	-0.00916	-0.00596	-0.00244	-0.000447997	-0.000113376	-0.000137088
400.747	-0.01157	-0.01266	-0.01396	-0.01221	-0.00931	-0.00608	-0.00245	-0.000536639	-0.000123005	-0.000154741
401.533	-0.01145	-0.01264	-0.01391	-0.01219	-0.00935	-0.00605	-0.00244	-0.000571911	-9.05818e-05	-3.53163e-05
402.319	-0.01144	-0.01249	-0.01373	-0.01202	-0.00914	-0.00592	-0.00237	-0.000520989	-0.000125678	-7.56735e-05
403.105	-0.01143	-0.01248	-0.01367	-0.01192	-0.00905	-0.00585	-0.00237	-0.000448738	-0.000129466	-6.6074e-05
403.891	-0.01162	-0.01263	-0.01384	-0.01208	-0.0092	-0.00596	-0.00241	-0.000516972	-8.32271e-05	-0.000125525
404.677	-0.01129	-0.01246	-0.01362	-0.01187	-0.00917	-0.00585	-0.00235	-0.000477089	-0.000158488	-4.45739e-05
405.463	-0.01144	-0.01247	-0.01368	-0.01197	-0.00905	-0.00587	-0.00238	-0.000485045	-0.000154813	-8.31518e-05
406.249	-0.01143	-0.01246	-0.01364	-0.01176	-0.00895	-0.00581	-0.00241	-0.000450073	-0.000133398	-0.000101236
407.035	-0.01148	-0.01244	-0.01361	-0.01187	-0.00897	-0.00581	-0.00235	-0.00047447	-0.000121106	-7.29183e-05
407.821	-0.01173	-0.01257	-0.01369	-0.01176	-0.00902	-0.00584	-0.0024	-0.000529046	-0.0001373	-2.43099e-05
408.607	-0.01137	-0.01246	-0.01365	-0.01186	-0.009	-0.00583	-0.00233	-0.000478206	-0.000167988	-0.00013732
409.393	-0.01135	-0.01244	-0.01366	-0.01179	-0.00898	-0.00579	-0.00236	-0.000431526	-8.60834e-05	-3.14395e-05
410.179	-0.01158	-0.01245	-0.01366	-0.01178	-0.00894	-0.00583	-0.00236	-0.000498935	-0.000130357	-0.000107246
410.965	-0.01163	-0.01253	-0.01369	-0.01183	-0.009	-0.00583	-0.0024	-0.000393853	-0.000116496	1.85112e-06
411.751	-0.01174	-0.01268	-0.01381	-0.01192	-0.00905	-0.0059	-0.00247	-0.00048439	-0.000104296	-1.3441e-05
412.537	-0.01159	-0.01287	-0.0141	-0.01212	-0.00923	-0.00602	-0.00239	-0.000479227	-9.54987e-05	-2.91697e-05
413.323	-0.01211	-0.01317	-0.01441	-0.01237	-0.00941	-0.00613	-0.00251	-0.000492689	-8.2723e-05	-4.23851e-05
414.109	-0.01212	-0.01321	-0.01445	-0.0124	-0.00945	-0.00618	-0.00248	-0.000506344	-0.000113437	-5.1378e-05
414.895	-0.01252	-0.01362	-0.01483	-0.0127	-0.00973	-0.00634	-0.00261	-0.000532275	-0.000142501	-0.000113874
415.681	-0.01228	-0.01352	-0.01478	-0.01275	-0.00969	-0.00631	-0.00257	-0.000501741	-0.000174517	-0.000119799
416.467	-0.01237	-0.01365	-0.01493	-0.01279	-0.00976	-0.00638	-0.00264	-0.000499265	-0.000152001	-0.00015772
417.253	-0.0126	-0.01362	-0.01486	-0.01273	-0.0097	-0.00632	-0.0026	-0.000506093	-0.000113666	-8.50029e-05
418.039	-0.01255	-0.01364	-0.01485	-0.01268	-0.0097	-0.00633	-0.00257	-0.000546965	-0.000123801	-9.96103e-05
418.825	-0.01278	-0.01384	-0.01507	-0.01297	-0.00989	-0.00645	-0.00266	-0.000506324	-0.000162593	-8.77062e-05
419.611	-0.01299	-0.01401	-0.01531	-0.01306	-0.00996	-0.00645	-0.00264	-0.00052619	-0.000119222	-9.0174e-05
420.397	-0.01285	-0.01371	-0.01499	-0.01276	-0.00968	-0.00631	-0.00257	-0.000492804	-0.000124853	-9.28045e-05
421.183	-0.01272	-0.0138	-0.0151	-0.01291	-0.0098	-0.00634	-0.00256	-0.000508985	-0.000148737	-0.000153713
421.969	-0.01258	-0.0135	-0.01475	-0.01261	-0.0096	-0.00623	-0.00256	-0.000508264	-0.000167764	-6.763e-05
422.755	-0.01238	-0.01338	-0.01464	-0.01251	-0.00951	-0.00616	-0.00251	-0.000512468	-0.000164764	-8.83413e-05
423.541	-0.01246	-0.01316	-0.01437	-0.01228	-0.00925	-0.006	-0.00245	-0.000499169	-0.000178258	-0.000114879
424.327	-0.01182	-0.01291	-0.01414	-0.01209	-0.00911	-0.00591	-0.00239	-0.000454711	-7.67892e-05	-3.92582e-05
425.113	-0.01149	-0.01257	-0.01378	-0.01183	-0.00897	-0.00573	-0.00232	-0.000511843	-0.000140447	-6.02553e-05
425.899	-0.01132	-0.01245	-0.01367	-0.01171	-0.00882	-0.00568	-0.00231	-0.000479042	-0.000108919	-0.000181749
426.685	-0.0109	-0.01193	-0.01307	-0.01121	-0.00844	-0.00541	-0.00216	-0.000487465	-0.000140296	-0.000132604
427.471	-0.01041	-0.01138	-0.01246	-0.01065	-0.008	-0.00511	-0.00206	-0.000476327	-0.000145023	-0.000142038
428.257	-0.01002	-0.0109	-0.012	-0.01029	-0.00771	-0.0049	-0.00201	-0.000453682	-0.000123728	-0.000100017
429.043	-0.00961	-0.01057	-0.01164	-0.01	-0.00743	-0.00473	-0.00191	-0.000418159	-0.00017403	-0.00018431
429.829	-0.00933	-0.00996	-0.01092	-0.00935	-0.00693	-0.00437	-0.00176	-0.000388101	-0.000174695	-0.000100688
430.615	-0.0089	-0.00958	-0.01056	-0.00905	-0.00669	-0.00421	-0.0017	-0.000406315	-0.000189986	-0.000149495
431.401	-0.00843	-0.00913	-0.01009	-0.0086	-0.00633	-0.00396	-0.00162	-0.000417482	-0.000148676	-8.53003e-05
432.187	-0.00746	-0.00822	-0.00912	-0.00776	-0.00566	-0.00352	-0.00139	-0.000388578	-7.06205e-05	-0.000100739
432.973	-0.00712	-0.00775	-0.00862	-0.00736	-0.00531	-0.00333	-0.00139	-0.00036289	-0.000148684	-9.44413e-05
433.759	-0.00673	-0.00724	-0.00803	-0.00679	-0.00496	-0.00309	-0.00116	-0.00034392	-0.000102359	-0.000141227
434.545	-0.00623	-0.00666	-0.00743	-0.0063	-0.00454	-0.00278	-0.00113	-0.000324105	-8.44828e-05	-5.87301e-05
435.331	-0.00565	-0.00616	-0.00691	-0.00583	-0.00417	-0.00258	-0.00106	-0.000297426	-0.000138426	-0.000129643
436.117	-0.00534	-0.00586	-0.00658	-0.00554	-0.00394	-0.00242	-0.000972418	-0.000295426	-0.00015375	-0.000112074
436.903	-0.00493	-0.00536	-0.00598	-0.00501	-0.00354	-0.00212	-0.000880999	-0.000320028	-6.67575e-05	-8.2872e-05
437.689	-0.00454	-0.00494	-0.00555	-0.00457	-0.00325	-0.00196	-0.000791673	-0.000273108	-6.15915e-05	-2.24208e-05
438.475	-0.00424	-0.00472	-0.00529	-0.00437	-0.00308	-0.00186	-0.000753927	-0.000289392	-6.77382e-05	-6.55896e-05
439.261	-0.00381	-0.00436	-0.00493	-0.00405	-0.00283	-0.00171	-0.000713259	-0.000273296	-9.86055e-05	-5.60488e-05
440.047	-0.00337	-0.00404	-0.00458	-0.0038	-0.00263	-0.00159	-0.000644185	-0.00025824	-3.08139e-05	-8.1723e-05
440.833	-0.00315	-0.00366	-0.00419	-0.00337	-0.00234	-0.00144	-0.000593533	-0.000261179	-9.46317e-05	-0.000100042
441.619	-0.0028	-0.00343	-0.00392	-0.00321	-0.00221	-0.00135	-0.000569779	-0.000218703	-8.52634e-05	-7.4208e-05
442.405	-0.00255	-0.00323	-0.00372	-0.00299	-0.00206	-0.00125	-0.000535344	-0.000228683	-7.5e-05	-3.33722e-06
443.191	-0.00243	-0.00314	-0.00359	-0.00286	-0.00199	-0.00121	-0.000535449	-0.000255321	-6.07518e-05	-4.8875e-05
443.977	-0.00236	-0.00306	-0.00348	-0.00281	-0.00194	-0.00125	-0.000536359	-0.00022593	-3.97332e-05	-3.33725e-05
444.763	-0.00212	-0.00295	-0.0034	-0.00272	-0.00189	-0.00119	-0.000522234	-0.000225239	-4.45303e-05	-1.1801e-05
445.549	-0.00216	-0.00285	-0.00323	-0.00262	-0.00181	-0.00116	-0.000535125	-0.000219051	-5.82865e-05	-5.02394e-05
446.335	-0.00185	-0.00271	-0.00307	-0.00253	-0.00182	-0.00112	-0.000516699	-0.000213377	-5.88392e-05	-5.16986e-05
447.121	-0.00183	-0.00278	-0.00315	-0.00254	-0.00181	-0.00118	-0.000524835	-0.000217016	-5.04682e-05	-6.73447e-06
447.907	-0.0018	-0.00285	-0.00324	-0.00258	-0.00187	-0.00124	-0.000530382	-0.000250821	-3.00927e-05	-5.20596e-05
448.693	-0.00176	-0.00286	-0.00325	-0.00265	-0.0019	-0.00127	-0.000568322	-0.000246414	-1.9362e-05	2.0717e-05
449.479	-0.0017	-0.00298	-0.00338	-0.00276	-0.00201	-0.00131	-0.000618643	-0.000233126	-3.5466e-05	3.53834e-05
450.265	-0.00184	-0.00296	-0.00333	-0.00268	-0.00201	-0.00138	-0.000591723	-0.000231859	-2.3595e-05	2.17565e-05
451.051	-0.00201	-0.00314	-0.00346	-0.00286	-0.00214	-0.00143	-0.000645084	-0.00022158	-5.61235e-05	-7.09552e-05
451.837	-0.00182	-0.00316	-0.00352	-0.00295	-0.00222	-0.00147	-0.000651327	-0.000214339	-8.04227e-05	-5.34292e-05
452.623	-0.00211	-0.00344	-0.00378	-0.00315	-0.00237	-0.00166	-0.000756246	-0.000282231	-5.40701e-05	-1.79357e-05
453.409	-0.00219	-0.00351	-0.00386	-0.00325	-0.00244	-0.00173	-0.00078391	-0.000266688	-4.41719e-05	-2.2738e-06
454.195	-0.00211	-0.00359	-0.00394	-0.00332	-0.00252	-0.00176	-0.000822359	-0.000269517	-3.39036e-05	2.41281e-05
454.981	-0.0023	-0.00381	-0.00415	-0.0035	-0.00271	-0.00185	-0.000863447	-0.00026681	-2.82761e-05	1.99254e-05
455.767	-0.00271	-0.00391	-0.00427	-0.00356	-0.00278	-0.0019	-0.00083632	-0.000286187	-1.16941e-05	3.83497e-05
456.553	-0.00258	-0.004	-0.00433	-0.00369	-0.00287	-0.00196	-0.000877043	-0.000277094	-8.63309e-05	-2.49908e-06
457.339	-0.00256	-0.00409	-0.00446	-0.00382	-0.00299	-0.00206	-0.000926644	-0.000297914	-5.33727e-05	-6.50197e-05
458.125	-0.00275	-0.00439	-0.00474	-0.00408	-0.00317	-0.00224	-0.00102	-0.00030644	-8.06188e-05	-7.18836e-05
458.911	-0.00284	-0.00445	-0.00485	-0.00412	-0.00326	-0.00227	-0.000997515	-0.000253305	-7.72929e-05	-1.75562e-05
459.697	-0.00285	-0.00458	-0.00496	-0.00427	-0.00338	-0.00235	-0.00105	-0.00029761	-3.99814e-05	-1.59327e-05
460.483	-0.0029	-0.00469	-0.00508	-0.00435	-0.00345	-0.0024	-0.0011	-0.000287966	-3.90324e-05	-2.29113e-05
461.269	-0.003	-0.00487	-0.00528	-0.00456	-0.00361	-0.00251	-0.00115	-0.00031241	-4.87409e-05	2.91447e-05
462.055	-0.0032	-0.005	-0.00542	-0.00469	-0.0037	-0.00256	-0.00115	-0.000323304	-6.84955e-05	-2.0268e-05
462.841	-0.00301	-0.00504	-0.00551	-0.00478	-0.00383	-0.00267	-0.00121	-0.000318946	-9.58691e-05	-7.51728e-05
463.627	-0.00371	-0.00539	-0.00585	-0.00503	-0.004	-0.00277	-0.00125	-0.000347613	-6.88855e-05	-5.2702e-05
464.413	-0.00366	-0.00555	-0.00598	-0.00517	-0.00414	-0.00289	-0.00132	-0.000341457	-7.83809e-05	-1.84457e-05
465.199	-0.0037	-0.00563	-0.0061	-0.00532	-0.00425	-0.00296	-0.00131	-0.000386139	-5.25779e-05	1.43811e-05
465.985	-0.00406	-0.0059	-0.00635	-0.00551	-0.00441	-0.00307	-0.0014	-0.000383262	-7.64363e-05	3.42972e-06
466.771	-0.0041	-0.00603	-0.00654	-0.00573	-0.00453	-0.00319	-0.00143	-0.000368397	-8.60381e-05	3.56144e-05
467.557	-0.00404	-0.00613	-0.00664	-0.00581	-0.00466	-0.00325	-0.00147	-0.000416517	-7.06324e-05	-4.57706e-05
468.343	-0.00419	-0.00624	-0.00676	-0.00594	-0.00472	-0.00329	-0.0015	-0.000391473	-8.84561e-05	-4.55592e-05
469.129	-0.00454	-0.00643	-0.00689	-0.006	-0.00484	-0.00339	-0.00155	-0.000419881	-6.09775e-05	-1.69832e-05
469.915	-0.0043	-0.00652	-0.00701	-0.00617	-0.00494	-0.00345	-0.00156	-0.000422864	-8.81019e-05	-6.90793e-05
470.701	-0.00457	-0.00676	-0.00726	-0.00637	-0.00513	-0.00359	-0.00164	-0.000395872	-9.64099e-05	-7.65732e-05
471.487	-0.00479	-0.007	-0.00753	-0.00664	-0.00532	-0.00374	-0.00169	-0.000429028	-8.22799e-05	-0.000118927
472.273	-0.00507	-0.00728	-0.00781	-0.00687	-0.00548	-0.00387	-0.00175	-0.000491014	-9.1331e-05	-1.21027e-05
473.059	-0.00521	-0.00754	-0.00814	-0.00711	-0.00569	-0.00397	-0.00179	-0.000463297	-0.000102119	1.78642e-06
473.845	-0.00577	-0.00768	-0.00821	-0.00718	-0.00575	-0.00406	-0.00187	-0.000486954	-0.000144662	-6.58271e-05
474.631	-0.00563	-0.00783	-0.00837	-0.00742	-0.00591	-0.00414	-0.00192	-0.00050379	-0.00011656	1.13631e-05
475.417	-0.00576	-0.00804	-0.00861	-0.0076	-0.00609	-0.00427	-0.00191	-0.000495609	-0.000127288	-6.23478e-05
476.203	-0.00564	-0.00802	-0.00861	-0.00758	-0.00608	-0.00424	-0.00192	-0.000493152	-0.000107152	-6.52761e-05
476.989	-0.00607	-0.00843	-0.00897	-0.0079	-0.00634	-0.00439	-0.00202	-0.000482968	-9.54623e-05	-1.08391e-05
477.775	-0.00633	-0.00881	-0.00938	-0.00828	-0.00664	-0.00464	-0.00213	-0.000584198	-0.000115193	1.77859e-05
478.561	-0.00654	-0.00908	-0.00973	-0.00854	-0.00686	-0.00477	-0.00221	-0.000569548	-0.000159293	-3.925e-05
479.347	-0.00693	-0.00942	-0.01004	-0.0088	-0.00707	-0.00495	-0.00227	-0.000595958	-0.000194382	-5.88367e-05
480.133	-0.00722	-0.00966	-0.01027	-0.00902	-0.00724	-0.00504	-0.00232	-0.000548622	-0.000120143	-5.00223e-05
480.919	-0.00716	-0.00979	-0.01041	-0.00921	-0.00736	-0.00516	-0.00233	-0.000552523	-0.000125937	-4.89895e-05
481.705	-0.00717	-0.00987	-0.01048	-0.0093	-0.00744	-0.00524	-0.00239	-0.000578082	-0.000154339	-7.876e-05
482.491	-0.00746	-0.01015	-0.01074	-0.00947	-0.00762	-0.0053	-0.00242	-0.000600809	-0.000151318	-8.44578e-05
483.277	-0.00755	-0.01045	-0.0111	-0.0098	-0.00783	-0.00548	-0.00251	-0.000630088	-0.000132882	-6.07279e-05
484.063	-0.00796	-0.01079	-0.01143	-0.01008	-0.00807	-0.00565	-0.00258	-0.000672766	-0.000148541	-3.1858e-05
484.849	-0.00832	-0.01122	-0.01188	-0.01046	-0.0084	-0.00586	-0.00264	-0.000689945	-0.000162717	-7.26352e-05
485.635	-0.00828	-0.01141	-0.0121	-0.01068	-0.00854	-0.00596	-0.00271	-0.000697844	-0.000161647	-5.17174e-05
486.421	-0.00869	-0.01168	-0.01229	-0.01084	-0.00866	-0.00604	-0.00276	-0.000705771	-0.00018946	-9.95553e-05
487.207	-0.00894	-0.01194	-0.0126	-0.0111	-0.00889	-0.0062	-0.0028	-0.000742645	-0.000175585	-0.00013756
487.993	-0.00903	-0.01226	-0.01297	-0.01138	-0.00911	-0.00634	-0.00292	-0.000739288	-0.000167338	-0.000170154
488.779	-0.0093	-0.01261	-0.01331	-0.01175	-0.00941	-0.00652	-0.00296	-0.000690521	-0.000171804	-8.50169e-05
489.565	-0.00987	-0.01316	-0.01384	-0.0122	-0.00975	-0.00675	-0.00308	-0.000746102	-0.000169758	-0.000114459
490.351	-0.0102	-0.01332	-0.014	-0.01233	-0.00987	-0.00684	-0.00314	-0.00074264	-0.00016644	-0.000164849
491.137	-0.01008	-0.01348	-0.0142	-0.01253	-0.01	-0.00696	-0.00317	-0.00079877	-0.000243192	-0.000144386
491.923	-0.01014	-0.01343	-0.01413	-0.01242	-0.00991	-0.0069	-0.00314	-0.000720182	-0.000158337	-2.92403e-05
492.709	-0.01029	-0.01376	-0.01449	-0.01272	-0.01014	-0.00706	-0.00321	-0.000795706	-0.000208163	-0.00014401
493.495	-0.01079	-0.01432	-0.01501	-0.0132	-0.01055	-0.00732	-0.00331	-0.000826433	-0.000189008	-8.08073e-05
494.281	-0.01104	-0.01445	-0.01519	-0.01333	-0.01065	-0.00737	-0.00334	-0.000854494	-0.000178152	-0.000110862
495.067	-0.01124	-0.01476	-0.01551	-0.01361	-0.01084	-0.00753	-0.00346	-0.000849899	-0.000190705	-0.000146432
495.853	-0.01155	-0.01504	-0.01581	-0.01384	-0.01103	-0.00766	-0.00348	-0.000845971	-0.000184535	-9.43609e-05
496.639	-0.01183	-0.01546	-0.01619	-0.01423	-0.01131	-0.00785	-0.00353	-0.000862551	-0.000158513	-9.721e-05
497.425	-0.01205	-0.0157	-0.01652	-0.01451	-0.01151	-0.00802	-0.00361	-0.000915973	-0.000163713	-9.26346e-05
498.211	-0.0121	-0.01601	-0.01685	-0.01475	-0.01173	-0.00812	-0.00368	-0.000913387	-0.000229995	-0.000168857
498.997	-0.01252	-0.01618	-0.01695	-0.01486	-0.01177	-0.00812	-0.00368	-0.000890218	-0.000195851	-6.09885e-05
499.783	-0.013	-0.01671	-0.0175	-0.0153	-0.01212	-0.00843	-0.00382	-0.000888259	-0.00020458	-8.36896e-05
500.569	-0.01296	-0.01687	-0.01774	-0.0155	-0.01231	-0.00845	-0.00382	-0.000950394	-0.000240141	-0.000115082
501.355	-0.01308	-0.01705	-0.0179	-0.01565	-0.01245	-0.00856	-0.00386	-0.000934503	-0.000201745	-0.000135741
502.141	-0.01351	-0.01755	-0.01837	-0.01611	-0.01277	-0.00881	-0.00398	-0.000936172	-0.000235492	-0.00017125
502.927	-0.01368	-0.01771	-0.01852	-0.01625	-0.01291	-0.00886	-0.00397	-0.000961909	-0.000199437	-0.000102357
503.713	-0.01393	-0.01794	-0.0188	-0.01647	-0.01306	-0.00902	-0.00409	-0.000955993	-0.000261271	-0.000118351
504.499	-0.01451	-0.01849	-0.01937	-0.01695	-0.01341	-0.0092	-0.00419	-0.000976585	-0.000242907	-0.000130762
505.285	-0.01422	-0.01852	-0.01941	-0.01702	-0.01348	-0.00929	-0.00421	-0.001	-0.000246846	-0.000178859
506.071	-0.01449	-0.01888	-0.01979	-0.01735	-0.01372	-0.00946	-0.00422	-0.000983475	-0.000220774	-0.000185352
506.857	-0.01482	-0.01922	-0.02015	-0.01763	-0.01391	-0.0096	-0.0043	-0.00102	-0.000243035	-9.81216e-05
507.643	-0.01553	-0.01985	-0.02074	-0.01812	-0.01435	-0.00984	-0.00441	-0.00108	-0.000236659	-0.000114995
508.429	-0.01565	-0.02009	-0.021	-0.01837	-0.01453	-0.00994	-0.00448	-0.00106	-0.000221343	-0.000141112
509.215	-0.01583	-0.02034	-0.02126	-0.01862	-0.01465	-0.01008	-0.00453	-0.00107	-0.00024162	-0.000135327
510.001	-0.01602	-0.0207	-0.02166	-0.01893	-0.01496	-0.01027	-0.00461	-0.00113	-0.000255093	-0.00013611
510.787	-0.01663	-0.02124	-0.02218	-0.01939	-0.0153	-0.01044	-0.00469	-0.00111	-0.000242973	-0.000111784
511.573	-0.01722	-0.0218	-0.02271	-0.01987	-0.01562	-0.01073	-0.00483	-0.00115	-0.000265783	-0.000128913
512.359	-0.0174	-0.02216	-0.02311	-0.02017	-0.01589	-0.01085	-0.00485	-0.00114	-0.000300079	-7.83825e-05
513.145	-0.01758	-0.02229	-0.02322	-0.02028	-0.01596	-0.01091	-0.00489	-0.00114	-0.000302845	-0.000139861
513.931	-0.01835	-0.02306	-0.0241	-0.02095	-0.01648	-0.01126	-0.00508	-0.00115	-0.000278861	-0.000123861
514.717	-0.01825	-0.023	-0.02394	-0.02083	-0.01636	-0.01117	-0.00502	-0.00113	-0.000328899	-0.000122071
515.503	-0.01851	-0.02325	-0.02423	-0.02108	-0.01654	-0.0113	-0.00506	-0.00115	-0.000299871	-0.000167924
516.289	-0.01911	-0.02402	-0.02496	-0.02173	-0.01703	-0.01164	-0.00521	-0.00122	-0.000289689	-0.00012079
517.075	-0.01934	-0.02443	-0.02543	-0.02213	-0.01732	-0.01185	-0.0053	-0.00122	-0.000261228	-9.4992e-05
517.861	-0.01905	-0.02433	-0.02532	-0.02206	-0.01731	-0.01182	-0.00526	-0.00124	-0.00028133	-0.000135473
518.647	-0.01931	-0.02469	-0.02575	-0.02243	-0.0176	-0.012	-0.00534	-0.00122	-0.000304037	-0.000172934
519.433	-0.01978	-0.02512	-0.02612	-0.02272	-0.0178	-0.01211	-0.00537	-0.00125	-0.000320957	-0.000212028
520.219	-0.02066	-0.0261	-0.02718	-0.0236	-0.01842	-0.01258	-0.00556	-0.00127	-0.000288403	-0.000164391
521.005	-0.02111	-0.0267	-0.02781	-0.02413	-0.01887	-0.01282	-0.00569	-0.00131	-0.000353175	-0.000197132
521.791	-0.02158	-0.02702	-0.02807	-0.02432	-0.01898	-0.01291	-0.00574	-0.00131	-0.000342858	-0.000189823
522.577	-0.02211	-0.0275	-0.02848	-0.0246	-0.01917	-0.01307	-0.00581	-0.00134	-0.000340038	-0.0001949
523.363	-0.02248	-0.02783	-0.02884	-0.02487	-0.01935	-0.01316	-0.00582	-0.00135	-0.000302001	-0.0001856
524.149	-0.02246	-0.02808	-0.02909	-0.02505	-0.01952	-0.01329	-0.00584	-0.00134	-0.000269505	-0.000189133
524.935	-0.0227	-0.02837	-0.02946	-0.02534	-0.01974	-0.01343	-0.00595	-0.00135	-0.000269444	-0.000215067
525.721	-0.02284	-0.02846	-0.02943	-0.02534	-0.01968	-0.01339	-0.00598	-0.00137	-0.000257933	-0.000233438
526.507	-0.02331	-0.02912	-0.03017	-0.02592	-0.02016	-0.01366	-0.0061	-0.00141	-0.000263294	-0.000181126
527.293	-0.02348	-0.02925	-0.03031	-0.02598	-0.02015	-0.0137	-0.00611	-0.00144	-0.000276591	-0.000229824
528.079	-0.0241	-0.02994	-0.03101	-0.02658	-0.02061	-0.01398	-0.00622	-0.00142	-0.000331307	-0.000309942
528.865	-0.02477	-0.03074	-0.03179	-0.02717	-0.02106	-0.0143	-0.00636	-0.00149	-0.000322764	-0.000302186
529.651	-0.02477	-0.03061	-0.03162	-0.02701	-0.0209	-0.0142	-0.00629	-0.00146	-0.000317869	-0.000385069
530.437	-0.0249	-0.0309	-0.03198	-0.02727	-0.02109	-0.01431	-0.0064	-0.00151	-0.000332409	-0.000235921
531.223	-0.0253	-0.03162	-0.03268	-0.02785	-0.02156	-0.01461	-0.00651	-0.00154	-0.000308556	-0.000139121
532.009	-0.02536	-0.03175	-0.03283	-0.02796	-0.02162	-0.01465	-0.00651	-0.00153	-0.000228086	-0.000162425
532.795	-0.02542	-0.0316	-0.03268	-0.0278	-0.02147	-0.01454	-0.00643	-0.00152	-0.000336147	-0.000409689
533.581	-0.02624	-0.0322	-0.0332	-0.02823	-0.02174	-0.01471	-0.00656	-0.00158	-0.000352554	-0.000350028
534.367	-0.02657	-0.0326	-0.03368	-0.02853	-0.02195	-0.0149	-0.00657	-0.00157	-0.000320454	-0.000269865
535.153	-0.0267	-0.03298	-0.03402	-0.02884	-0.02216	-0.01494	-0.00662	-0.00146	-0.000100968	0.000114733
535.939	-0.02717	-0.03355	-0.03458	-0.02937	-0.02253	-0.01521	-0.00667	-0.00147	-0.000115681	7.01991e-05
536.725	-0.02748	-0.03396	-0.03502	-0.02966	-0.02281	-0.01536	-0.00673	-0.00149	-0.000313661	-0.000276331
537.511	-0.02784	-0.03459	-0.03562	-0.03019	-0.02322	-0.01556	-0.00679	-0.00152	-0.000199544	-2.42699e-05
538.297	-0.02757	-0.03422	-0.03524	-0.02986	-0.02292	-0.01541	-0.0067	-0.00151	-0.000296847	-0.000136714
539.083	-0.02789	-0.03451	-0.03555	-0.03007	-0.02309	-0.01548	-0.00677	-0.00146	-0.000278575	-0.000267929
539.869	-0.02799	-0.03477	-0.03585	-0.03041	-0.02325	-0.01567	-0.00683	-0.00144	-0.000236626	-0.00018932
540.655	-0.02855	-0.03531	-0.03636	-0.03083	-0.0236	-0.01574	-0.00681	-0.00141	-0.000328189	-0.000233303
541.441	-0.02898	-0.0358	-0.03687	-0.0312	-0.02389	-0.01593	-0.00686	-0.00148	-0.000345847	-0.000332724
542.227	-0.02918	-0.03626	-0.03738	-0.03164	-0.02424	-0.01615	-0.00697	-0.00145	-0.000383774	-0.000316738
543.013	-0.02946	-0.0365	-0.03764	-0.03183	-0.02437	-0.01619	-0.00692	-0.0014	-0.000379581	-0.000237659
543.799	-0.02919	-0.03619	-0.03729	-0.03153	-0.02413	-0.01602	-0.00686	-0.00142	-0.000286587	-0.000186346
544.585	-0.02961	-0.03658	-0.03759	-0.03186	-0.02434	-0.01612	-0.0069	-0.00138	-0.000320336	-0.000227437
545.371	-0.02962	-0.03672	-0.03786	-0.03204	-0.02447	-0.01617	-0.00688	-0.00141	-0.000298084	-0.000147975
546.157	-0.02997	-0.03694	-0.03802	-0.03221	-0.02457	-0.01621	-0.00685	-0.0014	-0.000299409	-0.000179294
546.943	-0.03011	-0.03706	-0.03819	-0.0323	-0.02462	-0.01622	-0.00685	-0.00143	-0.000353237	-0.000261078
547.729	-0.03023	-0.03743	-0.0386	-0.03266	-0.02487	-0.01642	-0.00693	-0.0014	-0.00029598	-0.000164914
548.515	-0.03082	-0.03804	-0.03924	-0.03317	-0.02528	-0.01658	-0.00699	-0.00142	-0.00032906	-0.000188066
549.301	-0.03048	-0.03778	-0.03891	-0.03295	-0.02507	-0.0165	-0.00689	-0.00136	-0.000364553	-0.000203637
550.087	-0.03028	-0.0374	-0.03855	-0.03255	-0.0248	-0.01628	-0.00681	-0.00135	-0.000381045	-0.000237804
550.873	-0.03054	-0.03786	-0.03898	-0.03297	-0.02512	-0.01646	-0.00693	-0.00137	-0.000372214	-0.000242297
551.659	-0.03106	-0.03844	-0.0396	-0.03355	-0.02551	-0.01673	-0.00704	-0.00134	-0.000376555	-0.000266628
552.445	-0.03128	-0.03865	-0.03982	-0.03369	-0.02561	-0.01675	-0.00702	-0.00142	-0.000371931	-0.000307586
553.231	-0.03144	-0.03896	-0.04017	-0.03396	-0.02576	-0.01682	-0.007	-0.00135	-0.000427257	-0.000268499
554.017	-0.03089	-0.03811	-0.03938	-0.03321	-0.02519	-0.01648	-0.00682	-0.00131	-0.000369457	-0.000229382
554.803	-0.0315	-0.03909	-0.04031	-0.0341	-0.02586	-0.01687	-0.007	-0.00137	-0.00038281	-0.000323726
555.589	-0.03195	-0.03951	-0.04075	-0.03442	-0.02613	-0.01701	-0.00705	-0.00139	-0.000364829	-0.000303566
556.375	-0.0317	-0.03902	-0.04027	-0.03406	-0.0258	-0.01681	-0.00691	-0.00133	-0.000335897	-0.000212762
557.161	-0.0314	-0.03858	-0.03983	-0.03364	-0.0255	-0.01662	-0.00678	-0.00134	-0.000378988	-0.000226032
557.947	-0.03158	-0.03875	-0.04007	-0.03383	-0.0256	-0.01668	-0.00686	-0.00128	-0.000338566	-0.000273288
558.733	-0.03171	-0.03901	-0.04036	-0.03408	-0.02578	-0.01671	-0.00686	-0.00129	-0.000353461	-0.000253329
559.519	-0.03208	-0.03935	-0.04075	-0.03445	-0.02603	-0.01687	-0.00696	-0.00132	-0.000372635	-0.000293497
560.305	-0.03174	-0.03876	-0.0402	-0.03396	-0.02562	-0.01658	-0.0068	-0.00127	-0.000401611	-0.000290793
561.091	-0.03112	-0.03805	-0.03939	-0.03331	-0.02513	-0.01621	-0.00665	-0.00125	-0.000411718	-0.000312509
561.877	-0.03146	-0.03844	-0.03985	-0.03367	-0.02536	-0.01642	-0.00671	-0.00119	-0.000361618	-0.000289517
562.663	-0.03132	-0.03822	-0.03964	-0.03352	-0.02529	-0.01633	-0.00668	-0.00125	-0.000333336	-0.00027627
563.449	-0.03148	-0.03831	-0.0398	-0.03362	-0.02537	-0.01636	-0.0067	-0.0012	-0.000385216	-0.000294072
564.235	-0.03142	-0.03823	-0.0398	-0.03366	-0.02536	-0.01638	-0.00668	-0.00118	-0.000336282	-0.000239169
565.021	-0.03111	-0.03762	-0.03917	-0.03306	-0.02488	-0.01602	-0.00648	-0.00116	-0.00030127	-0.000264926
565.807	-0.03098	-0.03754	-0.03901	-0.03296	-0.0248	-0.01595	-0.00642	-0.00116	-0.000388538	-0.0003165
566.593	-0.03097	-0.03737	-0.03889	-0.03288	-0.02465	-0.01584	-0.00635	-0.00113	-0.000372352	-0.00030621
567.379	-0.03113	-0.03748	-0.039	-0.03295	-0.02471	-0.01584	-0.00634	-0.00112	-0.000386027	-0.000299032
568.165	-0.03059	-0.03666	-0.03816	-0.03225	-0.02416	-0.01548	-0.00623	-0.00106	-0.000374803	-0.000310598
568.951	-0.03059	-0.03665	-0.03824	-0.03232	-0.0242	-0.01547	-0.0062	-0.00109	-0.000325843	-0.00026897
569.737	-0.03088	-0.03712	-0.03874	-0.0328	-0.02459	-0.0157	-0.00625	-0.00109	-0.000371893	-0.000331872
570.523	-0.03004	-0.03605	-0.03763	-0.03183	-0.02381	-0.01521	-0.00607	-0.00107	-0.000343492	-0.000299315
571.309	-0.02969	-0.03557	-0.03718	-0.0314	-0.02347	-0.01499	-0.00595	-0.00103	-0.000379185	-0.000280146
572.095	-0.02966	-0.03553	-0.03712	-0.03138	-0.02342	-0.01492	-0.00587	-0.000997611	-0.000350879	-0.000266814
572.881	-0.02939	-0.03516	-0.0368	-0.03109	-0.02323	-0.01482	-0.00581	-0.000970184	-0.000320424	-0.000257344
573.667	-0.02927	-0.0348	-0.03646	-0.03086	-0.02301	-0.01457	-0.00573	-0.000978233	-0.000396404	-0.000246581
574.453	-0.02926	-0.0349	-0.03659	-0.03096	-0.02308	-0.01462	-0.00578	-0.000965518	-0.00038575	-0.000281843
575.239	-0.02957	-0.03526	-0.03694	-0.03122	-0.02328	-0.01475	-0.00576	-0.000973403	-0.000361655	-0.00024588
576.025	-0.02876	-0.03428	-0.03596	-0.0304	-0.02259	-0.01427	-0.00559	-0.000891613	-0.000303091	-0.000255853
576.811	-0.02832	-0.03351	-0.03521	-0.02976	-0.02211	-0.01386	-0.00538	-0.000886472	-0.000315053	-0.000279855
577.597	-0.02767	-0.03293	-0.03459	-0.0293	-0.02175	-0.01373	-0.00534	-0.000841904	-0.000345157	-0.000302135
578.383	-0.02753	-0.03267	-0.0344	-0.02914	-0.02159	-0.01359	-0.00523	-0.000828819	-0.000315413	-0.000255306
579.169	-0.02683	-0.03185	-0.03357	-0.02846	-0.02107	-0.0132	-0.00508	-0.000782645	-0.000312993	-0.00026894
579.955	-0.02708	-0.0323	-0.03404	-0.02887	-0.02139	-0.01344	-0.00516	-0.00083545	-0.000351849	-0.000259983
580.741	-0.02695	-0.03194	-0.03377	-0.02868	-0.0212	-0.01324	-0.00504	-0.000782939	-0.000287508	-0.000221442
581.527	-0.02669	-0.03156	-0.0334	-0.02836	-0.02095	-0.01305	-0.00501	-0.000769063	-0.000281526	-0.000279418
582.313	-0.02604	-0.0308	-0.03259	-0.02766	-0.0204	-0.01268	-0.00479	-0.000667782	-0.000278158	-0.000218172
583.099	-0.0253	-0.02993	-0.03169	-0.02689	-0.01983	-0.01234	-0.00465	-0.00066614	-0.000304646	-0.000290525
583.885	-0.02476	-0.02915	-0.03094	-0.02628	-0.01936	-0.01193	-0.00451	-0.000719472	-0.000292174	-0.000263187
584.671	-0.0243	-0.02835	-0.03012	-0.02552	-0.01872	-0.01154	-0.00427	-0.000629513	-0.000288265	-0.000218166
585.457	-0.02372	-0.02777	-0.02946	-0.02497	-0.0183	-0.01128	-0.00418	-0.000564484	-0.000254037	-0.000266925
586.243	-0.02281	-0.02671	-0.02845	-0.02411	-0.01764	-0.0108	-0.00398	-0.00049493	-0.000261602	-0.000244523
587.029	-0.02186	-0.02554	-0.02721	-0.02316	-0.01692	-0.01034	-0.00377	-0.00050721	-0.000252983	-0.000181965
587.815	-0.02144	-0.02511	-0.02681	-0.02281	-0.01666	-0.01012	-0.00367	-0.000460029	-0.000230804	-0.000210734
588.601	-0.0208	-0.02457	-0.02638	-0.02245	-0.01641	-0.00995	-0.00358	-0.000481217	-0.000229113	-0.000213007
589.387	-0.02009	-0.02359	-0.02541	-0.02162	-0.01574	-0.00957	-0.00339	-0.00041919	-0.000256816	-0.000183952
590.173	-0.01894	-0.02207	-0.0238	-0.02028	-0.01469	-0.0088	-0.00312	-0.000380089	-0.000233768	-0.000198864
590.959	-0.01882	-0.02186	-0.02356	-0.02007	-0.01455	-0.00865	-0.00304	-0.000346848	-0.00018971	-0.000129658
591.745	-0.01929	-0.02267	-0.02449	-0.02092	-0.01515	-0.00908	-0.0032	-0.000364657	-0.000208565	-0.00016161
592.531	-0.0181	-0.02125	-0.02301	-0.01963	-0.0142	-0.00848	-0.00294	-0.000309752	-0.000226517	-0.000256489
593.317	-0.01691	-0.01955	-0.02122	-0.01812	-0.01304	-0.00768	-0.00255	-0.000201362	-0.000153261	-0.000139123
594.103	-0.01714	-0.01983	-0.02148	-0.01842	-0.01321	-0.0077	-0.00262	-0.000215117	-0.000200843	-0.000204776
594.889	-0.01529	-0.01741	-0.01902	-0.0163	-0.01161	-0.00671	-0.00216	-0.000147157	-0.000150163	-0.00012596
595.675	-0.01461	-0.01672	-0.01825	-0.01574	-0.01115	-0.0064	-0.00201	-0.000153419	-0.000131483	-0.000147255
596.461	-0.01412	-0.01616	-0.01781	-0.01539	-0.0109	-0.0062	-0.00197	-0.00010122	-0.000163191	-0.000132137
597.247	-0.01325	-0.01511	-0.0167	-0.01438	-0.01017	-0.00574	-0.00173	-5.82782e-05	-0.000133237	-0.00014617
598.033	-0.01207	-0.01352	-0.01512	-0.01315	-0.00917	-0.00506	-0.00142	1.25804e-05	-0.000142361	-0.000103395
598.819	-0.01216	-0.01393	-0.01558	-0.01349	-0.00946	-0.00524	-0.00148	2.79215e-05	-0.000116934	-6.61006e-05
599.605	-0.01123	-0.01285	-0.01451	-0.01261	-0.00875	-0.00485	-0.00135	2.19601e-05	-0.00010305	-4.51238e-05
600.391	-0.01041	-0.01185	-0.01344	-0.01167	-0.00806	-0.00434	-0.00116	4.67698e-05	-3.74382e-05	-0.000113266
601.177	-0.00972	-0.01084	-0.01244	-0.01081	-0.00744	-0.00388	-0.000995895	0.000120044	-7.38888e-05	-0.000116787
601.963	-0.00799	-0.00866	-0.01011	-0.00889	-0.00596	-0.00293	-0.000561292	0.000193662	-6.34316e-05	-4.44472e-05
602.749	-0.00796	-0.00884	-0.01041	-0.00922	-0.00618	-0.00308	-0.000618735	0.000154501	-8.66018e-05	-0.000105571
603.535	-0.00723	-0.00785	-0.00938	-0.00842	-0.00562	-0.00273	-0.000431268	0.000206529	-2.25999e-05	-7.75346e-05
604.321	-0.00603	-0.00632	-0.00772	-0.007	-0.00453	-0.00205	-0.000191489	0.000204724	-6.45123e-06	-0.000110325
605.107	-0.00594	-0.00624	-0.00764	-0.00691	-0.00447	-0.00194	-0.000116209	0.000286426	-8.05872e-05	-0.000130542
605.893	-0.00511	-0.00526	-0.00673	-0.00612	-0.00386	-0.00151	5.32877e-05	0.000308536	-5.54925e-05	-6.35488e-05
606.679	-0.00368	-0.00342	-0.0048	-0.0046	-0.00268	-0.000707363	0.000411949	0.000356981	-1.9112e-05	-6.60785e-05
607.465	-0.00303	-0.00279	-0.00409	-0.00391	-0.00221	-0.000418977	0.000537143	0.000330324	1.30105e-05	-6.37882e-05
608.251	-0.00253	-0.00224	-0.0036	-0.0036	-0.00191	-0.000261054	0.000623467	0.000351626	1.232e-05	-1.86085e-05
609.037	-0.00154	-0.00085904	-0.00215	-0.0023	-0.000965243	0.000346031	0.000837466	0.000385624	5.02732e-05	-1.36141e-05
609.823	-0.000917332	-0.000126046	-0.00139	-0.00167	-0.00053422	0.000601005	0.000916401	0.000451588	1.9491e-05	-5.439e-05
610.609	-0.0001405	0.00074531	-0.000545715	-0.0011	-5.61292e-05	0.000938444	0.00104	0.000493257	7.69891e-05	-6.91613e-06
611.395	0.000982793	0.00223	0.000932576	0.000123329	0.000852966	0.00154	0.00134	0.000554844	4.36808e-05	-2.51542e-05
612.181	0.00188	0.00334	0.00216	0.00117	0.00165	0.00207	0.00157	0.000529554	0.000119093	6.17962e-06
612.967	0.00302	0.00487	0.00371	0.00254	0.00274	0.00275	0.00184	0.000652317	5.81669e-05	2.20639e-05
613.753	0.00365	0.00561	0.00444	0.00308	0.00307	0.00303	0.00194	0.000643447	9.50073e-05	9.1025e-06
614.539	0.0049	0.00713	0.00601	0.00445	0.00414	0.0037	0.00219	0.00066685	9.74176e-05	4.25223e-05
615.325	0.00572	0.00824	0.00724	0.00547	0.00494	0.00415	0.00237	0.000690976	6.06352e-05	6.4579e-05
616.111	0.00647	0.00921	0.00822	0.00624	0.00547	0.00453	0.0026	0.000766875	0.000112399	7.34544e-05
616.897	0.00659	0.00928	0.00828	0.00628	0.00551	0.00454	0.00256	0.000753098	0.00011572	0.000117735
617.683	0.008	0.01103	0.01004	0.00782	0.00666	0.00525	0.00287	0.000790683	0.000126218	8.32135e-05
618.469	0.00831	0.01147	0.01046	0.00806	0.00687	0.00541	0.00292	0.000798568	0.000145051	8.50904e-05
619.255	0.00869	0.01173	0.01062	0.00821	0.00693	0.00553	0.00296	0.000768665	0.00019015	6.32712e-05
620.041	0.00966	0.01322	0.01223	0.00962	0.00801	0.00614	0.00322	0.00083606	0.000162588	8.16897e-05
620.827	0.01066	0.01452	0.01358	0.01069	0.00886	0.00668	0.00349	0.000893872	0.000227304	0.000133492
621.613	0.01063	0.01444	0.01352	0.01061	0.00878	0.00666	0.0034	0.000908375	0.000205968	6.10955e-05
622.399	0.01086	0.01464	0.01375	0.01081	0.00889	0.00672	0.00342	0.000903581	0.000159082	4.41818e-05
623.185	0.01207	0.01617	0.01524	0.01211	0.0099	0.00737	0.00369	0.000969683	0.000198273	0.000118336
623.971	0.01331	0.01776	0.01694	0.01342	0.01094	0.00801	0.00395	0.000932198	0.00020152	0.000188524
624.757	0.01433	0.01912	0.01831	0.01462	0.0118	0.00863	0.00421	0.00103	0.00029638	0.00021154
625.543	0.01532	0.02053	0.01977	0.01575	0.01268	0.00914	0.00441	0.00108	0.000247982	0.000166991
626.329	0.01458	0.01934	0.01849	0.01464	0.01182	0.00858	0.00421	0.00103	0.000215707	0.00014566
627.115	0.01535	0.02044	0.01963	0.01567	0.01255	0.00909	0.00439	0.00111	0.000213042	0.000119022
627.901	0.01642	0.02173	0.02103	0.01685	0.01343	0.00965	0.00457	0.00106	0.000185512	0.000172436
628.687	0.01735	0.02301	0.02228	0.01795	0.01425	0.01013	0.00477	0.0011	0.000298338	0.000150478
629.473	0.01795	0.02385	0.02322	0.01862	0.01476	0.01047	0.00493	0.00115	0.000242432	0.00011942
630.259	0.01907	0.02538	0.02475	0.01993	0.01576	0.01111	0.00518	0.00123	0.000247186	0.000190191
631.045	0.01888	0.02528	0.02466	0.01983	0.01568	0.01104	0.00519	0.00119	0.000302026	0.000210114
631.831	0.01945	0.02608	0.02551	0.0206	0.01619	0.0114	0.00519	0.00114	0.00022128	0.000144267
632.617	0.01957	0.02612	0.02557	0.02065	0.01621	0.01136	0.00529	0.00121	0.000308184	0.000208215
633.403	0.01976	0.0263	0.02576	0.02075	0.01636	0.01147	0.00533	0.00123	0.000326047	0.000218092
634.189	0.02096	0.02799	0.02745	0.02223	0.01753	0.0122	0.00562	0.00127	0.000303993	0.000227085
634.975	0.02212	0.02954	0.02908	0.02363	0.01854	0.01284	0.00587	0.00129	0.000377546	0.000324497
635.761	0.022	0.02936	0.029	0.02351	0.01842	0.01281	0.00584	0.00129	0.000323245	0.000211253
636.547	0.02314	0.0311	0.03085	0.02509	0.01961	0.01348	0.00609	0.00136	0.000314165	0.000244117
637.333	0.02288	0.03057	0.03016	0.02448	0.01908	0.01318	0.00596	0.00132	0.000357314	0.000253343
638.119	0.02304	0.03064	0.03024	0.02454	0.01916	0.01322	0.00601	0.0013	0.000293681	0.000210682
638.905	0.02352	0.03129	0.03097	0.02516	0.0196	0.0135	0.00607	0.00128	0.000343467	0.000243473
639.691	0.02372	0.03156	0.03125	0.02546	0.01983	0.01366	0.00616	0.00132	0.000307573	0.000286506
640.477	0.02347	0.03134	0.03109	0.0253	0.01969	0.01356	0.00614	0.00131	0.000352881	0.000229924
641.263	0.02382	0.03193	0.0316	0.02567	0.01998	0.01376	0.0062	0.00133	0.000321249	0.000228282
642.049	0.02415	0.03241	0.03219	0.02625	0.02045	0.01396	0.00624	0.00136	0.000332609	0.000250596
642.835	0.02473	0.03324	0.03315	0.02702	0.02098	0.0143	0.00639	0.00139	0.000341651	0.000263566
643.621	0.0254	0.03417	0.03403	0.02776	0.02155	0.01467	0.00654	0.00136	0.000377956	0.000237034
644.407	0.02469	0.03322	0.03304	0.02692	0.02089	0.01427	0.00634	0.00137	0.000366066	0.000262084
645.193	0.02492	0.03342	0.0332	0.0271	0.02101	0.01439	0.00636	0.00139	0.00035794	0.000294983
645.979	0.02639	0.0356	0.03562	0.02921	0.02264	0.01538	0.00682	0.00145	0.000390707	0.00030376
646.765	0.02586	0.03502	0.03502	0.02867	0.0222	0.01506	0.00665	0.00137	0.000331111	0.0002351
647.551	0.02595	0.03515	0.03524	0.02881	0.0223	0.0151	0.00667	0.00135	0.000372744	0.000249763
648.337	0.02581	0.035	0.03501	0.02866	0.0222	0.01506	0.00662	0.0014	0.000338882	0.000264895
649.123	0.0263	0.0358	0.03582	0.02934	0.02264	0.01534	0.00672	0.00142	0.00036813	0.000311082
649.909	0.02606	0.03547	0.03554	0.02917	0.02254	0.01528	0.00671	0.00138	0.000363793	0.000250771
650.695	0.02622	0.03572	0.03588	0.02946	0.02278	0.0154	0.00672	0.00138	0.000339887	0.000270839
651.481	0.02645	0.03602	0.03628	0.02985	0.02308	0.01561	0.00683	0.00139	0.000290859	0.000277753
652.267	0.02684	0.03678	0.03708	0.03056	0.02358	0.01585	0.0069	0.00141	0.000378699	0.00030868
653.053	0.02698	0.03692	0.03723	0.0307	0.02374	0.01599	0.00692	0.00137	0.000381005	0.000319001
653.839	0.02677	0.03675	0.03703	0.0305	0.02356	0.01582	0.00689	0.0014	0.000386139	0.000289111
654.625	0.02692	0.03724	0.03759	0.03098	0.02389	0.01606	0.00697	0.00138	0.000330613	0.000252646
655.411	0.02688	0.0373	0.03763	0.03102	0.02396	0.01607	0.00692	0.00136	0.000362472	0.000335524
656.197	0.02672	0.03702	0.03745	0.03091	0.02383	0.016	0.00693	0.00135	0.000309837	0.000282778
656.983	0.02664	0.03672	0.03725	0.03073	0.02372	0.01597	0.00693	0.00137	0.000384424	0.00026545
657.769	0.02701	0.03731	0.03773	0.03121	0.02401	0.01614	0.00697	0.00136	0.000388999	0.000304946
658.555	0.02743	0.038	0.03854	0.03184	0.0245	0.01643	0.00709	0.00137	0.000377291	0.00032223
659.341	0.02779	0.03857	0.03914	0.03238	0.02489	0.01663	0.00721	0.00141	0.000339168	0.0002861
660.127	0.02764	0.03858	0.0392	0.03248	0.02495	0.01668	0.00721	0.00146	0.000391401	0.000344322
660.913	0.02716	0.03797	0.03869	0.03197	0.02463	0.01646	0.00707	0.00148	0.000373035	0.000268093
661.699	0.02746	0.03835	0.03914	0.03251	0.02498	0.0167	0.00721	0.00146	0.00038537	0.00027842
662.485	0.02697	0.03777	0.03854	0.03188	0.02454	0.01643	0.0071	0.0014	0.00038526	0.000267265
663.271	0.02765	0.03874	0.03959	0.03278	0.02519	0.01681	0.00726	0.00145	0.000394623	0.000375539
664.057	0.02781	0.03902	0.03995	0.03311	0.02542	0.01698	0.00727	0.0015	0.000397533	0.000330489
664.843	0.02783	0.03906	0.04007	0.03314	0.02551	0.01695	0.00729	0.00148	0.000408035	0.000298978
665.629	0.02817	0.03959	0.04067	0.03375	0.0259	0.0173	0.00748	0.00153	0.000435314	0.000306386
666.415	0.0289	0.04055	0.04169	0.03466	0.02661	0.01775	0.00763	0.00156	0.000483974	0.000393934
667.201	0.02854	0.04004	0.0413	0.03431	0.02638	0.01759	0.00756	0.00158	0.000456009	0.000381982
667.987	0.02833	0.03971	0.04092	0.03397	0.02609	0.0174	0.00746	0.00157	0.000465504	0.000356497
668.773	0.02835	0.03983	0.04098	0.03405	0.02611	0.01743	0.00748	0.00157	0.00046321	0.000339261
669.559	0.02915	0.04089	0.04211	0.03498	0.02692	0.01798	0.0077	0.00162	0.000458347	0.000332411
670.345	0.02874	0.04014	0.04131	0.03433	0.02634	0.01756	0.00757	0.0016	0.000422997	0.000315036
671.131	0.02843	0.03995	0.04123	0.0343	0.0263	0.01755	0.00754	0.00162	0.000410914	0.00034888
671.917	0.02864	0.04024	0.04148	0.03457	0.02659	0.01766	0.00757	0.0016	0.000485706	0.000373746
672.703	0.02949	0.04128	0.04255	0.03557	0.02733	0.01821	0.00783	0.00166	0.000458047	0.000409006
673.489	0.02882	0.04033	0.04158	0.0347	0.02666	0.01774	0.00761	0.0016	0.00044639	0.000306407
674.275	0.02851	0.04008	0.04134	0.03461	0.02653	0.01766	0.00757	0.00166	0.000480476	0.000333519
675.061	0.02859	0.04037	0.04162	0.03487	0.02672	0.01781	0.00762	0.00162	0.000471598	0.000359616
675.847	0.02838	0.04006	0.04128	0.03458	0.02655	0.01764	0.00753	0.0016	0.000501574	0.000385635
676.633	0.02862	0.04027	0.04154	0.03486	0.0267	0.01776	0.00758	0.0016	0.000459501	0.000324522
677.419	0.02873	0.04037	0.04163	0.03498	0.02682	0.01783	0.00757	0.00161	0.000462346	0.000308398
678.205	0.02827	0.03975	0.04096	0.03443	0.02639	0.0176	0.00752	0.0016	0.000486561	0.000336624
678.991	0.02831	0.03992	0.04125	0.03471	0.02665	0.01773	0.00752	0.00164	0.000474342	0.000385374
679.777	0.02774	0.03941	0.04065	0.03424	0.02625	0.01747	0.00745	0.00155	0.000436106	0.000344141
680.563	0.02765	0.03929	0.04051	0.03421	0.0262	0.01743	0.00743	0.00157	0.000491313	0.000395391
681.349	0.02802	0.03986	0.04118	0.03482	0.02673	0.01771	0.00756	0.00157	0.000480341	0.000386383
682.135	0.02773	0.03932	0.04055	0.03432	0.0263	0.0175	0.00743	0.00155	0.000453866	0.00036289
682.921	0.02812	0.03983	0.04118	0.03489	0.02674	0.01776	0.0076	0.00156	0.000485475	0.000405507
683.707	0.02725	0.03876	0.04011	0.03401	0.02611	0.01733	0.00737	0.00157	0.000470836	0.000366896
684.493	0.02698	0.03843	0.03979	0.03373	0.02585	0.0172	0.00732	0.00149	0.000433112	0.000328148
685.279	0.02726	0.03863	0.03995	0.03387	0.02601	0.01726	0.00731	0.00151	0.000450605	0.000323682
686.065	0.02696	0.03837	0.03977	0.03381	0.02592	0.01719	0.00728	0.00149	0.000431252	0.00034427
686.851	0.02696	0.03827	0.03972	0.03383	0.02593	0.01721	0.00734	0.00149	0.000457859	0.000380918
687.637	0.02683	0.03822	0.03964	0.03375	0.02588	0.01719	0.00723	0.00148	0.000430996	0.000369028
688.423	0.02643	0.0376	0.03895	0.03321	0.02548	0.01691	0.00715	0.00145	0.000446231	0.000332311
689.209	0.02642	0.03773	0.03918	0.03345	0.02569	0.017	0.00723	0.00146	0.000407636	0.000350658
689.995	0.02636	0.03754	0.03901	0.0334	0.0256	0.01698	0.00722	0.00142	0.000413152	0.000318187
690.781	0.02652	0.03794	0.03944	0.0338	0.0259	0.01714	0.00727	0.0014	0.000435496	0.000306536
691.567	0.02615	0.03746	0.03901	0.03344	0.02563	0.017	0.0072	0.00146	0.000439378	0.000332443
692.353	0.02544	0.03636	0.03794	0.03251	0.02491	0.01655	0.007	0.00134	0.00039899	0.000292038
693.139	0.02529	0.03622	0.03779	0.03239	0.02482	0.01647	0.00697	0.00135	0.000396613	0.000291646
693.925	0.02469	0.03536	0.03687	0.03168	0.02427	0.01606	0.00683	0.00134	0.00040588	0.000253912
694.711	0.02536	0.03631	0.03791	0.0326	0.025	0.01655	0.00698	0.00137	0.000374145	0.000304158
695.497	0.02565	0.03661	0.03833	0.033	0.02529	0.01678	0.00711	0.00138	0.000427386	0.000328393
696.283	0.02535	0.03616	0.03792	0.0327	0.02505	0.0166	0.00699	0.00138	0.000382893	0.000309902
697.069	0.02503	0.03599	0.03776	0.03262	0.02505	0.01656	0.00701	0.00133	0.000443124	0.00035515
697.855	0.02501	0.03563	0.03737	0.03229	0.02477	0.01639	0.00694	0.00134	0.000423388	0.000288399
698.641	0.02477	0.03522	0.03703	0.032	0.02453	0.01622	0.00688	0.00138	0.000430754	0.000271773
699.427	0.02401	0.03438	0.03619	0.0313	0.02388	0.01586	0.00671	0.00129	0.000404861	0.000256912
700.213	0.02388	0.03419	0.03605	0.03113	0.02384	0.01577	0.00671	0.0013	0.000385633	0.000277653
700.999	0.02416	0.03452	0.03641	0.03149	0.02408	0.01591	0.00674	0.00132	0.000384253	0.000286266
701.785	0.02435	0.0347	0.03654	0.03165	0.02424	0.01605	0.00682	0.00136	0.000435115	0.000269155
702.571	0.02421	0.03446	0.03636	0.03154	0.02412	0.016	0.00676	0.0013	0.000397392	0.00030239
703.357	0.02418	0.03444	0.03638	0.03157	0.02414	0.01603	0.00678	0.0013	0.000413613	0.00033462
704.143	0.02406	0.03461	0.03664	0.03182	0.02437	0.01613	0.0068	0.00132	0.000415374	0.000302395
704.929	0.02413	0.03448	0.03649	0.0317	0.02427	0.01603	0.00682	0.00136	0.000452481	0.000314507
705.715	0.02413	0.03443	0.0365	0.03169	0.02422	0.01609	0.0068	0.00138	0.000422242	0.000332257
706.501	0.02396	0.03455	0.0367	0.0319	0.02435	0.01612	0.00681	0.00135	0.000433608	0.000323632
707.287	0.02369	0.03409	0.03625	0.03149	0.02411	0.01594	0.00677	0.00135	0.000479719	0.00034175
708.073	0.02348	0.0336	0.03569	0.03103	0.02372	0.0157	0.00665	0.00135	0.000419866	0.000344884
708.859	0.02289	0.03283	0.03484	0.03029	0.02315	0.01534	0.00648	0.0013	0.000401373	0.000341376
709.645	0.02266	0.03239	0.03442	0.02992	0.02293	0.0152	0.00644	0.0013	0.000433739	0.000334748
710.431	0.02239	0.03215	0.03418	0.0298	0.02277	0.01508	0.00638	0.00133	0.00041186	0.000300884
711.217	0.02241	0.03257	0.03468	0.03027	0.02318	0.01533	0.00645	0.00129	0.000433851	0.000312892
712.003	0.02191	0.03174	0.03385	0.02954	0.02261	0.01494	0.00631	0.00126	0.000440861	0.000318896
712.789	0.02186	0.03176	0.03391	0.02962	0.02266	0.01497	0.00632	0.00127	0.000409869	0.000309893
713.575	0.02185	0.03156	0.03372	0.02947	0.02256	0.0149	0.00625	0.00124	0.000419106	0.000352114
714.361	0.02157	0.03116	0.03328	0.02909	0.02226	0.01469	0.00616	0.00123	0.000425104	0.000298135
715.147	0.02109	0.03043	0.03246	0.02833	0.02168	0.01436	0.00604	0.00122	0.000389732	0.000269763
715.933	0.02147	0.03083	0.03289	0.02874	0.02197	0.01455	0.00611	0.00123	0.000381989	0.000292002
716.719	0.0214	0.03093	0.03304	0.02893	0.02208	0.01459	0.00612	0.00124	0.000390744	0.000336757
717.505	0.02113	0.0305	0.03251	0.02845	0.02179	0.01439	0.00602	0.0012	0.000385498	0.000354498
718.291	0.021	0.03022	0.03224	0.02821	0.02158	0.01429	0.00598	0.00119	0.000402488	0.000331505
719.077	0.02102	0.03059	0.03267	0.02863	0.02192	0.01448	0.00604	0.00121	0.000394864	0.000320883
719.863	0.02082	0.03026	0.03236	0.02838	0.02169	0.0143	0.00597	0.0012	0.000384237	0.000294262
720.649	0.02036	0.02925	0.0312	0.02739	0.02095	0.01383	0.00577	0.00112	0.000361494	0.000260511
721.435	0.02012	0.02935	0.03141	0.02765	0.02115	0.01397	0.00583	0.00114	0.000379744	0.000289759
722.221	0.02002	0.02889	0.03088	0.02721	0.02081	0.01373	0.00574	0.00111	0.000346495	0.000278512
723.007	0.01992	0.02884	0.0309	0.02725	0.02084	0.01374	0.00574	0.00112	0.000360493	0.000255509
723.793	0.01991	0.02909	0.03124	0.02761	0.0211	0.01393	0.00581	0.00114	0.00038025	0.000286253
724.579	0.01988	0.02883	0.03089	0.0273	0.02082	0.01374	0.00573	0.00109	0.00032938	0.000260383
725.365	0.02029	0.02864	0.03052	0.02698	0.02057	0.01358	0.00569	0.00108	0.000351496	0.000245507
726.151	0.02017	0.02846	0.03039	0.02686	0.02045	0.01354	0.00569	0.00109	0.0003475	0.000272511
726.937	0.01949	0.02773	0.02957	0.02616	0.01995	0.01319	0.00553	0.00104	0.0003675	0.00025851
727.723	0.01862	0.02683	0.02861	0.02531	0.01926	0.01273	0.00536	0.000999428	0.000323375	0.000228383
728.509	0.01891	0.02792	0.02978	0.02645	0.02003	0.01322	0.00559	0.00102	0.000329753	0.000238755
729.295	0.01852	0.02749	0.02921	0.02606	0.01971	0.01296	0.00547	0.00102	0.00031438	0.000241385
730.081	0.01828	0.02726	0.02893	0.02582	0.01944	0.01286	0.00546	0.000946421	0.000283381	0.00026038
730.867	0.01777	0.02648	0.02805	0.02504	0.01882	0.01243	0.00536	0.000935416	0.000353378	0.000304379
731.653	0.01672	0.0253	0.02664	0.02385	0.01792	0.01186	0.00512	0.000882658	0.000326627	0.000228627
732.439	0.01608	0.02475	0.02602	0.0233	0.0174	0.01158	0.00499	0.000851153	0.000293125	0.000197133
733.225	0.01526	0.0238	0.02502	0.02246	0.01669	0.01113	0.00481	0.000817773	0.000276756	0.00025475
734.011	0.01447	0.02242	0.0235	0.02098	0.01556	0.01052	0.00453	0.0007109	0.000250877	0.000241875
734.797	0.01389	0.02131	0.02247	0.02012	0.01503	0.01007	0.00427	0.000697644	0.000227627	0.000218623
735.583	0.0133	0.02066	0.022	0.01983	0.01479	0.00993	0.00429	0.00069364	0.000234625	0.000173625
736.369	0.0133	0.02039	0.02205	0.01975	0.01496	0.01006	0.00428	0.00064739	0.000218377	0.000224375
737.155	0.01319	0.01971	0.02166	0.01952	0.01487	0.00995	0.00418	0.000830882	0.000233875	0.000306873
737.941	0.0135	0.01921	0.02139	0.01921	0.01475	0.00981	0.00409	0.000875504	0.000209502	0.0003325
738.727	0.0138	0.01982	0.02209	0.01996	0.01531	0.01021	0.00425	0.000843628	0.000232626	0.000352625
739.513	0.01485	0.02119	0.02373	0.02142	0.01644	0.01091	0.00461	0.00101	0.000255875	0.000293875

## Sheet: Panel h
fs-TA Global Fitting for IT-PMI in Pyridine
Wavelength (nm)	State A	State B	State C
349.657	0.00229	0.000780825	5.81525e-05
350.443	0.00225	0.000590882	1.7425e-05
351.229	0.00179	0.000237811	9.38844e-06
352.015	0.0019	0.000190492	3.34843e-06
352.801	0.00168	-0.000107634	-4.34272e-05
353.587	0.00159	-0.000230087	-3.96219e-05
354.373	0.00156	-0.000291475	-4.81715e-05
355.159	0.00123	-0.000522305	-4.49697e-05
355.945	0.00114	-0.000798908	-0.000111926
356.731	0.000876729	-0.00103	-0.000107754
357.517	0.000809474	-0.00119	-0.000137137
358.303	0.000723278	-0.00146	-0.000148974
359.089	0.000464114	-0.00159	-0.000154901
359.875	0.00053732	-0.00158	-0.000110509
360.661	0.000242523	-0.00195	-0.000154236
361.447	0.000330218	-0.00194	-0.000173167
362.233	0.000212953	-0.00215	-0.000174132
363.019	5.54426e-05	-0.00239	-0.000201978
363.805	-0.000251788	-0.00264	-0.000201631
364.591	-7.16975e-05	-0.00247	-0.000198373
365.377	-0.000230245	-0.00277	-0.000232137
366.163	-0.000437163	-0.00299	-0.000260809
366.949	-0.000568967	-0.00318	-0.000257676
367.735	-0.000542554	-0.00323	-0.000278795
368.521	-0.000939659	-0.0035	-0.000320328
369.307	-0.00101	-0.00377	-0.000306226
370.093	-0.000954726	-0.00373	-0.000288388
370.879	-0.00112	-0.00411	-0.000353381
371.665	-0.00145	-0.00442	-0.000333353
372.451	-0.00148	-0.00459	-0.00038943
373.237	-0.00156	-0.00453	-0.000367226
374.023	-0.00173	-0.00486	-0.000336895
374.809	-0.00189	-0.00512	-0.000437388
375.595	-0.00192	-0.0052	-0.000451932
376.381	-0.0021	-0.00554	-0.000477103
377.167	-0.00217	-0.00571	-0.000482646
377.953	-0.00238	-0.00591	-0.000447355
378.739	-0.00266	-0.00617	-0.000458587
379.525	-0.00282	-0.00651	-0.000462697
380.311	-0.00258	-0.00653	-0.00051374
381.097	-0.00265	-0.00669	-0.00050896
381.883	-0.00327	-0.00725	-0.000530143
382.669	-0.00339	-0.00742	-0.000556249
383.455	-0.00378	-0.00794	-0.000586089
384.241	-0.00379	-0.00812	-0.000580931
385.027	-0.00406	-0.00846	-0.000600172
385.813	-0.00444	-0.00894	-0.000658166
386.599	-0.0046	-0.00926	-0.00070239
387.385	-0.00477	-0.00963	-0.000715998
388.171	-0.00533	-0.01026	-0.000737507
388.957	-0.0054	-0.01045	-0.000715004
389.743	-0.00589	-0.0111	-0.000844794
390.529	-0.0061	-0.01132	-0.000816246
391.315	-0.00631	-0.01173	-0.00087745
392.101	-0.0064	-0.01193	-0.000900502
392.887	-0.00691	-0.01251	-0.000906299
393.673	-0.00714	-0.01287	-0.0009338
394.459	-0.0073	-0.01333	-0.000956228
395.245	-0.00765	-0.01379	-0.000991831
396.031	-0.00779	-0.01377	-0.000937666
396.817	-0.008	-0.01416	-0.000944493
397.603	-0.00809	-0.01429	-0.000914016
398.389	-0.00823	-0.01434	-0.000940451
399.175	-0.00821	-0.01448	-0.000943886
399.961	-0.00825	-0.01448	-0.00095023
400.747	-0.00847	-0.01482	-0.000974485
401.533	-0.00837	-0.01477	-0.000928471
402.319	-0.00839	-0.01459	-0.000867559
403.105	-0.00835	-0.01451	-0.000870178
403.891	-0.00845	-0.0147	-0.00083864
404.677	-0.00823	-0.0145	-0.000844373
405.463	-0.00839	-0.01458	-0.000830904
406.249	-0.00837	-0.01445	-0.000794794
407.035	-0.00835	-0.01445	-0.000782278
407.821	-0.00854	-0.01452	-0.000791301
408.607	-0.00836	-0.01448	-0.000810172
409.393	-0.00834	-0.01444	-0.000797644
410.179	-0.00841	-0.01444	-0.000791939
410.965	-0.0085	-0.0145	-0.000776706
411.751	-0.0086	-0.01462	-0.000817928
412.537	-0.00848	-0.01489	-0.000827473
413.323	-0.00889	-0.01519	-0.000811471
414.109	-0.00888	-0.01522	-0.000841559
414.895	-0.0092	-0.01564	-0.00089403
415.681	-0.00901	-0.01559	-0.000887133
416.467	-0.00915	-0.01573	-0.00088743
417.253	-0.00915	-0.01565	-0.000867778
418.039	-0.00916	-0.01566	-0.000873407
418.825	-0.00924	-0.01592	-0.00090422
419.611	-0.00939	-0.01608	-0.000876727
420.397	-0.00928	-0.01575	-0.000823552
421.183	-0.0092	-0.01587	-0.00085368
421.969	-0.00905	-0.01554	-0.000806645
422.755	-0.00886	-0.01541	-0.0007988
423.541	-0.00892	-0.0151	-0.000742578
424.327	-0.00848	-0.01491	-0.000715664
425.113	-0.00817	-0.01458	-0.000677556
425.899	-0.00807	-0.01442	-0.000678582
426.685	-0.00773	-0.01384	-0.00061228
427.471	-0.00743	-0.01319	-0.000541609
428.257	-0.00704	-0.0127	-0.000521882
429.043	-0.00668	-0.01234	-0.000453045
429.829	-0.00644	-0.01159	-0.000384334
430.615	-0.00606	-0.01122	-0.000349574
431.401	-0.00576	-0.01068	-0.000299267
432.187	-0.00503	-0.00966	-0.000215072
432.973	-0.00476	-0.00915	-0.000173587
433.759	-0.00444	-0.00851	-0.000124513
434.545	-0.00401	-0.00787	-7.711e-05
435.331	-0.00358	-0.0073	-7.3072e-05
436.117	-0.00336	-0.00695	-3.04909e-05
436.903	-0.00306	-0.00634	3.32437e-05
437.689	-0.00278	-0.00586	6.00613e-05
438.475	-0.00265	-0.00558	6.04314e-05
439.261	-0.0023	-0.00518	6.07269e-05
440.047	-0.00197	-0.00482	8.9518e-05
440.833	-0.00179	-0.00439	7.94428e-05
441.619	-0.00158	-0.00412	8.10579e-05
442.405	-0.00144	-0.00389	8.00164e-05
443.191	-0.00139	-0.00375	8.05172e-05
443.977	-0.00139	-0.00367	5.67582e-05
444.763	-0.00119	-0.00354	6.22657e-05
445.549	-0.00116	-0.0034	4.08448e-05
446.335	-0.000935713	-0.00328	9.6359e-06
447.121	-0.00103	-0.00331	-1.64587e-05
447.907	-0.00103	-0.0034	-3.28452e-05
448.693	-0.00101	-0.00342	-4.5758e-05
449.479	-0.000991231	-0.00357	-6.29793e-05
450.265	-0.0011	-0.00351	-0.000102593
451.051	-0.00126	-0.00368	-0.000156216
451.837	-0.00112	-0.00375	-0.000160626
452.623	-0.00135	-0.004	-0.000234221
453.409	-0.00138	-0.00412	-0.000249593
454.195	-0.00131	-0.0042	-0.000267142
454.981	-0.00141	-0.00445	-0.000270548
455.767	-0.0016	-0.00455	-0.000284003
456.553	-0.00142	-0.00467	-0.000330547
457.339	-0.00132	-0.00484	-0.000358123
458.125	-0.00148	-0.00514	-0.000383632
458.911	-0.00147	-0.00522	-0.000390431
459.697	-0.00134	-0.0054	-0.000418914
460.483	-0.0014	-0.00551	-0.000437353
461.269	-0.00146	-0.00575	-0.000480575
462.055	-0.00162	-0.00589	-0.00050283
462.841	-0.00142	-0.00601	-0.000542381
463.627	-0.00209	-0.00632	-0.000562059
464.413	-0.00205	-0.00649	-0.000601616
465.199	-0.00213	-0.00662	-0.00063344
465.985	-0.00246	-0.00684	-0.000658319
466.771	-0.00249	-0.00707	-0.000705917
467.557	-0.00242	-0.00718	-0.000731387
468.343	-0.00259	-0.00731	-0.000757058
469.129	-0.00283	-0.00745	-0.000761041
469.915	-0.00261	-0.00762	-0.000794649
470.701	-0.00288	-0.00788	-0.000836106
471.487	-0.00302	-0.00817	-0.000885801
472.273	-0.00332	-0.00847	-0.000906693
473.059	-0.00344	-0.00876	-0.000942226
473.845	-0.00384	-0.00886	-0.000968943
474.631	-0.00379	-0.00908	-0.000997607
475.417	-0.0038	-0.00935	-0.00101
476.203	-0.0038	-0.00933	-0.00102
476.989	-0.00415	-0.00972	-0.00107
477.775	-0.00441	-0.01017	-0.00113
478.561	-0.00462	-0.0105	-0.00118
479.347	-0.00493	-0.01082	-0.00121
480.133	-0.00512	-0.01109	-0.00122
480.919	-0.00509	-0.01129	-0.00123
481.705	-0.00508	-0.01138	-0.00129
482.491	-0.00529	-0.01165	-0.00128
483.277	-0.00549	-0.01201	-0.00134
484.063	-0.00585	-0.01238	-0.00137
484.849	-0.00618	-0.01285	-0.00144
485.635	-0.00611	-0.01307	-0.00146
486.421	-0.00645	-0.01332	-0.00147
487.207	-0.00669	-0.01365	-0.0015
487.993	-0.0068	-0.01401	-0.00155
488.779	-0.00696	-0.01445	-0.00156
489.565	-0.00735	-0.01499	-0.00161
490.351	-0.0077	-0.01516	-0.00164
491.137	-0.00756	-0.01538	-0.00168
491.923	-0.00767	-0.01531	-0.0016
492.709	-0.00781	-0.01569	-0.00164
493.495	-0.00822	-0.01628	-0.0017
494.281	-0.00839	-0.01644	-0.0017
495.067	-0.00853	-0.01678	-0.00174
495.853	-0.0088	-0.01708	-0.00173
496.639	-0.00905	-0.01755	-0.00178
497.425	-0.00925	-0.01788	-0.00181
498.211	-0.00935	-0.01821	-0.00183
498.997	-0.0097	-0.01831	-0.0018
499.783	-0.01008	-0.01892	-0.00185
500.569	-0.01001	-0.01917	-0.00187
501.355	-0.01001	-0.01938	-0.00187
502.141	-0.01033	-0.01992	-0.00192
502.927	-0.01038	-0.02009	-0.00192
503.713	-0.01067	-0.02039	-0.00196
504.499	-0.01113	-0.02096	-0.00198
505.285	-0.01085	-0.02104	-0.002
506.071	-0.01105	-0.02146	-0.00201
506.857	-0.01135	-0.02184	-0.00203
507.643	-0.01196	-0.02247	-0.00208
508.429	-0.01207	-0.02275	-0.00208
509.215	-0.01226	-0.02305	-0.0021
510.001	-0.01247	-0.02348	-0.00216
510.787	-0.01297	-0.02404	-0.00214
511.573	-0.01352	-0.02461	-0.00217
512.359	-0.01378	-0.02504	-0.0022
513.145	-0.01396	-0.02515	-0.0022
513.931	-0.01464	-0.02601	-0.00226
514.717	-0.01462	-0.02587	-0.00222
515.503	-0.01486	-0.02616	-0.00224
516.289	-0.01543	-0.027	-0.00228
517.075	-0.01562	-0.02749	-0.00229
517.861	-0.01532	-0.02742	-0.0023
518.647	-0.01549	-0.02785	-0.00233
519.433	-0.01597	-0.02827	-0.00232
520.219	-0.01674	-0.02934	-0.00239
521.005	-0.01708	-0.03003	-0.00241
521.791	-0.01757	-0.03029	-0.00242
522.577	-0.01808	-0.03069	-0.00239
523.363	-0.01844	-0.03108	-0.00236
524.149	-0.01835	-0.03136	-0.00236
524.935	-0.0184	-0.03174	-0.00237
525.721	-0.01844	-0.03176	-0.00235
526.507	-0.01878	-0.03252	-0.00241
527.293	-0.01889	-0.03264	-0.00237
528.079	-0.01943	-0.03338	-0.00241
528.865	-0.02006	-0.03422	-0.00246
529.651	-0.0202	-0.03402	-0.00242
530.437	-0.02043	-0.03433	-0.00243
531.223	-0.02077	-0.03514	-0.00251
532.009	-0.0208	-0.03527	-0.00244
532.795	-0.02101	-0.03503	-0.00242
533.581	-0.02187	-0.03556	-0.00241
534.367	-0.02231	-0.03602	-0.00243
535.153	-0.02238	-0.03642	-0.00232
535.939	-0.02281	-0.03702	-0.00236
536.725	-0.0232	-0.03742	-0.00238
537.511	-0.02354	-0.03811	-0.00234
538.297	-0.02343	-0.03768	-0.0023
539.083	-0.02387	-0.03795	-0.00228
539.869	-0.02385	-0.03833	-0.00229
540.655	-0.02437	-0.03887	-0.00223
541.441	-0.0247	-0.03937	-0.00218
542.227	-0.02487	-0.03993	-0.00219
543.013	-0.02504	-0.04018	-0.00211
543.799	-0.02475	-0.03983	-0.00205
544.585	-0.02509	-0.04021	-0.002
545.371	-0.02498	-0.04045	-0.00198
546.157	-0.02524	-0.04063	-0.00194
546.943	-0.02531	-0.04077	-0.00189
547.729	-0.02537	-0.04125	-0.00186
548.515	-0.02579	-0.04189	-0.00186
549.301	-0.02556	-0.04158	-0.0018
550.087	-0.02529	-0.04115	-0.00175
550.873	-0.02543	-0.04168	-0.00175
551.659	-0.02564	-0.04238	-0.00178
552.445	-0.02586	-0.04259	-0.00172
553.231	-0.02594	-0.04295	-0.00164
554.017	-0.02538	-0.04205	-0.00158
554.803	-0.02581	-0.04311	-0.00163
555.589	-0.02611	-0.04357	-0.00162
556.375	-0.02588	-0.04308	-0.00154
557.161	-0.02567	-0.0426	-0.00149
557.947	-0.02577	-0.04281	-0.0015
558.733	-0.02586	-0.04314	-0.00142
559.519	-0.0261	-0.04357	-0.00146
560.305	-0.02585	-0.04294	-0.00142
561.091	-0.02536	-0.04215	-0.00135
561.877	-0.02551	-0.04262	-0.00131
562.663	-0.02532	-0.04241	-0.0013
563.449	-0.02537	-0.04255	-0.00131
564.235	-0.02519	-0.04257	-0.00125
565.021	-0.02503	-0.04182	-0.00118
565.807	-0.02485	-0.04173	-0.00114
566.593	-0.02482	-0.04157	-0.00109
567.379	-0.02484	-0.04171	-0.00108
568.165	-0.02431	-0.04083	-0.000988479
568.951	-0.02423	-0.04088	-0.000972041
569.737	-0.02435	-0.04146	-0.00101
570.523	-0.02352	-0.04029	-0.000928106
571.309	-0.02321	-0.03977	-0.000871975
572.095	-0.02316	-0.03974	-0.000835935
572.881	-0.02293	-0.03938	-0.000776482
573.667	-0.02276	-0.03903	-0.000743681
574.453	-0.02274	-0.03914	-0.000755723
575.239	-0.02294	-0.03954	-0.000685308
576.025	-0.02223	-0.03848	-0.000596616
576.811	-0.02176	-0.03768	-0.000538466
577.597	-0.02117	-0.03708	-0.000566928
578.383	-0.02099	-0.03686	-0.000462098
579.169	-0.02042	-0.03597	-0.000421291
579.955	-0.02069	-0.03648	-0.00049652
580.741	-0.02048	-0.03621	-0.00038408
581.527	-0.02026	-0.03579	-0.000355959
582.313	-0.01973	-0.03492	-0.00026789
583.099	-0.01903	-0.03398	-0.000239621
583.885	-0.01846	-0.03318	-0.000206848
584.671	-0.01817	-0.03224	-9.78454e-05
585.457	-0.01765	-0.03158	-4.31405e-05
586.243	-0.01669	-0.03049	1.49265e-05
587.029	-0.01578	-0.02924	5.04082e-05
587.815	-0.01528	-0.02881	9.87132e-05
588.601	-0.01458	-0.02834	0.000121021
589.387	-0.01396	-0.02733	0.000207184
590.173	-0.01283	-0.02558	0.000269135
590.959	-0.01277	-0.02535	0.000347972
591.745	-0.01308	-0.02639	0.000310422
592.531	-0.01197	-0.0248	0.000354132
593.317	-0.01087	-0.02291	0.000522182
594.103	-0.01097	-0.02323	0.000520182
594.889	-0.00931	-0.02058	0.000644776
595.675	-0.00863	-0.01983	0.000668943
596.461	-0.00803	-0.01934	0.000671661
597.247	-0.0073	-0.01815	0.000755944
598.033	-0.00608	-0.01651	0.000836
598.819	-0.00613	-0.01699	0.000836718
599.605	-0.00526	-0.0158	0.000839963
600.391	-0.00458	-0.01469	0.00091352
601.177	-0.0039	-0.0136	0.000964308
601.963	-0.00236	-0.01117	0.00106
602.749	-0.00215	-0.01148	0.00105
603.535	-0.00135	-0.01042	0.00102
604.321	-0.000267818	-0.00863	0.00108
605.107	-0.000187692	-0.00862	0.00115
605.893	0.000570944	-0.0076	0.0012
606.679	0.00195	-0.00557	0.00128
607.465	0.00247	-0.00481	0.00129
608.251	0.00295	-0.0043	0.00128
609.037	0.00371	-0.0027	0.00132
609.823	0.00422	-0.00192	0.00131
610.609	0.00515	-0.00106	0.00131
611.395	0.00632	0.000501312	0.00139
612.181	0.00704	0.00176	0.00147
612.967	0.00794	0.0035	0.00153
613.753	0.00867	0.00423	0.00154
614.539	0.00967	0.00596	0.00158
615.325	0.01029	0.00723	0.00159
616.111	0.01099	0.00823	0.00162
616.897	0.01107	0.00829	0.0016
617.683	0.01227	0.01024	0.00166
618.469	0.01261	0.01062	0.00163
619.255	0.01301	0.0108	0.00165
620.041	0.01375	0.01254	0.00167
620.827	0.01456	0.01399	0.00174
621.613	0.01461	0.0139	0.00169
622.399	0.01474	0.01415	0.00168
623.185	0.01568	0.01579	0.00174
623.971	0.01698	0.01752	0.0018
624.757	0.01788	0.019	0.00184
625.543	0.01883	0.02052	0.00184
626.329	0.0181	0.01916	0.00175
627.115	0.01875	0.02043	0.00178
627.901	0.01955	0.02188	0.00181
628.687	0.02033	0.02327	0.00185
629.473	0.02096	0.02423	0.00181
630.259	0.02178	0.02588	0.00191
631.045	0.02145	0.02581	0.00182
631.831	0.02185	0.02675	0.00179
632.617	0.02177	0.02682	0.00177
633.403	0.02179	0.02702	0.00183
634.189	0.02272	0.02887	0.00189
634.975	0.0236	0.03065	0.00191
635.761	0.02336	0.0305	0.00187
636.547	0.0242	0.0325	0.00189
637.333	0.02394	0.03181	0.0018
638.119	0.02389	0.03192	0.00178
638.905	0.02419	0.03272	0.00179
639.691	0.02406	0.03303	0.00184
640.477	0.02374	0.03285	0.00179
641.263	0.02406	0.03342	0.00175
642.049	0.0241	0.03407	0.00176
642.835	0.02451	0.03507	0.00177
643.621	0.02504	0.03602	0.00179
644.407	0.02434	0.03497	0.00172
645.193	0.02438	0.03519	0.00173
645.979	0.02548	0.03782	0.00185
646.765	0.02497	0.03715	0.00175
647.551	0.02498	0.03734	0.00177
648.337	0.02474	0.03715	0.00174
649.123	0.02522	0.038	0.00177
649.909	0.02478	0.03777	0.00177
650.695	0.02482	0.03811	0.00177
651.481	0.02489	0.03856	0.00182
652.267	0.02514	0.03943	0.00182
653.053	0.02514	0.03965	0.00184
653.839	0.02488	0.03938	0.0018
654.625	0.02499	0.04	0.00179
655.411	0.02485	0.04007	0.00174
656.197	0.02464	0.0399	0.00177
656.983	0.02442	0.03961	0.00181
657.769	0.02472	0.04022	0.00177
658.555	0.02496	0.04106	0.00175
659.341	0.02521	0.04174	0.00175
660.127	0.02502	0.04181	0.00177
660.913	0.02456	0.04119	0.00176
661.699	0.02474	0.04176	0.00181
662.485	0.02418	0.04108	0.00175
663.271	0.02479	0.04223	0.00178
664.057	0.02476	0.04263	0.00176
664.843	0.02468	0.04273	0.00177
665.629	0.02503	0.0434	0.00185
666.415	0.0256	0.0445	0.00195
667.201	0.02514	0.04403	0.00193
667.987	0.025	0.04363	0.0019
668.773	0.02492	0.04374	0.00185
669.559	0.02564	0.04496	0.00194
670.345	0.02523	0.04409	0.0019
671.131	0.02486	0.04399	0.00191
671.917	0.02497	0.04432	0.00196
672.703	0.02564	0.04551	0.00206
673.489	0.02499	0.04446	0.00197
674.275	0.02462	0.04423	0.00199
675.061	0.02459	0.04457	0.00201
675.847	0.02427	0.04423	0.00198
676.633	0.02435	0.04451	0.002
677.419	0.02442	0.04462	0.00204
678.205	0.02399	0.04393	0.00203
678.991	0.02385	0.04425	0.00208
679.777	0.02331	0.04364	0.00201
680.563	0.02314	0.04355	0.00209
681.349	0.02324	0.0443	0.00212
682.135	0.02283	0.04368	0.00207
682.921	0.0231	0.04431	0.00216
683.707	0.0222	0.0432	0.00211
684.493	0.02183	0.04285	0.00206
685.279	0.02204	0.04304	0.00208
686.065	0.02163	0.04286	0.00209
686.851	0.02154	0.04281	0.00214
687.637	0.02134	0.04277	0.00212
688.423	0.02085	0.0421	0.00208
689.209	0.02085	0.04234	0.00213
689.995	0.02068	0.04221	0.00217
690.781	0.02059	0.04269	0.00215
691.567	0.02025	0.04221	0.00218
692.353	0.01954	0.04107	0.00208
693.139	0.01928	0.04094	0.00206
693.925	0.01864	0.03999	0.00204
694.711	0.01903	0.04115	0.0021
695.497	0.01918	0.04159	0.00219
696.283	0.01883	0.04114	0.00218
697.069	0.01855	0.04102	0.0022
697.855	0.01838	0.04061	0.00217
698.641	0.01818	0.04022	0.00216
699.427	0.01747	0.03932	0.00208
700.213	0.01709	0.0392	0.00208
700.999	0.01723	0.03962	0.0021
701.785	0.01746	0.0398	0.00215
702.571	0.0172	0.03961	0.00217
703.357	0.01703	0.03961	0.00217
704.143	0.01695	0.03992	0.00218
704.929	0.01693	0.03975	0.0022
705.715	0.0169	0.03974	0.00222
706.501	0.01649	0.04	0.00221
707.287	0.01642	0.03952	0.00223
708.073	0.01613	0.03893	0.00219
708.859	0.01575	0.03802	0.00216
709.645	0.01563	0.03753	0.00219
710.431	0.01515	0.03733	0.00216
711.217	0.01493	0.03795	0.00217
712.003	0.0145	0.037	0.00215
712.789	0.01439	0.03706	0.00214
713.575	0.0145	0.03681	0.00215
714.361	0.01434	0.03635	0.00212
715.147	0.01386	0.03546	0.00204
715.933	0.0142	0.0359	0.00209
716.719	0.01408	0.03606	0.00209
717.505	0.01382	0.03551	0.00207
718.291	0.01375	0.03518	0.00206
719.077	0.01358	0.03566	0.00208
719.863	0.01344	0.03532	0.00206
720.649	0.01331	0.03409	0.00202
721.435	0.01286	0.03435	0.00206
722.221	0.01289	0.03376	0.00203
723.007	0.01269	0.03378	0.00206
723.793	0.01244	0.03416	0.00211
724.579	0.0124	0.03377	0.00206
725.365	0.01302	0.03336	0.00206
726.151	0.01277	0.03325	0.00207
726.937	0.01187	0.03243	0.00199
727.723	0.01105	0.03142	0.0019
728.509	0.01113	0.03271	0.00201
729.295	0.01077	0.0322	0.002
730.081	0.0106	0.03191	0.002
730.867	0.01001	0.03101	0.00195
731.653	0.00927	0.0296	0.00187
732.439	0.00859	0.02897	0.00182
733.225	0.00759	0.02798	0.00175
734.011	0.00732	0.02633	0.00167
734.797	0.00695	0.02528	0.00163
735.583	0.00641	0.02482	0.00164
736.369	0.00637	0.02479	0.00168
737.155	0.00624	0.02439	0.0017
737.941	0.00678	0.02393	0.00174
738.727	0.00711	0.02465	0.00183
739.513	0.00755	0.02636	0.00199

## Sheet: Panel i
fs-TA Global Fitting Kinetics model for IT-PMI in Pyridine
Time (ps)	State A	State B	State C
-4.53526	0	0	0
-4.03624	0	0	0
-3.5353	0	0	0
-3.03552	0	0	0
-2.53426	0	0	0
-2.51782	0	0	0
-2.48784	0	0	0
-2.46375	0	0	0
-2.43909	0	0	0
-2.41309	0	0	0
-2.38922	0	0	0
-2.3612	0	0	0
-2.33726	0	0	0
-2.3144	0	0	0
-2.28863	0	0	0
-2.26273	0	0	0
-2.23681	0	0	0
-2.21242	1.73000e-322	0	4.90000e-324
-2.18702	3.09851e-315	1.53200e-318	5.03450e-320
-2.1622	3.14378e-308	1.57243e-311	5.05115e-313
-2.13849	1.30601e-301	6.60548e-305	2.07554e-306
-2.11303	1.3865e-294	7.09797e-298	2.17743e-299
-2.08948	3.68226e-288	1.90653e-291	5.71883e-293
-2.06188	1.00866e-280	5.29301e-284	1.546e-285
-2.0397	8.11614e-275	4.30571e-278	1.2307e-279
-2.01181	1.75761e-267	9.45469e-271	2.62903e-272
-1.98767	3.25765e-261	1.77384e-264	4.81481e-266
-1.96298	7.00951e-255	3.86515e-258	1.02325e-259
-1.93942	6.53257e-249	3.64623e-252	9.42276e-254
-1.91166	5.70771e-242	3.23239e-245	8.11615e-247
-1.88732	5.76272e-236	3.3059e-239	8.091e-241
-1.86117	1.33619e-229	7.77364e-233	1.85029e-234
-1.83811	4.62973e-224	2.72744e-227	6.33235e-229
-1.81144	9.69791e-218	5.79769e-221	1.30738e-222
-1.78689	5.29662e-212	3.21017e-215	7.04459e-217
-1.76204	2.83159e-206	1.74046e-209	3.71422e-211
-1.73665	1.66738e-200	1.03991e-203	2.15593e-205
-1.71146	7.31462e-195	4.62929e-198	9.32211e-200
-1.68577	3.41832e-189	2.19644e-192	4.2918e-194
-1.6625	3.94172e-184	2.56827e-187	4.8814e-189
-1.6379	7.42555e-179	4.91099e-182	9.06126e-184
-1.61068	4.13418e-173	2.78045e-176	4.96202e-178
-1.58805	2.09051e-168	1.42602e-171	2.47429e-173
-1.56217	4.15433e-163	2.88079e-166	4.83788e-168
-1.53627	6.8259e-158	4.81312e-161	7.81893e-163
-1.51259	3.36418e-153	2.40927e-156	3.795e-158
-1.48723	2.9659e-148	2.1602e-151	3.29039e-153
-1.46179	2.23625e-143	1.65705e-146	2.43908e-148
-1.43811	6.52082e-139	4.91125e-142	6.9987e-144
-1.41368	2.21085e-134	1.69382e-137	2.33317e-139
-1.38766	1.2158e-129	9.48869e-133	1.25981e-134
-1.36198	4.75846e-125	3.78346e-128	4.84096e-130
-1.33797	7.84073e-121	6.3455e-124	7.83839e-126
-1.31265	1.82608e-116	1.5062e-119	1.79158e-121
-1.28724	3.63305e-112	3.05542e-115	3.49663e-117
-1.26223	5.13181e-108	4.40082e-111	4.84492e-113
-1.23778	4.8734e-104	4.26113e-107	4.51356e-109
-1.21255	5.16279e-100	4.60732e-103	4.68605e-105
-1.18809	3.43105e-96	3.12436e-99	3.05272e-101
-1.16224	3.10441e-92	2.88917e-95	2.7033e-97
-1.13642	2.28211e-88	2.17163e-91	1.9441e-93
-1.1124	7.55791e-85	7.34556e-88	6.30555e-90
-1.08669	3.64802e-81	3.62835e-84	2.97494e-86
-1.06148	1.23765e-77	1.25983e-80	9.86484e-83
-1.03761	2.28939e-74	2.38326e-77	1.78485e-79
-1.01118	7.77864e-71	8.30599e-74	5.91428e-76
-0.98767	9.07524e-68	9.91746e-71	6.74439e-73
-0.96342	1.11126e-64	1.24443e-67	8.06203e-70
-0.93827	1.47202e-61	1.69177e-64	1.04097e-66
-0.91232	2.01445e-58	2.37971e-61	1.38652e-63
-0.88898	1.12541e-55	1.36363e-58	7.55511e-61
-0.86248	1.21624e-52	1.51793e-55	7.93093e-58
-0.83883	5.20668e-50	6.67695e-53	3.30593e-55
-0.81252	3.63062e-47	4.80268e-50	2.23606e-52
-0.78722	1.6207e-44	2.21087e-47	9.68545e-50
-0.76248	5.27197e-42	7.4181e-45	3.05648e-47
-0.73695	1.70637e-39	2.48151e-42	9.57924e-45
-0.71273	3.43702e-37	5.16231e-40	1.86968e-42
-0.68702	7.94225e-35	1.23589e-37	4.17417e-40
-0.66101	1.60251e-32	2.58785e-35	8.1246e-38
-0.63669	1.91588e-30	3.20699e-33	9.38162e-36
-0.61105	2.45379e-28	4.27164e-31	1.15697e-33
-0.58697	1.96653e-26	3.55677e-29	8.93791e-32
-0.56332	1.23377e-24	2.32002e-27	5.40255e-30
-0.53575	1.2504e-22	2.46508e-25	5.23471e-28
-0.51179	5.78645e-21	1.19071e-23	2.32631e-26
-0.48739	2.41464e-19	5.19981e-22	9.30242e-25
-0.46273	8.79642e-18	1.98737e-20	3.24107e-23
-0.43638	3.37321e-16	8.04177e-19	1.18305e-21
-0.412	8.23417e-15	2.06819e-17	2.75468e-20
-0.38782	1.65429e-13	4.3871e-16	5.27328e-19
-0.36399	2.69589e-12	7.56294e-15	8.1829e-18
-0.3389	4.2753e-11	1.27664e-13	1.23087e-16
-0.31397	5.57625e-10	1.77802e-12	1.5217e-15
-0.28822	6.58323e-09	2.2556e-11	1.69881e-14
-0.2613	7.12207e-08	2.64385e-10	1.73403e-13
-0.23676	5.2383e-07	2.10228e-09	1.21134e-12
-0.2122	3.27048e-06	1.42653e-08	7.20578e-12
-0.18847	1.64194e-05	7.80412e-08	3.47117e-11
-0.16159	8.52514e-05	4.49816e-07	1.73788e-10
-0.1364	0.000336186	1.97098e-06	6.7266e-10
-0.11124	0.00113	7.40184e-06	2.26258e-09
-0.08583	0.00327	2.42747e-05	6.78064e-09
-0.06231	0.00766	6.42312e-05	1.69282e-08
-0.0369	0.01678	0.000161677	4.13491e-08
0.01714	0.05828	0.000774494	2.09188e-07
0.06701	0.12199	0.00221	7.02619e-07
0.11768	0.19614	0.00484	1.89575e-06
0.16777	0.26599	0.00862	4.17202e-06
0.21663	0.32716	0.01335	7.81963e-06
0.26727	0.38333	0.01921	1.34392e-05
0.31729	0.43223	0.02586	2.1137e-05
0.3673	0.4752	0.03326	3.12401e-05
0.41882	0.5139	0.04156	4.44185e-05
0.47006	0.54732	0.05041	6.05363e-05
0.51856	0.57476	0.05927	7.87384e-05
0.56872	0.59927	0.06885	0.000100727
0.6178	0.61982	0.07858	0.000125492
0.66914	0.63802	0.08908	0.00015495
0.7179	0.65252	0.0993	0.000186391
0.76798	0.66485	0.11002	0.000222275
0.81856	0.67494	0.12103	0.00026228
0.86777	0.6827	0.13188	0.000304884
0.91843	0.6888	0.14316	0.000352582
0.96835	0.69312	0.15435	0.000403423
1.01822	0.69593	0.16559	0.000458043
1.06809	0.6974	0.17685	0.000516504
1.11925	0.69766	0.18842	0.000580477
1.16745	0.69688	0.19932	0.000644454
1.21832	0.69509	0.21079	0.000715869
1.26726	0.69253	0.22178	0.000788337
1.31874	0.68905	0.23329	0.000868532
1.36647	0.68519	0.24391	0.000946499
1.41819	0.68039	0.25533	0.00103
1.46826	0.67521	0.2663	0.00112
1.51757	0.66967	0.27702	0.00122
1.56817	0.66357	0.28792	0.00131
1.61721	0.65732	0.29838	0.00141
1.66792	0.65055	0.30908	0.00152
1.71723	0.64371	0.31937	0.00162
1.76851	0.63637	0.32996	0.00174
1.8171	0.62924	0.33987	0.00185
1.86701	0.62176	0.34993	0.00197
1.91788	0.614	0.36005	0.00209
1.96785	0.60628	0.36986	0.00222
2.01776	0.59849	0.37953	0.00234
2.06781	0.59062	0.3891	0.00248
2.11765	0.58274	0.3985	0.00261
2.16783	0.57478	0.40783	0.00275
2.21784	0.56683	0.41699	0.00289
2.26734	0.55898	0.42593	0.00303
2.31678	0.55114	0.43473	0.00318
2.36656	0.54328	0.44346	0.00333
2.41738	0.53528	0.45223	0.00348
2.46792	0.52737	0.46083	0.00364
2.51876	0.51947	0.46934	0.0038
2.5683	0.51182	0.47751	0.00396
2.61824	0.50418	0.48561	0.00413
2.66906	0.49646	0.49373	0.0043
2.71838	0.48905	0.50148	0.00447
2.76718	0.48178	0.50903	0.00463
2.81628	0.47455	0.51651	0.00481
2.867	0.46715	0.52412	0.00499
2.91651	0.46001	0.53142	0.00517
2.96823	0.45265	0.53892	0.00536
3.01781	0.44567	0.546	0.00554
3.06852	0.43863	0.55311	0.00573
3.11867	0.43175	0.56004	0.00592
3.16658	0.42526	0.56654	0.00611
3.2162	0.41863	0.57317	0.0063
3.26692	0.41194	0.57984	0.0065
3.31714	0.40541	0.58633	0.0067
3.36676	0.39905	0.59263	0.0069
3.41689	0.39272	0.5989	0.0071
3.4665	0.38653	0.60499	0.00731
3.51778	0.38024	0.61119	0.00752
3.56743	0.37423	0.61708	0.00773
3.61804	0.36819	0.62299	0.00794
3.66691	0.36245	0.6286	0.00815
3.71773	0.35657	0.63434	0.00837
3.76763	0.35089	0.63987	0.00859
3.81699	0.34534	0.64525	0.00881
3.868	0.33971	0.65072	0.00903
3.9171	0.33436	0.6559	0.00925
3.96753	0.32895	0.66112	0.00948
4.06764	0.31847	0.67123	0.00994
4.17002	0.30808	0.68121	0.01041
4.26964	0.29829	0.69058	0.01088
4.36978	0.28875	0.69968	0.01135
4.46843	0.27965	0.70835	0.01183
4.56852	0.2707	0.71683	0.01232
4.66917	0.26199	0.72507	0.01281
4.77098	0.25346	0.73312	0.01332
4.86941	0.24547	0.74062	0.01382
4.96869	0.23767	0.74793	0.01432
5.0696	0.22999	0.75511	0.01484
5.16961	0.22262	0.76196	0.01536
5.27073	0.21541	0.76865	0.01589
5.37077	0.20851	0.77503	0.01641
5.46782	0.20202	0.78101	0.01693
5.5686	0.19549	0.787	0.01747
5.67052	0.18911	0.79283	0.01802
5.77099	0.18302	0.79838	0.01857
5.87133	0.17713	0.80372	0.01912
5.97079	0.17148	0.80882	0.01966
6.06845	0.16611	0.81365	0.02021
6.16973	0.16072	0.81848	0.02077
6.26903	0.1556	0.82304	0.02133
6.37054	0.15054	0.82753	0.0219
6.46922	0.14578	0.83173	0.02246
6.56985	0.14107	0.83586	0.02303
6.6696	0.13656	0.8398	0.0236
6.77137	0.1321	0.84367	0.02419
6.8707	0.1279	0.8473	0.02476
6.97059	0.1238	0.85082	0.02534
7.06998	0.11985	0.85418	0.02592
7.16831	0.11607	0.85739	0.02649
7.27152	0.11223	0.86062	0.0271
7.37015	0.10868	0.86359	0.02768
7.47036	0.10519	0.86649	0.02827
7.56994	0.10183	0.86926	0.02886
7.66828	0.09862	0.87188	0.02945
7.77065	0.09538	0.87451	0.03006
7.86931	0.09236	0.87693	0.03065
7.9706	0.08936	0.87932	0.03125
8.07116	0.08648	0.8816	0.03186
8.17021	0.08373	0.88375	0.03245
8.26973	0.08106	0.88582	0.03306
8.36931	0.07847	0.8878	0.03366
8.47082	0.07592	0.88974	0.03427
8.57032	0.0735	0.89155	0.03488
8.66957	0.07116	0.89329	0.03548
8.77012	0.06886	0.89497	0.0361
8.87002	0.06666	0.89656	0.03671
8.97121	0.06449	0.8981	0.03733
9.06984	0.06245	0.89953	0.03793
9.17046	0.06044	0.90093	0.03855
9.2701	0.05851	0.90224	0.03916
9.3699	0.05663	0.9035	0.03978
9.47064	0.0548	0.9047	0.0404
9.56843	0.05309	0.90582	0.041
9.67112	0.05134	0.90693	0.04163
9.76952	0.04972	0.90794	0.04224
9.86882	0.04813	0.9089	0.04286
9.96902	0.04659	0.90982	0.04348
10.0706	0.04507	0.91071	0.04411
10.1714	0.04361	0.91154	0.04474
10.2687	0.04225	0.91229	0.04534
10.3694	0.04089	0.91303	0.04597
10.4698	0.03957	0.91371	0.04659
10.5705	0.03829	0.91436	0.04722
10.6694	0.03708	0.91496	0.04784
10.77	0.03588	0.91552	0.04846
10.868	0.03475	0.91604	0.04908
10.9703	0.03361	0.91653	0.04971
11.0708	0.03253	0.91699	0.05034
11.1712	0.03148	0.9174	0.05097
11.2706	0.03048	0.91778	0.05159
11.3699	0.02951	0.91813	0.05221
11.4701	0.02856	0.91845	0.05284
11.5701	0.02765	0.91873	0.05346
11.6697	0.02676	0.91899	0.05409
11.7685	0.02591	0.91922	0.05471
11.8689	0.02508	0.91942	0.05533
11.9689	0.02428	0.91959	0.05596
12.07	0.02349	0.91974	0.05659
12.1719	0.02272	0.91987	0.05723
12.2708	0.022	0.91997	0.05785
12.3698	0.0213	0.92004	0.05847
12.4693	0.02062	0.92009	0.05909
12.5712	0.01995	0.92012	0.05973
12.6709	0.01931	0.92013	0.06036
12.7709	0.01869	0.92012	0.06098
12.8695	0.0181	0.92009	0.0616
12.9699	0.01752	0.92004	0.06223
13.0693	0.01696	0.91998	0.06285
13.1703	0.01641	0.91989	0.06348
13.2713	0.01588	0.91978	0.06412
13.37	0.01538	0.91966	0.06473
13.4684	0.01489	0.91953	0.06535
13.5684	0.01441	0.91938	0.06597
13.6689	0.01395	0.91921	0.0666
13.7692	0.0135	0.91903	0.06723
13.8703	0.01306	0.91883	0.06786
13.9691	0.01265	0.91862	0.06848
14.4637	0.01076	0.91739	0.07157
14.9652	0.00914	0.91587	0.07469
15.465	0.00777	0.91411	0.0778
15.9656	0.0066	0.91215	0.0809
16.4672	0.0056	0.91002	0.084
16.9649	0.00476	0.90776	0.08707
17.4651	0.00405	0.90537	0.09015
17.9643	0.00344	0.90288	0.09321
18.4649	0.00292	0.90031	0.09627
18.9657	0.00248	0.89767	0.09932
19.4647	0.00211	0.89498	0.10236
19.964	0.00179	0.89224	0.10538
20.4661	0.00152	0.88945	0.10841
20.9642	0.00129	0.88664	0.1114
21.4652	0.0011	0.8838	0.1144
21.9654	0.000933441	0.88094	0.11738
22.4651	0.000793142	0.87808	0.12036
22.9661	0.000673644	0.87519	0.12332
23.4648	0.000572579	0.8723	0.12627
23.9659	0.000486296	0.8694	0.12922
24.4652	0.000413258	0.86651	0.13214
24.966	0.000351018	0.8636	0.13506
25.4655	0.000298278	0.86071	0.13797
25.9658	0.000253396	0.85781	0.14087
26.465	0.000215345	0.85492	0.14375
26.9658	0.000182912	0.85202	0.14663
27.4654	0.000155425	0.84914	0.14949
27.9653	0.000132055	0.84626	0.15234
28.467	0.000112134	0.84338	0.1552
28.9658	9.53074e-05	0.84052	0.15802
29.4654	8.09849e-05	0.83766	0.16084
29.9642	6.88328e-05	0.83482	0.16365
30.465	5.8466e-05	0.83197	0.16645
30.9658	4.96605e-05	0.82913	0.16924
31.4655	4.21963e-05	0.8263	0.17202
31.9658	3.5847e-05	0.82348	0.17479
32.4661	3.04531e-05	0.82067	0.17755
32.9658	2.58759e-05	0.81787	0.1803
33.4665	2.19795e-05	0.81508	0.18304
33.9668	1.86722e-05	0.81229	0.18576
34.4671	1.58626e-05	0.80952	0.18848
34.9649	1.34868e-05	0.80676	0.19118
35.4662	1.14537e-05	0.804	0.19388
35.9647	9.73595e-06	0.80126	0.19655
36.4649	8.27125e-06	0.79852	0.19923
36.9643	7.02873e-06	0.7958	0.20189
37.4665	5.96742e-06	0.79307	0.20456
37.9655	5.07165e-06	0.79036	0.2072
38.4644	4.31049e-06	0.78767	0.20983
38.9656	3.66081e-06	0.78497	0.21246
39.9686	2.63995e-06	0.7796	0.21769
40.9692	1.90525e-06	0.77427	0.22287
41.9688	1.37547e-06	0.76899	0.22801
42.967	9.93456e-07	0.76375	0.23309
43.9669	7.17142e-07	0.75854	0.23815
44.9686	5.17377e-07	0.75336	0.24318
45.9668	3.73683e-07	0.74822	0.24816
46.969	2.69547e-07	0.74311	0.25311
47.9692	1.94558e-07	0.73803	0.25802
48.9687	1.40463e-07	0.733	0.26288
49.9694	1.01369e-07	0.72799	0.26772
50.9678	7.32106e-08	0.72303	0.2725
51.966	5.28775e-08	0.71811	0.27725
52.9666	3.81617e-08	0.7132	0.28197
53.9667	2.75459e-08	0.70833	0.28665
54.9686	1.98715e-08	0.70349	0.29131
55.9688	1.43431e-08	0.69869	0.29592
56.9679	1.03565e-08	0.69392	0.30049
57.9683	7.47479e-09	0.68919	0.30503
58.9681	5.39597e-09	0.68448	0.30954
59.9677	3.89555e-09	0.67981	0.314
60.9671	2.81252e-09	0.67518	0.31844
61.968	2.0296e-09	0.67056	0.32284
62.9667	1.46567e-09	0.66599	0.3272
63.968	1.05754e-09	0.66144	0.33154
64.9679	7.63399e-10	0.65693	0.33583
65.9688	5.50892e-10	0.65244	0.3401
66.9685	3.97696e-10	0.64799	0.34433
67.9673	2.87186e-10	0.64357	0.34852
68.9669	2.0733e-10	0.63918	0.35268
69.9666	1.49674e-10	0.63482	0.35682
70.9681	1.07988e-10	0.63048	0.36092
71.969	7.79277e-11	0.62617	0.36499
72.9706	5.62222e-11	0.62189	0.36903
73.9697	4.05955e-11	0.61765	0.37303
74.9669	2.93303e-11	0.61345	0.37699
75.9685	2.11608e-11	0.60925	0.38094
76.9675	1.52797e-11	0.6051	0.38485
77.9664	1.10335e-11	0.60098	0.38872
78.9669	7.96316e-12	0.59687	0.39257
79.9687	5.74477e-12	0.59279	0.39639
80.9684	4.14723e-12	0.58875	0.40018
81.9676	2.99442e-12	0.58473	0.40393
82.968	2.16122e-12	0.58074	0.40766
83.9668	1.56067e-12	0.57678	0.41135
84.9665	1.12667e-12	0.57284	0.41502
85.9677	8.12958e-13	0.56893	0.41866
86.9667	5.87019e-13	0.56505	0.42227
87.9674	4.23638e-13	0.56119	0.42585
88.9678	3.0576e-13	0.55736	0.42941
89.969	2.20624e-13	0.55355	0.43294
90.9696	1.59225e-13	0.54977	0.43643
91.9672	1.15025e-13	0.54603	0.43989
92.9685	8.29948e-14	0.5423	0.44334
93.9686	5.99072e-14	0.53859	0.44675
94.9664	4.32746e-14	0.53493	0.45013
95.9677	3.12242e-14	0.53127	0.45349
96.9676	2.25397e-14	0.52764	0.45682
97.9673	1.62717e-14	0.52404	0.46012
98.968	1.17429e-14	0.52047	0.4634
103.971	2.29927e-15	0.50294	0.47939
108.971	4.50611e-16	0.48601	0.49474
113.97	8.83395e-17	0.46965	0.50947
118.97	1.73128e-17	0.45384	0.5236
123.971	3.39185e-18	0.43856	0.53715
128.972	6.64518e-19	0.42379	0.55015
133.969	1.30359e-19	0.40953	0.5626
138.972	2.55229e-20	0.39574	0.57455
143.97	5.00523e-21	0.38242	0.58598
148.97	9.80924e-22	0.36955	0.59693
153.969	1.92304e-22	0.35711	0.60741
158.971	3.76632e-23	0.34509	0.61744
163.969	7.38603e-24	0.33347	0.62703
168.971	1.44657e-24	0.32224	0.63621
173.971	2.83499e-25	0.3114	0.64498
178.97	5.55782e-26	0.30092	0.65335
183.97	1.08922e-26	0.29079	0.66134
188.971	2.13396e-27	0.281	0.66897
193.972	4.18076e-28	0.27153	0.67624
198.97	8.1988e-29	0.2624	0.68317
208.972	3.14695e-30	0.24503	0.69606
218.976	1.20711e-31	0.2288	0.70772
228.976	4.63628e-33	0.21366	0.71823
238.974	1.78187e-34	0.19952	0.72767
248.968	6.85722e-36	0.18632	0.73611
258.975	2.62772e-37	0.17398	0.74364
268.973	1.00992e-38	0.16246	0.75029
278.977	3.87385e-40	0.1517	0.75615
288.973	1.48981e-41	0.14167	0.76126
298.975	5.71836e-43	0.13229	0.76568
308.973	2.19775e-44	0.12353	0.76944
318.973	8.44113e-46	0.11536	0.77261
328.974	3.24102e-47	0.10772	0.77521
338.973	1.24522e-48	0.10059	0.77729
348.974	4.7811e-50	0.09393	0.77889
358.974	1.83633e-51	0.08771	0.78004
368.974	7.053e-53	0.08191	0.78078
378.972	2.71069e-54	0.07649	0.78112
388.972	1.04112e-55	0.07142	0.7811
398.975	3.99485e-57	0.06669	0.78075
408.972	1.53585e-58	0.06228	0.7801
418.972	5.8989e-60	0.05816	0.77915
428.975	2.26344e-61	0.05431	0.77794
438.975	8.69346e-63	0.05071	0.77648
448.972	3.34226e-64	0.04736	0.77479
458.971	1.28412e-65	0.04422	0.7729
468.975	4.92562e-67	0.04129	0.77081
478.973	1.89307e-68	0.03856	0.76854
488.974	7.26857e-70	0.03601	0.7661
498.975	2.79081e-71	0.03363	0.76351
598.982	1.94522e-85	0.01695	0.73154
698.981	1.35938e-99	0.00855	0.6936
798.982	9.49352e-114	0.00431	0.65403
898.979	6.63867e-128	0.00217	0.61493
999.018	4.5792e-142	0.00109	0.57725
1098.99	3.22521e-156	0.000552138	0.54145
1198.98	2.26049e-170	0.000278388	0.50764
1298.98	1.57918e-184	0.000140353	0.47582
1399	1.09605e-198	7.07517e-05	0.44593
1498.99	7.68201e-213	3.5673e-05	0.4179
1599.01	5.33179e-227	1.79826e-05	0.39161
1698.99	3.74916e-241	9.06745e-06	0.36697
1799.01	2.60215e-255	4.57087e-06	0.34388
1899	1.8238e-269	2.30463e-06	0.32224
1998.99	1.27827e-283	1.16199e-06	0.30196
2099.01	8.87196e-298	5.85757e-07	0.28295
2199	6.21820e-312	2.95339e-07	0.26514
2299.01	0	1.48889e-07	0.24845
2399.01	0	7.50648e-08	0.23281
2498.99	0	3.78503e-08	0.21816
2599.01	0	1.90802e-08	0.20443
2699	0	9.62022e-09	0.19156
2799.01	0	4.84985e-09	0.1795
2899.01	0	2.44513e-09	0.16821
2999	0	1.23283e-09	0.15762
3098.99	0	6.21594e-10	0.1477
3198.99	0	3.13386e-10	0.1384
3298.99	0	1.57998e-10	0.12969
3399	0	7.96519e-11	0.12153
3498.97	0	4.0166e-11	0.11388
3598.99	0	2.02475e-11	0.10671
3698.99	0	1.02081e-11	0.1
3799	0	5.14621e-12	0.0937
3899.01	0	2.59436e-12	0.0878
3998.99	0	1.30817e-12	0.08228
4098.98	0	6.59578e-13	0.0771
4199	0	3.32491e-13	0.07225
4299.02	0	1.67607e-13	0.0677
4399.01	0	8.45076e-14	0.06344
4499.01	0	4.26058e-14	0.05944
4599	0	2.14818e-14	0.0557
4699.01	0	1.08297e-14	0.0522
4799.01	0	5.45994e-15	0.04891
4898.98	0	2.75328e-15	0.04583
4998.98	0	1.38811e-15	0.04295
5098.99	0	6.99787e-16	0.04025
5198.98	0	3.52833e-16	0.03771
5298.99	0	1.77874e-16	0.03534
5399.01	0	8.96655e-17	0.03311
5498.99	0	4.52124e-17	0.03103
5598.99	0	2.27945e-17	0.02908
5699	0	1.14914e-17	0.02725
5798.99	0	5.79398e-18	0.02553
5899	0	2.92092e-18	0.02392
5999	0	1.47263e-18	0.02242
6098.99	0	7.42499e-19	0.02101
6198.97	0	3.74393e-19	0.01969
6299.02	0	1.88692e-19	0.01845
6398.98	0	9.51578e-20	0.01729
6499.01	0	4.79654e-20	0.0162
6598.99	0	2.41858e-20	0.01518
6698.98	0	1.21945e-20	0.01422
6798.99	0	6.14761e-21	0.01333
6899	0	3.0992e-21	0.01249
6998.98	0	1.56272e-21	0.0117
7098.98	0	7.87871e-22	0.01097
7198.99	0	3.9719e-22	0.01028
7298.99	0	2.00249e-22	0.00963
7398.98	0	1.00966e-22	0.00902
7498.99	0	5.08999e-23	0.00846
