# Supplementary material for: Organic crystalline nanoparticles with a long-lived charge-separated state for efficient photocatalytic hydrogen production
Source: Nat Chem. 2026 Jan 20;18(4):723–30. doi: 10.1038/s41557-025-02035-z (PMC13061632; doi:10.1038/s41557-025-02035-z)
Supplement: Supplementary file 6 — fs-TA spectra and fitting data, ns-TA spectra, fitting and spectro-electrochemistry data of IT-PMI NPs in water. [file 41557_2025_2035_MOESM6_ESM.xlsx]

## Sheet: Panel a
fs TA for IT-PMI NP
Wavelength （nm）	△A (OD)
	-70 fs	200 fs	350 fs	450 fs	550 fs	1 ps
330.007	-0.14458	0.00765	0.18271	0.11091	0.05689	0.08896
332.365	-0.11114	0.13515	0.28437	0.24656	0.20736	0.07479
334.723	-0.00518	0.12735	0.16891	0.20408	0.18917	0.09788
337.081	-0.03344	0.08	0.11547	0.14237	0.13825	0.06695
339.439	-0.0989	0.13518	0.21706	0.19549	0.14535	0.11773
341.797	-0.13606	0.15048	0.2111	0.15669	0.17204	0.09032
344.155	-0.09708	0.17956	0.15727	0.07902	0.21143	0.1388
346.513	-0.07747	0.09714	0.18931	0.1054	0.20319	0.11403
348.871	-0.08079	0.0714	0.16658	0.10095	0.13159	0.10925
351.229	-0.0783	0.15486	0.08833	0.14906	0.13809	0.11517
353.587	-0.02545	0.16597	0.03554	0.1303	0.0758	0.11769
355.945	0.02453	0.14245	0.07325	0.13757	0.11384	0.05824
358.303	0.04152	0.04191	0.02922	0.06509	0.05995	0.0938
360.661	-0.03479	0.02872	0.03911	0.06358	0.03622	0.0432
363.019	-0.05737	0.06507	0.05595	0.01431	-0.01686	0.02615
365.377	-0.05445	0.04765	-0.04155	0.00118	-0.04851	-0.04831
367.735	-0.05698	-0.02239	-0.01262	-0.01969	-0.05898	-0.1045
370.093	-0.02906	-0.10426	-0.09807	-0.08043	-0.0206	-0.13777
372.451	-0.00794	-0.15314	-0.145	-0.12284	-0.04568	-0.10466
374.809	0.0123	-0.23059	-0.1872	-0.16907	-0.1796	-0.09918
377.167	-0.05798	-0.25741	-0.24594	-0.24973	-0.24094	-0.11706
379.525	-0.09055	-0.3324	-0.26562	-0.29757	-0.21662	-0.12976
381.883	-0.05213	-0.30691	-0.19906	-0.27287	-0.21505	-0.20575
384.241	-0.0307	-0.29686	-0.29847	-0.27645	-0.30688	-0.29667
386.599	-0.00806	-0.35331	-0.41928	-0.38669	-0.32579	-0.36552
388.957	-0.01923	-0.46362	-0.46025	-0.39005	-0.41816	-0.42376
391.315	0.04164	-0.50737	-0.4962	-0.5423	-0.41892	-0.43807
393.673	-0.0058	-0.61553	-0.59163	-0.58525	-0.49216	-0.54442
396.031	0.02203	-0.76297	-0.7348	-0.60861	-0.58522	-0.66939
398.389	0.04699	-0.90197	-0.83946	-0.67172	-0.71706	-0.79873
400.747	-0.02932	-1.05712	-0.95095	-0.81591	-0.79169	-0.96196
403.105	-0.0924	-1.22189	-1.05851	-0.9521	-0.93136	-1.06436
405.463	-0.09872	-1.32607	-1.15908	-1.01061	-0.99418	-1.21413
407.821	-0.02214	-1.37112	-1.19653	-1.10862	-1.07698	-1.29475
410.179	-0.000299019	-1.39601	-1.24617	-1.15848	-1.15922	-1.38873
412.537	-0.00366	-1.40727	-1.34683	-1.17964	-1.21768	-1.39407
414.895	0.00173	-1.44311	-1.34686	-1.24503	-1.29371	-1.37977
417.253	-0.01552	-1.42341	-1.3784	-1.19116	-1.32119	-1.36384
419.611	0.00498	-1.42644	-1.32627	-1.23208	-1.34266	-1.3382
421.969	-0.00573	-1.44536	-1.31085	-1.25273	-1.44133	-1.40017
424.327	-0.01342	-1.4507	-1.30084	-1.33126	-1.51815	-1.39821
426.685	-0.05267	-1.4764	-1.28585	-1.30506	-1.5676	-1.41246
429.043	-0.05581	-1.43706	-1.25836	-1.26019	-1.59006	-1.40232
431.401	-0.08308	-1.39692	-1.23022	-1.21446	-1.56847	-1.33285
433.759	-0.07547	-1.30825	-1.10965	-1.13056	-1.48415	-1.24936
436.117	-0.06135	-1.17972	-0.98639	-0.98756	-1.24248	-1.07942
438.475	-0.05109	-0.98397	-0.80317	-0.81671	-1.06501	-0.83348
440.833	-0.05067	-0.79919	-0.61737	-0.60455	-0.76291	-0.58726
443.191	-0.04875	-0.59928	-0.4392	-0.40591	-0.43451	-0.35142
445.549	-0.05792	-0.40353	-0.25942	-0.20587	-0.25241	-0.12539
447.907	-0.09693	-0.22135	-0.09943	-0.02321	0.00777	0.09158
450.265	-0.09981	-0.08778	0.04486	0.1226	0.18924	0.24426
452.623	-0.10182	-0.00896	0.11672	0.24286	0.32064	0.35766
454.981	-0.06877	0.0563	0.17931	0.33327	0.4355	0.4512
457.339	-0.04855	0.08428	0.19544	0.37306	0.49762	0.49215
459.697	-0.01935	0.09406	0.19884	0.39724	0.55202	0.48347
462.055	-0.01509	0.0731	0.18862	0.39679	0.55657	0.49178
464.413	0.0011	0.06686	0.19956	0.41788	0.552	0.47276
466.771	0.01651	0.04651	0.20878	0.39868	0.54396	0.47636
469.129	0.01905	0.02364	0.19982	0.39623	0.52136	0.43323
471.487	0.02899	-0.00352	0.19249	0.36919	0.49259	0.41614
473.845	0.03966	-0.00712	0.20383	0.35418	0.46027	0.39067
476.203	0.01942	-0.02393	0.1934	0.36452	0.48795	0.36567
478.561	0.03733	-0.01772	0.1746	0.35602	0.4538	0.36134
480.919	0.03346	-0.0332	0.16832	0.37287	0.4182	0.35483
483.277	0.00623	-0.0521	0.14382	0.37724	0.41842	0.34744
485.635	0.00835	-0.07248	0.12583	0.33677	0.38919	0.31158
487.993	-0.02443	-0.07237	0.09176	0.3214	0.3634	0.29539
490.351	-0.00716	-0.13101	0.04782	0.29446	0.33229	0.25523
492.709	0.00103	-0.15057	0.03569	0.25056	0.2999	0.23134
495.067	-9.32934e-05	-0.17301	0.0029	0.2193	0.26631	0.20644
497.425	0.01358	-0.20385	-0.03866	0.17559	0.23378	0.1626
499.783	0.01306	-0.23508	-0.10582	0.10454	0.1784	0.10717
502.141	0.03148	-0.27958	-0.11026	0.05819	0.14226	0.09329
504.499	0.04221	-0.32324	-0.18512	-0.00207	0.09542	0.03817
506.857	0.05387	-0.35747	-0.23483	-0.03837	0.0329	-0.00198
509.215	0.0313	-0.42175	-0.27355	-0.11092	-0.00803	-0.04506
511.573	0.03173	-0.45295	-0.28704	-0.13077	-0.0593	-0.07771
513.931	0.0086	-0.50152	-0.31849	-0.19895	-0.11431	-0.1019
516.289	0.00386	-0.53358	-0.35082	-0.23553	-0.16422	-0.13108
518.647	0.00147	-0.57453	-0.39679	-0.26867	-0.22685	-0.18085
521.005	-0.00204	-0.64465	-0.41882	-0.34337	-0.29951	-0.19382
523.363	-0.02628	-0.65549	-0.45897	-0.3851	-0.34686	-0.20664
525.721	-0.05508	-0.71388	-0.51677	-0.44283	-0.41957	-0.30227
528.079	-0.01201	-0.76521	-0.58366	-0.47809	-0.47783	-0.3067
530.437	-0.04117	-0.83497	-0.66449	-0.59134	-0.56755	-0.39743
532.795	-0.01235	-0.89352	-0.7193	-0.67378	-0.64892	-0.46911
535.153	-0.04393	-0.9572	-0.82358	-0.79026	-0.73912	-0.57385
537.511	0.000312186	-1.00744	-0.89508	-0.83907	-0.80554	-0.64203
539.869	-0.00984	-1.07923	-1.00157	-0.97157	-0.90314	-0.72147
542.227	-6.49199e-06	-1.13969	-1.05708	-1.05738	-0.99015	-0.8006
544.585	5.00389e-05	-1.19252	-1.15204	-1.17186	-1.09587	-0.89706
546.943	-0.03133	-1.27571	-1.22974	-1.31331	-1.1963	-0.98652
549.301	0.03474	-1.29922	-1.31704	-1.39544	-1.25081	-1.06229
551.659	0.00335	-1.36899	-1.44112	-1.49231	-1.37806	-1.15315
554.017	-0.00344	-1.44906	-1.55421	-1.65191	-1.51368	-1.27483
556.375	0.00862	-1.506	-1.64038	-1.75287	-1.59695	-1.35684
558.733	0.00626	-1.53054	-1.72996	-1.85728	-1.7009	-1.45738
561.091	0.01451	-1.59265	-1.84971	-1.96236	-1.78296	-1.54077
563.449	0.0118	-1.59948	-1.88615	-2.03171	-1.87902	-1.61299
565.807	0.0142	-1.63699	-1.93764	-2.1255	-1.95612	-1.6764
568.165	0.01484	-1.62899	-1.99424	-2.17715	-1.98635	-1.74115
570.523	0.03458	-1.62882	-2.02569	-2.25967	-2.05223	-1.80375
572.881	0.01137	-1.64644	-2.02813	-2.23939	-2.07045	-1.80121
575.239	0.00854	-1.6294	-2.08581	-2.28505	-2.07703	-1.83318
577.597	0.0298	-1.65123	-2.10325	-2.29276	-2.09099	-1.83099
579.955	0.03923	-1.59217	-2.05491	-2.28488	-2.06628	-1.83263
582.313	0.04995	-1.55383	-2.06965	-2.22051	-2.07317	-1.81171
584.671	0.05533	-1.53678	-2.08808	-2.22723	-2.05891	-1.80567
587.029	-0.00636	-1.51085	-2.03909	-2.22967	-2.03433	-1.76599
589.387	0.07576	-1.46569	-1.967	-2.17038	-1.98335	-1.73297
591.745	0.04629	-1.41829	-1.96249	-2.10479	-1.91517	-1.72583
594.103	0.04074	-1.41046	-1.91958	-2.02257	-1.90897	-1.69243
596.461	0.11227	-1.3697	-1.88781	-1.92736	-1.85815	-1.67566
598.819	0.07355	-1.3356	-1.85991	-2.0539	-1.8562	-1.6479
601.177	0.0415	-1.3104	-1.86213	-1.99193	-1.84894	-1.63634
603.535	0.09312	-1.29775	-1.874	-1.95652	-1.89929	-1.6223
605.893	0.08783	-1.30911	-1.82772	-2.04972	-1.83088	-1.60412
608.251	0.05774	-1.28782	-1.86566	-2.04016	-1.8208	-1.62211
610.609	0.03475	-1.30882	-1.82526	-1.99137	-1.80183	-1.5986
612.967	0.08891	-1.3266	-1.84644	-2.01187	-1.85374	-1.64623
615.325	0.09514	-1.3552	-1.88385	-2.03814	-1.857	-1.66068
617.683	0.02465	-1.37615	-1.92003	-2.08738	-1.87156	-1.67389
620.041	0.08541	-1.38733	-1.9283	-2.06347	-1.88532	-1.68584
622.399	0.10435	-1.38603	-1.92274	-2.09613	-1.86385	-1.70835
624.757	0.06087	-1.43937	-1.95168	-2.19984	-1.9354	-1.75925
627.115	0.01552	-1.39057	-1.88585	-2.1221	-1.9246	-1.79021
629.473	0.00197	-1.38102	-1.88679	-2.10586	-1.84286	-1.72439
631.831	0.0388	-1.3597	-1.84379	-2.02826	-1.80839	-1.68946
634.189	0.04848	-1.32652	-1.6542	-1.89552	-1.70215	-1.58365
636.547	-0.00744	-1.2307	-1.63967	-1.74685	-1.54475	-1.45394
638.905	0.02107	-1.01039	-1.39452	-1.62193	-1.4675	-1.29801
641.263	0.03598	-0.93975	-1.31746	-1.46123	-1.29907	-1.18964
643.621	0.00918	-0.86217	-1.05207	-1.24426	-1.08123	-1.03245
645.979	0.02671	-0.67807	-0.8348	-0.9848	-0.91028	-0.85003
648.337	0.01901	-0.55013	-0.56579	-0.80147	-0.72972	-0.65025
650.695	0.02258	-0.35302	-0.42627	-0.57638	-0.54475	-0.48555
653.053	-0.02847	-0.39789	-0.21879	-0.34815	-0.39762	-0.32798
655.411	-0.08466	-0.20633	-0.05994	-0.24458	-0.22193	-0.2504
657.769	-0.08008	-0.05109	0.25815	0.03216	-0.0327	0.05511
660.127	-0.04788	0.04382	0.44213	0.34781	0.15412	0.22395
662.485	0.00787	0.23064	0.75821	0.57271	0.43098	0.42542
664.843	-0.06981	0.41332	0.90559	0.8071	0.65733	0.66713
667.201	-0.05412	0.55833	1.02418	1.00452	0.81646	0.84193
669.559	0.05091	0.74526	1.30692	1.22306	0.98211	1.00813
671.917	-0.10151	0.94643	1.49369	1.35248	1.17734	1.2335
674.275	-0.01406	1.109	1.72612	1.55429	1.46043	1.37081
676.633	0.07968	1.22189	1.8158	1.64914	1.5427	1.51093
678.991	0.0627	1.40484	2.10042	1.85343	1.74039	1.71747
681.349	0.06564	1.61159	2.33461	2.0855	1.93894	1.88412
683.707	0.03364	1.64838	2.4271	2.18617	2.08596	2.03784
686.065	-0.03982	1.74359	2.46047	2.25361	2.12316	1.89972
688.423	0.04896	1.74378	2.61674	2.32636	2.21718	2.12829
690.781	0.04715	1.7144	2.69963	2.40695	2.21327	2.05173
693.139	0.04222	1.61229	2.6403	2.39498	2.24161	2.12144
695.497	0.00849	1.62157	2.75781	2.40296	2.28084	2.17211
697.855	0.07104	1.52138	2.59034	2.37523	2.19118	2.07713
700.213	0.09447	1.50577	2.49491	2.20126	2.12325	2.01947
702.571	0.03311	1.49944	2.3933	2.11337	1.99154	1.96347
704.929	-0.03758	1.45437	2.34621	2.02912	2.00921	1.92286
707.287	0.02792	1.56697	2.4577	2.08352	2.06399	1.99724
709.645	0.11518	1.61477	2.40391	2.07975	2.07265	1.98752
712.003	0.07785	1.57951	2.42518	2.02967	1.99083	1.99117
714.361	0.13168	1.62172	2.45008	2.0441	2.01174	1.99091
716.719	0.07954	1.68771	2.43986	2.02512	2.02497	1.93317
719.077	0.06433	1.75204	2.39929	2.03903	1.97231	1.92315
721.435	0.02947	1.78327	2.45776	2.0435	1.95552	1.90989
723.793	0.00612	1.75877	2.45014	2.12562	2.00993	1.92276
726.151	-0.04008	1.64033	2.4585	2.18534	1.90215	1.9002
728.509	-0.08496	1.48783	2.39551	2.23326	1.79953	1.73774
730.867	-0.07447	1.20189	2.15615	2.02887	1.63001	1.44355
733.225	0.09483	1.17284	2.12965	1.8931	1.50342	1.31998
735.583	0.21437	1.04809	1.79579	1.45589	1.57907	1.23178
737.941	0.10686	1.10313	1.50817	1.22905	1.31919	1.12504
740.299	0.05715	1.00899	1.37932	1.14285	1.26084	1.03067
742.657	0.08562	0.88126	1.62965	1.12804	1.39789	1.1958
745.015	0.14578	0.9122	1.78521	1.1702	1.48243	1.31175
747.373	0.18622	0.96346	1.87154	1.26172	1.4841	1.34618
749.731	0.07073	1.05543	1.90247	1.36044	1.55081	1.40853
752.089	-0.06157	1.07114	1.84856	1.38071	1.50133	1.3898
754.447	-0.02405	1.13362	1.81456	1.36969	1.45562	1.36948
756.805	0.11667	1.19086	1.86263	1.41128	1.48918	1.42263
759.163	0.01447	1.23086	1.69402	1.35946	1.4501	1.32546

## Sheet: Panel b
fs TA for IT-PMI NP
Wavelength （nm）	△A (OD)
	1 ps	3 ps	8 ps	20 ps	50 ps	300 ps	1.8 ns	4.1 ns	6 ns	8 ns
330.007	0.08896	-0.01058	0.02531	0.02229	0.126	-0.00824	-0.04663	-0.02218	0.10619	0.06929
332.365	0.07479	0.1053	0.06359	0.01209	0.14453	-0.04117	-0.09357	-0.05671	0.13994	0.06387
334.723	0.09788	0.12379	0.14929	0.11995	0.12758	-0.01493	-0.05973	-0.06862	0.03021	0.01029
337.081	0.06695	0.13456	0.14653	0.11104	0.079	-0.01946	-0.04602	-0.04115	0.09602	0.05385
339.439	0.11773	0.15181	0.1016	0.07955	0.081	-0.01919	-0.06629	-0.04089	0.03149	-0.00271
341.797	0.09032	0.09634	0.08571	0.07154	0.03279	-0.04236	-0.02841	-0.04033	0.01361	0.00833
344.155	0.1388	0.05528	0.13519	0.08158	0.06066	-0.01659	-0.00757	-0.02576	0.05519	0.00113
346.513	0.11403	0.09234	0.11814	0.06698	0.01659	-0.01871	-0.00954	-0.03095	0.02901	-0.01283
348.871	0.10925	0.08145	0.12779	0.03198	0.04177	0.00338	0.01253	-0.03314	0.04517	0.03292
351.229	0.11517	0.10845	0.10131	0.03976	0.018	-0.01702	0.00883	-0.04425	0.04394	-0.00302
353.587	0.11769	0.08736	0.06783	-0.01501	0.01271	-0.02433	0.02325	-0.03376	0.03736	-0.03619
355.945	0.05824	0.01359	0.01963	-0.01891	0.00832	-0.03002	0.02092	-0.0369	0.0352	-0.01698
358.303	0.0938	-0.01376	-0.03059	-0.01586	-0.02208	-0.00542	0.00621	-0.03143	0.03896	-0.02617
360.661	0.0432	0.01883	-0.00513	-0.03818	-0.0362	-0.01378	0.07434	-0.03885	0.03353	0.00689
363.019	0.02615	0.03737	0.000263032	-0.04302	-0.07004	-0.00747	0.06414	-0.00999	0.08985	0.02253
365.377	-0.04831	0.04653	-0.02382	-0.10411	-0.08232	-0.04239	0.0097	-0.00934	0.06136	-0.01772
367.735	-0.1045	-0.01198	-0.08249	-0.10568	-0.10814	-0.08209	-0.000572328	-0.07157	0.05083	-0.04211
370.093	-0.13777	0.03957	-0.02509	-0.09694	-0.07939	-0.07616	-0.000246829	-0.05433	0.05901	-0.0257
372.451	-0.10466	0.01342	-0.06285	-0.11137	-0.09651	-0.0518	0.00444	-0.02193	0.06044	-0.02348
374.809	-0.09918	-0.09724	-0.10766	-0.17125	-0.18886	-0.09093	-0.05202	-0.03289	0.04652	-0.04481
377.167	-0.11706	-0.15311	-0.14923	-0.18728	-0.15903	-0.11691	-0.03825	-0.07139	0.03318	-0.01963
379.525	-0.12976	-0.2446	-0.17569	-0.18793	-0.17722	-0.15883	-0.09642	-0.04184	0.02777	-0.01074
381.883	-0.20575	-0.21529	-0.14765	-0.22552	-0.15363	-0.10129	-0.03279	0.00283	0.10499	0.00341
384.241	-0.29667	-0.24743	-0.18909	-0.23374	-0.15523	-0.12898	-0.08649	-0.01451	0.03361	0.0196
386.599	-0.36552	-0.2328	-0.2473	-0.26755	-0.18312	-0.12873	-0.056	-0.07729	0.0022	-0.03413
388.957	-0.42376	-0.34326	-0.32949	-0.31119	-0.25746	-0.17248	-0.0727	-0.08061	0.00494	-0.07369
391.315	-0.43807	-0.34771	-0.3468	-0.36598	-0.25846	-0.14691	-0.07716	-0.04104	0.05791	-0.04026
393.673	-0.54442	-0.46225	-0.43952	-0.42146	-0.31352	-0.17151	-0.08651	-0.07043	0.02286	0.00533
396.031	-0.66939	-0.55709	-0.52652	-0.51717	-0.38896	-0.22386	-0.09817	-0.06308	-0.02064	-0.03676
398.389	-0.79873	-0.63709	-0.66088	-0.56641	-0.44361	-0.22043	-0.12427	-0.0819	-0.00978	-0.03863
400.747	-0.96196	-0.78058	-0.76872	-0.644	-0.5521	-0.26237	-0.12375	-0.06157	-0.03548	-0.09149
403.105	-1.06436	-0.85196	-0.88944	-0.74988	-0.62204	-0.31058	-0.1486	-0.11742	-0.05677	-0.0897
405.463	-1.21413	-0.98241	-0.95816	-0.81143	-0.66645	-0.34723	-0.13534	-0.10526	-0.052	-0.10826
407.821	-1.29475	-1.04205	-1.04024	-0.86497	-0.73622	-0.37159	-0.13547	-0.12242	-0.05216	-0.06753
410.179	-1.38873	-1.09003	-1.142	-0.88361	-0.74762	-0.39163	-0.15362	-0.14052	-0.06823	-0.07832
412.537	-1.39407	-1.15998	-1.12293	-0.92257	-0.7657	-0.39597	-0.14497	-0.13761	-0.07889	-0.10012
414.895	-1.37977	-1.16664	-1.14877	-0.92594	-0.78026	-0.40412	-0.15769	-0.12178	-0.0896	-0.10231
417.253	-1.36384	-1.2036	-1.12167	-0.91014	-0.7685	-0.40374	-0.13268	-0.1207	-0.08429	-0.07946
419.611	-1.3382	-1.21776	-1.12581	-0.89759	-0.74743	-0.40184	-0.12771	-0.10967	-0.06801	-0.10784
421.969	-1.40017	-1.26418	-1.14043	-0.92303	-0.79897	-0.42308	-0.16111	-0.1485	-0.08485	-0.08965
424.327	-1.39821	-1.29466	-1.16099	-0.93493	-0.79202	-0.43259	-0.1547	-0.12874	-0.1075	-0.08915
426.685	-1.41246	-1.30373	-1.17238	-0.95329	-0.80752	-0.40399	-0.14914	-0.12589	-0.07414	-0.10122
429.043	-1.40232	-1.27837	-1.16554	-0.94369	-0.80945	-0.4003	-0.16504	-0.10125	-0.07847	-0.07729
431.401	-1.33285	-1.23101	-1.04313	-0.90298	-0.76498	-0.39091	-0.16604	-0.1074	-0.08628	-0.09411
433.759	-1.24936	-1.13719	-0.96996	-0.85865	-0.73511	-0.38344	-0.13996	-0.1	-0.06188	-0.07306
436.117	-1.07942	-0.98537	-0.88627	-0.73542	-0.63939	-0.32971	-0.12862	-0.08542	-0.07927	-0.05655
438.475	-0.83348	-0.77346	-0.7044	-0.587	-0.5205	-0.26314	-0.10219	-0.06292	-0.0518	-0.01878
440.833	-0.58726	-0.56439	-0.50508	-0.44093	-0.41236	-0.2033	-0.06014	-0.06678	-0.0474	-0.01968
443.191	-0.35142	-0.33582	-0.35046	-0.27599	-0.28104	-0.15471	-0.03289	-0.00826	-0.03635	0.00561
445.549	-0.12539	-0.13154	-0.09972	-0.12766	-0.15038	-0.08327	-0.04158	0.00496	-0.00593	0.01909
447.907	0.09158	0.05919	0.12098	-0.01153	-0.04409	-0.03911	-0.00149	0.03273	0.01958	0.02026
450.265	0.24426	0.2201	0.24947	0.11525	0.06842	0.01424	0.0299	0.04489	0.02536	0.02807
452.623	0.35766	0.31324	0.32493	0.19361	0.12311	0.03503	0.03219	0.05046	0.01498	0.05227
454.981	0.4512	0.40279	0.40454	0.24957	0.18492	0.07445	0.04213	0.05675	0.04948	0.05457
457.339	0.49215	0.46192	0.43788	0.27852	0.20708	0.09315	0.06173	0.08297	0.03981	0.06252
459.697	0.48347	0.47927	0.44118	0.28485	0.20838	0.0998	0.05263	0.08148	0.03539	0.06569
462.055	0.49178	0.47051	0.44563	0.29112	0.21179	0.10398	0.06363	0.06128	0.03611	0.05177
464.413	0.47276	0.47223	0.43182	0.30503	0.23509	0.11425	0.06184	0.08039	0.02994	0.06283
466.771	0.47636	0.43771	0.41857	0.28863	0.21705	0.09043	0.05767	0.10045	0.04502	0.07
469.129	0.43323	0.39873	0.3826	0.25517	0.20866	0.09547	0.05558	0.08144	0.0423	0.0686
471.487	0.41614	0.38758	0.35728	0.23746	0.20099	0.11393	0.05464	0.08451	0.02936	0.05665
473.845	0.39067	0.35193	0.34745	0.23027	0.18544	0.10109	0.06678	0.07997	0.03519	0.05714
476.203	0.36567	0.3356	0.33394	0.21771	0.19932	0.10239	0.091	0.07668	0.01782	0.06545
478.561	0.36134	0.31693	0.31244	0.23484	0.18971	0.09878	0.05827	0.09781	0.05466	0.07463
480.919	0.35483	0.32154	0.32511	0.22318	0.18678	0.11205	0.05113	0.07694	0.04382	0.0691
483.277	0.34744	0.31079	0.31816	0.21638	0.20319	0.11231	0.04859	0.08677	0.03663	0.07654
485.635	0.31158	0.28474	0.30183	0.20099	0.17685	0.11533	0.05747	0.07271	0.04382	0.05683
487.993	0.29539	0.26559	0.29018	0.20257	0.17125	0.11079	0.05798	0.08255	0.03506	0.06236
490.351	0.25523	0.24063	0.27753	0.17011	0.15637	0.08246	0.05738	0.06331	0.00916	0.04073
492.709	0.23134	0.23929	0.26312	0.16186	0.15771	0.09516	0.05167	0.07428	0.02741	0.0477
495.067	0.20644	0.22487	0.21736	0.14204	0.14198	0.08894	0.04263	0.06957	0.03297	0.06624
497.425	0.1626	0.18669	0.20616	0.12626	0.15524	0.08039	0.03693	0.07648	0.01998	0.05292
499.783	0.10717	0.14894	0.1617	0.0987	0.11066	0.06324	0.06162	0.06226	0.04762	0.05865
502.141	0.09329	0.12752	0.14749	0.07749	0.08753	0.06615	0.04354	0.04821	0.03528	0.04758
504.499	0.03817	0.08347	0.0927	0.05806	0.07041	0.06274	0.03406	0.04699	0.03146	0.05342
506.857	-0.00198	0.0599	0.08045	0.01815	0.04562	0.05254	0.00869	0.04455	0.02528	0.05593
509.215	-0.04506	0.01782	0.03431	-0.01011	0.03048	0.02931	0.00857	0.05277	0.01659	0.04289
511.573	-0.07771	-0.00275	0.0132	-0.02262	0.0141	0.02949	0.00312	0.06769	0.02943	0.04346
513.931	-0.1019	-0.03251	-0.01463	-0.04405	-0.01929	0.01552	-0.00626	0.03996	-0.00889	0.04074
516.289	-0.13108	-0.06861	-0.03826	-0.08158	-0.01925	0.01594	0.02944	0.01877	0.01877	0.03345
518.647	-0.18085	-0.09012	-0.08886	-0.06675	-0.02196	0.01508	-0.00224	0.03401	0.01377	0.04938
521.005	-0.19382	-0.12248	-0.08986	-0.07739	-0.03313	0.01119	0.03548	0.03245	0.04413	0.05349
523.363	-0.20664	-0.16487	-0.12214	-0.10232	-0.03289	0.03136	0.04137	0.03569	0.04207	0.04873
525.721	-0.30227	-0.22934	-0.14729	-0.13295	-0.05804	0.02321	0.0307	0.04835	0.03973	0.05335
528.079	-0.3067	-0.25585	-0.19465	-0.15308	-0.08543	0.00555	0.03976	0.05671	0.02646	0.05677
530.437	-0.39743	-0.36085	-0.25458	-0.24336	-0.14669	-0.03098	0.01017	0.03978	0.02951	0.0518
532.795	-0.46911	-0.43833	-0.3166	-0.27248	-0.16969	-0.0652	0.000773788	0.02273	0.02506	0.02481
535.153	-0.57385	-0.50649	-0.39013	-0.32664	-0.2328	-0.06166	-0.0177	-0.00435	0.00563	0.03494
537.511	-0.64203	-0.55885	-0.42808	-0.37666	-0.27926	-0.0916	-0.01667	-0.00297	5.59604e-05	0.05966
539.869	-0.72147	-0.66237	-0.51649	-0.44376	-0.30216	-0.11206	-0.04146	-0.02749	-0.0278	0.02986
542.227	-0.8006	-0.72123	-0.57187	-0.4925	-0.31188	-0.12045	-0.06018	-0.01354	-0.01756	0.02149
544.585	-0.89706	-0.81669	-0.65234	-0.55798	-0.40536	-0.14464	-0.07439	-0.03873	-0.02942	0.04058
546.943	-0.98652	-0.89687	-0.75247	-0.63255	-0.44788	-0.17644	-0.09597	-0.03866	-0.02099	0.00104
549.301	-1.06229	-0.96395	-0.79865	-0.67399	-0.45457	-0.17307	-0.08063	-0.004	-0.03062	0.05198
551.659	-1.15315	-1.06564	-0.88265	-0.7211	-0.52916	-0.21714	-0.0764	-0.02473	-0.02171	0.02026
554.017	-1.27483	-1.17576	-0.98183	-0.79905	-0.57521	-0.25878	-0.12225	-0.04892	-0.03926	0.01305
556.375	-1.35684	-1.24475	-1.04447	-0.86393	-0.61823	-0.25668	-0.13509	-0.09474	-0.03444	-0.00411
558.733	-1.45738	-1.33079	-1.1155	-0.90622	-0.67735	-0.29486	-0.12532	-0.0773	-0.07528	-0.00198
561.091	-1.54077	-1.42597	-1.18346	-0.99952	-0.73918	-0.33604	-0.14344	-0.08944	-0.0844	-0.01312
563.449	-1.61299	-1.45164	-1.21904	-1.00128	-0.73731	-0.29434	-0.13116	-0.07612	-0.03912	0.00354
565.807	-1.6764	-1.53137	-1.2923	-1.07356	-0.7916	-0.33338	-0.14977	-0.10479	-0.09774	-0.03076
568.165	-1.74115	-1.57466	-1.30316	-1.09966	-0.81961	-0.37009	-0.14461	-0.09791	-0.06696	-0.01663
570.523	-1.80375	-1.6016	-1.37292	-1.12538	-0.83056	-0.36969	-0.17771	-0.08879	-0.04911	-0.01847
572.881	-1.80121	-1.63084	-1.36811	-1.13238	-0.86587	-0.35574	-0.13718	-0.08884	-0.07451	-0.000503469
575.239	-1.83318	-1.68702	-1.41188	-1.16701	-0.86761	-0.36827	-0.19843	-0.0998	-0.06914	-0.02011
577.597	-1.83099	-1.67989	-1.40191	-1.18999	-0.87906	-0.38033	-0.17087	-0.10919	-0.08588	-0.05917
579.955	-1.83263	-1.67222	-1.41648	-1.14671	-0.85646	-0.35129	-0.17902	-0.09605	-0.06307	-0.0054
582.313	-1.81171	-1.69292	-1.41654	-1.13633	-0.91582	-0.34897	-0.18247	-0.09716	-0.04319	0.01053
584.671	-1.80567	-1.63279	-1.3953	-1.15911	-0.89191	-0.37569	-0.1861	-0.10575	-0.08342	-0.05843
587.029	-1.76599	-1.60755	-1.35446	-1.13683	-0.85443	-0.4021	-0.18282	-0.11648	-0.04786	-0.01649
589.387	-1.73297	-1.5665	-1.34157	-1.08042	-0.85295	-0.34088	-0.13005	-0.11103	-0.02381	-0.02737
591.745	-1.72583	-1.57304	-1.31712	-1.08474	-0.86392	-0.32745	-0.16152	-0.1132	-0.06093	-0.04023
594.103	-1.69243	-1.53898	-1.3122	-1.09667	-0.80167	-0.35167	-0.1742	-0.10521	-0.03357	-0.00222
596.461	-1.67566	-1.51499	-1.29222	-1.07546	-0.76719	-0.35237	-0.14693	-0.07893	-0.05459	-0.00295
598.819	-1.6479	-1.50351	-1.26433	-1.09262	-0.75013	-0.31833	-0.15612	-0.14112	-0.09312	0.01052
601.177	-1.63634	-1.53676	-1.26259	-1.07818	-0.77913	-0.34127	-0.1859	-0.12289	-0.10191	-0.04156
603.535	-1.6223	-1.44417	-1.21294	-1.04323	-0.74991	-0.33002	-0.17529	-0.15814	-0.11596	-0.03609
605.893	-1.60412	-1.46748	-1.20352	-1.05861	-0.7734	-0.33399	-0.14212	-0.15425	-0.0297	0.01202
608.251	-1.62211	-1.45295	-1.21089	-1.04441	-0.75609	-0.2893	-0.17264	-0.15633	-0.02242	-0.00104
610.609	-1.5986	-1.45466	-1.25721	-1.09455	-0.78976	-0.35088	-0.12842	-0.09607	-0.05891	-0.06634
612.967	-1.64623	-1.50099	-1.25638	-1.03344	-0.78659	-0.35287	-0.15159	-0.12392	-0.0316	-0.02094
615.325	-1.66068	-1.49297	-1.27926	-1.08842	-0.78939	-0.27983	-0.14126	-0.13025	-0.04725	-0.05156
617.683	-1.67389	-1.53018	-1.32378	-1.10189	-0.82376	-0.39241	-0.15945	-0.13547	0.000791154	-0.00951
620.041	-1.68584	-1.51719	-1.32972	-1.0953	-0.80431	-0.31764	-0.16079	-0.19708	-0.00203	0.01536
622.399	-1.70835	-1.51433	-1.32461	-1.15127	-0.7776	-0.29593	-0.17395	-0.1739	-0.06396	0.01237
624.757	-1.75925	-1.53925	-1.3871	-1.15005	-0.83551	-0.36701	-0.14188	-0.14484	-0.0369	0.00311
627.115	-1.79021	-1.53663	-1.31531	-1.13822	-0.79541	-0.2766	-0.16457	-0.18138	-0.10527	-0.03327
629.473	-1.72439	-1.5002	-1.3019	-1.11461	-0.81495	-0.38498	-0.19995	-0.2019	-0.08615	-0.04115
631.831	-1.68946	-1.46122	-1.28379	-1.09227	-0.78761	-0.38064	-0.10884	-0.14583	-0.08169	-0.01814
634.189	-1.58365	-1.35591	-1.18007	-1.0277	-0.73758	-0.30121	-0.10511	-0.0688	0.00184	0.08452
636.547	-1.45394	-1.3326	-1.12466	-1.00419	-0.69871	-0.27709	-0.11268	-0.1	-0.04701	0.016
638.905	-1.29801	-1.23561	-1.04285	-0.87799	-0.61249	-0.23247	-0.12083	-0.09918	-0.03805	0.01632
641.263	-1.18964	-1.06529	-0.91496	-0.83114	-0.59431	-0.19797	-0.0998	-0.05747	0.00716	0.07218
643.621	-1.03245	-0.92697	-0.80186	-0.74631	-0.49332	-0.16655	-0.05511	-0.03043	0.01287	0.10222
645.979	-0.85003	-0.81224	-0.67885	-0.59237	-0.4004	-0.1686	-0.03529	0.00703	0.01786	0.1004
648.337	-0.65025	-0.66073	-0.6031	-0.46723	-0.41923	-0.04777	-0.07184	-0.0065	0.0445	0.11214
650.695	-0.48555	-0.49094	-0.44089	-0.41441	-0.25092	-0.02363	0.03426	0.01058	0.08328	0.18217
653.053	-0.32798	-0.39859	-0.44353	-0.32824	-0.28243	-0.02152	-0.13857	0.01124	-0.02634	0.06522
655.411	-0.2504	-0.24932	-0.26465	-0.2186	-0.15987	0.00819	-0.000360295	-0.00272	0.05227	0.12492
657.769	0.05511	-0.06189	-0.05728	-0.11556	-0.11109	0.0114	0.0047	0.02332	0.00319	0.05603
660.127	0.22395	0.13334	0.05786	0.01946	-0.01287	0.13945	-0.0172	-0.0139	0.08938	0.11344
662.485	0.42542	0.32491	0.26754	0.17612	0.13829	0.11047	0.02762	-0.02054	0.15242	0.13757
664.843	0.66713	0.47181	0.40469	0.28425	0.3129	0.14621	0.14159	0.01127	0.14952	0.19176
667.201	0.84193	0.61251	0.55355	0.40341	0.39414	0.24296	0.14417	0.0723	0.07559	0.10718
669.559	1.00813	0.84113	0.70476	0.53592	0.51312	0.21368	0.20329	-0.00638	0.09619	0.21876
671.917	1.2335	0.85982	0.8376	0.58721	0.52375	0.24021	0.23704	0.00904	0.06805	0.11507
674.275	1.37081	1.047	1.04633	0.73988	0.67359	0.27939	0.27553	0.10349	0.0783	0.17585
676.633	1.51093	1.27143	1.16889	0.73947	0.73698	0.44508	0.33164	0.16359	0.23493	0.16562
678.991	1.71747	1.38358	1.26484	0.90945	0.79078	0.41368	0.31401	0.17397	0.23165	0.13483
681.349	1.88412	1.49604	1.41307	1.00417	0.96917	0.50576	0.32621	0.13121	0.23185	0.13486
683.707	2.03784	1.65506	1.53213	1.09085	1.06258	0.505	0.34217	0.14751	0.21184	0.19382
686.065	1.89972	1.62972	1.54837	1.0261	1.02433	0.5231	0.25456	0.14822	0.19622	0.18923
688.423	2.12829	1.73795	1.59994	1.15301	1.04828	0.53645	0.25968	0.17434	0.21702	0.16293
690.781	2.05173	1.7576	1.56612	1.2196	1.06291	0.55481	0.29568	0.15038	0.23502	0.10088
693.139	2.12144	1.74292	1.58484	1.2626	1.06333	0.60305	0.21002	0.08505	0.13403	0.14537
695.497	2.17211	1.83717	1.65961	1.24813	1.08039	0.61817	0.21054	0.15802	0.27315	0.24186
697.855	2.07713	1.78001	1.54569	1.22312	0.95179	0.49067	0.24634	0.14316	0.27782	0.29782
700.213	2.01947	1.70565	1.52689	1.24779	1.04073	0.52385	0.257	0.15096	0.20038	0.24929
702.571	1.96347	1.64747	1.46059	1.16044	1.01104	0.51859	0.37981	0.05785	0.15132	0.26816
704.929	1.92286	1.61655	1.48085	1.17892	0.95098	0.46508	0.34305	0.08472	0.1912	0.24737
707.287	1.99724	1.64666	1.56949	1.26195	1.02326	0.60292	0.37961	0.16865	0.33161	0.24662
709.645	1.98752	1.67181	1.57735	1.26401	1.05659	0.60124	0.38627	0.1733	0.3476	0.29494
712.003	1.99117	1.60675	1.58943	1.25272	1.03033	0.61389	0.37152	0.17921	0.24585	0.27486
714.361	1.99091	1.56807	1.57059	1.22277	1.08261	0.53496	0.31825	0.20592	0.27141	0.26109
716.719	1.93317	1.53089	1.53814	1.17666	1.02984	0.52955	0.30274	0.28674	0.21875	0.20633
719.077	1.92315	1.51914	1.58092	1.12482	1.0018	0.55581	0.24242	0.25774	0.19774	0.30241
721.435	1.90989	1.51817	1.5216	1.07071	0.92377	0.49368	0.1984	0.24489	0.20155	0.23956
723.793	1.92276	1.5367	1.54931	1.09939	0.91739	0.49218	0.17637	0.23736	0.17537	0.20804
726.151	1.9002	1.52328	1.49396	1.01783	0.77873	0.50597	0.17831	0.24663	0.27113	0.2203
728.509	1.73774	1.50304	1.47531	0.96841	0.77526	0.4568	0.09718	0.18718	0.13769	0.11419
730.867	1.44355	1.34249	1.39699	0.89924	0.68127	0.30645	0.07671	0.12605	0.1423	0.18137
733.225	1.31998	1.25657	1.17155	0.84669	0.6611	0.23149	0.09627	0.20359	0.22977	0.10843
735.583	1.23178	1.27784	1.07305	0.70171	0.6058	0.29154	0.28574	0.26558	0.44674	0.13537
737.941	1.12504	1.25895	0.90857	0.63518	0.76937	0.57268	0.43571	0.3227	0.3077	0.13558
740.299	1.03067	1.04851	0.7767	0.7458	0.80247	0.6609	0.33194	0.26095	0.46693	0.39094
742.657	1.1958	0.94228	0.94921	0.79164	0.91416	0.64074	0.32292	0.25759	0.40608	0.35852
745.015	1.31175	0.93184	1.07266	0.86932	1.04917	0.61961	0.28516	0.28217	0.27515	0.2835
747.373	1.34618	0.96141	1.06039	0.95986	0.98159	0.70459	0.26958	0.34359	0.25424	0.21341
749.731	1.40853	1.06639	1.08334	1.02044	0.98833	0.65718	0.29085	0.31685	0.24151	0.18418
752.089	1.3898	1.07596	1.061	0.97724	0.88093	0.58493	0.23326	0.2756	0.18592	0.14876
754.447	1.36948	1.03261	1.03462	0.91863	0.86458	0.56437	0.2027	0.27537	0.15337	0.1377
756.805	1.42263	1.046	1.06879	0.89246	0.82108	0.57377	0.13809	0.26076	0.15242	0
759.163	1.32546	1.09884	1.02972	0.80004	0.75624	0.47456	0.12189	0.24156	0.14723	0

## Sheet: Panel c
fs-TA Global Fitting for IT-PMI NP
Wavelength (nm)	State A	State B	State C
348.871	0.000138099	8.46499e-05	8.45403e-06
351.229	0.000134696	7.83395e-05	2.10346e-06
353.587	0.000116577	6.39768e-05	4.2384e-07
355.945	0.000109393	5.02554e-05	-1.56564e-06
358.303	9.40093e-05	4.08213e-05	-8.95631e-07
360.661	6.13204e-05	2.03005e-05	-6.69398e-06
363.019	5.18083e-05	4.57691e-06	-6.67063e-06
365.377	-1.88963e-06	-2.81909e-05	-2.61934e-05
367.735	-5.94208e-05	-6.50088e-05	-5.30953e-05
370.093	-6.77149e-05	-7.66204e-05	-5.32275e-05
372.451	-7.62234e-05	-8.66761e-05	-3.82181e-05
374.809	-0.000149671	-0.000130693	-6.98152e-05
377.167	-0.000207799	-0.000169002	-9.85993e-05
379.525	-0.000253821	-0.000205466	-0.000108044
381.883	-0.000260385	-0.000203483	-8.17378e-05
384.241	-0.000305526	-0.000227841	-7.93201e-05
386.599	-0.000371875	-0.000282652	-0.000117853
388.957	-0.000449566	-0.000332771	-0.000143012
391.315	-0.000498057	-0.000350672	-0.000122323
393.673	-0.000593577	-0.000432944	-0.000141242
396.031	-0.000717729	-0.000531944	-0.000184889
398.389	-0.000850028	-0.000637043	-0.000209948
400.747	-0.000998482	-0.000747515	-0.00024275
403.105	-0.00115	-0.000863224	-0.000285673
405.463	-0.00127	-0.00095733	-0.000305642
407.821	-0.00136	-0.00103	-0.000321911
410.179	-0.00144	-0.00109	-0.000342139
412.537	-0.00147	-0.0011	-0.000355129
414.895	-0.00149	-0.00111	-0.000363104
417.253	-0.00148	-0.0011	-0.000354065
419.611	-0.00148	-0.0011	-0.00034602
421.969	-0.00152	-0.00113	-0.00036474
424.327	-0.00156	-0.00115	-0.000377886
426.685	-0.00156	-0.00116	-0.000377515
429.043	-0.00154	-0.00116	-0.000367568
431.401	-0.0015	-0.00112	-0.000368799
433.759	-0.00139	-0.00104	-0.000345437
436.117	-0.0012	-0.000912289	-0.000314519
438.475	-0.000965792	-0.000726552	-0.00024842
440.833	-0.000709796	-0.000536531	-0.000193045
443.191	-0.000450804	-0.000335193	-0.000137339
445.549	-0.000217386	-0.000147366	-7.74632e-05
447.907	-8.98342e-06	2.58735e-05	-2.5848e-05
450.265	0.000154022	0.000169525	2.37761e-05
452.623	0.000251942	0.000262756	4.98936e-05
454.981	0.000333009	0.000338781	7.18439e-05
457.339	0.000378198	0.000382579	9.72502e-05
459.697	0.000395249	0.000398213	9.99509e-05
462.055	0.000384427	0.000395185	9.41603e-05
464.413	0.00038407	0.000394499	0.00010586
466.771	0.000367933	0.000382852	0.000104381
469.129	0.000334868	0.000358901	9.3743e-05
471.487	0.000306998	0.00033237	9.00399e-05
473.845	0.000289344	0.000323481	8.54433e-05
476.203	0.000275499	0.000314091	9.02486e-05
478.561	0.000257874	0.000305072	8.54208e-05
480.919	0.000256256	0.000300604	9.11271e-05
483.277	0.000237158	0.000294293	8.94374e-05
485.635	0.000213778	0.000277061	8.23317e-05
487.993	0.000196666	0.000267621	8.05444e-05
490.351	0.000150405	0.000244373	6.35556e-05
492.709	0.000123712	0.000231934	6.90168e-05
495.067	9.49881e-05	0.000208502	6.42735e-05
497.425	5.21627e-05	0.000183447	6.18201e-05
499.783	-1.23195e-06	0.000145117	4.29237e-05
502.141	-3.58991e-05	0.000118432	3.91381e-05
504.499	-8.42455e-05	7.9766e-05	2.69888e-05
506.857	-0.000135147	4.94964e-05	1.81541e-05
509.215	-0.000189634	9.97719e-06	-9.34021e-07
511.573	-0.000221456	-9.49373e-06	-1.77161e-06
513.931	-0.000268738	-4.40771e-05	-1.30944e-05
516.289	-0.000299752	-6.49291e-05	-1.23204e-05
518.647	-0.000357369	-8.75199e-05	-1.85355e-05
521.005	-0.000403602	-0.000105743	-1.3442e-05
523.363	-0.000457709	-0.000132492	-1.26401e-05
525.721	-0.00052727	-0.000171329	-2.87456e-05
528.079	-0.000577588	-0.000202021	-2.71382e-05
530.437	-0.000670258	-0.000267802	-6.24663e-05
532.795	-0.000747952	-0.000330506	-8.9285e-05
535.153	-0.000838454	-0.000407994	-0.000118365
537.511	-0.000902098	-0.000465379	-0.000128771
539.869	-0.000992119	-0.000543654	-0.000158418
542.227	-0.00107	-0.000602372	-0.000168629
544.585	-0.00117	-0.000684462	-0.000196887
546.943	-0.00128	-0.000766953	-0.000231784
549.301	-0.00135	-0.000815679	-0.000217721
551.659	-0.00146	-0.000901693	-0.000259499
554.017	-0.00159	-0.000997446	-0.000294163
556.375	-0.00168	-0.00106	-0.000313715
558.733	-0.00178	-0.00113	-0.000329588
561.091	-0.00187	-0.00121	-0.000362994
563.449	-0.00193	-0.00125	-0.000357359
565.807	-0.00202	-0.00132	-0.000390649
568.165	-0.00207	-0.00136	-0.00039597
570.523	-0.00213	-0.0014	-0.000409945
572.881	-0.00213	-0.00141	-0.000398944
575.239	-0.00216	-0.00144	-0.000428033
577.597	-0.00217	-0.00146	-0.000437932
579.955	-0.00213	-0.00144	-0.000416861
582.313	-0.00212	-0.00144	-0.000417036
584.671	-0.00211	-0.00144	-0.000436725
587.029	-0.00207	-0.00142	-0.00043032
589.387	-0.00201	-0.00137	-0.000390921
591.745	-0.00198	-0.00136	-0.000409293
594.103	-0.00194	-0.00134	-0.0003951
596.461	-0.00189	-0.00131	-0.000380455
598.819	-0.00189	-0.00131	-0.000381477
601.177	-0.00188	-0.00131	-0.000391363
603.535	-0.00186	-0.00127	-0.000382721
605.893	-0.00185	-0.00128	-0.000364232
608.251	-0.00186	-0.00128	-0.000367811
610.609	-0.00186	-0.00129	-0.000364285
612.967	-0.00189	-0.00129	-0.000377381
615.325	-0.00191	-0.00131	-0.000367
617.683	-0.00195	-0.00135	-0.000378108
620.041	-0.00194	-0.00134	-0.000361067
622.399	-0.00196	-0.00136	-0.000369796
624.757	-0.00201	-0.00138	-0.000393065
627.115	-0.00198	-0.00137	-0.000368253
629.473	-0.00194	-0.00135	-0.000387808
631.831	-0.00188	-0.00131	-0.000365731
634.189	-0.00178	-0.00123	-0.000309646
636.547	-0.00167	-0.00117	-0.000320057
638.905	-0.00149	-0.00106	-0.000270285
641.263	-0.00136	-0.000958453	-0.000256464
643.621	-0.00116	-0.000855989	-0.000223714
645.979	-0.000934912	-0.000687371	-0.000167032
648.337	-0.000763789	-0.000579347	-0.000151006
650.695	-0.000545186	-0.000453245	-8.99851e-05
653.053	-0.000394385	-0.000372244	-0.000131455
655.411	-0.000207436	-0.000240714	-7.5125e-05
657.769	4.12783e-05	-8.11835e-05	-3.08126e-05
660.127	0.000293521	7.17827e-05	1.86761e-05
662.485	0.000538596	0.000247132	0.00010427
664.843	0.000774052	0.000386792	0.000148125
667.201	0.000941339	0.000516251	0.000170786
669.559	0.00121	0.000701287	0.000261944
671.917	0.00139	0.000812277	0.000268861
674.275	0.0016	0.000973307	0.000327341
676.633	0.00176	0.00109	0.000383167
678.991	0.00199	0.00122	0.00041804
681.349	0.00218	0.00135	0.000473923
683.707	0.00233	0.00147	0.000515596
686.065	0.00235	0.0015	0.000470159
688.423	0.00246	0.00157	0.000524602
690.781	0.00246	0.00158	0.00052213
693.139	0.00246	0.00156	0.000509473
695.497	0.00251	0.00162	0.000562324
697.855	0.00243	0.00156	0.000532999
700.213	0.00236	0.00152	0.000515196
702.571	0.00227	0.00148	0.000500295
704.929	0.00225	0.00148	0.000496983
707.287	0.00232	0.00155	0.000565392
709.645	0.00233	0.00156	0.000583602
712.003	0.00229	0.00154	0.00055545
714.361	0.00229	0.00153	0.000546729
716.719	0.00228	0.00153	0.000530008
719.077	0.00223	0.00149	0.000501025
721.435	0.00224	0.00147	0.000474275
723.793	0.00226	0.00146	0.000454074
726.151	0.0022	0.00141	0.000441393
728.509	0.00214	0.0013	0.000402679
730.867	0.00186	0.00113	0.000332242
733.225	0.00176	0.00107	0.000361544
735.583	0.00158	0.00105	0.000453126
737.941	0.00146	0.00102	0.00047589
740.299	0.00137	0.000967233	0.000476739
742.657	0.00147	0.00102	0.00049078
745.015	0.00156	0.00108	0.000429832
747.373	0.00159	0.00111	0.000426924
749.731	0.00164	0.00115	0.000418138
752.089	0.00162	0.00113	0.000390576
754.447	0.0016	0.00109	0.000376837
756.805	0.00164	0.00111	0.000348009
759.163	0.00157	0.00106	0.000312461

## Sheet: Panel d
30 ns Trace_raw			30 ns Trace after Smooth and baseline correction_used for plot			1 μs Trace_raw			1 μs Trace after Smooth and baseline correction_used for plot			100 μs Trace_raw			100 μs Trace after Smooth and baseline correction_used for plot				IT-PMI NP at -1 V vs Ag/AgCl for Reduction State Spectrum		IT-PMI NP at -1 V vs Ag/AgCl for Reduction State Spectrum_20 pts Aav_for plot		IT-PMI NP at 1.1 V vs Ag/AgCl for Oxidation State Spectrum		IT-PMI NP at -1 V vs Ag/AgCl for Oxidation State Spectrum_20 pts AAv_for plot		IT-PMI NP Spectrum for Oxidation+Reduction Simulation
Wavelength (nm)	△A		Wavelength (nm)	△A		Wavelength (nm)	△A		Wavelength (nm)	△A		Wavelength (nm)	△A		Wavelength (nm)	△A			Wavelength（nm）	Absorbance	Absorbance_20 pts AAv_for plot		Wavelength（nm）	Absorbance	Absorbance_20 pts AAv_for plot		Wavelength（nm）	Absorbance
335.881	0.000665901		335.881	-0.08832		335.881	-0.000401161		335.881	0.81473		335.881	-0.00314		335.881	-0.46123			190	-0.00131	-0.00131		190	-0.04064	-0.04064		190	-7.30152
336.451	0.000717443		336.451	-0.08283		336.451	0.00242		336.451	0.79923		336.451	-0.00144		336.451	-0.45794			191	-0.02793	-0.01033		191	-0.04086	-0.01582		191	-7.7413
337.022	-0.00135		337.022	-0.07832		337.022	0.0016		337.022	0.78101		337.022	-0.000978362		337.022	-0.4537			192	-0.00174	-0.00815		192	0.03404	0.00195		192	-3.74661
337.592	0.000372634		337.592	-0.07484		337.592	0.00206		337.592	0.76046		337.592	0.0012		337.592	-0.4485			193	0.02511	-0.0023		193	0.04533	-0.00585		193	-2.10475
338.162	-0.00128		338.162	-0.07239		338.162	-8.1322e-05		338.162	0.73804		338.162	0.00042988		338.162	-0.44233			194	-0.03486	-0.00106		194	0.01187	-0.01023		194	-2.20127
338.732	-1.69268e-06		338.732	-0.071		338.732	-4.97475e-05		338.732	0.71429		338.732	0.000415427		338.732	-0.43518			195	-0.00751	0.00166		195	-0.02421	-0.01016		195	-0.83593
339.303	-0.000566932		339.303	-0.07063		339.303	0.000183327		339.303	0.68976		339.303	-0.000241661		339.303	-0.42707			196	0.03213	0.0037		196	-0.02645	-0.01162		196	-0.05325
339.873	0.000547559		339.873	-0.07122		339.873	0.000327326		339.873	0.66508		339.873	-0.000716959		339.873	-0.41799			197	0.01528	0.00106		197	-0.04014	-0.01497		197	-1.91776
340.443	-0.000322394		340.443	-0.07267		340.443	0.000604758		340.443	0.64087		340.443	-0.000932527		340.443	-0.40795			198	-0.00869	-0.00183		198	-0.01101	-0.01845		198	-3.93312
341.013	-6.81609e-05		341.013	-0.07482		341.013	0.0016		341.013	0.61774		341.013	0.000178936		341.013	-0.39698			199	0.01369	-0.00434		199	-0.01681	-0.02156		199	-5.69382
341.584	-0.000237996		341.584	-0.07746		341.584	0.00164		341.584	0.59632		341.584	0.000418001		341.584	-0.38509			200	0.01405	-0.00659		200	-0.00292	-0.02196		200	-6.88388
342.154	0.000330921		342.154	-0.08032		342.154	0.000772253		342.154	0.57716		342.154	0.000220823		342.154	-0.3723			201	0.01792	-0.00759		201	-0.02282	-0.02134		201	-7.27898
342.724	0.000579254		342.724	-0.08307		342.724	-0.000611627		342.724	0.5608		342.724	-0.000869856		342.724	-0.35866			202	0.01199	-0.0071		202	-0.01645	-0.02116		202	-7.00265
343.294	0.000299641		343.294	-0.08532		343.294	-0.000643661		343.294	0.54768		343.294	-0.00128		343.294	-0.3442			203	-0.01452	-0.00799		203	-0.02079	-0.02351		203	-7.83231
343.865	0.000180643		343.865	-0.08665		343.865	0.000581476		343.865	0.53818		343.865	-0.0013		343.865	-0.32895			204	-0.01766	-0.01007		204	-0.05266	-0.02658		204	-9.37259
344.435	-0.000860393		344.435	-0.08661		344.435	0.000223098		344.435	0.53257		344.435	-0.000871756		344.435	-0.31296			205	-0.02442	-0.00906		205	-0.06034	-0.02818		205	-9.13113
345.005	0.000554511		345.005	-0.08472		345.005	0.000486969		345.005	0.53105		345.005	1.45338e-05		345.005	-0.29628			206	-0.02272	-0.00943		206	-0.02874	-0.02794		206	-9.27732
345.575	-0.000553193		345.575	-0.08051		345.575	0.000359974		345.575	0.53367		345.575	-0.00099716		345.575	-0.27896			207	-0.0282	-0.01158		207	-0.05146	-0.02754		207	-10.2849
346.146	0.000413652		346.146	-0.07352		346.146	0.00145		346.146	0.54043		346.146	-0.000228519		346.146	-0.26105			208	-0.02312	-0.01284		208	-0.04457	-0.02651		208	-10.7441
346.716	-0.000539444		346.716	-0.06336		346.716	0.000564688		346.716	0.55119		346.716	-8.99728e-05		346.716	-0.24263			209	-0.02724	-0.01297		209	-0.02415	-0.027		209	-10.8911
347.286	-0.000576167		347.286	-0.04967		347.286	-0.000303429		347.286	0.56572		347.286	0.000200795		347.286	-0.22373			210	-0.02874	-0.01404		210	-0.02746	-0.02721		210	-11.4578
347.857	0.000841761		347.857	-0.03221		347.857	0.000599933		347.857	0.58371		347.857	0.000784177		347.857	-0.20444			211	-0.02221	-0.01513		211	-0.0276	-0.02779		211	-12.0989
348.427	-5.86191e-05		348.427	-0.01084		348.427	0.000618274		348.427	0.60478		348.427	-6.4992e-05		348.427	-0.18482			212	-0.01759	-0.01637		212	-0.03693	-0.02747		212	-12.6634
348.997	-0.000128339		348.997	0.01447		348.997	0.000868518		348.997	0.62848		348.997	-0.000931681		348.997	-0.16493			213	-0.02045	-0.01728		213	-0.01539	-0.02729		213	-13.0852
349.567	-0.000138909		349.567	0.0436		349.567	-0.000167345		349.567	0.65433		349.567	-0.000504512		349.567	-0.14484			214	-0.01858	-0.01686		214	-0.01912	-0.02689		214	-12.8141
350.138	0.000272197		350.138	0.07629		350.138	0.000224638		350.138	0.6818		350.138	0.000696789		350.138	-0.12462			215	-0.01365	-0.01628		215	-0.02184	-0.02491		215	-12.1993
350.708	-0.00158		350.708	0.11214		350.708	0.00117		350.708	0.71037		350.708	0.000218445		350.708	-0.10434			216	-0.01532	-0.01531		216	-0.01915	-0.02252		216	-11.3249
351.278	0.00047844		351.278	0.1506		351.278	0.00177		351.278	0.73955		351.278	-0.000891258		351.278	-0.08408			217	-0.01304	-0.01442		217	-0.01799	-0.02151		217	-10.7144
351.848	0.00020849		351.848	0.19099		351.848	0.00154		351.848	0.76884		351.848	0.000289481		351.848	-0.06389			218	-0.01116	-0.01324		218	-0.01843	-0.01933		218	-9.77085
352.419	0.000302854		352.419	0.23255		352.419	-0.000176337		352.419	0.79781		352.419	0.000493482		352.419	-0.04385			219	-0.01148	-0.01228		219	-0.02137	-0.01748		219	-8.98782
352.989	-0.000283054		352.989	0.2744		352.989	-0.000210348		352.989	0.82607		352.989	-0.000425639		352.989	-0.02402			220	-0.00874	-0.0111		220	-0.02114	-0.01656		220	-8.24758
353.559	0.000457964		353.559	0.31562		353.559	0.000220032		353.559	0.85333		353.559	-0.000545587		353.559	-0.00448			221	-0.00889	-0.00983		221	-0.01523	-0.01539		221	-7.425
354.129	5.66875e-05		354.129	0.35526		354.129	0.00109		354.129	0.87934		354.129	-0.000219427		354.129	0.01473			222	-0.00803	-0.00887		222	-0.01612	-0.01413		222	-6.73863
354.7	0.000152846		354.7	0.3924		354.7	0.00218		354.7	0.90396		354.7	0.000614373		354.7	0.03354			223	-0.00702	-0.00812		223	-0.01261	-0.01239		223	-6.07906
355.27	0.000750577		355.27	0.42615		355.27	0.00113		355.27	0.92711		355.27	0.00108		355.27	0.05189			224	-0.0059	-0.00722		224	-0.01229	-0.01161		224	-5.50337
355.84	0.00136		355.84	0.45572		355.84	0.000793745		355.84	0.94879		355.84	-0.000778368		355.84	0.06972			225	-0.00541	-0.0064		225	-0.0111	-0.01058		225	-4.92639
356.41	0.000324305		356.41	0.48045		356.41	0.00142		356.41	0.96909		356.41	0.000577122		356.41	0.087			226	-0.00403	-0.0058		226	-0.01029	-0.00928		226	-4.41517
356.981	-0.00013002		356.981	0.49983		356.981	0.000868405		356.981	0.98814		356.981	-0.000251942		356.981	0.10366			227	-0.004	-0.0051		227	-0.00747	-0.00805		227	-3.86093
357.551	0.000449392		357.551	0.51353		357.551	0.00167		357.551	1.00616		357.551	-0.000959398		357.551	0.11968			228	-0.00348	-0.00448		228	-0.00575	-0.00674		228	-3.34109
358.121	0.000774592		358.121	0.52141		358.121	0.00124		358.121	1.02337		358.121	-0.00023341		358.121	0.135			229	-0.00296	-0.00394		229	-0.00555	-0.00534		229	-2.83715
358.691	0.00196		358.691	0.52356		358.691	0.000561934		358.691	1.04002		358.691	7.24957e-05		358.691	0.1496			230	-0.00241	-0.00335		230	-0.00487	-0.00369		230	-2.27501
359.262	0.00203		359.262	0.52027		359.262	0.00112		359.262	1.0564		359.262	0.000644507		359.262	0.16345			231	-0.00214	-0.00289		231	-0.00301	-0.00201		231	-1.76923
359.832	0.000558077		359.832	0.51205		359.832	0.00137		359.832	1.07276		359.832	-0.000287456		359.832	0.17652			232	-0.00203	-0.00241		232	-0.00105	-0.000541429		232	-1.2889
360.402	0.00027775		360.402	0.49958		360.402	0.00117		360.402	1.08935		360.402	0.000538895		360.402	0.18879			233	-0.00177	-0.00196		233	-0.00052	0.00102		233	-0.80869
360.972	0.000847406		360.972	0.48373		360.972	0.00116		360.972	1.10638		360.972	0.00144		360.972	0.20025			234	-0.00161	-0.00154		234	0.00104	0.00245		234	-0.3703
361.543	0.000636924		361.543	0.46551		361.543	0.000609996		361.543	1.12401		361.543	0.000103907		361.543	0.21089			235	-0.00143	-0.00119		235	0.00263	0.00387		235	0.03997
362.113	-7.9584e-05		362.113	0.446		362.113	0.00132		362.113	1.14236		362.113	0.000329367		362.113	0.2207			236	-0.00105	-0.00085		236	0.00535	0.00525		236	0.43529
362.683	0.00138		362.683	0.42637		362.683	0.00125		362.683	1.16149		362.683	0.000870054		362.683	0.22968			237	-0.0005	-0.000572857		237	0.00679	0.00661		237	0.79513
363.253	-0.000541205		363.253	0.40779		363.253	7.66732e-05		363.253	1.1814		363.253	0.000481475		363.253	0.23783			238	-0.00013	-0.000301905		238	0.00936	0.00783		238	1.12983
363.824	0.000120852		363.824	0.39141		363.824	0.000682638		363.824	1.20203		363.824	-0.000203866		363.824	0.24517			239	0.00037	-5.19048e-05		239	0.01109	0.00897		239	1.44208
364.394	-0.00104		364.394	0.37827		364.394	0.000886552		364.394	1.22328		364.394	0.000888029		364.394	0.2517			240	0.00084	0.000181905		240	0.01321	0.01012		240	1.7461
364.964	-3.25354e-05		364.964	0.36934		364.964	0.00171		364.964	1.24497		364.964	-0.000524688		364.964	0.25745			241	0.00095	0.000400952		241	0.01423	0.01123		241	2.03706
365.534	0.000767791		365.534	0.36539		365.534	0.000617519		365.534	1.26693		365.534	0.000913892		365.534	0.26243			242	0.00123	0.000614762		242	0.01556	0.01225		242	2.31054
366.105	-0.000540893		366.105	0.36704		366.105	0.00178		366.105	1.28893		366.105	0.000117992		366.105	0.26666			243	0.0014	0.000831429		243	0.01676	0.01318		243	2.57071
366.675	-0.000491353		366.675	0.37469		366.675	0.00137		366.675	1.31075		366.675	0.000280217		366.675	0.27018			244	0.00163	0.00105		244	0.01728	0.01408		244	2.82598
367.245	0.000719017		367.245	0.38853		367.245	0.00143		367.245	1.33215		367.245	0.000512863		367.245	0.27302			245	0.00158	0.00126		245	0.01756	0.01489		245	3.06454
367.816	0.000811236		367.816	0.40851		367.816	0.00177		367.816	1.35293		367.816	-0.000438804		367.816	0.27522			246	0.00169	0.00148		246	0.01799	0.01563		246	3.29561
368.386	0.000899288		368.386	0.4344		368.386	0.000456621		368.386	1.37291		368.386	0.0011		368.386	0.2768			247	0.00179	0.00169		247	0.01815	0.01624		247	3.49926
368.956	-0.000133373		368.956	0.46575		368.956	0.00118		368.956	1.39195		368.956	0.000514717		368.956	0.27781			248	0.00169	0.00188		248	0.01814	0.01675		248	3.67891
369.526	0.000643603		369.526	0.50193		369.526	0.00181		369.526	1.40996		369.526	-0.000294852		369.526	0.2783			249	0.00177	0.00206		249	0.01832	0.01712		249	3.82825
370.097	0.000855308		370.097	0.54221		370.097	0.00207		370.097	1.42692		370.097	-0.000128597		370.097	0.2783			250	0.00195	0.00223		250	0.0185	0.01738		250	3.95673
370.667	0.00060305		370.667	0.5857		370.667	0.00182		370.667	1.44286		370.667	0.00041821		370.667	0.27787			251	0.00219	0.00237		251	0.01845	0.01752		251	4.04908
371.237	0.00111		371.237	0.6315		371.237	0.00164		371.237	1.45788		371.237	0.000470856		371.237	0.27704			252	0.00235	0.00251		252	0.0184	0.01758		252	4.12806
371.807	5.95873e-05		371.807	0.67865		371.807	0.00259		371.807	1.47214		371.807	0.00103		371.807	0.27588			253	0.00252	0.00265		253	0.01847	0.01755		253	4.19057
372.378	0.000449095		372.378	0.72625		372.378	0.00166		372.378	1.48586		372.378	0.00111		372.378	0.27442			254	0.00279	0.00278		254	0.01834	0.01742		254	4.23553
372.948	0.000568537		372.948	0.77342		372.948	0.00147		372.948	1.4993		372.948	0.000195408		372.948	0.27271			255	0.00283	0.0029		255	0.01812	0.01722		255	4.26182
373.518	0.00129		373.518	0.81943		373.518	0.00196		373.518	1.51278		373.518	0.000760811		373.518	0.27081			256	0.00319	0.00302		256	0.0182	0.01697		256	4.28501
374.088	0.00143		374.088	0.86363		374.088	0.00116		374.088	1.5266		374.088	0.000405963		374.088	0.26876			257	0.00336	0.00313		257	0.01804	0.01665		257	4.2866
374.659	0.00214		374.659	0.90556		374.659	0.00156		374.659	1.54111		374.659	-0.000392422		374.659	0.26662			258	0.0035	0.00323		258	0.01765	0.01631		258	4.28028
375.229	0.00111		375.229	0.9449		375.229	0.00122		375.229	1.55662		375.229	0.000929304		375.229	0.26442			259	0.00366	0.00334		259	0.01697	0.01591		259	4.26877
375.799	0.000217234		375.799	0.98152		375.799	0.000860076		375.799	1.57342		375.799	0.000569462		375.799	0.26222			260	0.00399	0.00344		260	0.01654	0.01545		260	4.24226
376.369	-0.000205292		376.369	1.01545		376.369	0.00107		376.369	1.59178		376.369	-0.000379564		376.369	0.26006			261	0.0037	0.00354		261	0.01634	0.01492		261	4.2053
376.94	0.00111		376.94	1.04688		376.94	0.00101		376.94	1.61187		376.94	-0.0014		376.94	0.25798			262	0.0039	0.0036		262	0.01537	0.01433		262	4.14111
377.51	0.00128		377.51	1.07614		377.51	0.00101		377.51	1.63384		377.51	-0.000237227		377.51	0.25604			263	0.00407	0.00366		263	0.01492	0.01371		263	4.07114
378.08	0.00171		378.08	1.10367		378.08	0.00196		378.08	1.65771		378.08	0.000289232		378.08	0.25426			264	0.0042	0.00371		264	0.01399	0.01302		264	3.98329
378.65	0.0011		378.65	1.12998		378.65	0.00239		378.65	1.68344		378.65	0.00076916		378.65	0.25269			265	0.0041	0.00375		265	0.01312	0.01228		265	3.88158
379.221	0.00169		379.221	1.15566		379.221	0.00101		379.221	1.7109		379.221	-0.000132855		379.221	0.25136			266	0.00427	0.0038		266	0.01233	0.01149		266	3.77501
379.791	0.00121		379.791	1.18127		379.791	0.00164		379.791	1.73986		379.791	-0.000135463		379.791	0.2503			267	0.00392	0.00383		267	0.01139	0.01066		267	3.6542
380.361	0.000820733		380.361	1.20736		380.361	0.00192		380.361	1.77001		380.361	2.08305e-05		380.361	0.24956			268	0.00393	0.00384		268	0.01081	0.00982		268	3.52245
380.931	0.00106		380.931	1.23444		380.931	0.00189		380.931	1.80096		380.931	-0.000531337		380.931	0.24915			269	0.0039	0.00385		269	0.00992	0.00898		269	3.38931
381.502	0.000490076		381.502	1.26289		381.502	0.00162		381.502	1.83225		381.502	0.000687816		381.502	0.2491			270	0.00388	0.00387		270	0.00848	0.00816		270	3.26326
382.072	0.00173		382.072	1.29302		382.072	0.00155		382.072	1.86338		382.072	0.000464587		382.072	0.24943			271	0.00401	0.00387		271	0.00747	0.00732		271	3.12997
382.642	0.00181		382.642	1.32497		382.642	0.00203		382.642	1.89381		382.642	0.000391372		382.642	0.25017			272	0.00354	0.00388		272	0.00609	0.00646		272	2.99546
383.212	0.000942433		383.212	1.35876		383.212	0.00194		383.212	1.92299		383.212	0.000140579		383.212	0.25134			273	0.00368	0.00389		273	0.00536	0.00562		273	2.85918
383.783	0.000920511		383.783	1.39424		383.783	0.00202		383.783	1.95039		383.783	-1.65832e-05		383.783	0.25293			274	0.00355	0.00388		274	0.00405	0.00478		274	2.71892
384.353	0.00119		384.353	1.43113		384.353	0.00286		384.353	1.97548		384.353	0.000611016		384.353	0.25498			275	0.00361	0.00387		275	0.00278	0.00398		275	2.581
384.923	0.00146		384.923	1.46903		384.923	0.00257		384.923	1.9978		384.923	7.36438e-05		384.923	0.25748			276	0.00379	0.00386		276	0.00151	0.00323		276	2.45365
385.493	0.00156		385.493	1.50739		385.493	0.00124		385.493	2.01696		385.493	-0.000591957		385.493	0.26044			277	0.0038	0.00386		277	0.00083	0.00255		277	2.3418
386.064	0.00164		386.064	1.54559		386.064	0.00207		386.064	2.03264		386.064	0.00063786		386.064	0.26387			278	0.00365	0.00388		278	0.00024	0.00194		278	2.2543
386.634	0.00163		386.634	1.58294		386.634	0.00271		386.634	2.04462		386.634	0.000497391		386.634	0.26776			279	0.00366	0.00392		279	7e-05	0.00139		279	2.1861
387.204	0.00124		387.204	1.61871		387.204	0.00227		387.204	2.05281		387.204	0.000265147		387.204	0.2721			280	0.00402	0.00398		280	-0.00031	0.000925714		280	2.13859
387.775	0.00182		387.775	1.65216		387.775	0.0022		387.775	2.0572		387.775	0.000499173		387.775	0.2769			281	0.00414	0.00405		281	-0.00103	0.00056		281	2.11228
388.345	0.00183		388.345	1.68258		388.345	0.00288		388.345	2.05792		388.345	0.000805254		388.345	0.28213			282	0.00394	0.00413		282	-0.00166	0.000259048		282	2.10226
388.915	0.00231		388.915	1.7093		388.915	0.00271		388.915	2.0552		388.915	0.000644399		388.915	0.2878			283	0.00397	0.00422		283	-0.00234	4.90476e-05		283	2.1133
389.485	0.00224		389.485	1.73174		389.485	0.00163		389.485	2.04938		389.485	-3.71717e-05		389.485	0.29388			284	0.00394	0.0043		284	-0.00269	-9.19048e-05		284	2.13112
390.056	0.00234		390.056	1.74941		390.056	0.00201		390.056	2.04089		390.056	0.000300409		390.056	0.30036			285	0.00388	0.00439		285	-0.00274	-0.000154286		285	2.16321
390.626	0.00151		390.626	1.76193		390.626	0.00121		390.626	2.03023		390.626	0.00034258		390.626	0.30721			286	0.00392	0.00447		286	-0.00268	-0.000128571		286	2.21067
391.196	0.000878601		391.196	1.76903		391.196	0.00127		391.196	2.01797		391.196	0.000721236		391.196	0.31441			287	0.00429	0.00455		287	-0.00209	-3.04762e-05		287	2.26498
391.766	0.00138		391.766	1.77057		391.766	0.00184		391.766	2.00473		391.766	0.000426448		391.766	0.32194			288	0.00444	0.00462		288	-0.00143	0.000141429		288	2.33017
392.337	0.00308		392.337	1.76654		392.337	0.00227		392.337	1.99113		392.337	-4.90418e-06		392.337	0.32976			289	0.00481	0.0047		289	-0.00063	0.000370952		289	2.40835
392.907	0.00177		392.907	1.75702		392.907	0.00286		392.907	1.97778		392.907	6.10159e-05		392.907	0.33786			290	0.0051	0.00478		290	0.00016	0.000628571		290	2.48756
393.477	0.00145		393.477	1.74222		393.477	0.00215		393.477	1.96528		393.477	0.000725886		393.477	0.34619			291	0.00529	0.00484		291	0.0008	0.000920952		291	2.56533
394.047	0.00164		394.047	1.72241		394.047	0.00156		394.047	1.95417		394.047	7.90385e-05		394.047	0.35472			292	0.00566	0.00488		292	0.00115	0.00128		292	2.64545
394.618	0.00193		394.618	1.69794		394.618	0.00139		394.618	1.94492		394.618	0.000513973		394.618	0.36341			293	0.00545	0.00492		293	0.00168	0.00172		293	2.73692
395.188	0.00227		395.188	1.66921		395.188	0.00134		395.188	1.93791		395.188	0.00125		395.188	0.37223			294	0.0054	0.00495		294	0.0024	0.0022		294	2.83223
395.758	0.00161		395.758	1.63663		395.758	0.00207		395.758	1.93343		395.758	0.00112		395.758	0.38114			295	0.00533	0.00499		295	0.00274	0.00272		295	2.93407
396.328	0.00264		396.328	1.60065		396.328	0.00186		396.328	1.93164		396.328	0.000119197		396.328	0.39009			296	0.00543	0.00501		296	0.00332	0.00327		296	3.03482
396.899	0.00173		396.899	1.56169		396.899	0.00197		396.899	1.93259		396.899	-0.000377481		396.899	0.39905			297	0.0054	0.00503		297	0.00357	0.00383		297	3.13586
397.469	0.00143		397.469	1.52017		397.469	0.00202		397.469	1.93623		397.469	0.000191935		397.469	0.40797			298	0.00536	0.00503		298	0.00444	0.00438		298	3.22456
398.039	0.000767579		398.039	1.47645		398.039	0.00145		398.039	1.94237		398.039	0.000348536		398.039	0.41681			299	0.00536	0.005		299	0.00506	0.00491		299	3.29604
398.609	0.000546683		398.609	1.43088		398.609	0.00208		398.609	1.95072		398.609	0.000246753		398.609	0.42551			300	0.00522	0.00494		300	0.00548	0.00541		300	3.34907
399.18	0.00146		399.18	1.38377		399.18	0.00177		399.18	1.96089		399.18	0.000456981		399.18	0.43404			301	0.00528	0.00488		301	0.00583	0.00589		301	3.40041
399.75	0.00102		399.75	1.33539		399.75	0.00228		399.75	1.97241		399.75	-2.71674e-05		399.75	0.44235			302	0.00503	0.00482		302	0.00654	0.00634		302	3.44177
400.32	0.000466672		400.32	1.28598		400.32	0.00179		400.32	1.98475		400.32	-0.000767265		400.32	0.45039			303	0.0048	0.00471		303	0.00746	0.00679		303	3.4632
400.89	0.00118		400.89	1.23575		400.89	0.0024		400.89	1.99731		400.89	8.38562e-05		400.89	0.45812			304	0.00466	0.00461		304	0.00779	0.00721		304	3.48238
401.461	0.00146		401.461	1.18489		401.461	0.00223		401.461	2.00949		401.461	0.000677806		401.461	0.46549			305	0.00462	0.00452		305	0.00831	0.00759		305	3.49543
402.031	0.00109		402.031	1.13361		402.031	0.0017		402.031	2.02067		402.031	0.00121		402.031	0.47246			306	0.00435	0.00441		306	0.00876	0.00795		306	3.50212
402.601	0.00106		402.601	1.08209		402.601	0.00153		402.601	2.03026		402.601	0.000992609		402.601	0.47897			307	0.00434	0.0043		307	0.00901	0.00827		307	3.49687
403.171	0.00104		403.171	1.03055		403.171	0.00222		403.171	2.0377		403.171	-0.000614172		403.171	0.48499			308	0.00424	0.00418		308	0.00945	0.00857		308	3.49056
403.742	0.00117		403.742	0.9792		403.742	0.00272		403.742	2.04248		403.742	0.0011		403.742	0.49048			309	0.00378	0.00407		309	0.00976	0.00882		309	3.47632
404.312	0.00231		404.312	0.92829		404.312	0.00227		404.312	2.04418		404.312	0.000451301		404.312	0.49539			310	0.0036	0.00395		310	0.00987	0.00903		310	3.45017
404.882	0.00104		404.882	0.87809		404.882	0.00237		404.882	2.04243		404.882	0.000388838		404.882	0.49967			311	0.00395	0.00384		311	0.01026	0.00921		311	3.42234
405.452	0.00169		405.452	0.8289		405.452	0.00226		405.452	2.03701		405.452	0.00068735		405.452	0.5033			312	0.0039	0.00372		312	0.01035	0.00936		312	3.38755
406.023	0.0013		406.023	0.78102		406.023	0.00229		406.023	2.02774		406.023	0.000393855		406.023	0.50624			313	0.00351	0.00361		313	0.01046	0.00945		313	3.34816
406.593	0.000779584		406.593	0.73475		406.593	0.00201		406.593	2.01459		406.593	0.00044211		406.593	0.50845			314	0.00334	0.00351		314	0.01058	0.0095		314	3.30714
407.163	0.000403247		407.163	0.69042		407.163	0.00227		407.163	1.99761		407.163	0.00128		407.163	0.50991			315	0.00335	0.00341		315	0.01033	0.00952		315	3.25925
407.734	0.000122097		407.734	0.64829		407.734	0.00189		407.734	1.97694		407.734	0.000898619		407.734	0.51058			316	0.00315	0.00331		316	0.01025	0.00949		316	3.2046
408.304	-0.000386992		408.304	0.60861		408.304	0.00124		408.304	1.95283		408.304	0.00071559		408.304	0.51043			317	0.00298	0.00322		317	0.01012	0.00942		317	3.14751
408.874	-0.000235437		408.874	0.57159		408.874	0.00121		408.874	1.92559		408.874	0.000832832		408.874	0.50945			318	0.00305	0.00313		318	0.00993	0.00933		318	3.08726
409.444	0.000339537		409.444	0.53736		409.444	0.00154		409.444	1.89559		409.444	0.00157		409.444	0.50761			319	0.00303	0.00305		319	0.00972	0.00921		319	3.02658
410.015	0.000230783		410.015	0.50595		410.015	0.00248		410.015	1.86325		410.015	0.000480268		410.015	0.50491			320	0.00285	0.00298		320	0.00936	0.00906		320	2.96806
410.585	0.000680077		410.585	0.47732		410.585	0.00272		410.585	1.82904		410.585	3.36006e-05		410.585	0.50132			321	0.00282	0.00292		321	0.00923	0.00889		321	2.90905
411.155	0.000555962		411.155	0.45133		411.155	0.00217		411.155	1.7934		411.155	0.000122561		411.155	0.49684			322	0.00278	0.00283		322	0.00899	0.00868		322	2.83398
411.725	0.000239592		411.725	0.42773		411.725	0.00183		411.725	1.7568		411.725	0.000385122		411.725	0.49146			323	0.00275	0.00276		323	0.00844	0.00846		323	2.75856
412.296	9.13458e-05		412.296	0.40616		412.296	0.00173		412.296	1.71968		412.296	0.000338903		412.296	0.48518			324	0.00271	0.00269		324	0.00857	0.0082		324	2.68416
412.866	0.000211328		412.866	0.38617		412.866	0.00102		412.866	1.68244		412.866	0.000578888		412.866	0.47801			325	0.00253	0.00263		325	0.00814	0.00794		325	2.61113
413.436	0.000127263		413.436	0.36721		413.436	0.000887354		413.436	1.64541		413.436	0.000881842		413.436	0.46996			326	0.00254	0.00256		326	0.00764	0.00769		326	2.53785
414.006	0.000716769		414.006	0.34867		414.006	0.00146		414.006	1.6089		414.006	0.000335811		414.006	0.46102			327	0.0024	0.00251		327	0.00738	0.00742		327	2.46547
414.577	0.00127		414.577	0.32986		414.577	0.00219		414.577	1.57311		414.577	0.000361019		414.577	0.45123			328	0.00246	0.00246		328	0.00701	0.00715		328	2.39929
415.147	2.33377e-05		415.147	0.31008		415.147	0.0021		415.147	1.53818		415.147	0.000184633		415.147	0.4406			329	0.00248	0.00241		329	0.00703	0.00687		329	2.32846
415.717	8.87289e-05		415.717	0.28859		415.717	0.00137		415.717	1.50418		415.717	8.54544e-05		415.717	0.42916			330	0.00234	0.00236		330	0.00664	0.00659		330	2.25786
416.287	0.000614556		416.287	0.26468		416.287	0.00102		416.287	1.47109		416.287	-2.33043e-05		416.287	0.41692			331	0.0023	0.00232		331	0.00626	0.00633		331	2.19245
416.858	0.000509299		416.858	0.23766		416.858	0.0012		416.858	1.43882		416.858	0.000503318		416.858	0.40394			332	0.00223	0.00228		332	0.00587	0.00607		332	2.13036
417.428	-0.000227274		417.428	0.20692		417.428	0.00167		417.428	1.4072		417.428	0.000729259		417.428	0.39024			333	0.00228	0.00225		333	0.00561	0.00581		333	2.07183
417.998	0.000162681		417.998	0.1719		417.998	0.00165		417.998	1.37601		417.998	0.00053706		417.998	0.37586			334	0.00211	0.00221		334	0.00518	0.00555		334	2.01193
418.568	0.000392305		418.568	0.13217		418.568	0.00142		418.568	1.34498		418.568	0.000440601		418.568	0.36084			335	0.00205	0.00217		335	0.00514	0.00529		335	1.95015
419.139	0.00068333		419.139	0.08739		419.139	0.00148		419.139	1.31381		419.139	0.000772844		419.139	0.34525			336	0.00202	0.00214		336	0.00498	0.00503		336	1.89106
419.709	0.000562209		419.709	0.03736		419.709	0.00135		419.709	1.28215		419.709	0.00046029		419.709	0.32912			337	0.00194	0.0021		337	0.00465	0.0048		337	1.83476
420.279	0.000203866		420.279	-0.018		420.279	0.00108		420.279	1.24966		420.279	-0.000266391		420.279	0.31251			338	0.00205	0.00209		338	0.00446	0.00456		338	1.78664
420.849	0.000239113		420.849	-0.07863		420.849	0.00129		420.849	1.216		420.849	4.67549e-06		420.849	0.29547			339	0.00201	0.00205		339	0.00401	0.00433		339	1.73285
421.42	-0.000228983		421.42	-0.14435		421.42	0.000979427		421.42	1.18084		421.42	0.000299982		421.42	0.27808			340	0.00198	0.00202		340	0.00386	0.00409		340	1.6764
421.99	-0.000502227		421.99	-0.21486		421.99	0.000671146		421.99	1.1439		421.99	0.000636212		421.99	0.26038			341	0.00192	0.002		341	0.0038	0.00385		341	1.62873
422.56	-0.000534695		422.56	-0.28976		422.56	0.00122		422.56	1.10492		422.56	0.000914192		422.56	0.24245			342	0.00201	0.00199		342	0.00373	0.00363		342	1.58569
423.13	-0.000453782		423.13	-0.36853		423.13	0.000461816		423.13	1.06371		423.13	0.000357743		423.13	0.22435			343	0.00211	0.00197		343	0.00352	0.00343		343	1.54443
423.701	-0.000648136		423.701	-0.45061		423.701	0.000784683		423.701	1.02015		423.701	0.00122		423.701	0.20615			344	0.00197	0.00195		344	0.00313	0.00322		344	1.50113
424.271	-0.000357507		424.271	-0.53535		424.271	0.001		424.271	0.97417		424.271	0.000771208		424.271	0.18791			345	0.0019	0.00194		345	0.00311	0.00303		345	1.46561
424.841	-0.000321833		424.841	-0.62208		424.841	0.00142		424.841	0.92581		424.841	7.90243e-06		424.841	0.16971			346	0.00182	0.00194		346	0.00272	0.00283		346	1.43289
425.411	-0.000650674		425.411	-0.71012		425.411	0.00204		425.411	0.87515		425.411	0.000290615		425.411	0.15161			347	0.0018	0.00194		347	0.00267	0.00264		347	1.40135
425.982	-0.000715859		425.982	-0.79875		425.982	0.000995253		425.982	0.8224		425.982	0.000324423		425.982	0.13368			348	0.00204	0.00194		348	0.0023	0.00246		348	1.37237
426.552	-0.00115		426.552	-0.8873		426.552	0.000779122		426.552	0.7678		426.552	0.000349209		426.552	0.116			349	0.00176	0.00194		349	0.00224	0.00229		349	1.34276
427.122	-0.00161		427.122	-0.97511		427.122	0.000820262		427.122	0.7117		427.122	-0.000309252		427.122	0.09863			350	0.00175	0.00193		350	0.00201	0.00211		350	1.30799
427.692	-0.00151		427.692	-1.06154		427.692	0.000835699		427.692	0.65452		427.692	-0.000495266		427.692	0.08164			351	0.00196	0.00192		351	0.00168	0.00195		351	1.27502
428.263	-0.00126		428.263	-1.146		428.263	0.000961769		428.263	0.59673		428.263	3.00112e-05		428.263	0.06509			352	0.002	0.00193		352	0.00165	0.00178		352	1.25449
428.833	-0.000946374		428.833	-1.22795		428.833	0.000358928		428.833	0.53886		428.833	-0.00036232		428.833	0.04906			353	0.0019	0.00193		353	0.00158	0.00162		353	1.22871
429.403	-0.00116		429.403	-1.30689		429.403	0.000626105		429.403	0.48148		429.403	-0.000297697		429.403	0.0336			354	0.00189	0.00192		354	0.00124	0.00147		354	1.19823
429.974	-0.00124		429.974	-1.38235		429.974	7.81162e-05		429.974	0.42519		429.974	-0.000691356		429.974	0.01876			355	0.00192	0.00191		355	0.0012	0.00133		355	1.17018
430.544	-0.00102		430.544	-1.45391		430.544	-0.00035868		430.544	0.37063		430.544	2.8203e-05		430.544	0.00462			356	0.00204	0.0019		356	0.00097	0.00118		356	1.13837
431.114	-0.00161		431.114	-1.52118		431.114	-0.000224106		431.114	0.31841		431.114	-2.67069e-05		431.114	-0.00878			357	0.00204	0.0019		357	0.00087	0.00104		357	1.11689
431.684	-0.00163		431.684	-1.58381		431.684	0.000254146		431.684	0.26917		431.684	-0.000155574		431.684	-0.02138			358	0.00192	0.0019		358	0.00099	0.000906667		358	1.09888
432.255	-0.00218		432.255	-1.64146		432.255	0.00106		432.255	0.22349		432.255	-0.000149887		432.255	-0.03314			359	0.00203	0.00188		359	0.00072	0.000785714		359	1.06721
432.825	-0.00146		432.825	-1.69381		432.825	-3.86975e-06		432.825	0.18193		432.825	-1.09685e-05		432.825	-0.04402			360	0.00173	0.00187		360	0.0004	0.000643333		360	1.0406
433.395	-0.00151		433.395	-1.74057		433.395	0.000219058		433.395	0.14502		433.395	-0.000158364		433.395	-0.05397			361	0.00175	0.00187		361	0.00033	0.000528571		361	1.01873
433.965	-0.00148		433.965	-1.78145		433.965	-0.000465647		433.965	0.11321		433.965	-0.000579051		433.965	-0.06295			362	0.00219	0.00185		362	0.00034	0.000421905		362	0.99083
434.536	-0.00175		434.536	-1.81619		434.536	-0.000318853		434.536	0.08687		434.536	-0.000648638		434.536	-0.07095			363	0.00202	0.00183		363	0.00039	0.000328095		363	0.96669
435.106	-0.00235		435.106	-1.84456		435.106	-0.000349048		435.106	0.06632		435.106	-0.000319097		435.106	-0.07792			364	0.00185	0.00181		364	0.0004	0.000235238		364	0.9401
435.676	-0.00228		435.676	-1.86632		435.676	0.00027545		435.676	0.05178		435.676	-1.04716e-05		435.676	-0.08385			365	0.00176	0.00179		365	0.00017	0.00013381		365	0.91329
436.246	-0.00235		436.246	-1.88131		436.246	0.000463115		436.246	0.04336		436.246	-0.000549645		436.246	-0.08871			366	0.00163	0.00178		366	-0.00015	3.2381e-05		366	0.89242
436.817	-0.00215		436.817	-1.88938		436.817	-0.000410026		436.817	0.0411		436.817	-3.16062e-05		436.817	-0.0925			367	0.00186	0.00174		367	-0.00016	-5.38095e-05		367	0.85741
437.387	-0.00217		437.387	-1.89044		437.387	-0.000110082		437.387	0.04493		437.387	2.68305e-05		437.387	-0.0952			368	0.00196	0.00171		368	-0.00013	-0.000148571		368	0.83097
437.957	-0.00187		437.957	-1.88448		437.957	-4.88318e-05		437.957	0.05469		437.957	0.000297628		437.957	-0.0968			369	0.00154	0.00168		369	-0.00024	-0.000260476		369	0.79651
438.527	-0.00192		438.527	-1.87154		438.527	-0.000223391		438.527	0.07014		438.527	0.000151176		438.527	-0.09732			370	0.00162	0.00164		370	-0.00075	-0.000337619		370	0.76179
439.098	-0.00195		439.098	-1.85174		439.098	-0.000421435		439.098	0.09091		439.098	-0.000431691		439.098	-0.09674			371	0.00162	0.00161		371	-0.0004	-0.000403333		371	0.73631
439.668	-0.00183		439.668	-1.82529		439.668	0.000315358		439.668	0.11661		439.668	-0.000360945		439.668	-0.09508			372	0.00152	0.00158		372	-0.00056	-0.000475714		372	0.70926
440.238	-0.00222		440.238	-1.79249		440.238	0.000438494		440.238	0.14673		440.238	-4.09596e-05		440.238	-0.09234			373	0.00163	0.00154		373	-0.00032	-0.000551905		373	0.67636
440.808	-0.00197		440.808	-1.75374		440.808	0.000203186		440.808	0.18073		440.808	-0.00037512		440.808	-0.08855			374	0.00142	0.0015		374	-0.00037	-0.00063619		374	0.64546
441.379	-0.00148		441.379	-1.70951		441.379	3.93977e-05		441.379	0.21801		441.379	0.000367513		441.379	-0.08372			375	0.00146	0.00146		375	-0.00089	-0.000735238		375	0.60787
441.949	-0.00146		441.949	-1.66036		441.949	0.000155263		441.949	0.25796		441.949	-7.73461e-05		441.949	-0.07787			376	0.00174	0.00144		376	-0.00093	-0.000801905		376	0.58579
442.519	-0.00222		442.519	-1.60691		442.519	0.000366893		442.519	0.29993		442.519	-3.44339e-05		442.519	-0.07103			377	0.00116	0.00139		377	-0.00084	-0.000853333		377	0.55409
443.089	-0.00172		443.089	-1.54985		443.089	0.000397845		443.089	0.34327		443.089	-0.000319374		443.089	-0.06323			378	0.00158	0.00134		378	-0.00112	-0.000927619		378	0.51865
443.66	-0.000949564		443.66	-1.48991		443.66	5.57344e-05		443.66	0.38735		443.66	0.000115293		443.66	-0.05449			379	0.00124	0.00129		379	-0.00136	-0.00101		379	0.48102
444.23	-0.00131		444.23	-1.42785		444.23	0.000329039		444.23	0.43157		444.23	8.08339e-05		444.23	-0.04486			380	0.0011	0.00127		380	-0.0009	-0.00109		380	0.45297
444.8	-0.00162		444.8	-1.36441		444.8	0.000469352		444.8	0.47537		444.8	7.33368e-05		444.8	-0.03436			381	0.00111	0.00123		381	-0.00098	-0.00113		381	0.42907
445.37	-0.00142		445.37	-1.30035		445.37	0.000495327		445.37	0.51823		445.37	-0.000358134		445.37	-0.02304			382	0.00111	0.00118		382	-0.00119	-0.00122		382	0.39128
445.941	-0.00112		445.941	-1.23635		445.941	0.000707499		445.941	0.55972		445.941	-0.000453415		445.941	-0.01093			383	0.00133	0.00115		383	-0.00126	-0.00128		383	0.36319
446.511	-0.00107		446.511	-1.17309		446.511	0.000737915		446.511	0.59947		446.511	-0.00021909		446.511	0.00192			384	0.0013	0.0011		384	-0.00138	-0.00134		384	0.32849
447.081	-0.000661234		447.081	-1.11112		447.081	0.000796531		447.081	0.63718		447.081	0.000104872		447.081	0.01547			385	0.00095	0.00106		385	-0.00168	-0.00143		385	0.29334
447.652	-0.00106		447.652	-1.05093		447.652	0.000785774		447.652	0.67265		447.652	0.000402332		447.652	0.02969			386	0.00129	0.00103		386	-0.00123	-0.0015		386	0.26993
448.222	-0.000914132		448.222	-0.99292		448.222	0.00106		448.222	0.70577		448.222	8.73527e-05		448.222	0.04452			387	0.00065	0.000977619		387	-0.00123	-0.00157		387	0.23114
448.792	-0.00118		448.792	-0.93735		448.792	0.000879301		448.792	0.7365		448.792	7.70029e-05		448.792	0.05993			388	0.00088	0.00095619		388	-0.00172	-0.00164		388	0.209
449.362	-0.000865598		449.362	-0.88439		449.362	0.00108		449.362	0.76491		449.362	0.00046141		449.362	0.07587			389	0.00094	0.000917619		389	-0.00185	-0.00172		389	0.17612
449.933	-0.00101		449.933	-0.8341		449.933	0.000889876		449.933	0.7911		449.933	0.000561333		449.933	0.09229			390	0.00093	0.000902381		390	-0.00198	-0.00181		390	0.15387
450.503	-0.000472213		450.503	-0.7864		450.503	0.000545771		450.503	0.8153		450.503	0.000322693		450.503	0.10915			391	0.00088	0.000886667		391	-0.00156	-0.00192		391	0.12811
451.073	-0.000437138		451.073	-0.74116		451.073	0.000674133		451.073	0.83774		451.073	0.000266708		451.073	0.12642			392	0.00061	0.000854762		392	-0.00217	-0.00204		392	0.0924
451.643	-0.000504545		451.643	-0.69811		451.643	0.00107		451.643	0.85873		451.643	-0.000175741		451.643	0.14404			393	0.0008	0.000829048		393	-0.00197	-0.00215		393	0.0622
452.214	-0.000728448		452.214	-0.65694		452.214	0.000657401		452.214	0.87861		452.214	-0.000283835		452.214	0.16198			394	0.00056	0.000787619		394	-0.00151	-0.00227		394	0.02143
452.784	-0.000635715		452.784	-0.61727		452.784	0.000867261		452.784	0.89772		452.784	-0.000192218		452.784	0.18019			395	0.00058	0.000751905		395	-0.00232	-0.00241		395	-0.01953
453.354	-0.000515834		453.354	-0.57869		453.354	0.000722528		453.354	0.91643		453.354	0.000123845		453.354	0.19864			396	0.00097	0.000741905		396	-0.0024	-0.00255		396	-0.0468
453.924	-0.000833934		453.924	-0.54077		453.924	0.00101		453.924	0.93509		453.924	-0.00044452		453.924	0.2173			397	0.00056	0.000702857		397	-0.00231	-0.00272		397	-0.09479
454.495	-0.000785536		454.495	-0.50306		454.495	0.00124		454.495	0.95402		454.495	-0.000212091		454.495	0.23611			398	0.00071	0.000682381		398	-0.00231	-0.00288		398	-0.13009
455.065	-0.000390807		455.065	-0.46515		455.065	0.000822178		455.065	0.97351		455.065	0.000187819		455.065	0.25505			399	0.00077	0.000658095		399	-0.00287	-0.00304		399	-0.16823
455.635	-0.000486331		455.635	-0.42665		455.635	0.00108		455.635	0.99382		455.635	0.000371666		455.635	0.27409			400	0.00092	0.000627619		400	-0.00324	-0.0032		400	-0.20953
456.205	-0.000684879		456.205	-0.38722		456.205	0.000733033		456.205	1.01514		456.205	0.000360235		456.205	0.29319			401	0.00077	0.000605238		401	-0.0032	-0.00336		401	-0.24695
456.776	-0.000608249		456.776	-0.34657		456.776	0.000917978		456.776	1.03761		456.776	0.000509619		456.776	0.31233			402	0.00044	0.000580952		402	-0.00352	-0.00351		402	-0.284
457.346	0.000207741		457.346	-0.30449		457.346	0.00109		457.346	1.06129		457.346	0.000401359		457.346	0.33146			403	0.00057	0.000570476		403	-0.00342	-0.00367		403	-0.31618
457.916	-0.000219062		457.916	-0.26083		457.916	0.00114		457.916	1.08621		457.916	0.000269144		457.916	0.35058			404	0.00046	0.000532857		404	-0.00384	-0.00381		404	-0.35801
458.486	-0.000288993		458.486	-0.21549		458.486	0.00143		458.486	1.1123		458.486	0.000480317		458.486	0.36965			405	0.00055	0.00050619		405	-0.00435	-0.00401		405	-0.40333
459.057	5.64697e-05		459.057	-0.16847		459.057	0.00107		459.057	1.13945		459.057	0.000470321		459.057	0.38864			406	0.00074	0.000495714		406	-0.00454	-0.00418		406	-0.43613
459.627	9.36518e-05		459.627	-0.1198		459.627	0.000726859		459.627	1.16751		459.627	0.000589423		459.627	0.40753			407	0.00047	0.000459048		407	-0.00489	-0.00433		407	-0.47928
460.197	-0.000330005		460.197	-0.06961		460.197	0.000830374		460.197	1.19626		460.197	0.000515444		460.197	0.42631			408	0.00022	0.000447619		408	-0.00445	-0.00449		408	-0.51069
460.767	-0.000150712		460.767	-0.01803		460.767	0.00112		460.767	1.22547		460.767	0.000562368		460.767	0.44495			409	0.00037	0.000431905		409	-0.00506	-0.00463		409	-0.54221
461.338	-0.000135256		461.338	0.03475		461.338	0.000992809		461.338	1.25486		461.338	0.000367502		461.338	0.46344			410	0.0003	0.000417619		410	-0.0052	-0.00476		410	-0.56943
461.908	4.90762e-05		461.908	0.08851		461.908	0.00137		461.908	1.28417		461.908	0.000320438		461.908	0.48174			411	0.00046	0.00039		411	-0.00535	-0.00484		411	-0.59786
462.478	0.000218123		462.478	0.14301		462.478	0.00164		462.478	1.31312		462.478	0.000386962		462.478	0.49986			412	0.00037	0.000376667		412	-0.00476	-0.00494		412	-0.6208
463.048	0.000135871		463.048	0.19801		463.048	0.00155		463.048	1.34146		463.048	0.00058578		463.048	0.51777			413	0.00039	0.000366667		413	-0.00563	-0.00502		413	-0.63802
463.619	0.000349963		463.619	0.25329		463.619	0.00144		463.619	1.36894		463.619	0.000563043		463.619	0.53545			414	1e-05	0.000369524		414	-0.00493	-0.00511		414	-0.65084
464.189	0.000416894		464.189	0.30859		464.189	0.00175		464.189	1.39537		464.189	0.000516742		464.189	0.5529			415	0	0.000365714		415	-0.00562	-0.00519		415	-0.6663
464.759	0.000340266		464.759	0.36371		464.759	0.00153		464.759	1.42058		464.759	0.000569293		464.759	0.57009			416	0.00036	0.00035619		416	-0.00586	-0.00524		416	-0.67869
465.329	0.000247818		465.329	0.41844		465.329	0.00168		465.329	1.44448		465.329	0.000711002		465.329	0.58701			417	0.0002	0.000344762		417	-0.00559	-0.00526		417	-0.68867
465.9	0.000387782		465.9	0.4726		465.9	0.00151		465.9	1.467		465.9	0.000966713		465.9	0.60366			418	0.00032	0.000337143		418	-0.00561	-0.00531		418	-0.70073
466.47	0.000466035		466.47	0.52602		466.47	0.00138		466.47	1.48815		466.47	0.000610026		466.47	0.62001			419	0.00038	0.000344762		419	-0.00535	-0.00536		419	-0.70464
467.04	0.00063619		467.04	0.57857		467.04	0.00178		467.04	1.50798		467.04	0.000872864		467.04	0.63605			420	0.00047	0.000340952		420	-0.00545	-0.00537		420	-0.70896
467.611	0.0009394		467.611	0.63011		467.611	0.0012		467.611	1.52661		467.611	0.000699991		467.611	0.65178			421	0.00034	0.000338571		421	-0.00512	-0.0054		421	-0.71443
468.181	0.000631416		468.181	0.68053		468.181	0.00128		468.181	1.54418		468.181	0.000650722		468.181	0.66718			422	0.00049	0.000331429		422	-0.00529	-0.00542		422	-0.72056
468.751	0.000777851		468.751	0.72973		468.751	0.00154		468.751	1.56089		468.751	0.00058411		468.751	0.68224			423	0.00023	0.000322857		423	-0.00509	-0.00547		423	-0.73411
469.321	0.000547634		469.321	0.77762		469.321	0.00152		469.321	1.57697		469.321	0.000715151		469.321	0.69694			424	0.00063	0.000308095		424	-0.00525	-0.00547		424	-0.74054
469.892	0.000943323		469.892	0.8241		469.892	0.0017		469.892	1.59268		469.892	0.000905735		469.892	0.71128			425	0.00038	0.000312381		425	-0.00558	-0.0055		425	-0.74331
470.462	0.000974844		470.462	0.8691		470.462	0.00191		470.462	1.60826		470.462	0.000519511		470.462	0.72523			426	0.00035	0.000330952		426	-0.00533	-0.00549		426	-0.7335
471.032	0.000798804		471.032	0.91252		471.032	0.00153		471.032	1.62397		471.032	0.000603621		471.032	0.7388			427	0.0005	0.000310952		427	-0.00509	-0.00545		427	-0.73647
471.602	0.000917582		471.602	0.95429		471.602	0.00137		471.602	1.64007		471.602	0.00091004		471.602	0.75196			428	0.00031	0.000310952		428	-0.00595	-0.00543		428	-0.73367
472.173	0.00127		472.173	0.99434		472.173	0.00188		472.173	1.65678		472.173	0.00109		472.173	0.76471			429	0.00038	0.0003		429	-0.00544	-0.00541		429	-0.73516
472.743	0.00128		472.743	1.0326		472.743	0.00171		472.743	1.67428		472.743	0.000517018		472.743	0.77704			430	0.00029	0.000277619		430	-0.00537	-0.00538		430	-0.74181
473.313	0.00112		473.313	1.069		473.313	0.00151		473.313	1.69274		473.313	0.000818361		473.313	0.78893			431	0.00025	0.000260476		431	-0.00575	-0.00532		431	-0.73969
473.883	0.000854671		473.883	1.10352		473.883	0.0018		473.883	1.71226		473.883	0.00048238		473.883	0.80037			432	0.00031	0.000259524		432	-0.00568	-0.00527		432	-0.73246
474.454	0.00101		474.454	1.13612		474.454	0.00197		474.454	1.7329		474.454	0.000437393		474.454	0.81134			433	0.00019	0.000254286		433	-0.00595	-0.00518		433	-0.72058
475.024	0.00146		475.024	1.16682		475.024	0.00142		475.024	1.75465		475.024	0.000882563		475.024	0.82185			434	8e-05	0.000254286		434	-0.00551	-0.00511		434	-0.70968
475.594	0.00109		475.594	1.19564		475.594	0.00146		475.594	1.77748		475.594	0.00106		475.594	0.83188			435	0.0001	0.000229048		435	-0.00556	-0.00503		435	-0.70872
476.164	0.00119		476.164	1.22264		476.164	0.00172		476.164	1.80127		476.164	0.000898878		476.164	0.84142			436	0.00039	0.000228095		436	-0.00555	-0.0049		436	-0.68692
476.735	0.00145		476.735	1.24794		476.735	0.00171		476.735	1.82589		476.735	0.00103		476.735	0.85046			437	-6e-05	0.000233333		437	-0.00496	-0.00475		437	-0.66008
477.305	0.00143		477.305	1.27167		477.305	0.00164		477.305	1.85114		477.305	0.000772296		477.305	0.85899			438	0.0002	0.000231905		438	-0.00523	-0.00461		438	-0.63898
477.875	0.00144		477.875	1.294		477.875	0.00216		477.875	1.87681		477.875	0.000837454		477.875	0.86701			439	9e-05	0.000241429		439	-0.0051	-0.00443		439	-0.60346
478.445	0.00116		478.445	1.31514		478.445	0.00198		478.445	1.90265		478.445	0.000842339		478.445	0.8745			440	-9e-05	0.000246667		440	-0.00477	-0.00424		440	-0.57086
479.016	0.00144		479.016	1.33534		479.016	0.00213		479.016	1.9284		479.016	0.000973907		479.016	0.88146			441	0.00011	0.00025		441	-0.00408	-0.00405		441	-0.53695
479.586	0.00113		479.586	1.35485		479.586	0.00195		479.586	1.95381		479.586	0.00118		479.586	0.88789			442	0.00032	0.000254286		442	-0.00413	-0.00383		442	-0.49929
480.156	0.00113		480.156	1.37397		480.156	0.00201		480.156	1.97863		480.156	0.000823206		480.156	0.89378			443	0.00038	0.000260952		443	-0.00343	-0.00361		443	-0.45958
480.726	0.0012		480.726	1.39299		480.726	0.002		480.726	2.00261		480.726	0.000867187		480.726	0.89913			444	0.00023	0.00027381		444	-0.00369	-0.00335		444	-0.41118
481.297	0.00128		481.297	1.41219		481.297	0.00184		481.297	2.02554		481.297	0.000997001		481.297	0.90394			445	0.0001	0.000295238		445	-0.00351	-0.00311		445	-0.36092
481.867	0.00168		481.867	1.43185		481.867	0.00189		481.867	2.04725		481.867	0.00121		481.867	0.90821			446	0.00036	0.000315714		446	-0.00272	-0.00286		446	-0.31074
482.437	0.00145		482.437	1.45224		482.437	0.0023		482.437	2.06759		482.437	0.000957465		482.437	0.91193			447	0.00046	0.000334762		447	-0.00222	-0.0026		447	-0.25793
483.007	0.00159		483.007	1.47357		483.007	0.00231		483.007	2.08648		483.007	0.00109		483.007	0.91512			448	0.00047	0.000370952		448	-0.00229	-0.00235		448	-0.19959
483.578	0.0015		483.578	1.49602		483.578	0.00243		483.578	2.10386		483.578	0.00116		483.578	0.91776			449	0.00051	0.000401429		449	-0.002	-0.00211		449	-0.14404
484.148	0.00159		484.148	1.51972		484.148	0.00235		484.148	2.11974		484.148	0.000756839		484.148	0.91988			450	0.00049	0.000433333		450	-0.00159	-0.00185		450	-0.08706
484.718	0.00182		484.718	1.54474		484.718	0.00189		484.718	2.13416		484.718	0.00062083		484.718	0.92147			451	0.00036	0.00045		451	-0.00123	-0.00162		451	-0.04011
485.288	0.00157		485.288	1.57108		485.288	0.0017		485.288	2.14721		485.288	0.0011		485.288	0.92255			452	0.00034	0.00047619		452	-0.00119	-0.0014		452	0.00887
485.859	0.0019		485.859	1.59868		485.859	0.00209		485.859	2.15901		485.859	0.000943616		485.859	0.92312			453	0.00045	0.000495714		453	-0.00101	-0.00117		453	0.05616
486.429	0.00162		486.429	1.62742		486.429	0.00263		486.429	2.16973		486.429	0.00107		486.429	0.92318			454	0.00046	0.00051619		454	-0.00056	-0.000972857		454	0.09847
486.999	0.0012		486.999	1.65711		486.999	0.00225		486.999	2.17954		486.999	0.00111		486.999	0.92277			455	0.00053	0.00054		455	-0.00043	-0.000773333		455	0.14299
487.569	0.00121		487.569	1.68748		487.569	0.0022		487.569	2.18864		487.569	0.000712233		487.569	0.92187			456	0.00053	0.000569524		456	-0.00043	-0.000593333		456	0.18716
488.14	0.00165		488.14	1.71825		488.14	0.0023		488.14	2.19724		488.14	0.000816735		488.14	0.92052			457	0.00079	0.000585714		457	1e-05	-0.00044619		457	0.21931
488.71	0.00163		488.71	1.74906		488.71	0.00198		488.71	2.20553		488.71	0.00101		488.71	0.91873			458	0.0007	0.000583333		458	0.00021	-0.00032381		458	0.23814
489.28	0.00187		489.28	1.77955		489.28	0.00219		489.28	2.2137		489.28	0.000738389		489.28	0.9165			459	0.00084	0.00060619		459	-5e-05	-0.00022619		459	0.26552
489.851	0.00191		489.851	1.80931		489.851	0.00224		489.851	2.22193		489.851	0.000972311		489.851	0.91387			460	0.00076	0.000610952		460	0.00017	-0.000120476		460	0.28519
490.421	0.00164		490.421	1.83795		490.421	0.00203		490.421	2.23035		490.421	0.000853579		490.421	0.91084			461	0.00026	0.000612857		461	0.00019	-1.80952e-05		461	0.30289
490.991	0.00217		490.991	1.86506		490.991	0.00209		490.991	2.23909		490.991	0.00118		490.991	0.90743			462	0.00066	0.000628571		462	0.00053	6.85714e-05		462	0.3249
491.561	0.0021		491.561	1.89028		491.561	0.00232		491.561	2.24821		491.561	0.000889401		491.561	0.90367			463	0.00073	0.000633333		463	0.00069	0.000146667		463	0.34006
492.132	0.00227		492.132	1.91326		492.132	0.00277		492.132	2.25775		492.132	0.00106		492.132	0.89957			464	0.00081	0.000655238		464	0.00069	0.000214762		464	0.36213
492.702	0.00192		492.702	1.9337		492.702	0.00229		492.702	2.2677		492.702	0.000778886		492.702	0.89515			465	0.00073	0.000662381		465	0.0005	0.00026381		465	0.37371
493.272	0.0014		493.272	1.95135		493.272	0.0024		493.272	2.27801		493.272	0.00114		493.272	0.89043			466	0.00072	0.00067381		466	0.00027	0.000315238		466	0.38783
493.842	0.00176		493.842	1.96602		493.842	0.00203		493.842	2.28861		493.842	0.00108		493.842	0.88543			467	0.0007	0.000662857		467	0.00037	0.000342381		467	0.3868
494.413	0.00168		494.413	1.97759		494.413	0.00217		494.413	2.29937		494.413	0.000799111		494.413	0.88017			468	0.00041	0.000664762		468	0.00035	0.000367143		468	0.39181
494.983	0.00228		494.983	1.986		494.983	0.0024		494.983	2.31014		494.983	0.000916432		494.983	0.87467			469	0.00095	0.000654286		469	-0.00024	0.00039		469	0.39032
495.553	0.0025		495.553	1.99127		495.553	0.0022		495.553	2.32073		495.553	0.000827504		495.553	0.86895			470	0.00061	0.000644762		470	0.00022	0.00042		470	0.39047
496.123	0.00255		496.123	1.99348		496.123	0.00206		496.123	2.33097		496.123	0.000676984		496.123	0.86302			471	0.00053	0.000649524		471	0.00056	0.000458571		471	0.39916
496.694	0.00225		496.694	1.99278		496.694	0.00212		496.694	2.34064		496.694	0.000438232		496.694	0.8569			472	0.00069	0.00066		472	0.00059	0.000488571		472	0.40929
497.264	0.00193		497.264	1.98937		497.264	0.0021		497.264	2.34954		497.264	0.000578236		497.264	0.85062			473	0.00044	0.00066		473	0.00045	0.000489524		473	0.40945
497.834	0.00184		497.834	1.98351		497.834	0.00202		497.834	2.35745		497.834	0.000593629		497.834	0.84418			474	0.00091	0.000655238		474	0.00042	0.000494762		474	0.40793
498.404	0.00194		498.404	1.9755		498.404	0.00265		498.404	2.36419		498.404	0.00118		498.404	0.83761			475	0.00061	0.000659524		475	0.00047	0.00055		475	0.4191
498.975	0.00234		498.975	1.96566		498.975	0.00258		498.975	2.36957		498.975	0.00101		498.975	0.8309			476	0.00077	0.000667619		476	0.00065	0.00055381		476	0.42377
499.545	0.00219		499.545	1.95437		499.545	0.00236		499.545	2.37345		499.545	0.000878657		499.545	0.82409			477	0.0003	0.000654762		477	0.00014	0.000558571		477	0.41813
500.115	0.00239		500.115	1.94198		500.115	0.00258		500.115	2.37569		500.115	0.000852265		500.115	0.81717			478	0.00083	0.000667143		478	0.00053	0.00059381		478	0.43007
500.685	0.00157		500.685	1.92887		500.685	0.00264		500.685	2.3762		500.685	0.00104		500.685	0.81016			479	0.00048	0.000677143		479	0.00069	0.000627143		479	0.44051
501.256	0.00135		501.256	1.91541		501.256	0.00295		501.256	2.37491		501.256	0.000988869		501.256	0.80307			480	0.00064	0.000672381		480	0.00058	0.000681429		480	0.44702
501.826	0.00148		501.826	1.90194		501.826	0.00292		501.826	2.37181		501.826	0.00112		501.826	0.79591			481	0.00086	0.000697619		481	0.00098	0.00070381		481	0.46327
502.396	0.00213		502.396	1.8888		502.396	0.00237		502.396	2.36689		502.396	0.000772493		502.396	0.78867			482	0.00048	0.000705238		482	0.00082	0.000697619		482	0.46606
502.966	0.00143		502.966	1.87627		502.966	0.00189		502.966	2.3602		502.966	0.000885677		502.966	0.78138			483	0.00066	0.000715238		483	0.00055	0.000710476		483	0.47316
503.537	0.00167		503.537	1.86462		503.537	0.00274		503.537	2.35182		503.537	0.00102		503.537	0.77402			484	0.00063	0.000727143		484	0.0008	0.000728571		484	0.48206
504.107	0.0014		504.107	1.85405		504.107	0.00202		504.107	2.34185		504.107	0.000110667		504.107	0.7666			485	0.0009	0.000722857		485	0.00185	0.000744762		485	0.48257
504.677	0.00211		504.677	1.84475		504.677	0.00201		504.677	2.33042		504.677	0.000505826		504.677	0.75913			486	0.0009	0.00072619		486	0.00058	0.000752857		486	0.48555
505.247	0.00207		505.247	1.83683		505.247	0.00247		505.247	2.3177		505.247	0.000222781		505.247	0.75159			487	0.00045	0.000724762		487	0.00037	0.000750476		487	0.48445
505.818	0.00177		505.818	1.83037		505.818	0.00234		505.818	2.30385		505.818	0.000551629		505.818	0.744			488	0.00096	0.000745714		488	0.00111	0.00078619		488	0.50075
506.388	0.00208		506.388	1.82541		506.388	0.00261		506.388	2.28906		506.388	0.000690156		506.388	0.73634			489	0.00062	0.00074619		489	0.00105	0.000792381		489	0.502
506.958	0.00215		506.958	1.82191		506.958	0.00236		506.958	2.27354		506.958	0.00105		506.958	0.72861			490	0.00085	0.000755238		490	0.0009	0.000785714		490	0.50543
507.529	0.00159		507.529	1.81984		507.529	0.00213		507.529	2.25747		507.529	0.000713853		507.529	0.72082			491	0.00114	0.000758095		491	0.00069	0.000781905		491	0.50623
508.099	0.00172		508.099	1.81907		508.099	0.00207		508.099	2.24107		508.099	0.000623487		508.099	0.71294			492	0.00069	0.000765714		492	0.00043	0.000757143		492	0.50598
508.669	0.00218		508.669	1.81949		508.669	0.002		508.669	2.22454		508.669	0.000353594		508.669	0.70498			493	0.0009	0.000785714		493	0.00086	0.00074619		493	0.51417
509.239	0.00231		509.239	1.82091		509.239	0.00207		509.239	2.20805		509.239	0.000717525		509.239	0.69692			494	0.00069	0.000790476		494	0.00083	0.000737619		494	0.51514
509.81	0.00168		509.81	1.82316		509.81	0.00227		509.81	2.1918		509.81	0.000821848		509.81	0.68876			495	0.00082	0.000802381		495	0.00076	0.000720476		495	0.51828
510.38	0.00123		510.38	1.826		510.38	0.00179		510.38	2.17596		510.38	0.000919959		510.38	0.6805			496	0.00068	0.000800476		496	0.00064	0.000638571		496	0.50393
510.95	0.00133		510.95	1.82922		510.95	0.00213		510.95	2.16066		510.95	0.00132		510.95	0.67211			497	0.00074	0.000790476		497	0.0006	0.000619524		497	0.49583
511.52	0.00193		511.52	1.83257		511.52	0.00213		511.52	2.14605		511.52	0.00104		511.52	0.6636			498	0.00074	0.00081619		498	0.00089	0.00062		498	0.50874
512.091	0.00172		512.091	1.83581		512.091	0.00221		512.091	2.13224		512.091	0.00082289		512.091	0.65494			499	0.00084	0.000807619		499	0.00066	0.000571429		499	0.49651
512.661	0.00215		512.661	1.83868		512.661	0.00228		512.661	2.11932		512.661	0.00105		512.661	0.64615			500	0.00067	0.000818571		500	0.00055	0.000532857		500	0.49567
513.231	0.00172		513.231	1.84095		513.231	0.00196		513.231	2.10736		513.231	0.000582383		513.231	0.6372			501	0.0007	0.000811905		501	0.0005	0.000519048		501	0.49008
513.801	0.00242		513.801	1.84239		513.801	0.00233		513.801	2.09641		513.801	0.000332055		513.801	0.62808			502	0.00102	0.000804762		502	0.00046	0.000489048		502	0.48161
514.372	0.00186		514.372	1.8428		514.372	0.00195		514.372	2.08649		514.372	0.000368992		514.372	0.61879			503	0.0009	0.000805714		503	0.00059	0.000474762		503	0.47975
514.942	0.00186		514.942	1.84197		514.942	0.00235		514.942	2.0776		514.942	0.000185081		514.942	0.60933			504	0.00076	0.00079		504	0.00037	0.000444762		504	0.467
515.512	0.00184		515.512	1.83975		515.512	0.0019		515.512	2.06973		515.512	0.000321293		515.512	0.59967			505	0.00088	0.000792381		505	0.00044	0.000419524		505	0.46406
516.082	0.00158		516.082	1.83599		516.082	0.0021		516.082	2.06282		516.082	0.0011		516.082	0.58982			506	0.00086	0.000794286		506	0.00013	0.000388571		506	0.45995
516.653	0.00151		516.653	1.83059		516.653	0.00187		516.653	2.05682		516.653	0.00138		516.653	0.57978			507	0.00069	0.000787143		507	0.00018	0.000361429		507	0.45194
517.223	0.00197		517.223	1.82348		517.223	0.00219		517.223	2.05163		517.223	4.22433e-05		517.223	0.56953			508	0.00099	0.000796667		508	0.00038	0.00033619		508	0.45257
517.793	0.00183		517.793	1.8146		517.793	0.0022		517.793	2.04714		517.793	0.000206492		517.793	0.55907			509	0.00078	0.000802857		509	9e-05	0.0003		509	0.44974
518.363	0.00179		518.363	1.80396		518.363	0.00211		518.363	2.04323		518.363	0.000650171		518.363	0.5484			510	0.00085	0.000800476		510	0.00024	0.000262381		510	0.4424
518.934	0.00184		518.934	1.79158		518.934	0.00223		518.934	2.03976		518.934	0.000655494		518.934	0.53752			511	0.00071	0.00081619		511	0.00061	0.000242857		511	0.44705
519.504	0.00176		519.504	1.77753		519.504	0.00223		519.504	2.03657		519.504	0.000438781		519.504	0.52643			512	0.00099	0.000819048		512	6e-05	0.000214286		512	0.4438
520.074	0.00244		520.074	1.76189		520.074	0.00183		520.074	2.03348		520.074	0.000413509		520.074	0.51513			513	0.00071	0.000805714		513	0.00013	0.000185238		513	0.43239
520.644	0.00184		520.644	1.74477		520.644	0.00199		520.644	2.03033		520.644	0.000280167		520.644	0.50362			514	0.00057	0.000801905		514	0.00023	0.000131429		514	0.42169
521.215	0.00151		521.215	1.72633		521.215	0.0021		521.215	2.02692		521.215	0.000804804		521.215	0.4919			515	0.00074	0.00079619		515	0.0003	9.2381e-05		515	0.41245
521.785	0.00156		521.785	1.70672		521.785	0.00171		521.785	2.02307		521.785	0.000351388		521.785	0.47999			516	0.00086	0.00079381		516	0.00011	5.71429e-05		516	0.4055
522.355	0.00179		522.355	1.68612		522.355	0.00154		522.355	2.0186		522.355	0.000549303		522.355	0.46787			517	0.00053	0.000799048		517	7e-05	1.19048e-05		517	0.40071
522.925	0.00191		522.925	1.66471		522.925	0.00189		522.925	2.01334		522.925	-1.07238e-05		522.925	0.45557			518	0.00094	0.000797619		518	7e-05	-2.28571e-05		518	0.39431
523.496	0.00182		523.496	1.64269		523.496	0.00212		523.496	2.00711		523.496	6.34769e-05		523.496	0.44308			519	0.00087	0.000781429		519	0.00013	-8.52381e-05		519	0.37603
524.066	0.000919014		524.066	1.62023		524.066	0.00183		524.066	1.99977		524.066	0.000568152		524.066	0.43042			520	0.00079	0.000775238		520	-0.00013	-0.000131905		520	0.36531
524.636	0.00148		524.636	1.59753		524.636	0.00249		524.636	1.99119		524.636	0.00053998		524.636	0.4176			521	0.001	0.000776667		521	0.00014	-0.00017381		521	0.35916
525.206	0.0015		525.206	1.57477		525.206	0.00223		525.206	1.98126		525.206	0.000225389		525.206	0.40462			522	0.00076	0.000780952		522	-0.0001	-0.000246667		522	0.34938
525.777	0.00143		525.777	1.5521		525.777	0.00183		525.777	1.96989		525.777	4.48751e-05		525.777	0.3915			523	0.00074	0.00076619		523	-0.00015	-0.000290952		523	0.33477
526.347	0.00185		526.347	1.52968		526.347	0.00213		526.347	1.95704		526.347	-7.21417e-05		526.347	0.37826			524	0.00082	0.000764762		524	-0.00054	-0.000355714		524	0.32347
526.917	0.00173		526.917	1.50763		526.917	0.00203		526.917	1.94268		526.917	0.000264529		526.917	0.36489			525	0.00064	0.000767143		525	-0.00045	-0.000418571		525	0.31437
527.487	0.00191		527.487	1.48606		527.487	0.00146		527.487	1.92682		527.487	0.000688786		527.487	0.35143			526	0.00083	0.000755714		526	-0.0003	-0.000492381		526	0.2966
528.058	0.00133		528.058	1.46505		528.058	0.0016		528.058	1.90951		528.058	0.000953829		528.058	0.33788			527	0.00097	0.000745714		527	-0.00082	-0.000562857		527	0.28008
528.628	0.00137		528.628	1.44469		528.628	0.00187		528.628	1.89082		528.628	0.000812731		528.628	0.32426			528	0.00066	0.00074381		528	-0.00055	-0.000639524		528	0.26659
529.198	0.00154		529.198	1.42501		529.198	0.00208		529.198	1.87085		529.198	0.00117		529.198	0.31058			529	0.00065	0.000734286		529	-0.00093	-0.000730952		529	0.24688
529.768	0.00125		529.768	1.40605		529.768	0.00224		529.768	1.84974		529.768	0.00127		529.768	0.29685			530	0.00065	0.000726667		530	-0.00089	-0.000815238		530	0.22929
530.339	0.00115		530.339	1.38782		530.339	0.0024		530.339	1.82763		530.339	0.00126		530.339	0.2831			531	0.00088	0.000721429		531	-0.00064	-0.00090619		531	0.2118
530.909	0.00144		530.909	1.37034		530.909	0.00207		530.909	1.80471		530.909	0.000204412		530.909	0.26933			532	0.0008	0.000694286		532	-0.00092	-0.00101		532	0.18189
531.479	0.00116		531.479	1.35359		531.479	0.00226		531.479	1.78116		531.479	1.69541e-05		531.479	0.25556			533	0.00068	0.000690952		533	-0.00087	-0.0011		533	0.16457
532.05	0.000794717		532.05	1.33756		532.05	0.00171		532.05	1.75717		532.05	-0.000273399		532.05	0.24181			534	0.00068	0.000688095		534	-0.00123	-0.00121		534	0.14609
532.62	0.00146		532.62	1.32224		532.62	0.00134		532.62	1.73295		532.62	-0.000198241		532.62	0.22809			535	0.00062	0.000677143		535	-0.00109	-0.00129		535	0.12652
533.19	0.00172		533.19	1.30761		533.19	0.00108		533.19	1.70869		533.19	-8.33467e-05		533.19	0.21441			536	0.0005	0.000681429		536	-0.00125	-0.0014		536	0.11083
533.76	0.00133		533.76	1.29366		533.76	0.00161		533.76	1.68458		533.76	0.000147407		533.76	0.20079			537	0.00065	0.000678095		537	-0.00137	-0.00151		537	0.0907
534.331	0.0011		534.331	1.28037		534.331	0.00166		534.331	1.66078		534.331	-0.000689348		534.331	0.18723			538	0.00049	0.000653333		538	-0.00154	-0.0016		538	0.0651
534.901	0.00129		534.901	1.26772		534.901	0.00166		534.901	1.63745		534.901	-6.68008e-05		534.901	0.17375			539	0.00074	0.000639048		539	-0.00185	-0.00172		539	0.03803
535.471	0.00102		535.471	1.25571		535.471	0.00131		535.471	1.61473		535.471	-0.000132548		535.471	0.16036			540	0.00071	0.00062619		540	-0.00164	-0.00182		540	0.01448
536.041	0.00108		536.041	1.24433		536.041	0.00152		536.041	1.5927		536.041	9.85475e-05		536.041	0.14707			541	0.00068	0.000620952		541	-0.00204	-0.00193		541	-0.00551
536.612	0.00137		536.612	1.23357		536.612	0.00144		536.612	1.57144		536.612	-0.000177195		536.612	0.13388			542	0.00043	0.000610952		542	-0.00196	-0.00205		542	-0.02981
537.182	0.00167		537.182	1.22342		537.182	0.00194		537.182	1.55098		537.182	0.000365992		537.182	0.12079			543	0.00069	0.000589048		543	-0.00211	-0.00215		543	-0.05788
537.752	0.00153		537.752	1.21388		537.752	0.00194		537.752	1.53135		537.752	0.000200209		537.752	0.10783			544	0.00068	0.000571905		544	-0.00234	-0.00226		544	-0.08357
538.322	0.000581642		538.322	1.20492		538.322	0.00175		538.322	1.51253		538.322	-0.000412067		538.322	0.09498			545	0.00059	0.000559524		545	-0.00235	-0.00236		545	-0.10759
538.893	0.000779461		538.893	1.19652		538.893	0.00153		538.893	1.49446		538.893	0.000518269		538.893	0.08225			546	0.00073	0.00054381		546	-0.00274	-0.00248		546	-0.13459
539.463	0.00148		539.463	1.18865		539.463	0.0012		539.463	1.47708		539.463	1.62767e-05		539.463	0.06965			547	0.00076	0.000537143		547	-0.00267	-0.00259		547	-0.15623
540.033	0.00183		540.033	1.18125		540.033	0.00124		540.033	1.46031		540.033	-0.00032075		540.033	0.05717			548	0.00045	0.000519524		548	-0.00252	-0.0027		548	-0.18208
540.603	0.00161		540.603	1.17427		540.603	0.00134		540.603	1.44404		540.603	-9.70406e-05		540.603	0.0448			549	0.00036	0.000507143		549	-0.00311	-0.00281		549	-0.20578
541.174	0.00144		541.174	1.16763		541.174	0.001		541.174	1.42817		541.174	0.000138618		541.174	0.03256			550	0.00038	0.000479048		550	-0.00313	-0.00291		550	-0.23663
541.744	0.00105		541.744	1.16124		541.744	0.00107		541.744	1.41259		541.744	-0.000156021		541.744	0.02042			551	0.00054	0.000456667		551	-0.00312	-0.00303		551	-0.26758
542.314	0.000216995		542.314	1.155		542.314	0.00108		542.314	1.3972		542.314	0.000206777		542.314	0.00839			552	0.00067	0.000430952		552	-0.00312	-0.00313		552	-0.2974
542.884	0.000918816		542.884	1.14878		542.884	0.00111		542.884	1.3819		542.884	-0.000258926		542.884	-0.00355			553	0.00034	0.000414286		553	-0.00312	-0.00324		553	-0.32363
543.455	0.00134		543.455	1.14246		543.455	0.00162		543.455	1.36661		543.455	0.000306581		543.455	-0.0154			554	0.00032	0.000375238		554	-0.00307	-0.00335		554	-0.3615
544.025	0.00101		544.025	1.13589		544.025	0.00207		544.025	1.35126		544.025	0.000211084		544.025	-0.02717			555	0.00042	0.000341905		555	-0.00352	-0.00346		555	-0.39511
544.595	0.00102		544.595	1.12893		544.595	0.0011		544.595	1.33582		544.595	0.000341758		544.595	-0.03888			556	0.00029	0.000310952		556	-0.00355	-0.00357		556	-0.4284
545.165	0.00122		545.165	1.12144		545.165	0.00159		545.165	1.32026		545.165	0.000282523		545.165	-0.05053			557	0.00036	0.000269524		557	-0.0036	-0.00367		557	-0.46613
545.736	0.00102		545.736	1.11327		545.736	0.00169		545.736	1.3046		545.736	-0.000223157		545.736	-0.06215			558	0.00028	0.000228095		558	-0.00356	-0.00379		558	-0.50659
546.306	0.000969561		546.306	1.10428		546.306	0.00151		546.306	1.28886		546.306	0.00017458		546.306	-0.07373			559	0.00023	0.00019619		559	-0.00379	-0.00392		559	-0.54261
546.876	0.000573991		546.876	1.09434		546.876	0.00182		546.876	1.27309		546.876	-0.000166238		546.876	-0.08531			560	0.00015	0.000177619		560	-0.00401	-0.00403		560	-0.57018
547.446	0.000905696		547.446	1.08334		547.446	0.000762382		547.446	1.25737		547.446	0.00032262		547.446	-0.0969			561	0.00024	0.000154286		561	-0.00418	-0.00415		561	-0.60154
548.017	0.00155		548.017	1.07117		548.017	0.00112		548.017	1.24179		548.017	0.000904707		548.017	-0.10851			562	0.00014	0.00011619		562	-0.00422	-0.00427		562	-0.63987
548.587	0.00148		548.587	1.05776		548.587	0.00169		548.587	1.22643		548.587	0.000209744		548.587	-0.12016			563	8e-05	6.42857e-05		563	-0.00426	-0.00438		563	-0.6847
549.157	0.00138		549.157	1.04303		549.157	0.00151		549.157	1.2114		549.157	7.31454e-05		549.157	-0.13186			564	-0.00013	2.61905e-05		564	-0.00447	-0.00452		564	-0.72614
549.728	0.00167		549.728	1.02696		549.728	0.000806205		549.728	1.1968		549.728	-0.000371557		549.728	-0.14363			565	-2e-05	-9.04762e-06		565	-0.00452	-0.00465		565	-0.76562
550.298	0.000700394		550.298	1.00951		550.298	0.000884486		550.298	1.18272		550.298	-0.00067454		550.298	-0.1555			566	-6e-05	-4.90476e-05		566	-0.00464	-0.00477		566	-0.80412
550.868	0.000803898		550.868	0.99069		550.868	0.000541636		550.868	1.16925		550.868	-0.00064734		550.868	-0.16747			567	-0.00014	-8.71429e-05		567	-0.00493	-0.00487		567	-0.83964
551.438	0.000965399		551.438	0.97052		551.438	0.000956855		551.438	1.15643		551.438	-0.000243018		551.438	-0.17956			568	-0.00011	-0.000127619		568	-0.00521	-0.00499		568	-0.87986
552.009	0.00178		552.009	0.94902		552.009	0.00126		552.009	1.14431		552.009	-0.000612428		552.009	-0.19179			569	-0.00022	-0.000166667		569	-0.0051	-0.00511		569	-0.91851
552.579	0.000419259		552.579	0.92625		552.579	0.00163		552.579	1.13289		552.579	-0.000601256		552.579	-0.20417			570	-3e-05	-0.000200952		570	-0.00546	-0.00521		570	-0.95268
553.149	0.000773		553.149	0.90226		553.149	0.000970478		553.149	1.12215		553.149	-0.000330132		553.149	-0.21671			571	-0.00011	-0.000240952		571	-0.00566	-0.0053		571	-0.98705
553.719	0.00141		553.719	0.87712		553.719	0.00104		553.719	1.11204		553.719	-0.00112		553.719	-0.22943			572	-0.00026	-0.000280952		572	-0.0056	-0.0054		572	-1.02376
554.29	0.000829141		554.29	0.8509		554.29	0.00124		554.29	1.10246		554.29	-0.00101		554.29	-0.24234			573	-0.00042	-0.000316667		573	-0.00555	-0.0055		573	-1.05802
554.86	0.000553735		554.86	0.82367		554.86	0.000565494		554.86	1.0933		554.86	0.00013434		554.86	-0.25544			574	-0.00046	-0.000349048		574	-0.006	-0.00558		574	-1.08687
555.43	0.000132471		555.43	0.7955		555.43	0.00126		555.43	1.0844		555.43	-0.000372563		555.43	-0.26875			575	-0.00042	-0.00037		575	-0.00588	-0.00566		575	-1.11034
556	0.00028951		556	0.76646		556	0.00107		556	1.07561		556	0.000127157		556	-0.28226			576	-0.00042	-0.000396667		576	-0.0059	-0.00574		576	-1.13689
556.571	0.000892614		556.571	0.73662		556.571	0.000665263		556.571	1.06672		556.571	0.00011309		556.571	-0.29599			577	-0.00051	-0.000418571		577	-0.00567	-0.0058		577	-1.15701
557.141	0.000596173		557.141	0.70604		557.141	0.00135		557.141	1.05753		557.141	-0.000623695		557.141	-0.30993			578	-0.00049	-0.000438095		578	-0.00617	-0.00584		578	-1.17376
557.711	0.000665137		557.711	0.6748		557.711	0.00104		557.711	1.04785		557.711	-0.000646876		557.711	-0.32409			579	-0.00054	-0.00046381		579	-0.00602	-0.00588		579	-1.19306
558.281	0.00137		558.281	0.64294		558.281	0.000801977		558.281	1.03746		558.281	-0.00013623		558.281	-0.33846			580	-0.00049	-0.000476667		580	-0.00598	-0.0059		580	-1.20376
558.852	0.000631288		558.852	0.61053		558.852	0.00125		558.852	1.02617		558.852	0.000163897		558.852	-0.35303			581	-0.00069	-0.000498571		581	-0.00586	-0.00592		581	-1.21672
559.422	0.000227061		559.422	0.57764		559.422	0.00173		559.422	1.01381		559.422	-3.7068e-05		559.422	-0.3678			582	-0.0006	-0.00051		582	-0.00633	-0.0059		582	-1.2204
559.992	0.000550075		559.992	0.54433		559.992	0.0012		559.992	1.00023		559.992	-0.000311884		559.992	-0.38275			583	-0.00061	-0.00051619		583	-0.00633	-0.0059		583	-1.22201
560.562	0.000936972		560.562	0.51067		560.562	0.000528573		560.562	0.98531		560.562	3.52746e-05		560.562	-0.39788			584	-0.0006	-0.000518095		584	-0.00589	-0.00588		584	-1.21992
561.133	0.000659943		561.133	0.47675		561.133	0.000590558		561.133	0.96898		561.133	0.000393392		561.133	-0.41317			585	-0.00057	-0.000514286		585	-0.00614	-0.00583		585	-1.21007
561.703	0.000352592		561.703	0.44266		561.703	0.000621742		561.703	0.9512		561.703	0.000269137		561.703	-0.42859			586	-0.00058	-0.000512857		586	-0.00622	-0.00579		586	-1.20258
562.273	0.00103		562.273	0.40851		562.273	0.00103		562.273	0.93198		562.273	-0.000462969		562.273	-0.44414			587	-0.00052	-0.000509048		587	-0.00582	-0.00572		587	-1.18954
562.843	0.000310393		562.843	0.37441		562.843	0.00144		562.843	0.91138		562.843	-0.000470012		562.843	-0.45978			588	-0.00055	-0.000500952		588	-0.00583	-0.00567		588	-1.17771
563.414	9.89838e-05		563.414	0.34049		563.414	0.00113		563.414	0.8895		563.414	-0.000986576		563.414	-0.4755			589	-0.00065	-0.000489524		589	-0.00604	-0.00558		589	-1.15713
563.984	-2.17064e-05		563.984	0.30687		563.984	0.000961427		563.984	0.86649		563.984	-0.000570239		563.984	-0.49125			590	-0.00049	-0.000474762		590	-0.00565	-0.0055		590	-1.13707
564.554	0.000175497		564.554	0.2737		564.554	0.000122497		564.554	0.84254		564.554	-0.000506398		564.554	-0.50702			591	-0.00049	-0.00046381		591	-0.00572	-0.00542		591	-1.11743
565.124	-0.000371053		565.124	0.24112		565.124	0.0013		565.124	0.81786		565.124	-0.000497743		565.124	-0.52276			592	-0.00035	-0.000440952		592	-0.0054	-0.00532		592	-1.09091
565.695	-0.000480254		565.695	0.20928		565.695	0.00109		565.695	0.79272		565.695	-0.000182613		565.695	-0.53845			593	-0.00039	-0.000418571		593	-0.00541	-0.0052		593	-1.05925
566.265	0.00068202		566.265	0.1783		566.265	0.00147		566.265	0.76739		566.265	-0.000592931		566.265	-0.55405			594	-0.00046	-0.000394762		594	-0.00516	-0.00507		594	-1.02704
566.835	0.000242204		566.835	0.14832		566.835	0.00195		566.835	0.74214		566.835	-0.00126		566.835	-0.56952			595	-0.00038	-0.000372857		595	-0.00498	-0.00496		595	-0.99804
567.405	0.000678815		567.405	0.11943		567.405	0.000743697		567.405	0.71729		567.405	-0.000891516		567.405	-0.58482			596	-0.00039	-0.000350952		596	-0.00501	-0.00483		596	-0.96545
567.976	0.000709838		567.976	0.09173		567.976	0.000745082		567.976	0.6931		567.976	-0.000821535		567.976	-0.5999			597	-0.00034	-0.000331429		597	-0.00447	-0.0047		597	-0.93444
568.546	0.000453496		568.546	0.06528		568.546	4.03783e-05		568.546	0.66986		568.546	-0.000516999		568.546	-0.61474			598	-0.00034	-0.000316667		598	-0.00467	-0.00459		598	-0.90854
569.116	-0.000479576		569.116	0.0401		569.116	-0.000320092		569.116	0.64782		569.116	-0.00128		569.116	-0.62928			599	-0.00025	-0.000301905		599	-0.00426	-0.00447		599	-0.88162
569.687	-0.000523512		569.687	0.01619		569.687	-0.000122833		569.687	0.6272		569.687	-0.00119		569.687	-0.64348			600	-0.00023	-0.000281905		600	-0.00439	-0.00435		600	-0.85146
570.257	-0.000377869		570.257	-0.00648		570.257	2.16211e-06		570.257	0.6082		570.257	-0.00101		570.257	-0.65731			601	-0.00026	-0.000270952		601	-0.00416	-0.00423		601	-0.82746
570.827	0.000120203		570.827	-0.02798		570.827	0.000379195		570.827	0.59097		570.827	-0.000503972		570.827	-0.67071			602	-0.00021	-0.000263333		602	-0.00392	-0.00412		602	-0.80528
571.397	0.000492867		571.397	-0.04841		571.397	0.000523845		571.397	0.57561		571.397	-0.000558337		571.397	-0.68364			603	-0.00013	-0.00026381		603	-0.0037	-0.00402		603	-0.78978
571.968	2.72568e-05		571.968	-0.06792		571.968	0.000159522		571.968	0.56219		571.968	-0.000437414		571.968	-0.69606			604	-0.00011	-0.000267143		604	-0.00372	-0.00393		604	-0.77649
572.538	-0.000705812		572.538	-0.08664		572.538	0.000399896		572.538	0.55072		572.538	-0.00133		572.538	-0.70794			605	-0.00014	-0.000262381		605	-0.00357	-0.00386		605	-0.76165
573.108	-0.000643553		573.108	-0.10476		573.108	0.000573771		573.108	0.54118		573.108	-0.000155509		573.108	-0.71923			606	-0.00011	-0.00027		606	-0.00336	-0.0038		606	-0.75587
573.678	0.000197989		573.678	-0.12245		573.678	0.000982927		573.678	0.5335		573.678	-0.000343905		573.678	-0.72989			607	-0.00017	-0.000281429		607	-0.00349	-0.00374		607	-0.75207
574.249	0.000205678		574.249	-0.13991		574.249	4.46117e-05		574.249	0.52757		574.249	-0.000881537		574.249	-0.73989			608	-0.00021	-0.000294762		608	-0.00344	-0.00371		608	-0.75366
574.819	-8.39813e-05		574.819	-0.15732		574.819	0.000338802		574.819	0.52324		574.819	-0.000319809		574.819	-0.7492			609	-0.00024	-0.00031381		609	-0.00332	-0.00367		609	-0.75756
575.389	-0.000308319		575.389	-0.17484		575.389	0.000542467		575.389	0.52036		575.389	-0.000565653		575.389	-0.75777			610	-0.00023	-0.000336667		610	-0.00345	-0.00366		610	-0.76733
575.959	-0.000359995		575.959	-0.19261		575.959	0.00155		575.959	0.51872		575.959	-0.000828084		575.959	-0.7656			611	-0.00026	-0.000369524		611	-0.00327	-0.00367		611	-0.78427
576.53	-0.000207961		576.53	-0.21074		576.53	0.00114		576.53	0.51813		576.53	-0.00079131		576.53	-0.77264			612	-0.00033	-0.000408095		612	-0.00336	-0.00367		612	-0.80414
577.1	-0.000308033		577.1	-0.22931		577.1	0.000843016		577.1	0.51838		577.1	-0.000613335		577.1	-0.77889			613	-0.00036	-0.000447619		613	-0.00338	-0.00371		613	-0.82994
577.67	-0.000825753		577.67	-0.24835		577.67	0.00115		577.67	0.51927		577.67	-0.000800656		577.67	-0.78432			614	-0.00046	-0.000502857		614	-0.00349	-0.00376		614	-0.86561
578.24	0.000249171		578.24	-0.26783		578.24	0.000783954		578.24	0.52057		578.24	-0.000185481		578.24	-0.78891			615	-0.00036	-0.000561905		615	-0.00356	-0.00382		615	-0.90497
578.811	0.000317745		578.811	-0.2877		578.811	0.000356437		578.811	0.52212		578.811	-0.000344902		578.811	-0.79267			616	-0.00054	-0.000625714		616	-0.00375	-0.00389		616	-0.94788
579.381	-0.000322206		579.381	-0.30784		579.381	-0.000256793		579.381	0.52374		579.381	-0.00085268		579.381	-0.79558			617	-0.00063	-0.000691429		617	-0.00379	-0.00398		617	-0.99578
579.951	-0.000859919		579.951	-0.32808		579.951	0.000243514		579.951	0.52527		579.951	-0.000840265		579.951	-0.79764			618	-0.00062	-0.00076381		618	-0.00382	-0.00407		618	-1.04733
580.521	0.00029652		580.521	-0.34825		580.521	0.000790714		580.521	0.5266		580.521	-0.00106		580.521	-0.79886			619	-0.00074	-0.000838095		619	-0.00395	-0.00418		619	-1.10161
581.092	-0.000374842		581.092	-0.3681		581.092	0.000785821		581.092	0.52762		581.092	-0.00105		581.092	-0.79924			620	-0.00073	-0.00090619		620	-0.00405	-0.00429		620	-1.15382
581.662	-0.000797696		581.662	-0.38739		581.662	0.000472389		581.662	0.52827		581.662	-0.000849314		581.662	-0.79881			621	-0.00092	-0.00098		621	-0.00446	-0.00439		621	-1.20756
582.232	-0.000150915		582.232	-0.40586		582.232	0.000621123		582.232	0.5285		582.232	-0.00179		582.232	-0.79757			622	-0.00107	-0.00105		622	-0.00424	-0.00451		622	-1.26356
582.802	-0.000127328		582.802	-0.42324		582.802	0.000495249		582.802	0.5283		582.802	-0.0013		582.802	-0.79555			623	-0.00104	-0.00113		623	-0.0047	-0.00463		623	-1.32223
583.373	-0.000322712		583.373	-0.43929		583.373	-5.82446e-05		583.373	0.52767		583.373	-0.00186		583.373	-0.79278			624	-0.00129	-0.00121		624	-0.00474	-0.00476		624	-1.38319
583.943	-0.000637579		583.943	-0.45378		583.943	-5.26e-05		583.943	0.52663		583.943	-0.000936096		583.943	-0.7893			625	-0.00135	-0.00129		625	-0.00499	-0.00488		625	-1.44202
584.513	-0.000843221		584.513	-0.46651		584.513	0.00026983		584.513	0.52522		584.513	-0.000728394		584.513	-0.78513			626	-0.00148	-0.00137		626	-0.00499	-0.00501		626	-1.50574
585.083	-0.00053976		585.083	-0.47735		585.083	0.000423293		585.083	0.52351		585.083	-0.000698996		585.083	-0.78033			627	-0.00149	-0.00145		627	-0.0053	-0.00513		627	-1.56482
585.654	-0.000494899		585.654	-0.48621		585.654	1.79836e-05		585.654	0.52154		585.654	-0.000761015		585.654	-0.77493			628	-0.00169	-0.00152		628	-0.00547	-0.00525		628	-1.61876
586.224	5.7962e-05		586.224	-0.49306		586.224	0.000854753		586.224	0.51939		586.224	-0.000240867		586.224	-0.76899			629	-0.00177	-0.0016		629	-0.00565	-0.00536		629	-1.6743
586.794	-0.000234379		586.794	-0.49794		586.794	0.000106432		586.794	0.51711		586.794	-0.00106		586.794	-0.76257			630	-0.00167	-0.00167		630	-0.00566	-0.00549		630	-1.72885
587.365	-0.00101		587.365	-0.50095		587.365	0.000343756		587.365	0.51477		587.365	-0.000602829		587.365	-0.75572			631	-0.00178	-0.00174		631	-0.00562	-0.00562		631	-1.78607
587.935	-0.00126		587.935	-0.50227		587.935	0.000996366		587.935	0.51242		587.935	-0.000332033		587.935	-0.74851			632	-0.00181	-0.00179		632	-0.00573	-0.0057		632	-1.82704
588.505	-0.000932648		588.505	-0.50213		588.505	0.000873949		588.505	0.5101		588.505	-0.000722951		588.505	-0.741			633	-0.00194	-0.00184		633	-0.00598	-0.00581		633	-1.86762
589.075	-0.000895878		589.075	-0.50082		589.075	0.000814085		589.075	0.50784		589.075	-0.000718597		589.075	-0.73326			634	-0.00206	-0.00189		634	-0.00602	-0.00588		634	-1.90671
589.646	-0.000452094		589.646	-0.49867		589.646	0.000608845		589.646	0.50566		589.646	-0.000865881		589.646	-0.72537			635	-0.0021	-0.00192		635	-0.00604	-0.00594		635	-1.93251
590.216	-0.000581929		590.216	-0.49605		590.216	0.00123		590.216	0.50355		590.216	4.24703e-05		590.216	-0.71738			636	-0.00213	-0.00195		636	-0.00634	-0.00601		636	-1.95639
590.786	-0.000797021		590.786	-0.49335		590.786	0.00117		590.786	0.50151		590.786	-0.00102		590.786	-0.70939			637	-0.0022	-0.00197		637	-0.00627	-0.00607		637	-1.97771
591.356	-0.000313631		591.356	-0.49095		591.356	0.00012851		591.356	0.49951		591.356	-0.00177		591.356	-0.70147			638	-0.00209	-0.00201		638	-0.00626	-0.0061		638	-1.99869
591.927	-0.000315142		591.927	-0.48924		591.927	3.10524e-05		591.927	0.49751		591.927	-0.00141		591.927	-0.69369			639	-0.0022	-0.002		639	-0.00613	-0.00611		639	-2
592.497	-0.000184437		592.497	-0.48856		592.497	0.000837097		592.497	0.49546		592.497	-0.000622698		592.497	-0.68613			640	-0.00218	-0.002		640	-0.00656	-0.00611		640	-1.99763
593.067	0.00029771		593.067	-0.48923		593.067	0.000558351		593.067	0.4933		593.067	-0.000866129		593.067	-0.67887			641	-0.00222	-0.00201		641	-0.00685	-0.0061		641	-2.00217
593.637	0.000299256		593.637	-0.49149		593.637	0.000599898		593.637	0.49096		593.637	-2.93362e-05		593.637	-0.67199			642	-0.0021	-0.002		642	-0.00612	-0.00609		642	-1.99302
594.208	-0.00028762		594.208	-0.49555		594.208	0.00112		594.208	0.48837		594.208	-0.000256292		594.208	-0.66556			643	-0.00204	-0.00198		643	-0.00649	-0.00606		643	-1.97876
594.778	-0.000824467		594.778	-0.50151		594.778	0.000563648		594.778	0.48546		594.778	-0.00129		594.778	-0.65966			644	-0.0022	-0.00195		644	-0.00618	-0.00603		644	-1.96244
595.348	-0.000330702		595.348	-0.5094		595.348	0.000451834		595.348	0.48214		595.348	-0.0012		595.348	-0.65437			645	-0.00191	-0.00191		645	-0.00616	-0.00586		645	-1.91325
595.918	-2.69857e-05		595.918	-0.51917		595.918	-0.000182207		595.918	0.47833		595.918	0.000403783		595.918	-0.64975			646	-0.00187	-0.00187		646	-0.00647	-0.00575		646	-1.87395
596.489	-0.000380151		596.489	-0.53069		596.489	-0.000605382		596.489	0.47396		596.489	-0.000752866		596.489	-0.64586			647	-0.002	-0.00182		647	-0.00614	-0.00573		647	-1.8458
597.059	-0.000852175		597.059	-0.54373		597.059	-0.000187687		597.059	0.46895		597.059	-0.000542105		597.059	-0.64279			648	-0.00216	-0.00177		648	-0.00595	-0.00563		648	-1.80443
597.629	-0.000887977		597.629	-0.55801		597.629	0.000226913		597.629	0.46322		597.629	-0.000849207		597.629	-0.64058			649	-0.00165	-0.00172		649	-0.00576	-0.00551		649	-1.75731
598.199	-0.000688831		598.199	-0.57317		598.199	0.00138		598.199	0.4567		598.199	-0.000248904		598.199	-0.6393			650	-0.00168	-0.00165		650	-0.00562	-0.00538		650	-1.7038
598.77	-0.000786565		598.77	-0.58881		598.77	0.00012085		598.77	0.44933		598.77	0.000298305		598.77	-0.63899			651	-0.00194	-0.00158		651	-0.00542	-0.0052		651	-1.63758
599.34	-0.0014		599.34	-0.60451		599.34	-0.000142718		599.34	0.44105		599.34	-0.00061206		599.34	-0.63971			652	-0.00147	-0.00149		652	-0.00539	-0.00499		652	-1.56283
599.91	-0.00106		599.91	-0.6198		599.91	0.000325901		599.91	0.43181		599.91	-0.000354754		599.91	-0.6415			653	-0.00141	-0.00141		653	-0.00512	-0.00482		653	-1.49217
600.48	-0.000880996		600.48	-0.63426		600.48	0.000413285		600.48	0.42154		600.48	-0.00041521		600.48	-0.6444			654	-0.00144	-0.00133		654	-0.00541	-0.00461		654	-1.41616
601.051	-0.000573699		601.051	-0.64744		601.051	0.0006494		601.051	0.4102		601.051	-0.000229934		601.051	-0.64844			655	-0.00119	-0.00123		655	-0.00236	-0.0044		655	-1.33633
601.621	-0.000496609		601.621	-0.65898		601.621	0.000704928		601.621	0.39777		601.621	-8.97553e-05		601.621	-0.65364			656	-0.00119	-0.00115		656	-0.00377	-0.00418		656	-1.25481
602.191	-0.000421863		602.191	-0.66855		602.191	0.00081119		602.191	0.3842		602.191	-0.000277784		602.191	-0.66002			657	-0.00109	-0.00106		657	-0.0059	-0.00391		657	-1.17009
602.761	-0.000628578		602.761	-0.67588		602.761	0.00042173		602.761	0.36948		602.761	-0.000225764		602.761	-0.66761			658	-0.00118	-0.000957143		658	-0.00407	-0.00366		658	-1.07565
603.332	-0.000558478		603.332	-0.68082		603.332	0.00115		603.332	0.35359		603.332	-0.000286273		603.332	-0.6764			659	-0.00093	-0.00084619		659	-0.00375	-0.00339		659	-0.97635
603.902	-0.000670406		603.902	-0.68329		603.902	0.00114		603.902	0.33653		603.902	-0.000648725		603.902	-0.6864			660	-0.00084	-0.000753333		660	-0.00341	-0.00311		660	-0.88452
604.472	0.000167192		604.472	-0.68332		604.472	0.000939681		604.472	0.31831		604.472	-0.000688801		604.472	-0.6976			661	-0.00058	-0.000657143		661	-0.00294	-0.00283		661	-0.79032
605.042	-0.000900113		605.042	-0.68104		605.042	0.000445524		605.042	0.29896		605.042	-0.00142		605.042	-0.70999			662	-0.00052	-0.000543333		662	-0.00244	-0.00254		662	-0.68601
605.613	-0.000236357		605.613	-0.67669		605.613	-0.000370599		605.613	0.2785		605.613	-0.00134		605.613	-0.72355			663	-0.00031	-0.000452857		663	-0.00251	-0.00224		663	-0.59163
606.183	-0.000143476		606.183	-0.67061		606.183	-0.000205005		606.183	0.257		606.183	-0.000489651		606.183	-0.73826			664	-0.0003	-0.000356667		664	-0.00204	-0.00194		664	-0.49471
606.753	-0.00142		606.753	-0.66321		606.753	-1.05902e-05		606.753	0.23452		606.753	-0.000614271		606.753	-0.75408			665	-0.00026	-0.000259524		665	-0.00185	-0.0016		665	-0.39163
607.323	-0.000953582		607.323	-0.655		607.323	-5.17729e-05		607.323	0.21114		607.323	-0.000979577		607.323	-0.77098			666	-4e-05	-0.000167619		666	-0.0014	-0.0014		666	-0.3132
607.894	-0.000707701		607.894	-0.64654		607.894	-0.000181881		607.894	0.18697		607.894	-0.000812365		607.894	-0.78891			667	-0.00016	-7.7619e-05		667	-0.00081	-0.00112		667	-0.22218
608.464	-0.00146		608.464	-0.63845		608.464	0.000421038		608.464	0.16213		608.464	-0.00144		608.464	-0.80782			668	0.00024	1.52381e-05		668	-0.00085	-0.000727143		668	-0.11134
609.034	-0.00164		609.034	-0.63137		609.034	0.000151431		609.034	0.13675		609.034	-0.000680533		609.034	-0.82766			669	0.00017	0.000112381		669	-0.00031	-0.000415238		669	-0.01184
609.604	-0.000442868		609.604	-0.62595		609.604	0.000311672		609.604	0.11097		609.604	-0.000763983		609.604	-0.84837			670	0.0003	0.000197619		670	8e-05	-0.00010381		670	0.08164
610.175	-0.000265148		610.175	-0.62281		610.175	0.000309594		610.175	0.08495		610.175	-0.000965925		610.175	-0.86988			671	0.00034	0.000281429		671	0.00031	0.00020619		671	0.17417
610.745	-3.65338e-05		610.745	-0.62256		610.745	-0.00020973		610.745	0.05885		610.745	-0.000122954		610.745	-0.89212			672	0.00045	0.000355714		672	0.00068	0.000500952		672	0.25946
611.315	-0.000526886		611.315	-0.62575		611.315	-0.000236819		611.315	0.03283		611.315	-0.000988262		611.315	-0.91502			673	0.00043	0.000429048		673	0.00093	0.000772857		673	0.34054
611.885	-0.000155171		611.885	-0.63288		611.885	-0.00072992		611.885	0.00705		611.885	-0.00153		611.885	-0.93849			674	0.00061	0.000490952		674	0.00116	0.00105		674	0.41747
612.456	-0.000827851		612.456	-0.64435		612.456	2.26118e-05		612.456	-0.01833		612.456	-0.000373862		612.456	-0.96246			675	0.0006	0.000555238		675	0.0016	0.00132		675	0.49348
613.026	-0.000364106		613.026	-0.66048		613.026	0.000437638		613.026	-0.04318		613.026	-0.000840426		613.026	-0.98684			676	0.00074	0.00062		676	0.00182	0.00158		676	0.56833
613.596	-0.000241475		613.596	-0.68147		613.596	5.93977e-05		613.596	-0.06736		613.596	-0.00138		613.596	-1.01155			677	0.0007	0.000671429		677	0.00215	0.00183		677	0.63512
614.167	-0.000531596		614.167	-0.70746		614.167	-0.000427203		614.167	-0.09079		614.167	-0.00118		614.167	-1.03649			678	0.00086	0.00072619		678	0.00238	0.00206		678	0.69968
614.737	-0.000291899		614.737	-0.73844		614.737	-8.89121e-05		614.737	-0.11337		614.737	-0.000830375		614.737	-1.06157			679	0.00086	0.000765714		679	0.00248	0.0023		679	0.75758
615.307	-0.000776701		615.307	-0.77432		615.307	0.000376969		615.307	-0.13508		615.307	-0.00114		615.307	-1.0867			680	0.00086	0.000809048		680	0.00279	0.0025		680	0.81316
615.877	-0.000386519		615.877	-0.81492		615.877	5.01582e-06		615.877	-0.15589		615.877	-0.00111		615.877	-1.11178			681	0.00092	0.000845714		681	0.0031	0.00269		681	0.86254
616.448	-0.00135		616.448	-0.85997		616.448	-6.81714e-05		616.448	-0.17583		616.448	-0.00134		616.448	-1.13673			682	0.00098	0.00088		682	0.00325	0.00288		682	0.90995
617.018	-0.000858892		617.018	-0.90911		617.018	-0.000697467		617.018	-0.19497		617.018	-0.000916067		617.018	-1.16144			683	0.00102	0.000909524		683	0.00327	0.00305		683	0.95312
617.588	-0.0011		617.588	-0.96193		617.588	-0.000484833		617.588	-0.21339		617.588	-0.000563103		617.588	-1.18583			684	0.00099	0.000941429		684	0.0034	0.00321		684	0.99521
618.158	-0.00167		618.158	-1.01798		618.158	0.000132409		618.158	-0.23124		618.158	-0.000630188		618.158	-1.20981			685	0.00105	0.000962857		685	0.0036	0.00336		685	1.03021
618.729	-0.000983933		618.729	-1.07677		618.729	6.20008e-05		618.729	-0.24866		618.729	-0.00165		618.729	-1.23327			686	0.0011	0.000987143		686	0.00361	0.00349		686	1.06367
619.299	-0.00133		619.299	-1.1378		619.299	-0.000464158		619.299	-0.26585		619.299	-0.00156		619.299	-1.25615			687	0.00104	0.001		687	0.00388	0.00361		687	1.09241
619.869	-0.00108		619.869	-1.20056		619.869	-1.54223e-05		619.869	-0.28302		619.869	-0.00161		619.869	-1.27834			688	0.00099	0.00102		688	0.00397	0.00372		688	1.11581
620.439	-0.00123		620.439	-1.26458		620.439	-0.000181127		620.439	-0.30038		620.439	-0.00152		620.439	-1.29978			689	0.00107	0.00103		689	0.00405	0.00381		689	1.13534
621.01	-0.00111		621.01	-1.32939		621.01	-0.000141131		621.01	-0.31817		621.01	-0.00156		621.01	-1.32037			690	0.00108	0.00103		690	0.00405	0.0039		690	1.15197
621.58	-0.00144		621.58	-1.39457		621.58	-0.00088387		621.58	-0.3366		621.58	-0.00162		621.58	-1.34004			691	0.00107	0.00104		691	0.00407	0.00398		691	1.16721
622.15	-0.00124		622.15	-1.45976		622.15	-0.000579764		622.15	-0.35589		622.15	-0.00137		622.15	-1.35873			692	0.00106	0.00103		692	0.0042	0.00404		692	1.17623
622.72	-0.000539916		622.72	-1.52464		622.72	-0.00037775		622.72	-0.37623		622.72	-0.00158		622.72	-1.37637			693	0.00107	0.00103		693	0.00433	0.00408		693	1.18228
623.291	-0.00136		623.291	-1.58897		623.291	-0.000703658		623.291	-0.39778		623.291	-0.00155		623.291	-1.39288			694	0.0011	0.00102		694	0.00429	0.00413		694	1.18721
623.861	-0.00192		623.861	-1.65254		623.861	-0.000328606		623.861	-0.42068		623.861	-0.0013		623.861	-1.40822			695	0.00106	0.00101		695	0.00428	0.00417		695	1.1875
624.431	-0.00201		624.431	-1.71522		624.431	9.42788e-05		624.431	-0.445		624.431	-0.00159		624.431	-1.42234			696	0.00111	0.00101		696	0.00434	0.00421		696	1.19049
625.001	-0.00211		625.001	-1.77695		625.001	-0.000251361		625.001	-0.47078		625.001	-0.00241		625.001	-1.43517			697	0.00111	0.000994286		697	0.00438	0.00423		697	1.18883
625.572	-0.00278		625.572	-1.83769		625.572	-0.000209899		625.572	-0.49801		625.572	-0.00122		625.572	-1.4467			698	0.00098	0.000980476		698	0.0043	0.00425		698	1.18412
626.142	-0.00186		626.142	-1.89746		626.142	-0.00131		626.142	-0.52661		626.142	-0.00138		626.142	-1.45687			699	0.00101	0.000968571		699	0.00443	0.00425		699	1.17919
626.712	-0.0022		626.712	-1.95633		626.712	-0.000309125		626.712	-0.55647		626.712	-0.00155		626.712	-1.46566			700	0.00096	0.00095381		700	0.00431	0.00425		700	1.17159
627.282	-0.00227		627.282	-2.01438		627.282	-0.000309009		627.282	-0.58739		627.282	-0.00143		627.282	-1.47305			701	0.00098	0.00094		701	0.00438	0.00425		701	1.16384
627.853	-0.00144		627.853	-2.07173		627.853	-0.00147		627.853	-0.61915		627.853	-0.00115		627.853	-1.47901			702	0.00088	0.000925238		702	0.00438	0.00424		702	1.15608
628.423	-0.0017		628.423	-2.12848		628.423	-0.000457377		628.423	-0.65148		628.423	-0.000666228		628.423	-1.48354			703	0.00091	0.000908095		703	0.00424	0.00423		703	1.14566
628.993	-0.00249		628.993	-2.18477		628.993	-0.000297975		628.993	-0.68406		628.993	-0.000799744		628.993	-1.48662			704	0.00089	0.000892381		704	0.0043	0.00422		704	1.13509
629.563	-0.00182		629.563	-2.24072		629.563	-0.000649393		629.563	-0.71654		629.563	-0.000991625		629.563	-1.48826			705	0.00073	0.000874762		705	0.00423	0.0042		705	1.12334
630.134	-0.00188		630.134	-2.29642		630.134	-0.000803744		630.134	-0.74857		630.134	-0.00104		630.134	-1.48847			706	0.00095	0.000859048		706	0.00429	0.00417		706	1.11082
630.704	-0.00251		630.704	-2.35197		630.704	-0.000692317		630.704	-0.77977		630.704	-0.00214		630.704	-1.48724			707	0.00083	0.000830952		707	0.00422	0.00414		707	1.09205
631.274	-0.00208		631.274	-2.40745		631.274	-0.000143764		631.274	-0.80975		631.274	-0.00153		631.274	-1.4846			708	0.00075	0.000810952		708	0.00416	0.00411		708	1.07747
631.845	-0.00291		631.845	-2.4629		631.845	-0.00087498		631.845	-0.83815		631.845	-0.00213		631.845	-1.48058			709	0.00074	0.000792381		709	0.0041	0.00408		709	1.06283
632.415	-0.0025		632.415	-2.51833		632.415	-0.000605066		632.415	-0.86463		632.415	-0.00178		632.415	-1.47519			710	0.00076	0.000777619		710	0.00402	0.00404		710	1.0483
632.985	-0.00317		632.985	-2.57376		632.985	-0.000999899		632.985	-0.88887		632.985	-0.00237		632.985	-1.46846			711	0.00079	0.000759048		711	0.00394	0.004		711	1.03295
633.555	-0.00257		633.555	-2.62914		633.555	-0.00139		633.555	-0.91059		633.555	-0.000891237		633.555	-1.46044			712	0.00076	0.00073619		712	0.00402	0.00396		712	1.01454
634.126	-0.00309		634.126	-2.68442		634.126	-0.00135		634.126	-0.92956		634.126	-0.00166		634.126	-1.45116			713	0.0007	0.000718571		713	0.00396	0.00392		713	0.99936
634.696	-0.00275		634.696	-2.73952		634.696	-0.00139		634.696	-0.9456		634.696	-0.00203		634.696	-1.44068			714	0.00074	0.000699048		714	0.00398	0.00389		714	0.98478
635.266	-0.00265		635.266	-2.79434		635.266	-0.000984723		635.266	-0.95858		635.266	-0.00174		635.266	-1.42902			715	0.00073	0.000680952		715	0.00391	0.00384		715	0.96867
635.836	-0.00286		635.836	-2.84876		635.836	-0.000769333		635.836	-0.96842		635.836	-0.00197		635.836	-1.41625			716	0.00073	0.000670476		716	0.00368	0.00381		716	0.95861
636.407	-0.00269		636.407	-2.90262		636.407	-0.00124		636.407	-0.97513		636.407	-0.00226		636.407	-1.40243			717	0.00052	0.000648571		717	0.00373	0.00377		717	0.94043
636.977	-0.00327		636.977	-2.95577		636.977	-0.00116		636.977	-0.97875		636.977	-0.00101		636.977	-1.3876			718	0.00069	0.000630476		718	0.00379	0.00373		718	0.92455
637.547	-0.00315		637.547	-3.00803		637.547	-0.00155		637.547	-0.97937		637.547	-0.00168		637.547	-1.37182			719	0.00059	0.000616667		719	0.00361	0.00369		719	0.9108
638.117	-0.00248		638.117	-3.0592		638.117	-0.000646902		638.117	-0.97713		638.117	-0.00144		638.117	-1.35517			720	0.0007	0.000604762		720	0.00351	0.00365		720	0.89839
638.688	-0.00216		638.688	-3.10907		638.688	-0.000264495		638.688	-0.97222		638.688	-0.00165		638.688	-1.33769			721	0.00057	0.000583333		721	0.00353	0.00361		721	0.88209
639.258	-0.00208		639.258	-3.1574		639.258	-0.00112		639.258	-0.96485		639.258	-0.00154		639.258	-1.31946			722	0.0005	0.000564286		722	0.00348	0.00358		722	0.86721
639.828	-0.00325		639.828	-3.20395		639.828	-0.00138		639.828	-0.95527		639.828	-0.00123		639.828	-1.30054			723	0.00051	0.000549524		723	0.00356	0.00354		723	0.85392
640.398	-0.00382		640.398	-3.24845		640.398	-0.00132		640.398	-0.94374		640.398	-0.00104		640.398	-1.28099			724	0.0005	0.000535714		724	0.00362	0.00351		724	0.8415
640.969	-0.00376		640.969	-3.29063		640.969	-0.000975455		640.969	-0.93051		640.969	-0.00095477		640.969	-1.26089			725	0.00051	0.000519048		725	0.00339	0.00347		725	0.82625
641.539	-0.00398		641.539	-3.33018		641.539	-0.000714354		641.539	-0.91585		641.539	-0.00175		641.539	-1.24028			726	0.00051	0.000501905		726	0.00361	0.00343		726	0.81084
642.109	-0.00353		642.109	-3.36681		642.109	-0.000875039		642.109	-0.90003		642.109	-0.00102		642.109	-1.21925			727	0.00049	0.000488095		727	0.00336	0.00339		727	0.79827
642.679	-0.00457		642.679	-3.4002		642.679	-0.000289011		642.679	-0.88326		642.679	-0.000701847		642.679	-1.19785			728	0.00045	0.000478095		728	0.00334	0.00336		728	0.78759
643.25	-0.00387		643.25	-3.43002		643.25	-0.00059647		643.25	-0.86578		643.25	-0.000795642		643.25	-1.17614			729	0.00046	0.000462381		729	0.00328	0.00332		729	0.77453
643.82	-0.00342		643.82	-3.45595		643.82	-0.000946262		643.82	-0.84778		643.82	-0.000969421		643.82	-1.15418			730	0.00049	0.000450952		730	0.00327	0.0033		730	0.76431
644.39	-0.00319		644.39	-3.47768		644.39	-0.00105		644.39	-0.82941		644.39	-0.00151		644.39	-1.13204			731	0.00031	0.000435238		731	0.0033	0.00327		731	0.75265
644.96	-0.00386		644.96	-3.4949		644.96	-0.000943583		644.96	-0.81082		644.96	-0.00128		644.96	-1.10976			732	0.00039	0.000422381		732	0.00325	0.00325		732	0.74202
645.531	-0.00373		645.531	-3.50734		645.531	-0.00117		645.531	-0.7921		645.531	-0.00112		645.531	-1.08741			733	0.00045	0.000417619		733	0.00326	0.00322		733	0.73583
646.101	-0.00302		646.101	-3.51474		646.101	-0.000601718		646.101	-0.77333		646.101	-0.000573644		646.101	-1.06503			734	0.00041	0.000411905		734	0.00325	0.00319		734	0.72815
646.671	-0.00363		646.671	-3.51689		646.671	-0.000788114		646.671	-0.75456		646.671	-0.00105		646.671	-1.04267			735	0.00039	0.000405238		735	0.00309	0.00317		735	0.72015
647.241	-0.00278		647.241	-3.51363		647.241	-0.000541958		647.241	-0.73581		647.241	-0.000900303		647.241	-1.02037			736	0.00037	0.000397143		736	0.00303	0.00315		736	0.71268
647.812	-0.00293		647.812	-3.50484		647.812	-0.00119		647.812	-0.71708		647.812	-0.00166		647.812	-0.99818			737	0.00044	0.000387143		737	0.00295	0.00312		737	0.70341
648.382	-0.00318		648.382	-3.4905		648.382	-0.000348515		648.382	-0.69837		648.382	-0.00107		648.382	-0.97614			738	0.00031	0.000380476		738	0.003	0.0031		738	0.69658
648.952	-0.00369		648.952	-3.47061		648.952	-0.000511178		648.952	-0.67965		648.952	-0.000592862		648.952	-0.95427			739	0.00036	0.000374286		739	0.00312	0.00308		739	0.69014
649.522	-0.00365		649.522	-3.44529		649.522	-0.000664672		649.522	-0.6609		649.522	-0.00138		649.522	-0.93261			740	0.00035	0.000368095		740	0.00303	0.00306		740	0.68432
650.093	-0.00333		650.093	-3.41471		650.093	-0.000380127		650.093	-0.64209		650.093	-0.000609444		650.093	-0.91119			741	0.00037	0.000359048		741	0.00302	0.00305		741	0.67755
650.663	-0.00393		650.663	-3.37912		650.663	-0.000718468		650.663	-0.62321		650.663	-0.000713355		650.663	-0.89003			742	0.0003	0.00036		742	0.00299	0.00303		742	0.67506
651.233	-0.00351		651.233	-3.33884		651.233	-0.000699121		651.233	-0.60422		651.233	-0.00116		651.233	-0.86915			743	0.0004	0.00035		743	0.00299	0.00301		743	0.66781
651.804	-0.00365		651.804	-3.29428		651.804	-0.00105		651.804	-0.58512		651.804	-0.000696547		651.804	-0.84856			744	0.00039	0.000348095		744	0.00294	0.003		744	0.66429
652.374	-0.00295		652.374	-3.24589		652.374	-0.000210528		652.374	-0.56591		652.374	-0.000604891		652.374	-0.82827			745	0.00036	0.000341429		745	0.00302	0.00298		745	0.65808
652.944	-0.00374		652.944	-3.19418		652.944	-0.000727969		652.944	-0.5466		652.944	-0.000539362		652.944	-0.8083			746	0.00034	0.00033619		746	0.00295	0.00297		746	0.65438
653.514	-0.00382		653.514	-3.13969		653.514	-0.000865208		653.514	-0.52719		653.514	1.01762e-05		653.514	-0.78865			747	0.0003	0.00034		747	0.00306	0.00297		747	0.65566
654.085	-0.00344		654.085	-3.083		654.085	-0.000429633		654.085	-0.50772		654.085	0.000231096		654.085	-0.76932			748	0.00035	0.000332857		748	0.00291	0.00298		748	0.65303
654.655	-0.00307		654.655	-3.02468		654.655	-0.000526962		654.655	-0.4882		654.655	-0.000497467		654.655	-0.7503			749	0.00032	0.000329524		749	0.00291	0.00297		749	0.65043
655.225	-0.00279		655.225	-2.96532		655.225	-0.000115279		655.225	-0.46867		655.225	-0.000632506		655.225	-0.73159			750	0.00033	0.000326667		750	0.00293	0.00296		750	0.64783
655.795	-0.00243		655.795	-2.90548		655.795	-1.07945e-05		655.795	-0.44915		655.795	-0.000395652		655.795	-0.71319			751	0.0003	0.000325238		751	0.00298	0.00295		751	0.64564
656.366	-0.00298		656.366	-2.84566		656.366	7.52968e-05		656.366	-0.42966		656.366	-0.000445303		656.366	-0.69508			752	0.00033	0.000317619		752	0.00292	0.00295		752	0.64044
656.936	-0.00305		656.936	-2.78635		656.936	-0.000140235		656.936	-0.4102		656.936	-0.000886714		656.936	-0.67725			753	0.00018	0.000317143		753	0.00296	0.00294		753	0.63996
657.506	-0.00237		657.506	-2.72794		657.506	-0.000457172		657.506	-0.39077		657.506	-0.00103		657.506	-0.65968			754	0.00041	0.000309524		754	0.00293	0.00294		754	0.63608
658.076	-0.00251		658.076	-2.67079		658.076	-0.00085937		658.076	-0.37137		658.076	-0.000731855		658.076	-0.64235			755	0.00027	0.000303333		755	0.00288	0.00295		755	0.63323
658.647	-0.00233		658.647	-2.61514		658.647	-0.000820113		658.647	-0.35195		658.647	-0.000806816		658.647	-0.62525			756	0.00028	0.000298095		756	0.00295	0.00294		756	0.6303
659.217	-0.00255		659.217	-2.56116		659.217	-0.00123		659.217	-0.33247		659.217	-0.000985388		659.217	-0.60835			757	0.00045	0.000298571		757	0.00295	0.00295		757	0.63085
659.787	-0.00252		659.787	-2.50895		659.787	-0.00115		659.787	-0.31287		659.787	-0.000922991		659.787	-0.59163			758	0.00029	0.000295238		758	0.00307	0.00294		758	0.62857
660.357	-0.00239		660.357	-2.45852		660.357	0.000122896		660.357	-0.29306		660.357	-0.0012		660.357	-0.57507			759	0.00024	0.000292381		759	0.00288	0.00295		759	0.62776
660.928	-0.00199		660.928	-2.40978		660.928	-0.000133709		660.928	-0.27297		660.928	-0.000891164		660.928	-0.55864			760	0.0003	0.000287619		760	0.00297	0.00295		760	0.62663
661.498	-0.00217		661.498	-2.36259		661.498	0.000280776		661.498	-0.25249		661.498	-0.0011		661.498	-0.54233			761	0.00032	0.000287619		761	0.00284	0.00296		761	0.6271
662.068	-0.00195		662.068	-2.31676		662.068	0.000247025		662.068	-0.23153		662.068	-0.000591284		662.068	-0.5261			762	0.00021	0.000289048		762	0.00284	0.00296		762	0.62781
662.638	-0.00233		662.638	-2.27201		662.638	-6.1341e-05		662.638	-0.20997		662.638	-0.00075398		662.638	-0.50993			763	0.00029	0.00028		763	0.00296	0.00296		763	0.62447
663.209	-0.00225		663.209	-2.22808		663.209	0.000112606		663.209	-0.18773		663.209	-0.000593801		663.209	-0.49379			764	0.00024	0.000280952		764	0.00298	0.00296		764	0.62479
663.779	-0.00189		663.779	-2.18463		663.779	5.80262e-05		663.779	-0.16471		663.779	-0.000191745		663.779	-0.47768			765	0.00026	0.000272857		765	0.00297	0.00296		765	0.62114
664.349	-0.00195		664.349	-2.14136		664.349	-0.000337775		664.349	-0.14086		664.349	-0.000304836		664.349	-0.46155			766	0.00025	0.000271905		766	0.00298	0.00298		766	0.62269
664.919	-0.00236		664.919	-2.09795		664.919	-0.000214774		664.919	-0.11611		664.919	-0.00019375		664.919	-0.44541			767	0.00035	0.000273333		767	0.00299	0.00298		767	0.62433
665.49	-0.00275		665.49	-2.05411		665.49	-0.000199765		665.49	-0.09044		665.49	-0.000172817		665.49	-0.42921			768	0.00023	0.000264762		768	0.00298	0.00299		768	0.62177
666.06	-0.00273		666.06	-2.00956		666.06	-0.000376705		666.06	-0.06384		666.06	-0.000256506		666.06	-0.41296			769	0.00029	0.000262857		769	0.00299	0.003		769	0.62191
666.63	-0.00248		666.63	-1.96408		666.63	7.3194e-05		666.63	-0.03635		666.63	-0.000460296		666.63	-0.39663			770	0.00022	0.00026381		770	0.00307	0.00301		770	0.62386
667.2	-0.00185		667.2	-1.91749		667.2	0.000362174		667.2	-0.00801		667.2	-0.00045661		667.2	-0.38021			771	0.00033	0.000261905		771	0.00299	0.00302		771	0.62525
667.771	-0.00196		667.771	-1.86965		667.771	-0.000160244		667.771	0.02109		667.771	-0.000316791		667.771	-0.36369			772	0.00033	0.000254762		772	0.00298	0.00304		772	0.6248
668.341	-0.00142		668.341	-1.82049		668.341	-6.22247e-05		668.341	0.05086		668.341	-0.000614967		668.341	-0.34707			773	0.00014	0.000254762		773	0.00307	0.00305		773	0.62675
668.911	-0.00133		668.911	-1.76996		668.911	7.10908e-05		668.911	0.08116		668.911	-0.000447716		668.911	-0.33034			774	0.0002	0.000253333		774	0.00294	0.00307		774	0.62822
669.482	-0.00178		669.482	-1.71809		669.482	0.000103024		669.482	0.11185		669.482	-0.000243263		669.482	-0.31349			775	0.00024	0.000249048		775	0.00298	0.00308		775	0.6274
670.052	-0.00167		670.052	-1.66493		670.052	-2.916e-05		670.052	0.14278		670.052	-0.000480055		670.052	-0.29653			776	0.00025	0.000246667		776	0.00314	0.00309		776	0.6284
670.622	-0.0014		670.622	-1.61058		670.622	1.85545e-05		670.622	0.17379		670.622	-0.000247617		670.622	-0.27946			777	0.00031	0.000242857		777	0.00307	0.0031		777	0.62813
671.192	-0.0016		671.192	-1.55516		671.192	0.000133422		671.192	0.20472		671.192	0.000271976		671.192	-0.26229			778	0.00027	0.000239524		778	0.00317	0.00311		778	0.62841
671.763	-0.00205		671.763	-1.49881		671.763	0.000217123		671.763	0.23543		671.763	-0.000156973		671.763	-0.24502			779	0.00025	0.000235714		779	0.00321	0.00313		779	0.62947
672.333	-0.00191		672.333	-1.4417		672.333	0.000241528		672.333	0.26578		672.333	0.000215247		672.333	-0.22767			780	0.00026	0.000237619		780	0.00307	0.00315		780	0.63408
672.903	-0.00087128		672.903	-1.38398		672.903	-0.000263632		672.903	0.29565		672.903	0.000232797		672.903	-0.21025			781	0.00026	0.000239524		781	0.00327	0.00317		781	0.63761
673.473	-0.000837509		673.473	-1.32582		673.473	0.000169798		673.473	0.32496		673.473	-1.58961e-05		673.473	-0.19278			782	0.00017	0.000235238		782	0.00324	0.00318		782	0.63788
674.044	-0.0011		674.044	-1.26737		674.044	0.000198297		674.044	0.35365		674.044	-0.000312662		674.044	-0.17527			783	0.00021	0.00023381		783	0.00309	0.0032		783	0.64083
674.614	-0.00119		674.614	-1.20879		674.614	0.000739652		674.614	0.38171		674.614	-0.000494994		674.614	-0.15775			784	0.00026	0.000234762		784	0.00324	0.00322		784	0.64465
675.184	-0.000873173		675.184	-1.1502		675.184	0.000711781		675.184	0.40912		675.184	-0.000301892		675.184	-0.14024			785	0.00015	0.000237143		785	0.00315	0.00325		785	0.65005
675.754	-0.00127		675.754	-1.09172		675.754	0.000774366		675.754	0.43595		675.754	3.45219e-05		675.754	-0.12277			786	0.00021	0.000240952		786	0.00325	0.00327		786	0.65584
676.325	-0.00121		676.325	-1.03348		676.325	0.000599515		676.325	0.46227		676.325	-0.00060874		676.325	-0.10537			787	0.00017	0.000243333		787	0.00319	0.00329		787	0.65968
676.895	-0.0012		676.895	-0.97557		676.895	0.000589698		676.895	0.48818		676.895	-0.000382837		676.895	-0.08806			788	0.00028	0.000239524		788	0.00324	0.00331		788	0.66129
677.465	-0.00107		677.465	-0.91808		677.465	0.000678343		677.465	0.5138		677.465	-0.0001108		677.465	-0.07087			789	0.00015	0.000239048		789	0.00336	0.00333		789	0.66323
678.035	-0.000967245		678.035	-0.86113		678.035	0.000919256		678.035	0.53929		678.035	-0.000158006		678.035	-0.05383			790	0.00033	0.000237143		790	0.00346	0.00334		790	0.66508
678.606	-0.00109		678.606	-0.8048		678.606	0.00105		678.606	0.56479		678.606	-0.00034603		678.606	-0.03699			791	0.00026	0.00024		791	0.0034	0.00337		791	0.67134
679.176	-0.0005551		679.176	-0.7492		679.176	0.000461089		679.176	0.59047		679.176	5.93148e-05		679.176	-0.02036			792	0.00024	0.000235714		792	0.0033	0.00338		792	0.67115
679.746	-0.000266622		679.746	-0.69447		679.746	0.000558297		679.746	0.61647		679.746	0.000283822		679.746	-0.00398			793	0.0003	0.000235238		793	0.00345	0.0034		793	0.67387
680.316	-0.000304877		680.316	-0.64074		680.316	0.000842108		680.316	0.64294		680.316	-9.9321e-05		680.316	0.01211			794	0.00016	0.000233333		794	0.0035	0.00342		794	0.67666
680.887	-7.35775e-06		680.887	-0.58817		680.887	0.00043999		680.887	0.67		680.887	-0.000126832		680.887	0.02789			795	0.00025	0.000235238		795	0.00348	0.00345		795	0.68119
681.457	-0.00054114		681.457	-0.53693		681.457	0.000166739		681.457	0.69773		681.457	0.000250338		681.457	0.04331			796	0.00032	0.000240952		796	0.00348	0.00347		796	0.68864
682.027	-0.000797661		682.027	-0.48723		682.027	0.000414169		682.027	0.72619		682.027	0.000128358		682.027	0.05836			797	0.0003	0.000243333		797	0.00348	0.00349		797	0.69271
682.597	-0.00126		682.597	-0.43926		682.597	0.000280796		682.597	0.75539		682.597	0.000553695		682.597	0.073			798	0.00023	0.000247143		798	0.00352	0.00352		798	0.69936
683.168	-0.000265001		683.168	-0.39324		683.168	0.000447778		683.168	0.78532		683.168	0.000809349		683.168	0.08719			799	0.00026	0.000241905		799	0.00345	0.00354		799	0.7001
683.738	1.53796e-05		683.738	-0.3494		683.738	0.000871417		683.738	0.8159		683.738	0.00053503		683.738	0.10092			800	0.00021	0.000249524		800	0.00357	0.00356		800	0.70686
684.308	-0.000686423		684.308	-0.30794		684.308	0.00102		684.308	0.84704		684.308	0.000333553		684.308	0.11416			801	0.00032	0.000244286		801	0.00369	0.00358		801	0.70697
684.878	-0.000557145		684.878	-0.26906		684.878	0.00111		684.878	0.87858		684.878	-0.000254458		684.878	0.12688			802	0.00017	0.000247619		802	0.00352	0.00359		802	0.71082
685.449	6.39038e-06		685.449	-0.23292		685.449	0.00133		685.449	0.91035		685.449	-0.000506285		685.449	0.13907			803	0.00016	0.000242857		803	0.00362	0.00361		803	0.71179
686.019	-0.00060621		686.019	-0.19968		686.019	0.000790422		686.019	0.94213		686.019	-0.000236796		686.019	0.1507			804	0.00017	0.000240476		804	0.00357	0.00361		804	0.71115
686.589	-8.96521e-05		686.589	-0.16941		686.589	0.000575089		686.589	0.9737		686.589	0.000306854		686.589	0.16175			805	0.0003	0.000245238		805	0.0037	0.00362		805	0.71516
687.159	8.42154e-05		687.159	-0.14215		687.159	0.00121		687.159	1.0048		687.159	0.000383859		687.159	0.17222			806	0.00027	0.00025		806	0.00374	0.00363		806	0.71855
687.73	0.000355664		687.73	-0.1179		687.73	0.000828301		687.73	1.03519		687.73	0.000311306		687.73	0.18208			807	0.00026	0.000245238		807	0.00362	0.00364		807	0.71851
688.3	0.000155979		688.3	-0.09655		688.3	0.000584436		688.3	1.06462		688.3	0.000276762		688.3	0.19133			808	0.00025	0.000241905		808	0.0038	0.00365		808	0.71809
688.87	8.63321e-05		688.87	-0.07797		688.87	0.000987536		688.87	1.09286		688.87	0.000219797		688.87	0.19997			809	0.00017	0.000239524		809	0.00367	0.00366		809	0.71807
689.44	0.000100879		689.44	-0.06192		689.44	0.00149		689.44	1.1197		689.44	5.37952e-05		689.44	0.20799			810	0.00031	0.00023381		810	0.00374	0.00367		810	0.71678
690.011	7.48125e-05		690.011	-0.04813		690.011	0.00159		690.011	1.14496		690.011	0.000508194		690.011	0.21539			811	0.00022	0.000235714		811	0.00381	0.00368		811	0.71905
690.581	0.00060868		690.581	-0.03624		690.581	0.0015		690.581	1.16848		690.581	0.000576511		690.581	0.22216			812	0.00033	0.000229048		812	0.00368	0.00368		812	0.7158
691.151	-0.000213319		691.151	-0.02586		691.151	0.00153		691.151	1.19017		691.151	0.000525807		691.151	0.22832			813	0.00014	0.000229048		813	0.00373	0.00368		813	0.71658
691.721	-0.000226438		691.721	-0.01656		691.721	0.00138		691.721	1.20997		691.721	2.23883e-05		691.721	0.23387			814	0.00025	0.000234286		814	0.00352	0.00368		814	0.71927
692.292	-0.000205666		692.292	-0.00784		692.292	0.00132		692.292	1.22786		692.292	-0.00012273		692.292	0.23882			815	0.00026	0.00023619		815	0.00371	0.00369		815	0.72085
692.862	-0.000169004		692.862	0.000774169		692.862	0.00102		692.862	1.24388		692.862	-7.55865e-05		692.862	0.24317			816	0.00035	0.000231905		816	0.00361	0.00369		816	0.71886
693.432	0.000266713		693.432	0.00978		693.432	0.00134		693.432	1.2581		693.432	0.000468151		693.432	0.24695			817	0.00022	0.00023381		817	0.00378	0.00369		817	0.7195
694.003	0.000199023		694.003	0.01967		694.003	0.00104		694.003	1.27065		694.003	0.000387581		694.003	0.25016			818	0.00023	0.000231429		818	0.00364	0.00368		818	0.71824
694.573	0.000133603		694.573	0.03089		694.573	0.0018		694.573	1.28166		694.573	0.000382435		694.573	0.25283			819	0.00018	0.000231905		819	0.00367	0.00368		819	0.71762
695.143	0.000147534		695.143	0.04386		695.143	0.00131		695.143	1.29134		695.143	0.000614607		695.143	0.25497			820	0.00014	0.000237619		820	0.00365	0.00368		820	0.71985
695.713	0.000208002		695.713	0.05896		695.713	0.00125		695.713	1.29988		695.713	-7.71155e-05		695.713	0.2566			821	0.00025	0.000234762		821	0.00374	0.00367		821	0.7171
696.284	-0.000587103		696.284	0.07648		696.284	0.00166		696.284	1.30749		696.284	0.000116929		696.284	0.25774			822	0.00018	0.000232857		822	0.0037	0.00366		822	0.71451
696.854	-0.00055577		696.854	0.09665		696.854	0.00135		696.854	1.31439		696.854	0.000569555		696.854	0.25842			823	0.00017	0.000227143		823	0.00362	0.00366		823	0.71158
697.424	-0.000157074		697.424	0.11961		697.424	0.000723714		697.424	1.32081		697.424	0.000460389		697.424	0.25864			824	0.00027	0.000232381		824	0.00363	0.00365		824	0.7124
697.994	-0.000569576		697.994	0.14544		697.994	0.000924552		697.994	1.32693		697.994	0.00034278		697.994	0.25845			825	0.00021	0.000231429		825	0.00365	0.00365		825	0.71247
698.565	-0.000116901		698.565	0.17409		698.565	0.00138		698.565	1.33294		698.565	0.000320425		698.565	0.25785			826	0.00021	0.000228095		826	0.00372	0.00365		826	0.71019
699.135	0.000315663		699.135	0.20546		699.135	0.00104		699.135	1.33899		699.135	0.000197352		699.135	0.25687			827	0.00031	0.000218571		827	0.0037	0.00365		827	0.70582
699.705	0.000466806		699.705	0.23935		699.705	0.00152		699.705	1.34519		699.705	-0.000209832		699.705	0.25554			828	0.00021	0.000224286		828	0.00361	0.00364		828	0.70712
700.275	0.000417172		700.275	0.27549		700.275	0.00118		700.275	1.35164		700.275	-2.81105e-05		700.275	0.25387			829	0.00026	0.000222857		829	0.00369	0.00364		829	0.70601
700.846	0.000494563		700.846	0.31352		700.846	0.00121		700.846	1.35837		700.846	0.000409596		700.846	0.25189			830	0.00029	0.000227143		830	0.00359	0.00364		830	0.70807
701.416	0.00056392		701.416	0.35305		701.416	0.00142		701.416	1.36538		701.416	0.00055159		701.416	0.24961			831	0.00025	0.00023619		831	0.00357	0.00363		831	0.71189
701.986	0.000791501		701.986	0.39361		701.986	0.00141		701.986	1.37264		701.986	0.000151872		701.986	0.24705			832	0.00018	0.000237143		832	0.0036	0.00363		832	0.71143
702.556	0.000515176		702.556	0.43471		702.556	0.00146		702.556	1.38007		702.556	0.000551412		702.556	0.24424			833	0.00021	0.000234286		833	0.00367	0.00362		833	0.70876
703.127	0.000656823		703.127	0.47584		703.127	0.00155		703.127	1.38758		703.127	0.000126658		703.127	0.24118			834	0.00025	0.000244286		834	0.0035	0.00362		834	0.71351
703.697	0.000922554		703.697	0.51645		703.697	0.00165		703.697	1.39502		703.697	0.000144931		703.697	0.23789			835	0.00023	0.000245714		835	0.00359	0.00361		835	0.71337
704.267	0.000623858		704.267	0.55602		704.267	0.00162		704.267	1.40224		704.267	4.30123e-05		704.267	0.23439			836	0.00019	0.000247143		836	0.00363	0.00361		836	0.71307
704.837	0.000608539		704.837	0.59402		704.837	0.00111		704.837	1.40908		704.837	5.1268e-05		704.837	0.23069			837	0.00015	0.00025		837	0.00366	0.0036		837	0.71442
705.408	0.000393143		705.408	0.62998		705.408	0.00173		705.408	1.41535		705.408	0.000512099		705.408	0.2268			838	0.00034	0.000251429		838	0.00358	0.0036		838	0.71435
705.978	0.00029674		705.978	0.66342		705.978	0.00127		705.978	1.4209		705.978	0.000362373		705.978	0.22272			839	0.0002	0.000255238		839	0.00359	0.0036		839	0.71664
706.548	0.000613964		706.548	0.69394		706.548	0.0015		706.548	1.42555		706.548	-1.26465e-06		706.548	0.21846			840	0.00027	0.00025381		840	0.00366	0.0036		840	0.71546
707.118	0.00062201		707.118	0.72118		707.118	0.0015		707.118	1.42914		707.118	-2.46872e-05		707.118	0.21403			841	0.00033	0.00026		841	0.00356	0.0036		841	0.71847
707.689	0.000510814		707.689	0.74485		707.689	0.00131		707.689	1.43156		707.689	0.000376813		707.689	0.20943			842	0.00027	0.000257619		842	0.00362	0.0036		842	0.71682
708.259	0.00119		708.259	0.76471		708.259	0.0014		708.259	1.43269		708.259	0.000167142		708.259	0.20467			843	0.00012	0.000262381		843	0.00354	0.00359		843	0.71849
708.829	0.00114		708.829	0.78062		708.829	0.00148		708.829	1.43246		708.829	0.000236624		708.829	0.19974			844	0.00038	0.00026381		844	0.00359	0.00358		844	0.7178
709.399	0.00108		709.399	0.79249		709.399	0.00115		709.399	1.43084		709.399	0.000718884		709.399	0.19464			845	0.0003	0.000263333		845	0.00352	0.00359		845	0.7185
709.97	0.000979546		709.97	0.80031		709.97	0.00123		709.97	1.42781		709.97	0.000672098		709.97	0.18938			846	0.00024	0.000262381		846	0.00352	0.00359		846	0.71771
710.54	0.000629057		710.54	0.80415		710.54	0.00144		710.54	1.42341		710.54	0.000231216		710.54	0.18395			847	0.00027	0.000267619		847	0.00371	0.00358		847	0.71955
711.11	0.000539175		711.11	0.80415		711.11	0.00148		711.11	1.4177		711.11	0.000429411		711.11	0.17835			848	0.00034	0.000268571		848	0.0036	0.00358		848	0.71901
711.68	0.000537882		711.68	0.80052		711.68	0.00149		711.68	1.41079		711.68	0.000347214		711.68	0.17257			849	0.00029	0.000264762		849	0.00366	0.00357		849	0.7161
712.251	0.000809706		712.251	0.79353		712.251	0.00193		712.251	1.40282		712.251	-8.17648e-05		712.251	0.16662			850	0.00023	0.000270952		850	0.00363	0.00356		850	0.71755
712.821	0.000604236		712.821	0.78351		712.821	0.00213		712.821	1.39394		712.821	5.54838e-05		712.821	0.16049			851	0.00042	0.000273333		851	0.00358	0.00356		851	0.71804
713.391	0.000727204		713.391	0.77085		713.391	0.00165		713.391	1.38434		713.391	4.62817e-05		713.391	0.15417			852	0.0002	0.000272857		852	0.00351	0.00355		852	0.71741
713.962	0.00121		713.962	0.75597		713.962	0.00147		713.962	1.37424		713.962	0.000169774		713.962	0.14767			853	0.00028	0.000278571		853	0.00351	0.00355		853	0.72026
714.532	0.000910867		714.532	0.73932		714.532	0.00125		714.532	1.36387		714.532	-0.000129193		714.532	0.14098			854	0.00024	0.000282381		854	0.00349	0.00356		854	0.72271
715.102	0.00102		715.102	0.72139		715.102	0.000580838		715.102	1.35345		715.102	-4.31314e-05		715.102	0.13411			855	0.00024	0.00027381		855	0.00362	0.00355		855	0.71703
715.672	0.000968104		715.672	0.70266		715.672	0.000977521		715.672	1.34324		715.672	0.000220685		715.672	0.12705			856	0.00021	0.00027		856	0.00355	0.00355		856	0.71552
716.243	0.000575248		716.243	0.68362		716.243	0.00111		716.243	1.33349		716.243	0.000120675		716.243	0.1198			857	0.0003	0.000270952		857	0.00353	0.00355		857	0.71646
716.813	0.00108		716.813	0.66476		716.813	0.00122		716.813	1.32443		716.813	0.000160101		716.813	0.11238			858	0.00017	0.000269524		858	0.00353	0.00355		858	0.71458
717.383	0.000838035		717.383	0.64653		717.383	0.00175		717.383	1.31631		717.383	0.000138612		717.383	0.10477			859	0.00026	0.000262857		859	0.00345	0.00355		859	0.71172
717.953	0.00011036		717.953	0.62936		717.953	0.00159		717.953	1.30936		717.953	-9.06109e-05		717.953	0.097			860	0.00033	0.00026381		860	0.00338	0.00355		860	0.71266
718.524	0.000134896		718.524	0.61362		718.524	0.00108		718.524	1.30378		718.524	8.44663e-05		718.524	0.08908			861	0.00032	0.00026619		861	0.00357	0.00355		861	0.71377
719.094	0.000663407		719.094	0.59966		719.094	0.00107		719.094	1.29977		719.094	0.000514315		719.094	0.08101			862	0.00032	0.000262857		862	0.00351	0.00356		862	0.71336
719.664	0.000675914		719.664	0.58775		719.664	0.000802905		719.664	1.29749		719.664	-1.96697e-05		719.664	0.0728			863	0.00039	0.000260952		863	0.00362	0.00356		863	0.71209
720.234	0.000593386		720.234	0.57811		720.234	0.00109		720.234	1.29708		720.234	-0.000128186		720.234	0.06449			864	0.0002	0.000255714		864	0.00361	0.00356		864	0.70979
720.805	0.000377925		720.805	0.57088		720.805	0.00137		720.805	1.29865		720.805	-0.000180419		720.805	0.05608			865	0.0002	0.000255238		865	0.00341	0.00356		865	0.70994
721.375	0.000679568		721.375	0.56614		721.375	0.00125		721.375	1.30229		721.375	-0.000271896		721.375	0.0476			866	0.00022	0.000259524		866	0.00357	0.00357		866	0.71325
721.945	0.000564565		721.945	0.56392		721.945	0.00129		721.945	1.30802		721.945	0.000246342		721.945	0.03908			867	0.00026	0.000262381		867	0.00358	0.00358		867	0.71616
722.515	0.00021874		722.515	0.56418		722.515	0.00179		722.515	1.31586		722.515	0.000148317		722.515	0.03054			868	0.00024	0.00025381		868	0.00356	0.00358		868	0.71281
723.086	0.000461013		723.086	0.56679		723.086	0.00172		723.086	1.32576		723.086	-0.000583887		723.086	0.02202			869	0.0002	0.000259048		869	0.00366	0.00358		869	0.71558
723.656	0.000824981		723.656	0.57163		723.656	0.00124		723.656	1.33764		723.656	-0.000293656		723.656	0.01354			870	0.00031	0.00026		870	0.00372	0.0036		870	0.71808
724.226	0.000250003		724.226	0.57848		724.226	0.0012		724.226	1.35138		724.226	0.000237778		724.226	0.00515			871	0.00028	0.000250476		871	0.00362	0.0036		871	0.71419
724.796	9.29593e-05		724.796	0.58712		724.796	0.00165		724.796	1.36681		724.796	0.000381923		724.796	-0.00312			872	0.00035	0.000257619		872	0.00374	0.00361		872	0.71877
725.367	0.000615361		725.367	0.59729		725.367	0.00128		725.367	1.38371		725.367	5.27597e-05		725.367	-0.01123			873	0.00016	0.000258095		873	0.00347	0.00362		873	0.72033
725.937	0.000829437		725.937	0.60873		725.937	0.000859774		725.937	1.40184		725.937	-0.000445915		725.937	-0.01914			874	0.00017	0.00025		874	0.00355	0.00363		874	0.71839
726.507	0.000703118		726.507	0.62117		726.507	0.0016		726.507	1.42088		726.507	0.000404364		726.507	-0.0268			875	0.00023	0.000248095		875	0.00354	0.00364		875	0.71923
727.077	0.000785		727.077	0.63433		727.077	0.00127		727.077	1.44053		727.077	0.000132795		727.077	-0.03417			876	0.00033	0.000249048		876	0.00377	0.00366		876	0.72236
727.648	0.000445927		727.648	0.64797		727.648	0.00124		727.648	1.4604		727.648	0.000402566		727.648	-0.04121			877	0.00027	0.000246667		877	0.00374	0.00366		877	0.72226
728.218	0.000782555		728.218	0.66185		728.218	0.00167		728.218	1.48012		728.218	0.000321364		728.218	-0.04785			878	0.00012	0.000250476		878	0.00365	0.00367		878	0.72587
728.788	0.000704438		728.788	0.67577		728.788	0.00159		728.788	1.49927		728.788	-0.00017338		728.788	-0.05407			879	0.00028	0.000249048		879	0.00355	0.00368		879	0.72664
729.358	0.000709171		729.358	0.68953		729.358	0.0018		729.358	1.51745		729.358	6.39836e-05		729.358	-0.0598			880	0.00028	0.00025619		880	0.00371	0.00368		880	0.72911
729.929	0.000427521		729.929	0.70298		729.929	0.0018		729.929	1.53422		729.929	-5.81533e-05		729.929	-0.06501			881	0.00013	0.00025619		881	0.00349	0.00368		881	0.7295
730.499	0.000270847		730.499	0.71601		730.499	0.00122		730.499	1.5492		730.499	1.71077e-05		730.499	-0.06964			882	0.00047	0.00025		882	0.0037	0.00368		882	0.72743
731.069	0.00133		731.069	0.72851		731.069	0.00132		731.069	1.56199		731.069	-0.000286931		731.069	-0.07366			883	0.00033	0.000246667		883	0.00368	0.00368		883	0.7253
731.64	0.000936361		731.64	0.7404		731.64	0.00169		731.64	1.57225		731.64	0.000355156		731.64	-0.07701			884	0.00022	0.000249524		884	0.00389	0.00369		884	0.72781
732.21	0.000975542		732.21	0.75163		732.21	0.00152		732.21	1.57966		732.21	6.65203e-05		732.21	-0.07965			885	0.00016	0.000252381		885	0.00384	0.00369		885	0.73017
732.78	0.00101		732.78	0.76216		732.78	0.00148		732.78	1.58396		732.78	0.000357146		732.78	-0.08155			886	0.00022	0.000257619		886	0.00375	0.00371		886	0.73489
733.35	0.00129		733.35	0.77193		733.35	0.00179		733.35	1.58498		733.35	0.000276914		733.35	-0.08266			887	0.00017	0.00024619		887	0.00371	0.00371		887	0.72926
733.921	0.00133		733.921	0.78093		733.921	0.00113		733.921	1.5826		733.921	-0.000159381		733.921	-0.08295			888	0.00034	0.000248095		888	0.0038	0.00371		888	0.73029
734.491	9.26419e-05		734.491	0.7891		734.491	0.00169		734.491	1.57677		734.491	-0.000708075		734.491	-0.08238			889	0.00021	0.00025		889	0.00375	0.00371		889	0.73233
735.061	-5.04932e-05		735.061	0.79643		735.061	0.002		735.061	1.56755		735.061	-0.00126		735.061	-0.08093			890	0.00035	0.000251429		890	0.00352	0.00372		890	0.73421
																			891	0.00031	0.000250476		891	0.00377	0.00372		891	0.73382
																			892	0.00015	0.00026619		892	0.00375	0.00374		892	0.74454
																			893	0.00028	0.000259524		893	0.00368	0.00375		893	0.74277
																			894	0.00022	0.000252381		894	0.00361	0.00375		894	0.73874
																			895	0.00023	0.00025		895	0.00367	0.00374		895	0.73716
																			896	0.00034	0.00025619		896	0.00381	0.00374		896	0.73893
																			897	9e-05	0.000255238		897	0.00378	0.00374		897	0.73923
																			898	0.00031	0.00026		898	0.00375	0.00373		898	0.74044
																			899	0.00016	0.000255238		899	0.00379	0.00373		899	0.73799
																			900	0.00031	0.000258571		900	0.0037	0.00373		900	0.73949
																			901	0.00026	0.000248095		901	0.00372	0.00375		901	0.73676
																			902	0.00046	0.000249048		902	0.00386	0.00375		902	0.73778
																			903	0.00033	0.000255714		903	0.0039	0.00375		903	0.74079
																			904	0.00018	0.000259048		904	0.00362	0.00376		904	0.74355
																			905	0.00017	0.000261905		905	0.00384	0.00376		905	0.74552
																			906	0.00029	0.000267143		906	0.00367	0.00376		906	0.74829
																			907	0.0002	0.000268095		907	0.00385	0.00375		907	0.74721
																			908	0.00027	0.000286667		908	0.00356	0.00374		908	0.75538
																			909	0.00024	0.000266667		909	0.00379	0.00373		909	0.74384
																			910	0.00028	0.00026619		910	0.00373	0.00373		910	0.74291
																			911	0.00013	0.000269524		911	0.00384	0.00373		911	0.7441
																			912	0.00033	0.000271429		912	0.00384	0.00373		912	0.74521
																			913	0.00029	0.000255714		913	0.00371	0.00373		913	0.73698
																			914	0.00035	0.000249048		914	0.00382	0.00371		914	0.73038
																			915	0.00028	0.000243333		915	0.00368	0.00371		915	0.72831
																			916	0.00034	0.000249048		916	0.00369	0.0037		916	0.72882
																			917	0.00036	0.000258095		917	0.00361	0.00369		917	0.73295
																			918	0.00048	0.000257619		918	0.00364	0.00368		918	0.73061
																			919	-0.00011	0.000267143		919	0.00355	0.00368		919	0.73481
																			920	0.00015	0.000265714		920	0.0037	0.00366		920	0.73169
																			921	0.00038	0.000261429		921	0.00364	0.00364		921	0.72666
																			922	0.0003	0.000271905		922	0.00374	0.00363		922	0.72909
																			923	0.00013	0.000270952		923	0.00381	0.00362		923	0.7276
																			924	0.00019	0.000272857		924	0.00348	0.00361		924	0.7273
																			925	6e-05	0.000270476		925	0.00372	0.0036		925	0.72362
																			926	0.00029	0.000270952		926	0.00354	0.0036		926	0.72347
																			927	0.00048	0.000272857		927	0.00362	0.00358		927	0.72216
																			928	0.00019	0.000265714		928	0.00358	0.00359		928	0.71946
																			929	0.00047	0.000261429		929	0.00349	0.00358		929	0.71662
																			930	0.00021	0.000275714		930	0.00348	0.00359		930	0.72421
																			931	0.00019	0.000282381		931	0.00336	0.00357		931	0.72513
																			932	0.00035	0.000284286		932	0.00348	0.00357		932	0.72506
																			933	0.00031	0.000273333		933	0.00371	0.00356		933	0.71921
																			934	0.00033	0.000287619		934	0.00355	0.00355		934	0.72501
																			935	0.0003	0.000290476		935	0.0035	0.00355		935	0.7255
																			936	0.00029	0.00030381		936	0.00363	0.00353		936	0.72959
																			937	0.00038	0.000295238		937	0.0034	0.00352		937	0.72352
																			938	0.00021	0.000284286		938	0.00372	0.00352		938	0.71688
																			939	0.00039	0.000292381		939	0.00355	0.00351		939	0.72015
																			940	0.00019	0.00027		940	0.00361	0.00349		940	0.70609
																			941	0.00029	0.000264286		941	0.00339	0.00348		941	0.70129
																			942	0.00042	0.000278095		942	0.00351	0.00348		942	0.70819
																			943	7e-05	0.000265238		943	0.00369	0.00347		943	0.69943
																			944	0.00043	0.000269048		944	0.00364	0.00346		944	0.69978
																			945	0.00025	0.000255238		945	0.00336	0.00343		945	0.68837
																			946	0.00034	0.000256667		946	0.00339	0.0034		946	0.6848
																			947	0.00011	0.000258095		947	0.00331	0.00339		947	0.68309
																			948	0.00025	0.000264286		948	0.00347	0.00339		948	0.68618
																			949	0.00036	0.000268571		949	0.00348	0.00336		949	0.68334
																			950	0	0.000275714		950	0.00312	0.00334		950	0.68332
																			951	9e-05	0.000280952		951	0.00323	0.00331		951	0.68173
																			952	0.00048	0.000287143		952	0.00336	0.00329		952	0.68193
																			953	8e-05	0.000290476		953	0.00318	0.00326		953	0.67838
																			954	0.00039	0.000293333		954	0.00351	0.00323		954	0.67552
																			955	4e-05	0.000294762		955	0.00297	0.0032		955	0.67094
																			956	0.00033	0.000291905		956	0.00295	0.00319		956	0.66756
																			957	0.00032	0.000291905		957	0.00332	0.00317		957	0.66351
																			958	0.00051	0.000303333		958	0.0034	0.00317		958	0.67038
																			959	0.0003	0.000308571		959	0.00308	0.00314		959	0.66778
																			960	0.00054	0.000299048		960	0.00309	0.0031		960	0.6568
																			961	0.0003	0.000319048		961	0.00307	0.00309		961	0.66545
																			962	0.00042	0.000328571		962	0.00302	0.00308		962	0.66701
																			963	0.00049	0.000322381		963	0.00284	0.00305		963	0.65956
																			964	0.00013	0.000347619		964	0.00314	0.00303		964	0.66943
																			965	0.00046	0.00034		965	0.00296	0.00298		965	0.65675
																			966	0.00019	0.000351429		966	0.00311	0.00296		966	0.6591
																			967	0.00034	0.000354762		967	0.00287	0.00295		967	0.66014
																			968	0.00035	0.000355714		968	0.00346	0.00292		968	0.6554
																			969	0.00036	0.00035619		969	0.0028	0.00287		969	0.648
																			970	0.00016	0.000365238		970	0.00268	0.00285		970	0.64769
																			971	0.00042	0.000340476		971	0.00295	0.00281		971	0.62902
																			972	0.00029	0.00032619		972	0.00282	0.00278		972	0.61706
																			973	0.00035	0.000324286		973	0.0028	0.00275		973	0.61128
																			974	0.00061	0.000302381		974	0.00283	0.00272		974	0.59653
																			975	0.00023	0.000299048		975	0.00237	0.00269		975	0.58879
																			976	0.00028	0.000298095		976	0.00254	0.00266		976	0.58341
																			977	0.0004	0.000309524		977	0.00287	0.00263		977	0.58444
																			978	0.00034	0.000308571		978	0.00265	0.0026		978	0.58007
																			979	0.00052	0.00031381		979	0.00242	0.00253		979	0.57085
																			980	0.00049	0.00031		980	0.00246	0.00251		980	0.56513
																			981	2e-05	0.000318571		981	0.00228	0.00249		981	0.56613
																			982	0	0.000304286		982	0.00245	0.00245		982	0.55285
																			983	0.00038	0.000332857		983	0.0024	0.00241		983	0.55971
																			984	3e-05	0.000337143		984	0.00235	0.00237		984	0.55616
																			985	6e-05	0.000327143		985	0.00236	0.00232		985	0.54291
																			986	0.00044	0.00033		986	0.00233	0.00231		986	0.54216
																			987	0.00043	0.000324762		987	0.00251	0.00227		987	0.53308
																			988	0.00032	0.000321905		988	0.00237	0.00223		988	0.52558
																			989	0.00046	0.000302381		989	0.00194	0.00221		989	0.51264
																			990	0.00028	0.000294286		990	0.00231	0.00219		990	0.5058
																			991	0.00034	0.000297143		991	0.00226	0.00215		991	0.49936
																			992	0.00012	0.000299524		992	0.00216	0.00211		992	0.49408
																			993	0.00089	0.000317143		993	0.00187	0.00204		993	0.49212
																			994	0.00044	0.000316667		994	0.00207	0.00197		994	0.4795
																			995	0.0004	0.000300476		995	0.00177	0.00195		995	0.46838
																			996	0.00029	0.000324286		996	0.00209	0.00194		996	0.47863
																			997	0.00017	0.000345714		997	0.00171	0.00189		997	0.48208
																			998	0.00034	0.00034		998	0.00209	0.00183		998	0.46957
																			999	-7e-05	0.000299524		999	0.00224	0.00179		999	0.44244
																			1000	0.00035	0.000301905		1000	0.00206	0.00176		1000	0.43817
																			1001	0.00055	0.000289048		1001	0.00145	0.00173		1001	0.42731
																			1002	7e-05	0.000285238		1002	0.00145	0.00169		1002	0.41801
																			1003	0.00037	0.00030381		1003	0.00107	0.00165		1003	0.42128
																			1004	0.00037	0.000246667		1004	0.00081	0.00157		1004	0.37953
																			1005	-0.00031	0.000219048		1005	0.00196	0.00156		1005	0.36473
																			1006	0.00056	0.000211429		1006	0.00215	0.00155		1006	0.35914
																			1007	0.00089	0.000166667		1007	0.0014	0.00154		1007	0.33532
																			1008	0.00031	0.000138095		1008	0.00127	0.00153		1008	0.31888
																			1009	-0.00053	0.000143333		1009	0.00148	0.00146		1009	0.31012
																			1010	0.00051	0.00016381		1010	0.00124	0.00141		1010	0.31161
																			1011	1e-05	0.000146667		1011	0.00174	0.00138		1011	0.29893
																			1012	0.00026	0.000148571		1012	0.00131	0.00137		1012	0.29809
																			1013	0.00051	0.000155714		1013	0.00139	0.00136		1013	0.29971
																			1014	-0.00031	0.000188571		1014	0.00017	0.00141		1014	0.32413
																			1015	-0.00014	0.000187619		1015	0.00194	0.00141		1015	0.32412
																			1016	0.00024	0.000187143		1016	0.00154	0.00135		1016	0.31485
																			1017	-0.00065	0.00016		1017	0.0019	0.00129		1017	0.29039
																			1018	-0.00043	0.000147143		1018	0.00143	0.00131		1018	0.28709
																			1019	0.00045	0.000151905		1019	0.00063	0.00128		1019	0.28542
																			1020	0.00036	0.000154762		1020	0.00112	0.00128		1020	0.28685
																			1021	-1e-05	0.000157619		1021	0.00153	0.00126		1021	0.28523
																			1022	0.00059	0.000132381		1022	0.00122	0.00126		1022	0.27233
																			1023	0.00022	0.000145714		1023	0.0012	0.00121		1023	0.27127
																			1024	0.00106	6.95238e-05		1024	0.0021	0.00115		1024	0.2225
																			1025	0.00035	8.52381e-05		1025	0.00087	0.00116		1025	0.23283
																			1026	-0.00032	0.000118095		1026	0.0008	0.00108		1026	0.23638
																			1027	-1e-05	7.80952e-05		1027	0.00075	0.00101		1027	0.2045
																			1028	0.00062	0.000114286		1028	0.0018	0.000914762		1028	0.20667
																			1029	0.00041	5.52381e-05		1029	0.00075	0.000895238		1029	0.17401
																			1030	-0.00047	3.38095e-05		1030	0.00148	0.000865238		1030	0.15841
																			1031	0.00057	-1.57143e-05		1031	0.00085	0.00083619		1031	0.12894
																			1032	-0.00052	-2.2381e-05		1032	0.0017	0.000720476		1032	0.10668
																			1033	0.00054	-4.2381e-05		1033	0.00032	0.000691429		1033	0.09195
																			1034	-0.00109	-1.52381e-05		1034	1e-05	0.00067381		1034	0.10262
																			1035	2e-05	-8.04762e-05		1035	0.00049	0.000653333		1035	0.06671
																			1036	0.00055	-0.000150952		1036	0.00029	0.000575238		1036	0.01876
																			1037	-0.0006	-0.000179048		1037	1e-05	0.000532381		1037	-0.00227
																			1038	0.00011	-0.000179524		1038	-0.00014	0.000366667		1038	-0.02961
																			1039	-0.00167	-0.000189048		1039	0.00102	0.00029		1039	-0.04691
																			1040	0	-0.00018619		1040	0	0.000274286		1040	-0.04805
																			1041	-0.00068	-8.33333e-05		1041	0.00051	9.14286e-05		1041	-0.02663
																			1042	-0.00015	-5.38095e-05		1042	-0.0009	4.52381e-05		1042	-0.01945
																			1043	0.00017	-4.19048e-05		1043	0.00061	-4.42857e-05		1043	-0.02816
																			1044	0.00079	-0.000177143		1044	0.00083	-4.90476e-05		1044	-0.09643
																			1045	-0.00031	-0.000231429		1045	0.00167	-4.57143e-05		1045	-0.12297
																			1046	-0.00113	-0.000292381		1046	-0.00077	-9.66667e-05		1046	-0.16172
																			1047	-0.00091	-0.000307619		1047	-0.0001	-0.000162381		1047	-0.18008
																			1048	-2e-05	-0.000244762		1048	-0.00273	-0.0002		1048	-0.15486
																			1049	0.00042	-0.000306667		1049	0.00019	-0.000339524		1049	-0.20858
																			1050	0.00047	-0.000110476		1050	0.00042	-0.000433333		1050	-0.12602
																			1051	0.00169	-0.000126667		1051	-0.00236	-0.000452381		1051	-0.13721
																			1052	0.00119	-8.7619e-05		1052	-0.00012	-0.000624762		1052	-0.14592
																			1053	-0.00027	-3.04762e-05		1053	-0.00018	-0.000572381		1053	-0.10884
																			1054	-0.0023	2.38095e-06		1054	0.00022	-0.000691429		1054	-0.11191
																			1055	-0.00223	-5.66667e-05		1055	8e-05	-0.000941429		1055	-0.18228
																			1056	-0.00126	1.7619e-05		1056	-0.00058	-0.00114		1056	-0.17698
																			1057	0.00023	0.000134762		1057	-0.00109	-0.000998571		1057	-0.09609
																			1058	0.00072	0.000155238		1058	-0.00078	-0.000992857		1058	-0.08494
																			1059	-0.00119	0.000158571		1059	-0.00307	-0.000940476		1059	-0.07471
																			1060	0.00245	8.57143e-05		1060	-0.00095	-0.00121		1060	-0.15437
																			1061	-0.00034	5.61905e-05		1061	-0.0004	-0.00131		1061	-0.18702
																			1062	0.00014	-3.42857e-05		1062	-0.00311	-0.00131		1062	-0.2321
																			1063	0.00105	3.09524e-05		1063	0.0002	-0.00149		1063	-0.22766
																			1064	0.00086	-9.61905e-05		1064	-0.00189	-0.0016		1064	-0.30934
																			1065	-0.00045	-0.000110476		1065	-0.00442	-0.00188		1065	-0.3632
																			1066	0.00125	3.28571e-05		1066	-0.00241	-0.00222		1066	-0.34612
																			1067	0.00133	0.000119524		1067	0.00211	-0.0022		1067	-0.29952
																			1068	-0.00048	-0.00010619		1068	2e-05	-0.00226		1068	-0.42205
																			1069	5e-05	-1.90476e-06		1069	-0.00163	-0.00243		1069	-0.39899
																			1070	-0.00111	1.42857e-05		1070	-0.00537	-0.00239		1070	-0.38421
																			1071	-0.00015	-4.47619e-05		1071	-0.00188	-0.00257		1071	-0.4432
																			1072	-0.00021	4.42857e-05		1072	-0.00235	-0.00257		1072	-0.39891
																			1073	0.00256	0.000149048		1073	-0.00373	-0.00237		1073	-0.314
																			1074	-0.00294	0.000101905		1074	-0.00252	-0.00238		1074	-0.3383
																			1075	-0.0026	0.000112381		1075	-0.00578	-0.00236		1075	-0.32965
																			1076	0.00078	0.00014		1076	-0.00691	-0.00225		1076	-0.29803
																			1077	0.00056	-0.000234762		1077	-0.00015	-0.00228		1077	-0.49066
																			1078	-0.00451	-0.000303333		1078	-0.00236	-0.00246		1078	-0.55362
																			1079	0.00291	-0.000139048		1079	-0.0045	-0.00241		1079	-0.46377
																			1080	-0.00085	-0.000246667		1080	-0.00221	-0.0026		1080	-0.54762
																			1081	0.00121	7.14286e-05		1081	-0.00474	-0.00228		1081	-0.33809
																			1082	0.00153	-6.85714e-05		1082	-0.00042	-0.00253		1082	-0.44877
																			1083	0.00234	0.000324762		1083	0.00108	-0.00269		1083	-0.27756
																			1084	6e-05	0.000202381		1084	0.0001	-0.0028		1084	-0.35764
																			1085	0.00108	0.000671905		1085	-0.00145	-0.0028		1085	-0.12223
																			1086	0.00013	0.000778095		1086	-0.00213	-0.0029		1086	-0.08552
																			1087	-0.00662	0.000758095		1087	-0.00313	-0.00266		1087	-0.05632
																			1088	-0.00011	0.000676667		1088	-0.00158	-0.00274		1088	-0.11113
																			1089	0.00297	0.000719524		1089	0.00103	-0.00301		1089	-0.13352
																			1090	-0.00221	0.000304286		1090	-0.0055	-0.00316		1090	-0.36513
																			1091	0.00557	0.000317368		1091	0.00115	-0.00313		1091	-0.35318
																			1092	-0.00309	0.000127059		1092	-0.00712	-0.00353		1092	-0.51469
																			1093	0.00805	6.8e-05		1093	-0.00557	-0.00392		1093	-0.60652
																			1094	-1e-05	0.000577692		1094	-0.00617	-0.00411		1094	-0.38451
																			1095	0.00692	0.000422727		1095	-0.00238	-0.00481		1095	-0.57599
																			1096	-0.00037	0.000143333		1096	-0.00787	-0.0054		1096	-0.81124
																			1097	0.00036	-0.000524286		1097	-0.00188	-0.00513		1097	-1.10009
																			1098	-0.00115	-0.00212		1098	-0.00197	-0.00547		1098	-1.9501
																			1099	-0.00361	-0.00352		1099	-0.00798	-0.00586		1099	-2.71688
																			1100	-0.00581	-0.00581		1100	-0.00763	-0.00763		1100	-4.14757

## Sheet: Panel e
ns-TA monitored at 645 nm			Fitting data at at 645 nm			ns-TA monitored at 530 nm			Fitting data at at 530 nm
Time (s)	△A (OD)		Time (s)	△A (OD)		Time (s)	△A (OD)		Time (s)	△A (OD)
-0.2025	3.40174e-05		0.0115	-0.00361		-0.20125	0.000181527		0.00675	0.00269
-0.2005	0.000125993		0.0135	-0.0036		-0.19925	0.000211285		0.00875	0.00269
-0.1985	-0.000107314		0.01507	-0.0036		-0.19725	0.000279077		0.01033	0.00268
-0.1965	-0.00024009		0.0155	-0.0036		-0.19525	0.000302228		0.01075	0.00268
-0.1945	-0.000148172		0.01685	-0.00359		-0.19325	0.000244353		0.01213	0.00268
-0.1925	-1.53687e-05		0.0175	-0.00359		-0.19125	0.000110444		0.01275	0.00268
-0.1905	8.34091e-05		0.01864	-0.00358		-0.18925	3.01587e-06		0.01392	0.00268
-0.1885	-9.70989e-05		0.0195	-0.00358		-0.18725	-1.94171e-06		0.01475	0.00267
-0.1865	-4.94248e-05		0.02043	-0.00358		-0.18525	0.000123668		0.01571	0.00267
-0.1845	1.69871e-05		0.0215	-0.00357		-0.18325	0.000252621		0.01675	0.00267
-0.1825	3.06113e-05		0.02221	-0.00357		-0.18125	0.000255928		0.0175	0.00267
-0.1805	0.0001294		0.0235	-0.00357		-0.17925	0.000203019		0.01875	0.00266
-0.1785	-8.34782e-05		0.024	-0.00357		-0.17725	0.000236086		0.01929	0.00266
-0.1765	-0.000134553		0.0255	-0.00356		-0.17525	0.000343572		0.02075	0.00266
-0.1745	2.89082e-05		0.02578	-0.00356		-0.17325	0.000255928		0.02108	0.00266
-0.1725	1.52841e-05		0.0275	-0.00355		-0.17125	0.00018814		0.02275	0.00265
-0.1705	-6.98572e-05		0.02757	-0.00355		-0.16925	0.000128627		0.02288	0.00265
-0.1685	-3.58027e-05		0.02935	-0.00355		-0.16725	0.000163342		0.02467	0.00265
-0.1665	6.80801e-05		0.0295	-0.00355		-0.16525	0.000323726		0.02475	0.00265
-0.1645	-2.04773e-05		0.03114	-0.00354		-0.16325	0.000234433		0.02646	0.00264
-0.1625	-0.000154982		0.0315	-0.00354		-0.16125	0.000102179		0.02675	0.00264
-0.1605	-0.000103909		0.03293	-0.00353		-0.15925	6.58168e-05		0.02825	0.00264
-0.1585	-0.000175409		0.0335	-0.00353		-0.15725	6.91224e-05		0.02875	0.00264
-0.1565	-5.79384e-05		0.03471	-0.00353		-0.15525	9.72207e-05		0.03004	0.00263
-0.1545	-4.60193e-05		0.0355	-0.00352		-0.15325	0.000155076		0.03075	0.00263
-0.1525	-9.70989e-05		0.0365	-0.00352		-0.15125	3.93732e-05		0.03184	0.00263
-0.1505	0.000143027		0.0375	-0.00352		-0.14925	-0.000110994		0.03275	0.00263
-0.1485	4.5939e-05		0.03828	-0.00351		-0.14725	4.66841e-06		0.03363	0.00262
-0.1465	5.27515e-05		0.0395	-0.00351		-0.14525	0.000141851		0.03475	0.00262
-0.1445	0.000245249		0.04007	-0.00351		-0.14325	0.000123668		0.03542	0.00262
-0.1425	0.00022821		0.0415	-0.0035		-0.14125	5.7553e-05		0.03675	0.00261
-0.1405	-4.77221e-05		0.04185	-0.0035		-0.13925	3.60679e-05		0.03721	0.00261
-0.1385	-0.000265619		0.0435	-0.0035		-0.13725	0.000232779		0.03875	0.00261
-0.1365	5.7861e-05		0.04364	-0.00349		-0.13525	0.000363418		0.039	0.00261
-0.1345	0.000156655		0.04543	-0.00349		-0.13325	0.000284038		0.04075	0.0026
-0.1325	-5.11275e-05		0.0455	-0.00349		-0.13125	0.000201366		0.04079	0.0026
-0.1305	-2.55858e-05		0.04721	-0.00348		-0.12925	0.000173261		0.04259	0.0026
-0.1285	-2.21801e-05		0.0475	-0.00348		-0.12725	0.000249314		0.04275	0.0026
-0.1265	4.42359e-05		0.049	-0.00348		-0.12525	0.000295614		0.04438	0.00259
-0.1245	3.57205e-05		0.0495	-0.00347		-0.12325	0.000199712		0.04475	0.00259
-0.1225	-1.026e-05		0.05078	-0.00347		-0.12125	-1.35092e-05		0.04617	0.00259
-0.1205	-0.000127744		0.0515	-0.00347		-0.11925	-9.44729e-05		0.04675	0.00259
-0.1185	-0.000214559		0.05257	-0.00346		-0.11725	-3.1686e-05		0.04796	0.00259
-0.1165	-5.96411e-05		0.0535	-0.00346		-0.11525	7.90392e-05		0.04875	0.00258
-0.1145	-0.000119231		0.05436	-0.00346		-0.11325	6.25113e-05		0.04975	0.00258
-0.1125	-4.43166e-05		0.0555	-0.00345		-0.11125	-0.000137427		0.05075	0.00258
-0.1105	-3.58027e-05		0.05614	-0.00345		-0.10925	-0.000246446		0.05155	0.00258
-0.1085	-1.7455e-06		0.0575	-0.00345		-0.10725	-0.000135775		0.05275	0.00257
-0.1065	0.000143027		0.05793	-0.00344		-0.10525	4.43313e-05		0.05334	0.00257
-0.1045	4.76421e-05		0.0595	-0.00344		-0.10325	-1.18567e-05		0.05475	0.00257
-0.1025	-8.8586e-05		0.05971	-0.00344		-0.10125	-0.000218368		0.05513	0.00257
-0.1005	-3.44842e-06		0.0615	-0.00343		-0.09925	-0.000134123		0.05675	0.00256
-0.0985	1.18781e-05		0.0615	-0.00343		-0.09725	5.25948e-05		0.05692	0.00256
-0.0965	-2.04773e-05		0.06328	-0.00343		-0.09525	-2.67288e-05		0.05871	0.00256
-0.0945	8.51124e-05		0.0635	-0.00342		-0.09325	3.01587e-06		0.05875	0.00256
-0.0925	-6.81545e-05		0.06507	-0.00342		-0.09125	1.36334e-06		0.0605	0.00255
-0.0905	0.000120882		0.0655	-0.00342		-0.08925	-0.000144035		0.06075	0.00255
-0.0885	0.000141324		0.06686	-0.00341		-0.08725	-3.00336e-05		0.0623	0.00255
-0.0865	-1.87744e-05		0.0675	-0.00341		-0.08525	0.000128627		0.06275	0.00255
-0.0845	-4.94248e-05		0.06864	-0.00341		-0.08325	-3.59423e-06		0.06409	0.00254
-0.0825	-2.04773e-05		0.0695	-0.0034		-0.08125	-0.000130819		0.06475	0.00254
-0.0805	4.25328e-05		0.07043	-0.0034		-0.07925	-0.000178725		0.06588	0.00254
-0.0785	-0.00024009		0.0715	-0.0034		-0.07725	-0.000229929		0.06675	0.00254
-0.0765	-0.00023158		0.07221	-0.00339		-0.07525	-0.000172118		0.06767	0.00253
-0.0745	1.66036e-06		0.0735	-0.00339		-0.07325	-0.000190288		0.06875	0.00253
-0.0725	3.40174e-05		0.074	-0.00339		-0.07125	-0.000317458		0.06946	0.00253
-0.0705	-2.72886e-05		0.0755	-0.00338		-0.06925	-0.000365344		0.07075	0.00253
-0.0685	-0.000115827		0.07578	-0.00338		-0.06725	-0.000276173		0.07125	0.00252
-0.0665	5.27515e-05		0.0775	-0.00338		-0.06525	-0.000125863		0.07275	0.00252
-0.0645	9.53321e-05		0.07757	-0.00338		-0.06325	-0.000178725		0.07305	0.00252
-0.0625	-0.000126041		0.07936	-0.00337		-0.06125	-0.000348832		0.07475	0.00252
-0.0605	-6.85425e-06		0.0795	-0.00337		-0.05925	-0.000294339		0.07484	0.00252
-0.0585	-7.15598e-05		0.08114	-0.00336		-0.05725	-0.000205154		0.07663	0.00251
-0.0565	-7.15598e-05		0.0815	-0.00336		-0.05525	-9.44729e-05		0.07675	0.00251
-0.0545	0.000132806		0.08293	-0.00336		-0.05325	5.25948e-05		0.07842	0.00251
-0.0525	5.61578e-05		0.0835	-0.00335		-0.05125	1.45838e-05		0.07875	0.00251
-0.0505	0.000195839		0.08471	-0.00335		-0.04925	-5.48191e-05		0.08021	0.0025
-0.0485	0.000177098		0.0855	-0.00335		-0.04725	-1.02042e-05		0.08075	0.0025
-0.0465	0.000100442		0.0865	-0.00334		-0.04525	-2.17715e-05		0.08201	0.0025
-0.0445	0.000238433		0.0875	-0.00334		-0.04325	-0.000127515		0.08275	0.0025
-0.0425	-2.3883e-05		0.08829	-0.00334		-0.04125	-0.000238188		0.0838	0.00249
-0.0405	-7.49651e-05		0.0895	-0.00333		-0.03925	-0.000289385		0.08475	0.00249
-0.0385	0.000224803		0.09007	-0.00333		-0.03725	-0.000267916		0.08559	0.00249
-0.0365	0.000125993		0.0915	-0.00333		-0.03525	-0.000338925		0.08675	0.00249
-0.0345	1.69871e-05		0.09186	-0.00333		-0.03325	-0.000352134		0.08738	0.00248
-0.0325	6.29705e-05		0.0935	-0.00332		-0.03125	-0.000276173		0.08875	0.00248
-0.0305	0.000100442		0.09364	-0.00332		-0.02925	-0.000319109		0.08917	0.00248
-0.0285	0.000180506		0.09543	-0.00331		-0.02725	-0.000266264		0.09075	0.00248
-0.0265	6.80801e-05		0.0955	-0.00331		-0.02525	-0.000160555		0.09096	0.00247
-0.0245	6.80801e-05		0.09721	-0.00331		-0.02325	-0.000216716		0.09275	0.00247
-0.0225	0.000122586		0.0975	-0.00331		-0.02125	-0.000343878		0.09276	0.00247
-0.0205	0.000146434		0.099	-0.0033		-0.01925	-0.000330668		0.09455	0.00247
-0.0185	0.00018732		0.0995	-0.0033		-0.01725	-0.000170466		0.09475	0.00247
-0.0165	-3.44842e-06		0.10079	-0.0033		-0.01525	-3.9948e-05		0.09634	0.00246
-0.0145	7.31897e-05		0.1015	-0.00329		-0.01325	-6.30806e-05		0.09675	0.00246
-0.0125	0.000108959		0.10257	-0.00329		-0.01125	-0.000145687		0.09813	0.00246
-0.0105	6.46737e-05		0.1035	-0.00329		-0.00925	-9.11685e-05		0.09875	0.00246
-0.0085	6.29705e-05		0.10436	-0.00328		-0.00725	-3.00336e-05		0.09992	0.00245
-0.0065	-4.25733e-08		0.1055	-0.00328		-0.00525	-9.44729e-05		0.10075	0.00245
-0.0045	0.000180506		0.10614	-0.00328		-0.00325	-4.32527e-05		0.10172	0.00245
-0.0025	0.000124289		0.1075	-0.00327		-0.00125	0.000133586		0.10275	0.00245
-0.000503745	-0.0015		0.10793	-0.00327		0.000750451	0.00147		0.10351	0.00244
0.0015	-0.00334		0.1095	-0.00327		0.00275	0.0029		0.10475	0.00244
0.0035	-0.00362		0.10971	-0.00327		0.00475	0.00298		0.1053	0.00244
0.0055	-0.0035		0.1115	-0.00326		0.00675	0.00282		0.10675	0.00244
0.0075	-0.00362		0.1115	-0.00326		0.00875	0.00276		0.10709	0.00243
0.0095	-0.00347		0.11329	-0.00325		0.01075	0.00272		0.10875	0.00243
0.0115	-0.00339		0.1135	-0.00325		0.01275	0.00274		0.10888	0.00243
0.0135	-0.00358		0.11507	-0.00325		0.01475	0.00283		0.11067	0.00243
0.0155	-0.00347		0.1155	-0.00325		0.01675	0.00281		0.11075	0.00243
0.0175	-0.00336		0.11686	-0.00324		0.01875	0.00266		0.11247	0.00242
0.0195	-0.0033		0.1175	-0.00324		0.02075	0.00265		0.11275	0.00242
0.0215	-0.0033		0.11864	-0.00324		0.02275	0.00274		0.11426	0.00242
0.0235	-0.00345		0.1195	-0.00323		0.02475	0.00279		0.11475	0.00242
0.0255	-0.00349		0.12043	-0.00323		0.02675	0.00284		0.11605	0.00241
0.0275	-0.00345		0.1215	-0.00323		0.02875	0.00278		0.11675	0.00241
0.0295	-0.0033		0.12222	-0.00322		0.03075	0.00275		0.11784	0.00241
0.0315	-0.00335		0.1235	-0.00322		0.03275	0.00283		0.11875	0.00241
0.0335	-0.00344		0.124	-0.00322		0.03475	0.00278		0.11963	0.0024
0.0355	-0.00334		0.1255	-0.00321		0.03675	0.00272		0.12075	0.0024
0.0375	-0.00343		0.12579	-0.00321		0.03875	0.00269		0.12143	0.0024
0.0395	-0.00325		0.1275	-0.00321		0.04075	0.00266		0.12275	0.0024
0.0415	-0.00341		0.12757	-0.00321		0.04275	0.0027		0.12322	0.00239
0.0435	-0.00352		0.12936	-0.0032		0.04475	0.00265		0.12475	0.00239
0.0455	-0.00317		0.1295	-0.0032		0.04675	0.0026		0.12501	0.00239
0.0475	-0.00331		0.13114	-0.00319		0.04875	0.00256		0.12675	0.00239
0.0495	-0.00316		0.1315	-0.00319		0.05075	0.00251		0.1268	0.00239
0.0515	-0.00312		0.13293	-0.00319		0.05275	0.00255		0.12859	0.00238
0.0535	-0.00327		0.1335	-0.00319		0.05475	0.00265		0.12875	0.00238
0.0555	-0.0032		0.13472	-0.00318		0.05675	0.00262		0.13038	0.00238
0.0575	-0.00328		0.1355	-0.00318		0.05875	0.00252		0.13075	0.00238
0.0595	-0.0032		0.1365	-0.00318		0.06075	0.00262		0.13218	0.00237
0.0615	-0.00323		0.1375	-0.00317		0.06275	0.00279		0.13275	0.00237
0.0635	-0.00336		0.13829	-0.00317		0.06475	0.00283		0.13397	0.00237
0.0655	-0.00334		0.1395	-0.00317		0.06675	0.00277		0.13475	0.00237
0.0675	-0.00333		0.14007	-0.00316		0.06875	0.00268		0.13576	0.00236
0.0695	-0.00313		0.1415	-0.00316		0.07075	0.00274		0.13675	0.00236
0.0715	-0.00313		0.14186	-0.00316		0.07275	0.00277		0.13755	0.00236
0.0735	-0.00327		0.1435	-0.00315		0.07475	0.00276		0.13875	0.00236
0.0755	-0.0032		0.14364	-0.00315		0.07675	0.0027		0.13934	0.00236
0.0775	-0.00325		0.14543	-0.00315		0.07875	0.00256		0.14075	0.00235
0.0795	-0.00323		0.1455	-0.00315		0.08075	0.00256		0.14113	0.00235
0.0815	-0.00336		0.14722	-0.00314		0.08275	0.00267		0.14275	0.00235
0.0835	-0.00343		0.1475	-0.00314		0.08475	0.00271		0.14293	0.00235
0.0855	-0.00326		0.149	-0.00313		0.08675	0.00251		0.14472	0.00234
0.0875	-0.00328		0.1495	-0.00313		0.08875	0.00233		0.14475	0.00234
0.0895	-0.00319		0.15079	-0.00313		0.09075	0.00238		0.14651	0.00234
0.0915	-0.00319		0.1515	-0.00313		0.09275	0.00253		0.14675	0.00234
0.0935	-0.00319		0.15257	-0.00312		0.09475	0.00258		0.1483	0.00233
0.0955	-0.00317		0.1535	-0.00312		0.09675	0.00239		0.14875	0.00233
0.0975	-0.00321		0.15436	-0.00312		0.09875	0.00229		0.15009	0.00233
0.0995	-0.00319		0.1555	-0.00311		0.10075	0.00247		0.15075	0.00233
0.1015	-0.00331		0.15615	-0.00311		0.10275	0.00266		0.15189	0.00233
0.1035	-0.00326		0.1575	-0.00311		0.10475	0.00268		0.15275	0.00232
0.1055	-0.00319		0.15793	-0.00311		0.10675	0.00264		0.15368	0.00232
0.1075	-0.00312		0.1595	-0.0031		0.10875	0.00261		0.15475	0.00232
0.1095	-0.00301		0.15972	-0.0031		0.11075	0.00266		0.15547	0.00232
0.1115	-0.00309		0.1615	-0.00309		0.11275	0.00268		0.15675	0.00231
0.1135	-0.00314		0.1615	-0.00309		0.11475	0.00266		0.15726	0.00231
0.1155	-0.00312		0.16329	-0.00309		0.11675	0.0026		0.15875	0.00231
0.1175	-0.00316		0.1635	-0.00309		0.11875	0.00255		0.15905	0.00231
0.1195	-0.00318		0.16507	-0.00308		0.12075	0.00249		0.16075	0.0023
0.1215	-0.0032		0.1655	-0.00308		0.12275	0.00237		0.16084	0.0023
0.1235	-0.00319		0.16686	-0.00308		0.12475	0.00235		0.16264	0.0023
0.1255	-0.00313		0.1675	-0.00307		0.12675	0.00235		0.16275	0.0023
0.1275	-0.00308		0.16865	-0.00307		0.12875	0.00221		0.16443	0.0023
0.1295	-0.00306		0.1695	-0.00307		0.13075	0.00212		0.16475	0.00229
0.1315	-0.00314		0.17043	-0.00307		0.13275	0.00225		0.16622	0.00229
0.1335	-0.00309		0.1715	-0.00306		0.13475	0.00241		0.16675	0.00229
0.1355	-0.0031		0.17222	-0.00306		0.13675	0.00241		0.16801	0.00229
0.1375	-0.00317		0.1735	-0.00306		0.13875	0.00224		0.16875	0.00228
0.1395	-0.00302		0.174	-0.00305		0.14075	0.00224		0.1698	0.00228
0.1415	-0.00301		0.1755	-0.00305		0.14275	0.00248		0.17075	0.00228
0.1435	-0.00311		0.17579	-0.00305		0.14475	0.00262		0.1716	0.00228
0.1455	-0.00318		0.1775	-0.00304		0.14675	0.00247		0.17275	0.00228
0.1475	-0.00309		0.17757	-0.00304		0.14875	0.0023		0.17339	0.00227
0.1495	-0.00293		0.17936	-0.00304		0.15075	0.00237		0.17475	0.00227
0.1515	-0.00291		0.1795	-0.00304		0.15275	0.00246		0.17518	0.00227
0.1535	-0.00286		0.18115	-0.00303		0.15475	0.00248		0.17675	0.00227
0.1555	-0.00309		0.1815	-0.00303		0.15675	0.00246		0.17697	0.00227
0.1575	-0.00304		0.18293	-0.00303		0.15875	0.00238		0.17875	0.00226
0.1595	-0.00307		0.1835	-0.00302		0.16075	0.00241		0.17876	0.00226
0.1615	-0.0031		0.18472	-0.00302		0.16275	0.0025		0.18055	0.00226
0.1635	-0.00296		0.1855	-0.00302		0.16475	0.00253		0.18075	0.00226
0.1655	-0.00313		0.1865	-0.00301		0.16675	0.00246		0.18235	0.00225
0.1675	-0.00302		0.1875	-0.00301		0.16875	0.00223		0.18275	0.00225
0.1695	-0.00292		0.18829	-0.00301		0.17075	0.0022		0.18414	0.00225
0.1715	-0.00294		0.1895	-0.003		0.17275	0.00231		0.18475	0.00225
0.1735	-0.00301		0.19008	-0.003		0.17475	0.0023		0.18593	0.00224
0.1755	-0.00298		0.1915	-0.003		0.17675	0.00219		0.18675	0.00224
0.1775	-0.00296		0.19186	-0.003		0.17875	0.00211		0.18772	0.00224
0.1795	-0.00291		0.1935	-0.00299		0.18075	0.00212		0.18875	0.00224
0.1815	-0.00295		0.19365	-0.00299		0.18275	0.00223		0.18951	0.00224
0.1835	-0.00306		0.19543	-0.00299		0.18475	0.00239		0.19075	0.00223
0.1855	-0.003		0.1955	-0.00299		0.18675	0.00244		0.1913	0.00223
0.1875	-0.0031		0.19722	-0.00298		0.18875	0.00233		0.19275	0.00223
0.1895	-0.003		0.1975	-0.00298		0.19075	0.00224		0.1931	0.00223
0.1915	-0.00298		0.199	-0.00297		0.19275	0.00232		0.19475	0.00222
0.1935	-0.00284		0.1995	-0.00297		0.19475	0.00236		0.19489	0.00222
0.1955	-0.00286		0.20079	-0.00297		0.19675	0.00222		0.19675	0.00222
0.1975	-0.00308		0.2015	-0.00297		0.19875	0.00218		0.19875	0.00221
0.1995	-0.00299		0.20258	-0.00296		0.20075	0.00221		0.20075	0.00221
0.2015	-0.00297		0.2035	-0.00296		0.20275	0.00225		0.20275	0.00221
0.2035	-0.00308		0.20436	-0.00296		0.20475	0.00225		0.20475	0.0022
0.2055	-0.00299		0.2055	-0.00295		0.20675	0.00213		0.20675	0.0022
0.2075	-0.00278		0.2075	-0.00295		0.20875	0.00203		0.20875	0.00219
0.2095	-0.00304		0.2095	-0.00294		0.21075	0.00206		0.21075	0.00219
0.2115	-0.00294		0.2115	-0.00294		0.21275	0.00213		0.21275	0.00218
0.2135	-0.00277		0.2135	-0.00293		0.21475	0.00209		0.21475	0.00218
0.2155	-0.00301		0.2155	-0.00292		0.21675	0.00197		0.21675	0.00217
0.2175	-0.00307		0.2175	-0.00292		0.21875	0.0019		0.21875	0.00217
0.2195	-0.00301		0.2195	-0.00291		0.22075	0.00196		0.22075	0.00216
0.2215	-0.00284		0.2215	-0.0029		0.22275	0.00212		0.22275	0.00216
0.2235	-0.00292		0.2235	-0.0029		0.22475	0.00217		0.22475	0.00216
0.2255	-0.003		0.2255	-0.00289		0.22675	0.00216		0.22675	0.00215
0.2275	-0.00289		0.2275	-0.00289		0.22875	0.00216		0.22875	0.00215
0.2295	-0.00294		0.2295	-0.00288		0.23075	0.00217		0.23075	0.00214
0.2315	-0.00287		0.2315	-0.00287		0.23275	0.00233		0.23275	0.00214
0.2335	-0.00292		0.2335	-0.00287		0.23475	0.00234		0.23475	0.00213
0.2355	-0.00294		0.2355	-0.00286		0.23675	0.00215		0.23675	0.00213
0.2375	-0.00289		0.2375	-0.00286		0.23875	0.002		0.23875	0.00212
0.2395	-0.00289		0.2395	-0.00285		0.24075	0.00196		0.24075	0.00212
0.2415	-0.00296		0.2415	-0.00284		0.24275	0.00213		0.24275	0.00211
0.2435	-0.00301		0.2435	-0.00284		0.24475	0.00236		0.24475	0.00211
0.2455	-0.0029		0.2455	-0.00283		0.24675	0.00227		0.24675	0.00211
0.2475	-0.00293		0.2475	-0.00283		0.24875	0.00208		0.24875	0.0021
0.2495	-0.0029		0.2495	-0.00282		0.25075	0.00194		0.25075	0.0021
0.2515	-0.00289		0.2515	-0.00281		0.25275	0.00192		0.25275	0.00209
0.2535	-0.00285		0.2535	-0.00281		0.25475	0.00205		0.25475	0.00209
0.2555	-0.00286		0.2555	-0.0028		0.25675	0.00202		0.25675	0.00208
0.2575	-0.00289		0.2575	-0.0028		0.25875	0.0019		0.25875	0.00208
0.2595	-0.00291		0.2595	-0.00279		0.26075	0.00189		0.26075	0.00208
0.2615	-0.00301		0.2615	-0.00278		0.26275	0.00202		0.26275	0.00207
0.2635	-0.00287		0.2635	-0.00278		0.26475	0.00223		0.26475	0.00207
0.2655	-0.00288		0.2655	-0.00277		0.26675	0.00217		0.26675	0.00206
0.2675	-0.00287		0.2675	-0.00277		0.26875	0.00202		0.26875	0.00206
0.2695	-0.00285		0.2695	-0.00276		0.27075	0.00205		0.27075	0.00205
0.2715	-0.00285		0.2715	-0.00275		0.27275	0.00209		0.27275	0.00205
0.2735	-0.00271		0.2735	-0.00275		0.27475	0.00216		0.27475	0.00204
0.2755	-0.00283		0.2755	-0.00274		0.27675	0.00215		0.27675	0.00204
0.2775	-0.00287		0.2775	-0.00274		0.27875	0.00217		0.27875	0.00204
0.2795	-0.00285		0.2795	-0.00273		0.28075	0.00214		0.28075	0.00203
0.2815	-0.00295		0.2815	-0.00272		0.28275	0.00205		0.28275	0.00203
0.2835	-0.00288		0.2835	-0.00272		0.28475	0.00204		0.28475	0.00202
0.2855	-0.0028		0.2855	-0.00271		0.28675	0.00205		0.28675	0.00202
0.2875	-0.00291		0.2875	-0.00271		0.28875	0.002		0.28875	0.00201
0.2895	-0.00271		0.2895	-0.0027		0.29075	0.0019		0.29075	0.00201
0.2915	-0.00269		0.2915	-0.00269		0.29275	0.00193		0.29275	0.00201
0.2935	-0.00294		0.2935	-0.00269		0.29475	0.00201		0.29475	0.002
0.2955	-0.0028		0.2955	-0.00268		0.29675	0.00189		0.29675	0.002
0.2975	-0.00273		0.2975	-0.00268		0.29875	0.00174		0.29875	0.00199
0.2995	-0.00266		0.2995	-0.00267		0.30075	0.00182		0.30075	0.00199
0.3015	-0.0027		0.3015	-0.00267		0.30275	0.00206		0.30275	0.00198
0.3035	-0.00273		0.3035	-0.00266		0.30475	0.00223		0.30475	0.00198
0.3055	-0.00276		0.3055	-0.00265		0.30675	0.00212		0.30675	0.00198
0.3075	-0.00267		0.3075	-0.00265		0.30875	0.00184		0.30875	0.00197
0.3095	-0.00248		0.3095	-0.00264		0.31075	0.00186		0.31075	0.00197
0.3115	-0.00269		0.3115	-0.00264		0.31275	0.00211		0.31275	0.00196
0.3135	-0.0027		0.3135	-0.00263		0.31475	0.00216		0.31475	0.00196
0.3155	-0.00267		0.3155	-0.00263		0.31675	0.00202		0.31675	0.00195
0.3175	-0.00255		0.3175	-0.00262		0.31875	0.0019		0.31875	0.00195
0.3195	-0.00261		0.3195	-0.00261		0.32075	0.00186		0.32075	0.00195
0.3215	-0.00289		0.3215	-0.00261		0.32275	0.00187		0.32275	0.00194
0.3235	-0.00269		0.3235	-0.0026		0.32475	0.00192		0.32475	0.00194
0.3255	-0.00258		0.3255	-0.0026		0.32675	0.00184		0.32675	0.00193
0.3275	-0.00259		0.3275	-0.00259		0.32875	0.00173		0.32875	0.00193
0.3295	-0.00266		0.3295	-0.00259		0.33075	0.00166		0.33075	0.00193
0.3315	-0.00264		0.3315	-0.00258		0.33275	0.00181		0.33275	0.00192
0.3335	-0.00266		0.3335	-0.00258		0.33475	0.00193		0.33475	0.00192
0.3355	-0.0028		0.3355	-0.00257		0.33675	0.00176		0.33675	0.00191
0.3375	-0.00259		0.3375	-0.00256		0.33875	0.00166		0.33875	0.00191
0.3395	-0.00266		0.3395	-0.00256		0.34075	0.00165		0.34075	0.0019
0.3415	-0.00272		0.3415	-0.00255		0.34275	0.00181		0.34275	0.0019
0.3435	-0.00273		0.3435	-0.00255		0.34475	0.00196		0.34475	0.0019
0.3455	-0.00271		0.3455	-0.00254		0.34675	0.0018		0.34675	0.00189
0.3475	-0.00266		0.3475	-0.00254		0.34875	0.00173		0.34875	0.00189
0.3495	-0.00269		0.3495	-0.00253		0.35075	0.00188		0.35075	0.00188
0.3515	-0.00261		0.3515	-0.00252		0.35275	0.00199		0.35275	0.00188
0.3535	-0.00276		0.3535	-0.00252		0.35475	0.00196		0.35475	0.00188
0.3555	-0.00268		0.3555	-0.00251		0.35675	0.00184		0.35675	0.00187
0.3575	-0.00256		0.3575	-0.00251		0.35875	0.00174		0.35875	0.00187
0.3595	-0.00257		0.3595	-0.0025		0.36075	0.00171		0.36075	0.00186
0.3615	-0.00261		0.3615	-0.0025		0.36275	0.0018		0.36275	0.00186
0.3635	-0.00275		0.3635	-0.00249		0.36475	0.00181		0.36475	0.00186
0.3655	-0.00279		0.3655	-0.00249		0.36675	0.00172		0.36675	0.00185
0.3675	-0.00273		0.3675	-0.00248		0.36875	0.00165		0.36875	0.00185
0.3695	-0.00268		0.3695	-0.00248		0.37075	0.0017		0.37075	0.00184
0.3715	-0.00266		0.3715	-0.00247		0.37275	0.00187		0.37275	0.00184
0.3735	-0.0027		0.3735	-0.00246		0.37475	0.00182		0.37475	0.00184
0.3755	-0.00261		0.3755	-0.00246		0.37675	0.00164		0.37675	0.00183
0.3775	-0.0026		0.3775	-0.00245		0.37875	0.00156		0.37875	0.00183
0.3795	-0.00268		0.3795	-0.00245		0.38075	0.00154		0.38075	0.00182
0.3815	-0.00267		0.3815	-0.00244		0.38275	0.0016		0.38275	0.00182
0.3835	-0.00262		0.3835	-0.00244		0.38475	0.00171		0.38475	0.00182
0.3855	-0.00258		0.3855	-0.00243		0.38675	0.00171		0.38675	0.00181
0.3875	-0.00253		0.3875	-0.00243		0.38875	0.00167		0.38875	0.00181
0.3895	-0.00252		0.3895	-0.00242		0.39075	0.00176		0.39075	0.0018
0.3915	-0.00252		0.3915	-0.00242		0.39275	0.00177		0.39275	0.0018
0.3935	-0.00244		0.3935	-0.00241		0.39475	0.00181		0.39475	0.0018
0.3955	-0.00241		0.3955	-0.00241		0.39675	0.00179		0.39675	0.00179
0.3975	-0.00258		0.3975	-0.0024		0.39875	0.00162		0.39875	0.00179
0.3995	-0.00266		0.3995	-0.00239		0.40075	0.00161		0.40075	0.00178
0.4015	-0.00261		0.4015	-0.00239		0.40275	0.00169		0.40275	0.00178
0.4035	-0.00253		0.4035	-0.00238		0.40475	0.00171		0.40475	0.00178
0.4055	-0.00248		0.4055	-0.00238		0.40675	0.00165		0.40675	0.00177
0.4075	-0.00253		0.4075	-0.00237		0.40875	0.0015		0.40875	0.00177
0.4095	-0.00252		0.4095	-0.00237		0.41075	0.00146		0.41075	0.00176
0.4115	-0.00253		0.4115	-0.00236		0.41275	0.00157		0.41275	0.00176
0.4135	-0.00257		0.4135	-0.00236		0.41475	0.00155		0.41475	0.00176
0.4155	-0.00255		0.4155	-0.00235		0.41675	0.00147		0.41675	0.00175
0.4175	-0.00258		0.4175	-0.00235		0.41875	0.00141		0.41875	0.00175
0.4195	-0.00261		0.4195	-0.00234		0.42075	0.00147		0.42075	0.00175
0.4215	-0.00245		0.4215	-0.00234		0.42275	0.00165		0.42275	0.00174
0.4235	-0.00249		0.4235	-0.00233		0.42475	0.0017		0.42475	0.00174
0.4255	-0.00258		0.4255	-0.00233		0.42675	0.00166		0.42675	0.00173
0.4275	-0.00248		0.4275	-0.00232		0.42875	0.00161		0.42875	0.00173
0.4295	-0.00244		0.4295	-0.00232		0.43075	0.00156		0.43075	0.00173
0.4315	-0.00246		0.4315	-0.00231		0.43275	0.00167		0.43275	0.00172
0.4335	-0.00262		0.4335	-0.00231		0.43475	0.00183		0.43475	0.00172
0.4355	-0.00272		0.4355	-0.0023		0.43675	0.00174		0.43675	0.00171
0.4375	-0.00261		0.4375	-0.0023		0.43875	0.00156		0.43875	0.00171
0.4395	-0.00255		0.4395	-0.00229		0.44075	0.00146		0.44075	0.00171
0.4415	-0.00255		0.4415	-0.00229		0.44275	0.00156		0.44275	0.0017
0.4435	-0.0026		0.4435	-0.00228		0.44475	0.00181		0.44475	0.0017
0.4455	-0.00252		0.4455	-0.00228		0.44675	0.00173		0.44675	0.0017
0.4475	-0.00249		0.4475	-0.00227		0.44875	0.0015		0.44875	0.00169
0.4495	-0.00251		0.4495	-0.00226		0.45075	0.00151		0.45075	0.00169
0.4515	-0.00248		0.4515	-0.00226		0.45275	0.00163		0.45275	0.00168
0.4535	-0.00254		0.4535	-0.00225		0.45475	0.0017		0.45475	0.00168
0.4555	-0.00243		0.4555	-0.00225		0.45675	0.0016		0.45675	0.00168
0.4575	-0.00237		0.4575	-0.00224		0.45875	0.00149		0.45875	0.00167
0.4595	-0.00232		0.4595	-0.00224		0.46075	0.00148		0.46075	0.00167
0.4615	-0.00229		0.4615	-0.00223		0.46275	0.00164		0.46275	0.00167
0.4635	-0.00236		0.4635	-0.00223		0.46475	0.00173		0.46475	0.00166
0.4655	-0.00217		0.4655	-0.00222		0.46675	0.00162		0.46675	0.00166
0.4675	-0.00228		0.4675	-0.00222		0.46875	0.00152		0.46875	0.00165
0.4695	-0.00237		0.4695	-0.00221		0.47075	0.00146		0.47075	0.00165
0.4715	-0.00223		0.4715	-0.00221		0.47275	0.00156		0.47275	0.00165
0.4735	-0.00225		0.4735	-0.0022		0.47475	0.00167		0.47475	0.00164
0.4755	-0.00234		0.4755	-0.0022		0.47675	0.00165		0.47675	0.00164
0.4775	-0.00243		0.4775	-0.00219		0.47875	0.00154		0.47875	0.00164
0.4795	-0.00234		0.4795	-0.00219		0.48075	0.00151		0.48075	0.00163
0.4815	-0.00241		0.4815	-0.00218		0.48275	0.00161		0.48275	0.00163
0.4835	-0.00242		0.4835	-0.00218		0.48475	0.00166		0.48475	0.00162
0.4855	-0.00231		0.4855	-0.00217		0.48675	0.0016		0.48675	0.00162
0.4875	-0.00229		0.4875	-0.00217		0.48875	0.00142		0.48875	0.00162
0.4895	-0.00225		0.4895	-0.00216		0.49075	0.00131		0.49075	0.00161
0.4915	-0.00228		0.4915	-0.00216		0.49275	0.00139		0.49275	0.00161
0.4935	-0.00222		0.4935	-0.00215		0.49475	0.00153		0.49475	0.00161
0.4955	-0.00237		0.4955	-0.00215		0.49675	0.00158		0.49675	0.0016
0.4975	-0.00237		0.4975	-0.00214		0.49875	0.00147		0.49875	0.0016
0.4995	-0.00229		0.4995	-0.00214		0.50075	0.00131		0.50075	0.0016
0.5015	-0.00233		0.5015	-0.00214		0.50275	0.00139		0.50275	0.00159
0.5035	-0.00226		0.5035	-0.00213		0.50475	0.0016		0.50475	0.00159
0.5055	-0.00232		0.5055	-0.00213		0.50675	0.00147		0.50675	0.00158
0.5075	-0.00223		0.5075	-0.00212		0.50875	0.00128		0.50875	0.00158
0.5095	-0.00206		0.5095	-0.00212		0.51075	0.00135		0.51075	0.00158
0.5115	-0.00222		0.5115	-0.00211		0.51275	0.0015		0.51275	0.00157
0.5135	-0.00213		0.5135	-0.00211		0.51475	0.00158		0.51475	0.00157
0.5155	-0.00198		0.5155	-0.0021		0.51675	0.00147		0.51675	0.00157
0.5175	-0.00229		0.5175	-0.0021		0.51875	0.00136		0.51875	0.00156
0.5195	-0.00229		0.5195	-0.00209		0.52075	0.00145		0.52075	0.00156
0.5215	-0.0023		0.5215	-0.00209		0.52275	0.00157		0.52275	0.00156
0.5235	-0.00226		0.5235	-0.00208		0.52475	0.00161		0.52475	0.00155
0.5255	-0.00222		0.5255	-0.00208		0.52675	0.00142		0.52675	0.00155
0.5275	-0.00217		0.5275	-0.00207		0.52875	0.00128		0.52875	0.00155
0.5295	-0.00204		0.5295	-0.00207		0.53075	0.00133		0.53075	0.00154
0.5315	-0.0022		0.5315	-0.00206		0.53275	0.00141		0.53275	0.00154
0.5335	-0.002		0.5335	-0.00206		0.53475	0.00147		0.53475	0.00153
0.5355	-0.00204		0.5355	-0.00205		0.53675	0.00132		0.53675	0.00153
0.5375	-0.00219		0.5375	-0.00205		0.53875	0.0012		0.53875	0.00153
0.5395	-0.00223		0.5395	-0.00204		0.54075	0.00119		0.54075	0.00152
0.5415	-0.00217		0.5415	-0.00204		0.54275	0.00132		0.54275	0.00152
0.5435	-0.0021		0.5435	-0.00203		0.54475	0.00145		0.54475	0.00152
0.5455	-0.00215		0.5455	-0.00203		0.54675	0.00143		0.54675	0.00151
0.5475	-0.002		0.5475	-0.00203		0.54875	0.00136		0.54875	0.00151
0.5495	-0.00199		0.5495	-0.00202		0.55075	0.00139		0.55075	0.00151
0.5515	-0.002		0.5515	-0.00202		0.55275	0.00149		0.55275	0.0015
0.5535	-0.00198		0.5535	-0.00201		0.55475	0.00144		0.55475	0.0015
0.5555	-0.00199		0.5555	-0.00201		0.55675	0.00138		0.55675	0.0015
0.5575	-0.00199		0.5575	-0.002		0.55875	0.00144		0.55875	0.00149
0.5595	-0.00194		0.5595	-0.002		0.56075	0.00139		0.56075	0.00149
0.5615	-0.00214		0.5615	-0.00199		0.56275	0.00149		0.56275	0.00149
0.5635	-0.00213		0.5635	-0.00199		0.56475	0.00173		0.56475	0.00148
0.5655	-0.00208		0.5655	-0.00198		0.56675	0.00172		0.56675	0.00148
0.5675	-0.00209		0.5675	-0.00198		0.56875	0.0015		0.56875	0.00148
0.5695	-0.00187		0.5695	-0.00197		0.57075	0.0014		0.57075	0.00147
0.5715	-0.00196		0.5715	-0.00197		0.57275	0.00146		0.57275	0.00147
0.5735	-0.00207		0.5735	-0.00196		0.57475	0.00145		0.57475	0.00147
0.5755	-0.00198		0.5755	-0.00196		0.57675	0.00137		0.57675	0.00146
0.5775	-0.002		0.5775	-0.00196		0.57875	0.00127		0.57875	0.00146
0.5795	-0.00199		0.5795	-0.00195		0.58075	0.00118		0.58075	0.00146
0.5815	-0.00205		0.5815	-0.00195		0.58275	0.00135		0.58275	0.00145
0.5835	-0.00215		0.5835	-0.00194		0.58475	0.00153		0.58475	0.00145
0.5855	-0.00211		0.5855	-0.00194		0.58675	0.00136		0.58675	0.00145
0.5875	-0.00208		0.5875	-0.00193		0.58875	0.00127		0.58875	0.00144
0.5895	-0.00196		0.5895	-0.00193		0.59075	0.00137		0.59075	0.00144
0.5915	-0.00198		0.5915	-0.00192		0.59275	0.00149		0.59275	0.00144
0.5935	-0.00193		0.5935	-0.00192		0.59475	0.00156		0.59475	0.00143
0.5955	-0.00202		0.5955	-0.00191		0.59675	0.0015		0.59675	0.00143
0.5975	-0.00207		0.5975	-0.00191		0.59875	0.0014		0.59875	0.00143
0.5995	-0.00191		0.5995	-0.00191		0.60075	0.00139		0.60075	0.00142
0.6015	-0.00202		0.6015	-0.0019		0.60275	0.00155		0.60275	0.00142
0.6035	-0.00202		0.6035	-0.0019		0.60475	0.00165		0.60475	0.00142
0.6055	-0.00215		0.6055	-0.00189		0.60675	0.00151		0.60675	0.00141
0.6075	-0.002		0.6075	-0.00189		0.60875	0.00144		0.60875	0.00141
0.6095	-0.00202		0.6095	-0.00188		0.61075	0.00141		0.61075	0.00141
0.6115	-0.00213		0.6115	-0.00188		0.61275	0.00146		0.61275	0.0014
0.6135	-0.00186		0.6135	-0.00187		0.61475	0.00149		0.61475	0.0014
0.6155	-0.00202		0.6155	-0.00187		0.61675	0.00124		0.61675	0.0014
0.6175	-0.00189		0.6175	-0.00187		0.61875	0.00101		0.61875	0.00139
0.6195	-0.00191		0.6195	-0.00186		0.62075	0.00111		0.62075	0.00139
0.6215	-0.00192		0.6215	-0.00186		0.62275	0.00126		0.62275	0.00139
0.6235	-0.00201		0.6235	-0.00185		0.62475	0.00127		0.62475	0.00138
0.6255	-0.00191		0.6255	-0.00185		0.62675	0.0013		0.62675	0.00138
0.6275	-0.00173		0.6275	-0.00184		0.62875	0.00124		0.62875	0.00138
0.6295	-0.002		0.6295	-0.00184		0.63075	0.00128		0.63075	0.00137
0.6315	-0.00195		0.6315	-0.00183		0.63275	0.00138		0.63275	0.00137
0.6335	-0.00186		0.6335	-0.00183		0.63475	0.00143		0.63475	0.00137
0.6355	-0.00169		0.6355	-0.00183		0.63675	0.00146		0.63675	0.00136
0.6375	-0.0017		0.6375	-0.00182		0.63875	0.00137		0.63875	0.00136
0.6395	-0.00179		0.6395	-0.00182		0.64075	0.00131		0.64075	0.00136
0.6415	-0.00189		0.6415	-0.00181		0.64275	0.0014		0.64275	0.00135
0.6435	-0.00194		0.6435	-0.00181		0.64475	0.00158		0.64475	0.00135
0.6455	-0.00189		0.6455	-0.0018		0.64675	0.00152		0.64675	0.00135
0.6475	-0.00187		0.6475	-0.0018		0.64875	0.00131		0.64875	0.00134
0.6495	-0.00175		0.6495	-0.0018		0.65075	0.00129		0.65075	0.00134
0.6515	-0.00191		0.6515	-0.00179		0.65275	0.00133		0.65275	0.00134
0.6535	-0.00188		0.6535	-0.00179		0.65475	0.00127		0.65475	0.00133
0.6555	-0.00193		0.6555	-0.00178		0.65675	0.00121		0.65675	0.00133
0.6575	-0.00184		0.6575	-0.00178		0.65875	0.00112		0.65875	0.00133
0.6595	-0.00172		0.6595	-0.00177		0.66075	0.00117		0.66075	0.00132
0.6615	-0.00189		0.6615	-0.00177		0.66275	0.00127		0.66275	0.00132
0.6635	-0.00197		0.6635	-0.00177		0.66475	0.0013		0.66475	0.00132
0.6655	-0.002		0.6655	-0.00176		0.66675	0.00125		0.66675	0.00131
0.6675	-0.00166		0.6675	-0.00176		0.66875	0.00116		0.66875	0.00131
0.6695	-0.00177		0.6695	-0.00175		0.67075	0.00124		0.67075	0.00131
0.6715	-0.00186		0.6715	-0.00175		0.67275	0.00142		0.67275	0.0013
0.6735	-0.00172		0.6735	-0.00174		0.67475	0.00153		0.67475	0.0013
0.6755	-0.00185		0.6755	-0.00174		0.67675	0.00147		0.67675	0.0013
0.6775	-0.00179		0.6775	-0.00174		0.67875	0.00137		0.67875	0.0013
0.6795	-0.00176		0.6795	-0.00173		0.68075	0.00137		0.68075	0.00129
0.6815	-0.00171		0.6815	-0.00173		0.68275	0.00151		0.68275	0.00129
0.6835	-0.00183		0.6835	-0.00172		0.68475	0.00155		0.68475	0.00129
0.6855	-0.00185		0.6855	-0.00172		0.68675	0.00136		0.68675	0.00128
0.6875	-0.00181		0.6875	-0.00171		0.68875	0.00116		0.68875	0.00128
0.6895	-0.00183		0.6895	-0.00171		0.69075	0.00122		0.69075	0.00128
0.6915	-0.00169		0.6915	-0.00171		0.69275	0.00136		0.69275	0.00127
0.6935	-0.00176		0.6935	-0.0017		0.69475	0.00132		0.69475	0.00127
0.6955	-0.00185		0.6955	-0.0017		0.69675	0.00116		0.69675	0.00127
0.6975	-0.0018		0.6975	-0.00169		0.69875	0.0011		0.69875	0.00126
0.6995	-0.00173		0.6995	-0.00169		0.70075	0.00122		0.70075	0.00126
0.7015	-0.00177		0.7015	-0.00169		0.70275	0.00127		0.70275	0.00126
0.7035	-0.00178		0.7035	-0.00168		0.70475	0.0012		0.70475	0.00125
0.7055	-0.00175		0.7055	-0.00168		0.70675	0.00114		0.70675	0.00125
0.7075	-0.00172		0.7075	-0.00167		0.70875	0.00115		0.70875	0.00125
0.7095	-0.00161		0.7095	-0.00167		0.71075	0.00119		0.71075	0.00125
0.7115	-0.00166		0.7115	-0.00167		0.71275	0.00132		0.71275	0.00124
0.7135	-0.00174		0.7135	-0.00166		0.71475	0.00135		0.71475	0.00124
0.7155	-0.00176		0.7155	-0.00166		0.71675	0.00128		0.71675	0.00124
0.7175	-0.00158		0.7175	-0.00165		0.71875	0.00126		0.71875	0.00123
0.7195	-0.00154		0.7195	-0.00165		0.72075	0.00128		0.72075	0.00123
0.7215	-0.00166		0.7215	-0.00164		0.72275	0.00139		0.72275	0.00123
0.7235	-0.00166		0.7235	-0.00164		0.72475	0.00137		0.72475	0.00122
0.7255	-0.00169		0.7255	-0.00164		0.72675	0.00123		0.72675	0.00122
0.7275	-0.00165		0.7275	-0.00163		0.72875	0.00115		0.72875	0.00122
0.7295	-0.00165		0.7295	-0.00163		0.73075	0.00119		0.73075	0.00122
0.7315	-0.00166		0.7315	-0.00162		0.73275	0.0012		0.73275	0.00121
0.7335	-0.00171		0.7335	-0.00162		0.73475	0.00113		0.73475	0.00121
0.7355	-0.0016		0.7355	-0.00162		0.73675	0.00108		0.73675	0.00121
0.7375	-0.00166		0.7375	-0.00161		0.73875	0.00091452		0.73875	0.0012
0.7395	-0.00163		0.7395	-0.00161		0.74075	0.000891336		0.74075	0.0012
0.7415	-0.00166		0.7415	-0.0016		0.74275	0.001		0.74275	0.0012
0.7435	-0.0017		0.7435	-0.0016		0.74475	0.00097414		0.74475	0.00119
0.7455	-0.00173		0.7455	-0.0016		0.74675	0.00089796		0.74675	0.00119
0.7475	-0.00175		0.7475	-0.00159		0.74875	0.000891336		0.74875	0.00119
0.7495	-0.0016		0.7495	-0.00159		0.75075	0.000975796		0.75075	0.00119
0.7515	-0.00162		0.7515	-0.00158		0.75275	0.00106		0.75275	0.00118
0.7535	-0.00162		0.7535	-0.00158		0.75475	0.00121		0.75475	0.00118
0.7555	-0.00185		0.7555	-0.00158		0.75675	0.0012		0.75675	0.00118
0.7575	-0.00172		0.7575	-0.00157		0.75875	0.00104		0.75875	0.00117
0.7595	-0.0016		0.7595	-0.00157		0.76075	0.00105		0.76075	0.00117
0.7615	-0.0016		0.7615	-0.00156		0.76275	0.00115		0.76275	0.00117
0.7635	-0.00157		0.7635	-0.00156		0.76475	0.00129		0.76475	0.00117
0.7655	-0.00172		0.7655	-0.00156		0.76675	0.00127		0.76675	0.00116
0.7675	-0.0016		0.7675	-0.00155		0.76875	0.00104		0.76875	0.00116
0.7695	-0.00152		0.7695	-0.00155		0.77075	0.00103		0.77075	0.00116
0.7715	-0.00153		0.7715	-0.00155		0.77275	0.00109		0.77275	0.00115
0.7735	-0.0015		0.7735	-0.00154		0.77475	0.00102		0.77475	0.00115
0.7755	-0.00155		0.7755	-0.00154		0.77675	0.000924456		0.77675	0.00115
0.7775	-0.00159		0.7775	-0.00153		0.77875	0.000816826		0.77875	0.00114
0.7795	-0.0017		0.7795	-0.00153		0.78075	0.000883057		0.78075	0.00114
0.7815	-0.00163		0.7815	-0.00153		0.78275	0.00109		0.78275	0.00114
0.7835	-0.0015		0.7835	-0.00152		0.78475	0.00116		0.78475	0.00114
0.7855	-0.0016		0.7855	-0.00152		0.78675	0.000980765		0.78675	0.00113
0.7875	-0.00161		0.7875	-0.00151		0.78875	0.000803581		0.78875	0.00113
0.7895	-0.00162		0.7895	-0.00151		0.79075	0.000853252		0.79075	0.00113
0.7915	-0.00151		0.7915	-0.00151		0.79275	0.001		0.79275	0.00112
0.7935	-0.00142		0.7935	-0.0015		0.79475	0.00112		0.79475	0.00112
0.7955	-0.00159		0.7955	-0.0015		0.79675	0.00109		0.79675	0.00112
0.7975	-0.00152		0.7975	-0.0015		0.79875	0.000954266		0.79875	0.00112
0.7995	-0.00164		0.7995	-0.00149		0.80075	0.000995672		0.80075	0.00111
0.8015	-0.00152		0.8015	-0.00149		0.80275	0.00112		0.80275	0.00111
0.8035	-0.00145		0.8035	-0.00148		0.80475	0.00124		0.80475	0.00111
0.8055	-0.0016		0.8055	-0.00148		0.80675	0.00114		0.80675	0.0011
0.8075	-0.00135		0.8075	-0.00148		0.80875	0.000911208		0.80875	0.0011
0.8095	-0.00147		0.8095	-0.00147		0.81075	0.000927768		0.81075	0.0011
0.8115	-0.00136		0.8115	-0.00147		0.81275	0.000957578		0.81275	0.0011
0.8135	-0.00145		0.8135	-0.00146		0.81475	0.000950954		0.81475	0.00109
0.8155	-0.00149		0.8155	-0.00146		0.81675	0.000866498		0.81675	0.00109
0.8175	-0.00137		0.8175	-0.00146		0.81875	0.000727431		0.81875	0.00109
0.8195	-0.00146		0.8195	-0.00145		0.82075	0.000871466		0.82075	0.00108
0.8215	-0.00137		0.8215	-0.00145		0.82275	0.00104		0.82275	0.00108
0.8235	-0.00153		0.8235	-0.00145		0.82475	0.000969172		0.82475	0.00108
0.8255	-0.00142		0.8255	-0.00144		0.82675	0.000788681		0.82675	0.00108
0.8275	-0.00138		0.8275	-0.00144		0.82875	0.000674465		0.82875	0.00107
0.8295	-0.00132		0.8295	-0.00143		0.83075	0.000715844		0.83075	0.00107
0.8315	-0.00121		0.8315	-0.00143		0.83275	0.000853252		0.83275	0.00107
0.8335	-0.00143		0.8335	-0.00143		0.83475	0.000992359		0.83475	0.00107
0.8355	-0.00149		0.8355	-0.00142		0.83675	0.000992359		0.83675	0.00106
0.8375	-0.00136		0.8375	-0.00142		0.83875	0.000957578		0.83875	0.00106
0.8395	-0.00137		0.8395	-0.00142		0.84075	0.000970828		0.84075	0.00106
0.8415	-0.00144		0.8415	-0.00141		0.84275	0.00116		0.84275	0.00105
0.8435	-0.00148		0.8435	-0.00141		0.84475	0.00126		0.84475	0.00105
0.8455	-0.00138		0.8455	-0.00141		0.84675	0.00105		0.84675	0.00105
0.8475	-0.0013		0.8475	-0.0014		0.84875	0.00089796		0.84875	0.00105
0.8495	-0.00136		0.8495	-0.0014		0.85075	0.000957578		0.85075	0.00104
0.8515	-0.0013		0.8515	-0.00139		0.85275	0.00107		0.85275	0.00104
0.8535	-0.00133		0.8535	-0.00139		0.85475	0.00104		0.85475	0.00104
0.8555	-0.00129		0.8555	-0.00139		0.85675	0.000878089		0.85675	0.00104
0.8575	-0.00124		0.8575	-0.00138		0.85875	0.000791992		0.85875	0.00103
0.8595	-0.00139		0.8595	-0.00138		0.86075	0.000793648		0.86075	0.00103
0.8615	-0.00135		0.8615	-0.00138		0.86275	0.000846629		0.86275	0.00103
0.8635	-0.00145		0.8635	-0.00137		0.86475	0.00103		0.86475	0.00102
0.8655	-0.00131		0.8655	-0.00137		0.86675	0.000995672		0.86675	0.00102
0.8675	-0.00121		0.8675	-0.00137		0.86875	0.00076716		0.86875	0.00102
0.8695	-0.00133		0.8695	-0.00136		0.87075	0.000830072		0.87075	0.00102
0.8715	-0.00119		0.8715	-0.00136		0.87275	0.000994015		0.87275	0.00101
0.8735	-0.00141		0.8735	-0.00135		0.87475	0.00106		0.87475	0.00101
0.8755	-0.00123		0.8755	-0.00135		0.87675	0.00103		0.87675	0.00101
0.8775	-0.00119		0.8775	-0.00135		0.87875	0.00104		0.87875	0.00101
0.8795	-0.00134		0.8795	-0.00134		0.88075	0.00106		0.88075	0.001
0.8815	-0.00122		0.8815	-0.00134		0.88275	0.0011		0.88275	0.001
0.8835	-0.00127		0.8835	-0.00134		0.88475	0.00119		0.88475	0.000997549
0.8855	-0.00112		0.8855	-0.00133		0.88675	0.0012		0.88675	0.000994893
0.8875	-0.00111		0.8875	-0.00133		0.88875	0.00109		0.88875	0.000992241
0.8895	-0.00106		0.8895	-0.00133		0.89075	0.00104		0.89075	0.000989594
0.8915	-0.00115		0.8915	-0.00132		0.89275	0.00104		0.89275	0.00098695
0.8935	-0.00125		0.8935	-0.00132		0.89475	0.00101		0.89475	0.000984311
0.8955	-0.000998515		0.8955	-0.00132		0.89675	0.000937705		0.89675	0.000981677
0.8975	-0.00106		0.8975	-0.00131		0.89875	0.000853252		0.89875	0.000979046
0.8995	-0.0011		0.8995	-0.00131		0.90075	0.000840006		0.90075	0.00097642
0.9015	-0.00108		0.9015	-0.00131		0.90275	0.000977453		0.90275	0.000973798
0.9035	-0.00113		0.9035	-0.0013		0.90475	0.00111		0.90475	0.00097118
0.9055	-0.00112		0.9055	-0.0013		0.90675	0.00102		0.90675	0.000968567
0.9075	-0.00109		0.9075	-0.00129		0.90875	0.000916176		0.90875	0.000965957
0.9095	-0.001		0.9095	-0.00129		0.91075	0.00096089		0.91075	0.000963352
0.9115	-0.001		0.9115	-0.00129		0.91275	0.00111		0.91275	0.000960751
0.9135	-0.00112		0.9135	-0.00128		0.91475	0.00118		0.91475	0.000958155
0.9155	-0.00109		0.9155	-0.00128		0.91675	0.00113		0.91675	0.000955562
0.9175	-0.001		0.9175	-0.00128		0.91875	0.00104		0.91875	0.000952974
0.9195	-0.000996816		0.9195	-0.00127		0.92075	0.00103		0.92075	0.000950389
0.9215	-0.00107		0.9215	-0.00127		0.92275	0.00116		0.92275	0.000947809
0.9235	-0.00124		0.9235	-0.00127		0.92475	0.00123		0.92475	0.000945233
0.9255	-0.000932248		0.9255	-0.00126		0.92675	0.00123		0.92675	0.000942661
0.9275	-0.000937346		0.9275	-0.00126		0.92875	0.00121		0.92875	0.000940094
0.9295	-0.00111		0.9295	-0.00126		0.93075	0.00113		0.93075	0.00093753
0.9315	-0.000905059		0.9315	-0.00125		0.93275	0.0011		0.93275	0.000934971
0.9335	-0.000964533		0.9335	-0.00125		0.93475	0.00115		0.93475	0.000932416
0.9355	-0.00101		0.9355	-0.00125		0.93675	0.00105		0.93675	0.000929864
0.9375	-0.00116		0.9375	-0.00124		0.93875	0.000868154		0.93875	0.000927317
0.9395	-0.0012		0.9395	-0.00124		0.94075	0.000844973		0.94075	0.000924774
0.9415	-0.00106		0.9415	-0.00124		0.94275	0.00089796		0.94275	0.000922236
0.9435	-0.00101		0.9435	-0.00123		0.94475	0.00101		0.94475	0.000919701
0.9455	-0.000966233		0.9455	-0.00123		0.94675	0.000972484		0.94675	0.00091717
0.9475	-0.00109		0.9475	-0.00123		0.94875	0.000878089		0.94875	0.000914643
0.9495	-0.000944143		0.9495	-0.00122		0.95075	0.000904584		0.95075	0.000912121
0.9515	-0.000879567		0.9515	-0.00122		0.95275	0.000980765		0.95275	0.000909602
0.9535	-0.000986622		0.9535	-0.00122		0.95475	0.00105		0.95475	0.000907088
0.9555	-0.00102		0.9555	-0.00121		0.95675	0.000876433		0.95675	0.000904578
0.9575	-0.000893163		0.9575	-0.00121		0.95875	0.000757227		0.95875	0.000902071
0.9595	-0.000782686		0.9595	-0.00121		0.96075	0.00090624		0.96075	0.000899569
0.9615	-0.00105		0.9615	-0.0012		0.96275	0.00103		0.96275	0.000897071
0.9635	-0.00103		0.9635	-0.0012		0.96475	0.00111		0.96475	0.000894576
0.9655	-0.000959436		0.9655	-0.0012		0.96675	0.0011		0.96675	0.000892086
0.9675	-0.000772486		0.9675	-0.00119		0.96875	0.000972484		0.96875	0.0008896
0.9695	-0.000823481		0.9695	-0.00119		0.97075	0.000962547		0.97075	0.000887118
0.9715	-0.00101		0.9715	-0.00119		0.97275	0.00102		0.97275	0.000884639
0.9735	-0.000976427		0.9735	-0.00118		0.97475	0.000979109		0.97475	0.000882165
0.9755	-0.00107		0.9755	-0.00118		0.97675	0.000836694		0.97675	0.000879695
0.9775	-0.00113		0.9775	-0.00118		0.97875	0.000727431		0.97875	0.000877229
0.9795	-0.00113		0.9795	-0.00117		0.98075	0.000763849		0.98075	0.000874766
0.9815	-0.000986622		0.9815	-0.00117		0.98275	0.00088968		0.98275	0.000872308
0.9835	-0.00108		0.9835	-0.00117		0.98475	0.000874777		0.98475	0.000869854
0.9855	-0.00101		0.9855	-0.00116		0.98675	0.000757227		0.98675	0.000867403
0.9875	-0.000886365		0.9875	-0.00116		0.98875	0.000818482		0.98875	0.000864957
0.9895	-0.000969631		0.9895	-0.00116		0.99075	0.000896304		0.99075	0.000862514
0.9915	-0.00097133		0.9915	-0.00115		0.99275	0.0009228		0.99275	0.000860075
0.9935	-0.00111		0.9935	-0.00115		0.99475	0.00106		0.99475	0.000857641
0.9955	-0.0011		0.9955	-0.00115		0.99675	0.00103		0.99675	0.00085521
0.9975	-0.000962834		0.9975	-0.00114		0.99875	0.000891336		0.99875	0.000852783
0.9995	-0.00099002		0.9995	-0.00114		1.00075	0.000932736		1.00075	0.00085036
1.0015	-0.00108		1.0015	-0.00114		1.00275	0.000965859		1.00275	0.000847941
1.0035	-0.00101		1.0035	-0.00113		1.00475	0.000962547		1.00475	0.000845526
1.0055	-0.000916954		1.0055	-0.00113		1.00675	0.000937705		1.00675	0.000843115
1.0075	-0.00103		1.0075	-0.00113		1.00875	0.000932736		1.00875	0.000840707
1.0095	-0.00103		1.0095	-0.00112		1.01075	0.00102		1.01075	0.000838304
1.0115	-0.000889764		1.0115	-0.00112		1.01275	0.0011		1.01275	0.000835904
1.0135	-0.000879567		1.0135	-0.00112		1.01475	0.00108		1.01475	0.000833508
1.0155	-0.000947541		1.0155	-0.00112		1.01675	0.000995672		1.01675	0.000831116
1.0175	-0.000957737		1.0175	-0.00111		1.01875	0.000904584		1.01875	0.000828728
1.0195	-0.00112		1.0195	-0.00111		1.02075	0.001		1.02075	0.000826344
1.0215	-0.00119		1.0215	-0.00111		1.02275	0.00108		1.02275	0.000823964
1.0235	-0.000991719		1.0235	-0.0011		1.02475	0.00102		1.02475	0.000821587
1.0255	-0.000942444		1.0255	-0.0011		1.02675	0.0009228		1.02675	0.000819214
1.0275	-0.00097133		1.0275	-0.0011		1.02875	0.000704258		1.02875	0.000816845
1.0295	-0.00111		1.0295	-0.00109		1.03075	0.000815171		1.03075	0.00081448
1.0315	-0.00107		1.0315	-0.00109		1.03275	0.00117		1.03275	0.000812119
1.0335	-0.000988321		1.0335	-0.00109		1.03475	0.00122		1.03475	0.000809761
1.0355	-0.000995117		1.0355	-0.00108		1.03675	0.00102		1.03675	0.000807408
1.0375	-0.00090166		1.0375	-0.00108		1.03875	0.00090624		1.03875	0.000805058
1.0395	-0.00109		1.0395	-0.00108		1.04075	0.000954266		1.04075	0.000802712
1.0415	-0.00113		1.0415	-0.00107		1.04275	0.000990703		1.04275	0.000800369
1.0435	-0.00106		1.0435	-0.00107		1.04475	0.00104		1.04475	0.000798031
1.0455	-0.00107		1.0455	-0.00107		1.04675	0.00102		1.04675	0.000795696
1.0475	-0.000837078		1.0475	-0.00106		1.04875	0.000904584		1.04875	0.000793365
1.0495	-0.000998515		1.0495	-0.00106		1.05075	0.000944329		1.05075	0.000791037
1.0515	-0.00105		1.0515	-0.00106		1.05275	0.00109		1.05275	0.000788714
1.0535	-0.000911856		1.0535	-0.00106		1.05475	0.0011		1.05475	0.000786394
1.0555	-0.00102		1.0555	-0.00105		1.05675	0.000936048		1.05675	0.000784078
1.0575	-0.00104		1.0575	-0.00105		1.05875	0.000811859		1.05875	0.000781766
1.0595	-0.00107		1.0595	-0.00105		1.06075	0.000921144		1.06075	0.000779457
1.0615	-0.00104		1.0615	-0.00104		1.06275	0.00104		1.06275	0.000777152
1.0635	-0.0011		1.0635	-0.00104		1.06475	0.000902928		1.06475	0.000774851
1.0655	-0.001		1.0655	-0.00104		1.06675	0.00080027		1.06675	0.000772553
1.0675	-0.000923752		1.0675	-0.00103		1.06875	0.000909552		1.06875	0.000770259
1.0695	-0.001		1.0695	-0.00103		1.07075	0.000899616		1.07075	0.000767969
1.0715	-0.001		1.0715	-0.00103		1.07275	0.000873121		1.07275	0.000765683
1.0735	-0.000845576		1.0735	-0.00102		1.07475	0.000891336		1.07475	0.0007634
1.0755	-0.000859173		1.0755	-0.00102		1.07675	0.000813515		1.07675	0.000761121
1.0775	-0.000933948		1.0775	-0.00102		1.07875	0.000803581		1.07875	0.000758846
1.0795	-0.00086937		1.0795	-0.00102		1.08075	0.000902928		1.08075	0.000756574
1.0815	-0.000981525		1.0815	-0.00101		1.08275	0.00101		1.08275	0.000754306
1.0835	-0.00101		1.0835	-0.00101		1.08475	0.000980765		1.08475	0.000752041
1.0855	-0.000979826		1.0855	-0.00101		1.08675	0.000904584		1.08675	0.000749781
1.0875	-0.000673881		1.0875	-0.001		1.08875	0.000830072		1.08875	0.000747523
1.0895	-0.000706185		1.0895	-0.001		1.09075	0.000777093		1.09075	0.00074527
1.0915	-0.000894862		1.0915	-0.000997892		1.09275	0.000876433		1.09275	0.00074302
1.0935	-0.00106		1.0935	-0.000994908		1.09475	0.000945985		1.09475	0.000740774
1.0955	-0.00103		1.0955	-0.00099193		1.09675	0.000811859		1.09675	0.000738531
1.0975	-0.000755487		1.0975	-0.000988956		1.09875	0.000735708		1.09875	0.000736292
1.0995	-0.00106		1.0995	-0.000985988		1.10075	0.000791992		1.10075	0.000734057
1.1015	-0.00105		1.1015	-0.000983024		1.10275	0.000846629		1.10275	0.000731825
1.1035	-0.000940745		1.1035	-0.000980065		1.10475	0.000835039		1.10475	0.000729597
1.1055	-0.000903359		1.1055	-0.000977111		1.10675	0.000654604		1.10675	0.000727372
1.1075	-0.000874469		1.1075	-0.000974163		1.10875	0.000598337		1.10875	0.000725151
1.1095	-0.00095094		1.1095	-0.000971219		1.11075	0.000638054		1.11075	0.000722933
1.1115	-0.000862572		1.1115	-0.000968279		1.11275	0.000647984		1.11275	0.000720719
1.1135	-0.000835378		1.1135	-0.000965345		1.11475	0.000783715		1.11475	0.000718509
1.1155	-0.000867671		1.1155	-0.000962416		1.11675	0.000740674		1.11675	0.000716302
1.1175	-0.000843877		1.1175	-0.000959491		1.11875	0.000583444		1.11875	0.000714099
1.1195	-0.000898261		1.1195	-0.000956572		1.12075	0.000697637		1.12075	0.000711899
1.1215	-0.00101		1.1215	-0.000953657		1.12275	0.000868154		1.12275	0.000709703
1.1235	-0.000969631		1.1235	-0.000950747		1.12475	0.000820138		1.12475	0.00070751
1.1255	-0.000945842		1.1255	-0.000947842		1.12675	0.000808548		1.12675	0.000705321
1.1275	-0.000801384		1.1275	-0.000944942		1.12875	0.000967515		1.12875	0.000703136
1.1295	-0.000899961		1.1295	-0.000942047		1.13075	0.000998984		1.13075	0.000700954
1.1315	-0.00101		1.1315	-0.000939156		1.13275	0.000823449		1.13275	0.000698775
1.1335	-0.000833679		1.1335	-0.00093627		1.13475	0.000820138		1.13475	0.0006966
1.1355	-0.000806483		1.1355	-0.000933389		1.13675	0.000871466		1.13675	0.000694429
1.1375	-0.00082518		1.1375	-0.000930513		1.13875	0.000795303		1.13875	0.00069226
1.1395	-0.00104		1.1395	-0.000927642		1.14075	0.000825104		1.14075	0.000690096
1.1415	-0.000984923		1.1415	-0.000924775		1.14275	0.000888024		1.14275	0.000687935
1.1435	-0.000820081		1.1435	-0.000921913		1.14475	0.000841661		1.14475	0.000685777
1.1455	-0.000891464		1.1455	-0.000919056		1.14675	0.0006695		1.14675	0.000683623
1.1475	-0.000888065		1.1475	-0.000916204		1.14875	0.000580135		1.14875	0.000681472
1.1495	-0.000899961		1.1495	-0.000913356		1.15075	0.00062316		1.15075	0.000679325
1.1515	-0.000899961		1.1515	-0.000910513		1.15275	0.00062978		1.15275	0.000677182
1.1535	-0.000925451		1.1535	-0.000907675		1.15475	0.000729086		1.15475	0.000675041
1.1555	-0.000879567		1.1555	-0.000904842		1.15675	0.000725776		1.15675	0.000672904
1.1575	-0.000784386		1.1575	-0.000902013		1.15875	0.000489134		1.15875	0.000670771
1.1595	-0.000663679		1.1595	-0.000899189		1.16075	0.000654604		1.16075	0.000668641
1.1615	-0.000874469		1.1615	-0.00089637		1.16275	0.00098739		1.16275	0.000666515
1.1635	-0.00103		1.1635	-0.000893555		1.16475	0.000929424		1.16475	0.000664391
1.1655	-0.000899961		1.1655	-0.000890745		1.16675	0.00078537		1.16675	0.000662272
1.1675	-0.000835378		1.1675	-0.00088794		1.16875	0.000854908		1.16875	0.000660155
1.1695	-0.000833679		1.1695	-0.000885139		1.17075	0.000947641		1.17075	0.000658043
1.1715	-0.000736787		1.1715	-0.000882343		1.17275	0.00090624		1.17275	0.000655933
1.1735	-0.000786085		1.1735	-0.000879552		1.17475	0.00088968		1.17475	0.000653827
1.1755	-0.000925451		1.1755	-0.000876765		1.17675	0.000871466		1.17675	0.000651724
1.1775	-0.000716386		1.1775	-0.000873983		1.17875	0.000831727		1.17875	0.000649625
1.1795	-0.000816682		1.1795	-0.000871206		1.18075	0.000881401		1.18075	0.000647529
1.1815	-0.000884666		1.1815	-0.000868433		1.18275	0.000886369		1.18275	0.000645437
1.1835	-0.000746987		1.1835	-0.000865665		1.18475	0.000883057		1.18475	0.000643347
1.1855	-0.000794585		1.1855	-0.000862901		1.18675	0.000816826		1.18675	0.000641262
1.1875	-0.000789485		1.1875	-0.000860142		1.18875	0.000694326		1.18875	0.000639179
1.1895	-0.000774186		1.1895	-0.000857388		1.19075	0.000704258		1.19075	0.0006371
1.1915	-0.000711286		1.1915	-0.000854638		1.19275	0.00076716		1.19275	0.000635024
1.1935	-0.000695984		1.1935	-0.000851893		1.19475	0.000828416		1.19475	0.000632952
1.1955	-0.000694284		1.1955	-0.000849152		1.19675	0.0006695		1.19675	0.000630883
1.1975	-0.000680682		1.1975	-0.000846416		1.19875	0.000482516		1.19875	0.000628817
1.1995	-0.000724886		1.1995	-0.000843685		1.20075	0.000633089		1.20075	0.000626755
1.2015	-0.000854074		1.2015	-0.000840958		1.20275	0.000840006		1.20275	0.000624695
1.2035	-0.000777586		1.2035	-0.000838235		1.20475	0.000873121		1.20475	0.00062264
1.2055	-0.000753787		1.2055	-0.000835517		1.20675	0.000911208		1.20675	0.000620587
1.2075	-0.000820081		1.2075	-0.000832804		1.20875	0.0009228		1.20875	0.000618538
1.2095	-0.000740187		1.2095	-0.000830095		1.21075	0.000853252		1.21075	0.000616492
1.2115	-0.000723186		1.2115	-0.00082739		1.21275	0.000742329		1.21275	0.00061445
1.2135	-0.000660278		1.2135	-0.00082469		1.21475	0.00080027		1.21475	0.00061241
1.2155	-0.000777586		1.2155	-0.000821995		1.21675	0.000924456		1.21675	0.000610374
1.2175	-0.000814982		1.2175	-0.000819304		1.21875	0.000888024		1.21875	0.000608341
1.2195	-0.000772486		1.2195	-0.000816618		1.22075	0.00084994		1.22075	0.000606312
1.2215	-0.000701085		1.2215	-0.000813936		1.22275	0.000894648		1.22275	0.000604286
1.2235	-0.000741887		1.2235	-0.000811258		1.22475	0.000859875		1.22475	0.000602263
1.2255	-0.000854074		1.2255	-0.000808585		1.22675	0.000725776		1.22675	0.000600243
1.2275	-0.000658578		1.2275	-0.000805916		1.22875	0.00062647		1.22875	0.000598227
1.2295	-0.000692584		1.2295	-0.000803252		1.23075	0.000664534		1.23075	0.000596214
1.2315	-0.000629671		1.2315	-0.000800592		1.23275	0.000737363		1.23275	0.000594204
1.2335	-0.000483406		1.2335	-0.000797937		1.23475	0.000641364		1.23475	0.000592197
1.2355	-0.000536135		1.2355	-0.000795286		1.23675	0.00047259		1.23675	0.000590193
1.2375	-0.000451085		1.2375	-0.00079264		1.23875	0.000398152		1.23875	0.000588193
1.2395	-0.000631371		1.2395	-0.000789998		1.24075	0.000477553		1.24075	0.000586196
1.2415	-0.000718086		1.2415	-0.00078736		1.24275	0.000715844		1.24275	0.000584202
1.2435	-0.000680682		1.2435	-0.000784726		1.24475	0.000927768		1.24475	0.000582212
1.2455	-0.000644975		1.2455	-0.000782098		1.24675	0.000823449		1.24675	0.000580224
1.2475	-0.000524229		1.2475	-0.000779473		1.24875	0.000657914		1.24875	0.00057824
1.2495	-0.00067218		1.2495	-0.000776853		1.25075	0.000631434		1.25075	0.000576259
1.2515	-0.000714686		1.2515	-0.000774237		1.25275	0.000777093		1.25275	0.000574281
1.2535	-0.000677281		1.2535	-0.000771625		1.25475	0.000888024		1.25475	0.000572307
1.2555	-0.000559946		1.2555	-0.000769018		1.25675	0.000687706		1.25675	0.000570335
1.2575	-0.000491911		1.2575	-0.000766415		1.25875	0.000641364		1.25875	0.000568367
1.2595	-0.000777586		1.2595	-0.000763817		1.26075	0.000757227		1.26075	0.000566402
1.2615	-0.000719786		1.2615	-0.000761223		1.26275	0.000762194		1.26275	0.00056444
1.2635	-0.000631371		1.2635	-0.000758633		1.26475	0.000717499		1.26475	0.000562481
1.2655	-0.000697684		1.2655	-0.000756047		1.26675	0.000561933		1.26675	0.000560525
1.2675	-0.000648376		1.2675	-0.000753466		1.26875	0.000485825		1.26875	0.000558573
1.2695	-0.000738487		1.2695	-0.000750889		1.27075	0.00049906		1.27075	0.000556624
1.2715	-0.000612666		1.2715	-0.000748316		1.27275	0.000485825		1.27275	0.000554677
1.2735	-0.000605864		1.2735	-0.000745748		1.27475	0.000565242		1.27475	0.000552734
1.2755	-0.00059566		1.2755	-0.000743184		1.27675	0.000599992		1.27675	0.000550794
1.2775	-0.000558245		1.2775	-0.000740624		1.27875	0.000500715		1.27875	0.000548858
1.2795	-0.000857473		1.2795	-0.000738068		1.28075	0.00047259		1.28075	0.000546924
1.2815	-0.000704485		1.2815	-0.000735517		1.28275	0.00062316		1.28275	0.000544993
1.2835	-0.000544639		1.2835	-0.00073297		1.28475	0.000762194		1.28475	0.000543066
1.2855	-0.000667079		1.2855	-0.000730427		1.28675	0.00067612		1.28675	0.000541141
1.2875	-0.000616067		1.2875	-0.000727888		1.28875	0.000608266		1.28875	0.00053922
1.2895	-0.000663679		1.2895	-0.000725354		1.29075	0.000657914		1.29075	0.000537302
1.2915	-0.000646675		1.2915	-0.000722824		1.29275	0.000763849		1.29275	0.000535387
1.2935	-0.000612666		1.2935	-0.000720298		1.29475	0.000843317		1.29475	0.000533475
1.2955	-0.000726587		1.2955	-0.000717776		1.29675	0.000780404		1.29675	0.000531566
1.2975	-0.000716386		1.2975	-0.000715258		1.29875	0.000608266		1.29875	0.00052966
1.2995	-0.000695984		1.2995	-0.000712745		1.30075	0.000560278		1.30075	0.000527757
1.3015	-0.000631371		1.3015	-0.000710236		1.30275	0.000666189		1.30275	0.000525857
1.3035	-0.000660278		1.3035	-0.00070773		1.30475	0.000633089		1.30475	0.000523961
1.3055	-0.000728287		1.3055	-0.00070523		1.30675	0.000543732		1.30675	0.000522067
1.3075	-0.000531033		1.3075	-0.000702733		1.30875	0.000535459		1.30875	0.000520177
1.3095	-0.000548041		1.3095	-0.00070024		1.31075	0.000558624		1.31075	0.000518289
1.3115	-0.000527631		1.3115	-0.000697752		1.31275	0.000601647		1.31275	0.000516405
1.3135	-0.00057015		1.3135	-0.000695267		1.31475	0.000694326		1.31475	0.000514523
1.3155	-0.000563348		1.3155	-0.000692787		1.31675	0.000591718		1.31675	0.000512645
1.3175	-0.000551442		1.3175	-0.000690311		1.31875	0.000388228		1.31875	0.000510769
1.3195	-0.000760587		1.3195	-0.000687839		1.32075	0.000523877		1.32075	0.000508897
1.3215	-0.000617767		1.3215	-0.000685371		1.32275	0.000750606		1.32275	0.000507027
1.3235	-0.00057015		1.3235	-0.000682908		1.32475	0.000755572		1.32475	0.000505161
1.3255	-0.000559946		1.3255	-0.000680448		1.32675	0.00057848		1.32675	0.000503298
1.3275	-0.000633072		1.3275	-0.000677993		1.32875	0.000552005		1.32875	0.000501437
1.3295	-0.000704485		1.3295	-0.000675541		1.33075	0.000686051		1.33075	0.00049958
1.3315	-0.000503818		1.3315	-0.000673094		1.33275	0.000656259		1.33275	0.000497726
1.3335	-0.00056845		1.3335	-0.00067065		1.33475	0.000638054		1.33475	0.000495874
1.3355	-0.00057015		1.3355	-0.000668211		1.33675	0.000633089		1.33675	0.000494026
1.3375	-0.000656877		1.3375	-0.000665776		1.33875	0.000535459		1.33875	0.00049218
1.3395	-0.000769087		1.3395	-0.000663345		1.34075	0.000538768		1.34075	0.000490338
1.3415	-0.00067048		1.3415	-0.000660918		1.34275	0.000633089		1.34275	0.000488498
1.3435	-0.000612666		1.3435	-0.000658495		1.34475	0.000603302		1.34475	0.000486662
1.3455	-0.000400047		1.3455	-0.000656076		1.34675	0.000497406		1.34675	0.000484828
1.3475	-0.000503818		1.3475	-0.000653661		1.34875	0.000431234		1.34875	0.000482998
1.3495	-0.000588858		1.3495	-0.00065125		1.35075	0.000424617		1.35075	0.00048117
1.3515	-0.000519127		1.3515	-0.000648843		1.35275	0.000606611		1.35275	0.000479345
1.3535	-0.000578654		1.3535	-0.00064644		1.35475	0.000686051		1.35475	0.000477523
1.3555	-0.000493612		1.3555	-0.000644041		1.35675	0.000500715		1.35675	0.000475704
1.3575	-0.000582055		1.3575	-0.000641646		1.35875	0.000370034		1.35875	0.000473889
1.3595	-0.000474901		1.3595	-0.000639255		1.36075	0.000411385		1.36075	0.000472076
1.3615	-0.000553143		1.3615	-0.000636868		1.36275	0.00055366		1.36275	0.000470265
1.3635	-0.000646675		1.3635	-0.000634485		1.36475	0.000661224		1.36475	0.000468458
1.3655	-0.000512323		1.3655	-0.000632106		1.36675	0.000613231		1.36675	0.000466654
1.3675	-0.000578654		1.3675	-0.00062973		1.36875	0.000451085		1.36875	0.000464853
1.3695	-0.00042897		1.3695	-0.000627359		1.37075	0.000608266		1.37075	0.000463054
1.3715	-0.000655177		1.3715	-0.000624992		1.37275	0.000864842		1.37275	0.000461258
1.3735	-0.000634772		1.3735	-0.000622629		1.37475	0.00072081		1.37475	0.000459466
1.3755	-0.000493612		1.3755	-0.000620269		1.37675	0.000459356		1.37675	0.000457676
1.3775	-0.000529332		1.3775	-0.000617914		1.37875	0.00040973		1.37875	0.000455889
1.3795	-0.000588858		1.3795	-0.000615562		1.38075	0.000515605		1.38075	0.000454105
1.3815	-0.000881267		1.3815	-0.000613215		1.38275	0.000437851		1.38275	0.000452324
1.3835	-0.000818381		1.3835	-0.000610871		1.38475	0.000348534		1.38475	0.000450546
1.3855	-0.000534434		1.3855	-0.000608531		1.38675	0.000320419		1.38675	0.00044877
1.3875	-0.000485107		1.3875	-0.000606195		1.38875	0.000224512		1.38875	0.000446998
1.3895	-0.000631371		1.3895	-0.000603863		1.39075	0.000234433		1.39075	0.000445228
1.3915	-0.000563348		1.3915	-0.000601535		1.39275	0.000371688		1.39275	0.000443461
1.3935	-0.000512323		1.3935	-0.000599211		1.39475	0.00040146		1.39475	0.000441697
1.3955	-0.00050722		1.3955	-0.00059689		1.39675	0.00032538		1.39675	0.000439936
1.3975	-0.000447683		1.3975	-0.000594574		1.39875	0.000288999		1.39875	0.000438177
1.3995	-0.000655177		1.3995	-0.000592261		1.40075	0.000313804		1.40075	0.000436422
1.4015	-0.000600762		1.4015	-0.000589952		1.40275	0.000464319		1.40275	0.000434669
1.4035	-0.000462993		1.4035	-0.000587647		1.40475	0.000586754		1.40475	0.000432919
1.4055	-0.000515725		1.4055	-0.000585346		1.40675	0.000446122		1.40675	0.000431172
1.4075	-0.000524229		1.4075	-0.000583048		1.40875	0.000373342		1.40875	0.000429428
1.4095	-0.00059396		1.4095	-0.000580755		1.41075	0.000494097		1.41075	0.000427686
1.4115	-0.00045789		1.4115	-0.000578465		1.41275	0.00055035		1.41275	0.000425948
1.4135	-0.000456189		1.4135	-0.000576179		1.41475	0.000528841		1.41475	0.000424212
1.4155	-0.000462993		1.4155	-0.000573897		1.41675	0.000389882		1.41675	0.000422479
1.4175	-0.000558245		1.4175	-0.000571619		1.41875	0.000315458		1.41875	0.000420749
1.4195	-0.000675581		1.4195	-0.000569344		1.42075	0.000432888		1.42075	0.000419021
1.4215	-0.000663679		1.4215	-0.000567073		1.42275	0.000510641		1.42275	0.000417296
1.4235	-0.000704485		1.4235	-0.000564806		1.42475	0.000459356		1.42475	0.000415574
1.4255	-0.000624569		1.4255	-0.000562543		1.42675	0.000338611		1.42675	0.000413855
1.4275	-0.000592259		1.4275	-0.000560284		1.42875	0.000338611		1.42875	0.000412139
1.4295	-0.000542938		1.4295	-0.000558028		1.43075	0.000343572		1.43075	0.000410425
1.4315	-0.000544639		1.4315	-0.000555776		1.43275	0.000313804		1.43275	0.000408714
1.4335	-0.000534434		1.4335	-0.000553528		1.43475	0.000335303		1.43475	0.000407006
1.4355	-0.00056845		1.4355	-0.000551283		1.43675	0.000315458		1.43675	0.000405301
1.4375	-0.000605864		1.4375	-0.000549043		1.43875	0.000287345		1.43875	0.000403598
1.4395	-0.000597361		1.4395	-0.000546806		1.44075	0.000427926		1.44075	0.000401899
1.4415	-0.000559946		1.4415	-0.000544572		1.44275	0.00061654		1.44275	0.000400201
1.4435	-0.000515725		1.4435	-0.000542343		1.44475	0.000533805		1.44475	0.000398507
1.4455	-0.000551442		1.4455	-0.000540117		1.44675	0.00039319		1.44675	0.000396815
1.4475	-0.000469798		1.4475	-0.000537895		1.44875	0.000442813		1.44875	0.000395126
1.4495	-0.000456189		1.4495	-0.000535676		1.45075	0.000487479		1.45075	0.00039344
1.4515	-0.000389839		1.4515	-0.000533462		1.45275	0.000490788		1.45275	0.000391757
1.4535	-0.000432372		1.4535	-0.000531251		1.45475	0.000556969		1.45475	0.000390076
1.4555	-0.000510622		1.4555	-0.000529043		1.45675	0.000464319		1.45675	0.000388398
1.4575	-0.000452786		1.4575	-0.000526839		1.45875	0.000355149		1.45875	0.000386722
1.4595	-0.00052593		1.4595	-0.000524639		1.46075	0.000360111		1.46075	0.00038505
1.4615	-0.000536135		1.4615	-0.000522443		1.46275	0.000452739		1.46275	0.00038338
1.4635	-0.000575253		1.4635	-0.00052025		1.46475	0.000454393		1.46475	0.000381712
1.4655	-0.00057015		1.4655	-0.000518061		1.46675	0.000255928		1.46675	0.000380048
1.4675	-0.000422165		1.4675	-0.000515876		1.46875	0.000221206		1.46875	0.000378386
1.4695	-0.000486808		1.4695	-0.000513694		1.47075	0.000285692		1.47075	0.000376726
1.4715	-0.000451085		1.4715	-0.000511516		1.47275	0.000315458		1.47275	0.00037507
1.4735	-0.000386436		1.4735	-0.000509341		1.47475	0.000418001		1.47475	0.000373416
1.4755	-0.00040345		1.4755	-0.00050717		1.47675	0.000351841		1.47675	0.000371765
1.4775	-0.000371123		1.4775	-0.000505003		1.47875	0.000226166		1.47875	0.000370116
1.4795	-0.000503818		1.4795	-0.000502839		1.48075	0.000330342		1.48075	0.00036847
1.4815	-0.000578654		1.4815	-0.000500679		1.48275	0.000462664		1.48275	0.000366827
1.4835	-0.000498715		1.4835	-0.000498522		1.48475	0.000533805		1.48475	0.000365186
1.4855	-0.000439177		1.4855	-0.000496369		1.48675	0.000560278		1.48675	0.000363548
1.4875	-0.000354108		1.4875	-0.00049422		1.48875	0.00044943		1.48875	0.000361913
1.4895	-0.000435775		1.4895	-0.000492074		1.49075	0.000431234		1.49075	0.00036028
1.4915	-0.000396645		1.4915	-0.000489932		1.49275	0.000568552		1.49275	0.00035865
1.4935	-0.000485107		1.4935	-0.000487793		1.49475	0.000614885		1.49475	0.000357022
1.4955	-0.000524229		1.4955	-0.000485658		1.49675	0.000510641		1.49675	0.000355397
1.4975	-0.00024009		1.4975	-0.000483526		1.49875	0.000411385		1.49875	0.000353775
1.4995	-0.000338794		1.4995	-0.000481398		1.50075	0.00036838		1.50075	0.000352155
1.5015	-0.000437476		1.5015	-0.000479274		1.50275	0.000424617		1.50275	0.000350538
1.5035	-0.000488509		1.5035	-0.000477153		1.50475	0.000446122		1.50475	0.000348924
1.5055	-0.000400047		1.5055	-0.000475035		1.50675	0.000355149		1.50675	0.000347312
1.5075	-0.00040345		1.5075	-0.000472921		1.50875	0.000298921		1.50875	0.000345703
1.5095	-0.000420463		1.5095	-0.000470811		1.51075	0.000379958		1.51075	0.000344096
1.5115	-0.000466396		1.5115	-0.000468704		1.51275	0.000391536		1.51275	0.000342492
1.5135	-0.000462993		1.5135	-0.000466601		1.51475	0.000320419		1.51475	0.00034089
1.5155	-0.000282637		1.5155	-0.000464501		1.51675	0.000241046		1.51675	0.000339291
1.5175	-0.000432372		1.5175	-0.000462404		1.51875	0.000164995		1.51875	0.000337695
1.5195	-0.000445982		1.5195	-0.000460311		1.52075	0.000308843		1.52075	0.000336101
1.5215	-0.000481705		1.5215	-0.000458222		1.52275	0.000618195		1.52275	0.00033451
1.5235	-0.000384735		1.5235	-0.000456136		1.52475	0.000644674		1.52475	0.000332922
1.5255	-0.000410255		1.5255	-0.000454053		1.52675	0.00040146		1.52675	0.000331335
1.5275	-0.000459591		1.5275	-0.000451974		1.52875	0.000282385		1.52875	0.000329752
1.5295	-0.000389839		1.5295	-0.000449899		1.53075	0.000338611		1.53075	0.000328171
1.5315	-0.000524229		1.5315	-0.000447827		1.53275	0.000560278		1.53275	0.000326592
1.5335	-0.000393242		1.5335	-0.000445758		1.53475	0.000704258		1.53475	0.000325017
1.5355	-0.000360914		1.5355	-0.000443693		1.53675	0.000547041		1.53675	0.000323443
1.5375	-0.000452786		1.5375	-0.000441631		1.53875	0.000288999		1.53875	0.000321872
1.5395	-0.000573552		1.5395	-0.000439573		1.54075	0.000252621		1.54075	0.000320304
1.5415	-0.000520827		1.5415	-0.000437518		1.54275	0.000426272		1.54275	0.000318738
1.5435	-0.000480004		1.5435	-0.000435466		1.54475	0.000447776		1.54475	0.000317175
1.5455	-0.000376228		1.5455	-0.000433418		1.54675	0.000338611		1.54675	0.000315614
1.5475	-0.000437476		1.5475	-0.000431373		1.54875	0.000255928		1.54875	0.000314056
1.5495	-0.000633072		1.5495	-0.000429332		1.55075	0.000255928		1.55075	0.0003125
1.5515	-0.000468097		1.5515	-0.000427294		1.55275	0.000328688		1.55275	0.000310947
1.5535	-0.000474901		1.5535	-0.00042526		1.55475	0.000313804		1.55475	0.000309396
1.5555	-0.000483406		1.5555	-0.000423228		1.55675	0.000209632		1.55675	0.000307848
1.5575	-0.000394943		1.5575	-0.000421201		1.55875	0.000155076		1.55875	0.000306302
1.5595	-0.000459591		1.5595	-0.000419176		1.56075	0.0002427		1.56075	0.000304759
1.5615	-0.000565048		1.5615	-0.000417155		1.56275	0.000333649		1.56275	0.000303218
1.5635	-0.000493612		1.5635	-0.000415138		1.56475	0.000249314		1.56475	0.00030168
1.5655	-0.000434073		1.5655	-0.000413123		1.56675	0.000224512		1.56675	0.000300144
1.5675	-0.00049021		1.5675	-0.000411112		1.56875	0.00031215		1.56875	0.000298611
1.5695	-0.000343899		1.5695	-0.000409105		1.57075	0.000475899		1.57075	0.00029708
1.5715	-0.000408554		1.5715	-0.0004071		1.57275	0.000484171		1.57275	0.000295552
1.5735	-0.000548041		1.5735	-0.0004051		1.57475	0.000322073		1.57475	0.000294026
1.5755	-0.000587157		1.5755	-0.000403102		1.57675	0.0002427		1.57675	0.000292502
1.5775	-0.00035581		1.5775	-0.000401108		1.57875	0.000331995		1.57875	0.000290981
1.5795	-0.000185623		1.5795	-0.000399117		1.58075	0.000442813		1.58075	0.000289463
1.5815	-0.00052593		1.5815	-0.000397129		1.58275	0.000379958		1.58275	0.000287947
1.5835	-0.000541238		1.5835	-0.000395145		1.58475	0.000340264		1.58475	0.000286433
1.5855	-0.000503818		1.5855	-0.000393164		1.58675	0.00029396		1.58675	0.000284922
1.5875	-0.000536135		1.5875	-0.000391186		1.58875	0.000288999		1.58875	0.000283413
1.5895	-0.000498715		1.5895	-0.000389211		1.59075	0.000250967		1.59075	0.000281906
1.5915	-0.000575253		1.5915	-0.00038724		1.59275	0.000232779		1.59275	0.000280402
1.5935	-0.000401749		1.5935	-0.000385272		1.59475	0.000290653		1.59475	0.000278901
1.5955	-0.000372825		1.5955	-0.000383308		1.59675	0.000214592		1.59675	0.000277402
1.5975	-0.000454488		1.5975	-0.000381346		1.59875	9.88736e-05		1.59875	0.000275905
1.5995	-0.000517426		1.5995	-0.000379388		1.60075	0.000155076		1.60075	0.000274411
1.6015	-0.00057015		1.6015	-0.000377433		1.60275	0.000315458		1.60275	0.000272919
1.6035	-0.000437476		1.6035	-0.000375482		1.60475	0.00037665		1.60475	0.000271429
1.6055	-0.000541238		1.6055	-0.000373533		1.60675	0.000285692		1.60675	0.000269942
1.6075	-0.000462993		1.6075	-0.000371588		1.60875	0.000331995		1.60875	0.000268457
1.6095	-0.000366019		1.6095	-0.000369646		1.61075	0.000441159		1.61075	0.000266975
1.6115	-0.000524229		1.6115	-0.000367708		1.61275	0.000462664		1.61275	0.000265495
1.6135	-0.00045789		1.6135	-0.000365772		1.61475	0.000422963		1.61475	0.000264018
1.6155	-0.000607564		1.6155	-0.00036384		1.61675	0.000298921		1.61675	0.000262542
1.6175	-0.000468097		1.6175	-0.000361911		1.61875	0.000267502		1.61875	0.00026107
1.6195	-0.000364317		1.6195	-0.000359985		1.62075	0.000318765		1.62075	0.000259599
1.6215	-0.000624569		1.6215	-0.000358063		1.62275	0.000277424		1.62275	0.000258131
1.6235	-0.000597361		1.6235	-0.000356143		1.62475	0.000288999		1.62475	0.000256666
1.6255	-0.000558245		1.6255	-0.000354227		1.62675	0.000249314		1.62675	0.000255202
1.6275	-0.000420463		1.6275	-0.000352314		1.62875	0.000222859		1.62875	0.000253741
1.6295	-0.000481705		1.6295	-0.000350404		1.63075	0.000234433		1.63075	0.000252283
1.6315	-0.000531033		1.6315	-0.000348497		1.63275	0.000227819		1.63275	0.000250826
1.6335	-0.000444281		1.6335	-0.000346594		1.63475	0.000216246		1.63475	0.000249372
1.6355	-0.000415359		1.6355	-0.000344694		1.63675	0.000125321		1.63675	0.000247921
1.6375	-0.000267321		1.6375	-0.000342797		1.63875	0.000141851		1.63875	0.000246471
1.6395	-0.000417061		1.6395	-0.000340903		1.64075	0.000186486		1.64075	0.000245025
1.6415	-0.000558245		1.6415	-0.000339012		1.64275	0.000209632		1.64275	0.00024358
1.6435	-0.000437476		1.6435	-0.000337124		1.64475	0.000232779		1.64475	0.000242138
1.6455	-0.000337092		1.6455	-0.000335239		1.64675	0.000201366		1.64675	0.000240698
1.6475	-0.00014647		1.6475	-0.000333358		1.64875	0.000148463		1.64875	0.00023926
1.6495	-0.000422165		1.6495	-0.00033148		1.65075	0.000136892		1.65075	0.000237825
1.6515	-0.000510622		1.6515	-0.000329604		1.65275	0.00023774		1.65275	0.000236392
1.6535	-0.000253705		1.6535	-0.000327732		1.65475	0.000383266		1.65475	0.000234961
1.6555	-0.000451085		1.6555	-0.000325863		1.65675	0.000282385		1.65675	0.000233533
1.6575	-0.000462993		1.6575	-0.000323998		1.65875	0.000120362		1.65875	0.000232107
1.6595	-0.000415359		1.6595	-0.000322135		1.66075	0.000163342		1.66075	0.000230683
1.6615	-0.000337092		1.6615	-0.000320275		1.66275	0.000168301		1.66275	0.000229261
1.6635	-0.000444281		1.6635	-0.000318419		1.66475	0.000120362		1.66475	0.000227842
1.6655	-0.000493612		1.6655	-0.000316565		1.66675	1.45838e-05		1.66675	0.000226425
1.6675	-0.000352407		1.6675	-0.000314715		1.66875	-0.000150643		1.66875	0.00022501
1.6695	-0.000476602		1.6695	-0.000312868		1.67075	-0.000110994		1.67075	0.000223598
1.6715	-0.000432372		1.6715	-0.000311023		1.67275	5.42475e-05		1.67275	0.000222188
1.6735	-0.000427268		1.6735	-0.000309182		1.67475	5.92058e-05		1.67475	0.00022078
1.6755	-0.000434073		1.6755	-0.000307344		1.67675	-3.9948e-05		1.67675	0.000219375
1.6775	-0.000498715		1.6775	-0.000305509		1.67875	-0.000122559		1.67875	0.000217971
1.6795	-0.000571851		1.6795	-0.000303677		1.68075	-9.77772e-05		1.68075	0.00021657
1.6815	-0.000444281		1.6815	-0.000301848		1.68275	3.44152e-05		1.68275	0.000215171
1.6835	-0.000422165		1.6835	-0.000300022		1.68475	0.000140198		1.68475	0.000213775
1.6855	-0.000551442		1.6855	-0.000298199		1.68675	0.000174914		1.68675	0.000212381
1.6875	-0.000413658		1.6875	-0.000296379		1.68875	-3.59423e-06		1.68875	0.000210989
1.6895	-0.000417061		1.6895	-0.000294563		1.69075	-0.000134123		1.69075	0.000209599
1.6915	-0.000393242		1.6915	-0.000292749		1.69275	4.43313e-05		1.69275	0.000208211
1.6935	-0.000289445		1.6935	-0.000290938		1.69475	0.000108791		1.69475	0.000206826
1.6955	-0.000461292		1.6955	-0.00028913		1.69675	-4.65574e-05		1.69675	0.000205443
1.6975	-0.000323479		1.6975	-0.000287326		1.69875	-9.28207e-05		1.69875	0.000204062
1.6995	-0.000563348		1.6995	-0.000285524		1.70075	4.5984e-05		1.70075	0.000202683
1.7015	-0.000573552		1.7015	-0.000283725		1.70275	0.000143504		1.70275	0.000201307
1.7035	-0.000320076		1.7035	-0.000281929		1.70475	7.2428e-05		1.70475	0.000199933
1.7055	-0.000343899		1.7055	-0.000280137		1.70675	-2.17715e-05		1.70675	0.000198561
1.7075	-0.000311567		1.7075	-0.000278347		1.70875	-6.30806e-05		1.70875	0.000197191
1.7095	-0.000459591		1.7095	-0.00027656		1.71075	-0.000109342		1.71075	0.000195823
1.7115	-0.000440878		1.7115	-0.000274776		1.71275	-0.000160555		1.71275	0.000194458
1.7135	-0.000398346		1.7135	-0.000272995		1.71475	-5.9776e-05		1.71475	0.000193095
1.7155	-0.000284339		1.7155	-0.000271217		1.71675	-3.1686e-05		1.71675	0.000191734
1.7175	-0.000253705		1.7175	-0.000269442		1.71875	-0.000180377		1.71875	0.000190375
1.7195	-0.000512323		1.7195	-0.00026767		1.72075	-8.95164e-05		1.72075	0.000189018
1.7215	-0.00050722		1.7215	-0.000265901		1.72275	4.26786e-05		1.72275	0.000187664
1.7235	-0.00030476		1.7235	-0.000264135		1.72475	8.89563e-05		1.72475	0.000186311
1.7255	-0.000250301		1.7255	-0.000262372		1.72675	9.06092e-05		1.72675	0.000184961
1.7275	-0.000212857		1.7275	-0.000260612		1.72875	-6.47329e-05		1.72875	0.000183613
1.7295	-0.000228176		1.7295	-0.000258854		1.73075	-0.000110994		1.73075	0.000182268
1.7315	-0.000308164		1.7315	-0.0002571		1.73275	0.000136892		1.73275	0.000180924
1.7335	-0.000323479		1.7335	-0.000255348		1.73475	0.000241046		1.73475	0.000179583
1.7355	-0.000303059		1.7355	-0.0002536		1.73675	0.000105485		1.73675	0.000178243
1.7375	-0.000250301		1.7375	-0.000251854		1.73875	5.09421e-05		1.73875	0.000176906
1.7395	-0.000377929		1.7395	-0.000250111		1.74075	0.000118709		1.74075	0.000175571
1.7415	-0.000306462		1.7415	-0.000248372		1.74275	0.000194753		1.74275	0.000174239
1.7435	-0.000388138		1.7435	-0.000246635		1.74475	0.000221206		1.74475	0.000172908
1.7455	-0.000439177		1.7455	-0.000244901		1.74675	0.000107138		1.74675	0.000171579
1.7475	-0.000103909		1.7475	-0.000243169		1.74875	-0.000120907		1.74875	0.000170253
1.7495	-0.000250301		1.7495	-0.000241441		1.75075	-0.000101082		1.75075	0.000168929
1.7515	-0.000287743		1.7515	-0.000239716		1.75275	-3.9948e-05		1.75275	0.000167607
1.7535	-0.000389839		1.7535	-0.000237993		1.75475	-8.45598e-05		1.75475	0.000166287
1.7555	-0.000343899		1.7555	-0.000236273		1.75675	-8.78642e-05		1.75675	0.000164969
1.7575	-0.000265619		1.7575	-0.000234556		1.75875	-0.000101082		1.75875	0.000163653
1.7595	-0.000514024		1.7595	-0.000232842		1.76075	-5.9776e-05		1.76075	0.00016234
1.7615	-0.000510622		1.7615	-0.000231131		1.76275	9.62607e-06		1.76275	0.000161028
1.7635	-0.000411957		1.7635	-0.000229423		1.76475	6.74696e-05		1.76475	0.000159719
1.7655	-0.000262215		1.7655	-0.000227718		1.76675	-2.89192e-07		1.76675	0.000158411
1.7675	-0.000350705		1.7675	-0.000226015		1.76875	-5.9776e-05		1.76875	0.000157106
1.7695	-0.000342197		1.7695	-0.000224315		1.77075	-3.9948e-05		1.77075	0.000155803
1.7715	-0.000326883		1.7715	-0.000222618		1.77275	3.44152e-05		1.77275	0.000154502
1.7735	-0.000325181		1.7735	-0.000220924		1.77475	1.29312e-05		1.77475	0.000153203
1.7755	-0.000243494		1.7755	-0.000219233		1.77675	-0.000124211		1.77675	0.000151907
1.7775	-0.000318374		1.7775	-0.000217544		1.77875	-0.000129167		1.77875	0.000150612
1.7795	-0.000503818		1.7795	-0.000215859		1.78075	6.25113e-05		1.78075	0.000149319
1.7815	-0.000534434		1.7815	-0.000214176		1.78275	0.000236086		1.78275	0.000148029
1.7835	-0.000469798		1.7835	-0.000212496		1.78475	0.000164995		1.78475	0.00014674
1.7855	-0.000398346		1.7855	-0.000210818		1.78675	8.23449e-05		1.78675	0.000145454
1.7875	-0.0003456		1.7875	-0.000209144		1.78875	-4.82098e-05		1.78875	0.00014417
1.7895	-0.00039154		1.7895	-0.000207472		1.79075	-0.000129167		1.79075	0.000142887
1.7915	-0.000491911		1.7915	-0.000205803		1.79275	-3.59423e-06		1.79275	0.000141607
1.7935	-0.000510622		1.7935	-0.000204137		1.79475	2.44994e-05		1.79475	0.000140329
1.7955	-0.000474901		1.7955	-0.000202473		1.79675	-0.000218368		1.79675	0.000139053
