# Supplementary material for: Organic crystalline nanoparticles with a long-lived charge-separated state for efficient photocatalytic hydrogen production
Source: Nat Chem. 2026 Jan 20;18(4):723–30. doi: 10.1038/s41557-025-02035-z (PMC13061632; doi:10.1038/s41557-025-02035-z)
Supplement: Supplementary file 7 — Electrochemistry data of the IT-PMI for energy level calculations, four cycles photocatalytic HER performance, data for EQE calculations, UV–vis absorption data for IT-PMI NPs over long-term illumination, characteristic peak absorption decay data for IT-PMI NPs over long-term illumination and long-term photocatalytic HER performance data for IT-PMI NPs. [file 41557_2025_2035_MOESM7_ESM.xlsx]

## Sheet: Panel a
Ferrocene in THF for Calibration			DPV_IT-PMI in THF for Reduction vs Fc			DPV_IT-PMI in THF for Oxidation vs Fc			CV_IT-PMI in THF for Reduction vs Fc			CV_IT-PMI in THF for Oxidation vs Fc				Ferrocene in THF for Calibration			CV_IT-PMI Film on FTO for Reduction vs Fc			CV_IT-PMI Film on FTO for Oxidation vs Fc
WE(1).Potential (V)	WE(1).Current (A)		WE(1).Potential (V)	WE(1).Current (A)		WE(1).Potential (V)	WE(1).Current (A)		WE(1).Potential (V)	WE(1).Current (A)		WE(1).Potential (V)	WE(1).Current (A)			WE(1).Potential (V)	WE(1).Current (A)		WE(1).Potential (V)	WE(1).Current (A)		WE(1).Potential (V)	WE(1).Current (A)
0.000247192	-8.34351e-07		-0.19977	-9.8349e-08		-0.29976	8.44421e-08		-0.31108	5.92041e-08		-0.19973	-3.77777e-07			0.802	9.85718e-06		0.08129	7.03247e-06		-0.27637	-6.99097e-06
0.02469	-7.53784e-07		-0.20476	-9.6051e-08		-0.29479	7.547e-08		-0.33553	3.72314e-08		-0.22413	-3.68896e-07			0.79895	9.77478e-06		0.08502	4.93774e-06		-0.27497	-4.51782e-06
0.04912	-6.5918e-07		-0.20981	-9.41681e-08		-0.28969	7.32758e-08		-0.35994	2.20032e-08		-0.24858	-3.61481e-07			0.79651	9.67102e-06		0.08746	3.83484e-06		-0.27256	-3.33099e-06
0.07343	-5.07202e-07		-0.21487	-9.23859e-08		-0.28472	7.21863e-08		-0.38436	1.1087e-08		-0.27303	-3.55316e-07			0.79468	9.66492e-06		0.08996	2.94281e-06		-0.27009	-2.57233e-06
0.09781	-1.99249e-07		-0.21992	-9.10553e-08		-0.27968	7.16248e-08		-0.40877	3.13416e-09		-0.2975	-3.50525e-07			0.79254	9.56726e-06		0.0924	2.37671e-06		-0.26764	-2.00348e-06
0.12216	4.32556e-07		-0.22494	-8.99902e-08		-0.27462	7.13531e-08		-0.43325	-3.71094e-09		-0.32189	-3.47443e-07			0.78918	9.57642e-06		0.09484	2.26776e-06		-0.26526	-1.61407e-06
0.1463	1.59119e-06		-0.22997	-8.91205e-08		-0.26946	7.0816e-08		-0.45763	-9.58862e-09		-0.29747	-2.70721e-07			0.78674	9.49707e-06		0.09732	2.24335e-06		-0.26282	-1.37543e-06
0.17053	3.30627e-06		-0.23499	-8.79303e-08		-0.26458	7.09473e-08		-0.4821	-1.45233e-08		-0.27303	-2.25891e-07			0.7843	9.49097e-06		0.09973	1.93451e-06		-0.26038	-1.17706e-06
0.19525	5.37415e-06		-0.24003	-8.69263e-08		-0.25954	7.1405e-08		-0.50646	-1.93268e-08		-0.24856	-1.93512e-07			0.78186	9.44519e-06		0.10217	1.58386e-06		-0.25791	-9.44214e-07
0.21973	7.46155e-06		-0.24505	-8.64014e-08		-0.2545	7.18323e-08		-0.53099	-2.35168e-08		-0.22414	-1.67206e-07			0.77972	9.40857e-06		0.10464	1.52649e-06		-0.25544	-7.35474e-07
0.24411	9.15222e-06		-0.25017	-8.57086e-08		-0.24932	7.24884e-08		-0.55535	-2.76215e-08		-0.19974	-1.44135e-07			0.77728	9.40552e-06		0.10705	1.69464e-06		-0.25303	-6.2439e-07
0.26855	9.97314e-06		-0.25524	-8.5318e-08		-0.24432	7.31873e-08		-0.57979	-3.14026e-08		-0.17531	-1.23169e-07			0.77454	9.34143e-06		0.10949	1.68549e-06		-0.25058	-5.63049e-07
0.29294	9.73206e-06		-0.26027	-8.49304e-08		-0.23927	7.37732e-08		-0.60421	-3.52173e-08		-0.15092	-1.0379e-07			0.77271	9.36279e-06		0.1119	1.39771e-06		-0.24811	-4.50439e-07
0.31735	8.97827e-06		-0.26528	-8.42987e-08		-0.23423	7.49451e-08		-0.62859	-3.92456e-08		-0.12661	-8.52356e-08			0.76965	9.2865e-06		0.11438	1.20758e-06		-0.24567	-2.88177e-07
0.34177	8.26111e-06		-0.27031	-8.40424e-08		-0.22919	7.62665e-08		-0.653	-4.38232e-08		-0.10219	-6.7627e-08			0.76752	9.31091e-06		0.11682	1.3562e-06		-0.2432	-1.94672e-07
0.36618	7.70874e-06		-0.27541	-8.39661e-08		-0.22416	7.75696e-08		-0.67745	-4.84619e-08		-0.07775	-5.07202e-08			0.76538	9.25293e-06		0.11932	1.53076e-06		-0.24079	-1.77856e-07
0.39056	7.29065e-06		-0.28044	-8.35815e-08		-0.21913	7.9126e-08		-0.70192	-5.42603e-08		-0.05336	-3.49121e-08			0.76263	9.25293e-06		0.1217	1.40442e-06		-0.23838	-1.45721e-07
0.41501	6.97021e-06		-0.28542	-8.39539e-08		-0.2141	8.06488e-08		-0.72625	-6.01501e-08		-0.02904	-2.02026e-08			0.7605	9.22546e-06		0.12414	1.13373e-06		-0.23584	-4.01917e-08
0.43942	6.71692e-06		-0.29055	-8.39172e-08		-0.20906	8.24249e-08		-0.75075	-6.75964e-08		-0.00463	-6.13708e-09			0.75806	9.19495e-06		0.12664	1.1496e-06		-0.23346	6.46667e-08
0.46384	6.51245e-06		-0.29552	-8.38867e-08		-0.20402	8.43994e-08		-0.77513	-7.44629e-08		0.01988	6.5918e-09			0.75562	9.20715e-06		0.12905	1.3974e-06		-0.23111	8.89587e-08
0.48825	6.34766e-06		-0.30059	-8.41431e-08		-0.19898	8.65509e-08		-0.79958	-8.02002e-08		0.04417	1.79657e-08			0.75287	9.14612e-06		0.1315	1.45813e-06		-0.22864	7.28455e-08
0.51263	6.20728e-06		-0.30556	-8.41858e-08		-0.19395	8.84918e-08		-0.82402	-8.4198e-08		0.06859	2.77222e-08			0.75043	9.17664e-06		0.12908	9.15527e-07		-0.2262	1.24634e-07
0.53711	6.08826e-06		-0.31063	-8.42773e-08		-0.18891	9.09698e-08		-0.84841	-8.7677e-08		0.09294	3.59497e-08			0.74832	9.1095e-06		0.12658	5.74646e-07		-0.22373	2.28333e-07
0.56146	5.98755e-06		-0.31563	-8.47473e-08		-0.18387	9.34875e-08		-0.87279	-9.19495e-08		0.11741	4.35791e-08			0.74585	9.13696e-06		0.1242	6.04248e-07		-0.22135	2.77466e-07
0.58594	5.89905e-06		-0.32073	-8.526e-08		-0.17883	9.58435e-08		-0.8972	-9.61609e-08		0.14186	4.98657e-08			0.74338	9.08813e-06		0.1217	7.15332e-07		-0.21888	2.54181e-07
0.61035	5.82275e-06		-0.3257	-8.56567e-08		-0.17381	9.87457e-08		-0.92162	-1.01288e-07		0.16621	5.53894e-08			0.74097	9.08813e-06		0.11929	5.26733e-07		-0.21641	2.48657e-07
0.58585	5.65491e-06		-0.33074	-8.62488e-08		-0.1688	1.01401e-07		-0.946	-1.06476e-07		0.19063	6.06384e-08			0.73849	9.07288e-06		0.11679	2.16675e-07		-0.21399	3.26935e-07
0.56149	5.53284e-06		-0.33586	-8.70636e-08		-0.16372	1.0423e-07		-0.97118	-1.13159e-07		0.21498	6.61011e-08			0.73608	9.03931e-06		0.11438	1.63239e-07		-0.21155	4.02832e-07
0.53708	5.42908e-06		-0.34087	-8.7027e-08		-0.15872	1.07367e-07		-0.99559	-1.20819e-07		0.23942	7.25708e-08			0.73361	9.06067e-06		0.11193	3.5614e-07		-0.20911	4.00696e-07
0.5127	5.33752e-06		-0.34597	-8.72375e-08		-0.15369	1.10751e-07		-1.02031	-1.30371e-07		0.26381	8.13904e-08			0.7312	8.99963e-06		0.10943	3.91846e-07		-0.20664	3.64685e-07
0.48828	5.25208e-06		-0.35097	-8.87421e-08		-0.14888	1.13376e-07		-1.04442	-1.40808e-07		0.28825	9.53369e-08			0.72879	9.03625e-06		0.10696	1.28174e-07		-0.20423	3.9978e-07
0.46387	5.17578e-06		-0.35607	-8.89679e-08		-0.14382	1.16959e-07		-1.06884	-1.5094e-07		0.3126	1.1734e-07			0.72629	8.97522e-06		0.10458	-7.67517e-08		-0.20182	4.87061e-07
0.43945	5.10254e-06		-0.36104	-8.97095e-08		-0.13878	1.20224e-07		-1.09325	-1.61163e-07		0.33696	1.47827e-07			0.72385	8.99963e-06		0.10229	3.82385e-08		-0.19944	5.18799e-07
0.41504	5.0354e-06		-0.36608	-9.02985e-08		-0.13372	1.23694e-07		-1.11766	-1.73859e-07		0.36131	1.83472e-07			0.72144	8.95996e-06		0.09982	2.33154e-07		-0.197	4.81567e-07
0.39069	4.96307e-06		-0.37111	-9.11224e-08		-0.12871	1.27277e-07		-1.14208	-1.93909e-07		0.3856	2.31262e-07			0.71896	8.95691e-06		0.09725	1.15082e-07		-0.19449	4.61731e-07
0.36618	4.8877e-06		-0.37618	-9.20929e-08		-0.12365	1.30731e-07		-1.1671	-2.26685e-07		0.4098	3.19153e-07			0.71652	8.95386e-06		0.09487	-1.67542e-07		-0.19208	5.28259e-07
0.3418	4.78973e-06		-0.38115	-9.27582e-08		-0.11861	1.33856e-07		-1.19121	-2.83569e-07		0.43477	4.99878e-07			0.71414	8.91113e-06		0.09249	-2.06299e-07		-0.18958	5.9967e-07
0.31738	4.63135e-06		-0.38625	-9.3631e-08		-0.11357	1.37924e-07		-1.21563	-3.8031e-07		0.45915	8.43201e-07			0.71161	8.9386e-06		0.09008	1.07422e-08		-0.1872	5.84412e-07
0.29297	4.32678e-06		-0.39116	-9.4574e-08		-0.10854	1.41626e-07		-1.23973	-5.49011e-07		0.48347	1.3739e-06			0.70923	8.88062e-06		0.08761	9.59473e-08		-0.18473	5.38025e-07
0.26862	3.71735e-06		-0.39632	-9.55597e-08		-0.10347	1.45596e-07		-1.26476	-8.44116e-07		0.50776	1.97998e-06			0.70679	8.91724e-06		0.08508	-1.33484e-07		-0.18232	5.6366e-07
0.24417	2.61871e-06		-0.40135	-9.65057e-08		-0.0985	1.49484e-07		-1.28887	-1.34705e-06		0.53203	2.4295e-06			0.70428	8.8623e-06		0.08267	-3.43628e-07		-0.17988	6.45447e-07
0.21982	9.97314e-07		-0.40642	-9.77264e-08		-0.09346	1.53537e-07		-1.31298	-2.14905e-06		0.55684	2.58514e-06			0.70184	8.88367e-06		0.08026	-1.98669e-07		-0.1774	6.70471e-07
0.19547	-9.46655e-07		-0.4114	-9.85352e-08		-0.0884	1.57419e-07		-1.338	-3.30048e-06		0.58094	2.57568e-06			0.69943	8.85315e-06		0.07785	-3.8147e-09		-0.17493	6.23779e-07
0.17102	-2.86957e-06		-0.41643	-9.9353e-08		-0.08336	1.61771e-07		-1.36272	-4.75861e-06		0.60566	2.64709e-06			0.69696	8.84399e-06		0.07534	-8.72192e-08		-0.17252	5.98755e-07
0.14664	-4.34113e-06		-0.4215	-1.00641e-07		-0.07836	1.65582e-07		-1.38683	-6.34766e-06		0.62947	2.96204e-06			0.69449	8.8501e-06		0.07296	-3.63159e-07		-0.17014	6.604e-07
0.12225	-4.93103e-06		-0.4265	-1.01443e-07		-0.07329	1.69794e-07		-1.41155	-7.67822e-06		0.65419	3.49274e-06			0.69208	8.80737e-06		0.07049	-4.02222e-07		-0.16742	7.24182e-07
0.09793	-4.6228e-06		-0.43154	-1.02637e-07		-0.06826	1.74164e-07		-1.43627	-7.97729e-06		0.6786	4.02466e-06			0.68964	8.83789e-06		0.06811	-1.7334e-07		-0.165	7.06177e-07
0.07339	-3.99658e-06		-0.43663	-1.0358e-07		-0.06325	1.78622e-07		-1.46007	-7.56836e-06		0.70302	4.33838e-06			0.68716	8.77991e-06		0.06555	-7.58667e-08		-0.16258	6.54297e-07
0.04908	-3.44696e-06		-0.44161	-1.04865e-07		-0.05822	1.82748e-07		-1.48448	-7.43408e-06		0.72773	4.37714e-06			0.68478	8.81653e-06		0.06314	-2.7771e-07		-0.16012	6.75354e-07
0.02469	-3.04382e-06		-0.44664	-1.05942e-07		-0.05318	1.8707e-07		-1.5092	-7.26318e-06		0.75184	4.30054e-06			0.68231	8.7677e-06		0.06079	-4.92249e-07		-0.15768	7.53479e-07
0.000241089	-2.76306e-06		-0.45171	-1.07434e-07		-0.04818	1.91388e-07		-1.53331	-6.85425e-06		0.77626	4.27368e-06			0.67987	8.78296e-06		0.05828	-3.6438e-07		-0.15521	7.73926e-07
-0.02414	-2.56592e-06		-0.45674	-1.08362e-07		-0.04317	1.95947e-07		-1.55773	-6.38733e-06		0.80067	4.375e-06			0.67746	8.7616e-06		0.0559	-1.42517e-07		-0.15277	7.1991e-07
-0.04854	-2.42401e-06		-0.46181	-1.095e-07		-0.03807	2.0033e-07		-1.58245	-5.99976e-06		0.77656	3.57361e-06			0.67499	8.74634e-06		0.05343	-2.20856e-07		-0.15034	6.94885e-07
-0.07306	-2.3291e-06		-0.46685	-1.11087e-07		-0.03307	2.04715e-07		-1.60686	-5.70374e-06		0.75245	3.05389e-06			0.67258	8.75854e-06		0.05096	-4.75159e-07		-0.14791	7.57141e-07
-0.09747	-2.27814e-06		-0.47188	-1.12192e-07		-0.028	2.08975e-07		-1.63158	-5.48706e-06		0.72773	2.60864e-06			0.67014	8.71277e-06		0.04855	-5.41382e-07		-0.14549	8.17871e-07
-0.12192	-2.27051e-06		-0.47692	-1.13486e-07		-0.02294	2.13538e-07		-1.65569	-5.33447e-06		0.70271	2.11029e-06			0.66769	8.74939e-06		0.04614	-3.0426e-07		-0.14305	7.91626e-07
-0.14633	-2.30286e-06		-0.48223	-1.1492e-07		-0.01796	2.17911e-07		-1.6801	-5.23376e-06		0.67891	1.48499e-06			0.66522	8.69141e-06		0.04367	-1.87866e-07		-0.14059	7.36694e-07
-0.17081	-2.37671e-06		-0.48696	-1.16113e-07		-0.01296	2.22507e-07		-1.70452	-5.18188e-06		0.65388	7.83691e-07			0.66275	8.72498e-06		0.04119	-3.8208e-07		-0.13815	7.58057e-07
-0.19516	-2.49207e-06		-0.49199	-1.17535e-07		-0.00786	2.27216e-07		-1.6801	-4.84863e-06		0.63008	1.91528e-07			0.66037	8.68225e-06		0.03878	-5.95703e-07		-0.13571	8.34656e-07
-0.2196	-2.64954e-06		-0.497	-1.19226e-07		-0.00283	2.3158e-07		-1.65569	-4.61151e-06		0.60505	-1.23657e-07			0.6579	8.69141e-06		0.03637	-4.77905e-07		-0.13324	8.5144e-07
-0.19519	-2.14539e-06		-0.50209	-1.20441e-07		0.00227	2.35873e-07		-1.63158	-4.42444e-06		0.58094	-2.09259e-07			0.65546	8.68225e-06		0.03396	-2.50549e-07		-0.13084	7.94678e-07
-0.17075	-1.80603e-06		-0.50713	-1.21582e-07		0.00728	2.40701e-07		-1.60686	-4.26514e-06		0.55653	-2.77252e-07			0.65302	8.65479e-06		0.03146	-2.99988e-07		-0.12837	7.69348e-07
-0.14639	-1.56036e-06		-0.51213	-1.23154e-07		0.01234	2.45416e-07		-1.58275	-4.11469e-06		0.5327	-5.02319e-07			0.65054	8.6792e-06		0.02902	-5.77393e-07		-0.12596	8.28857e-07
-0.12195	-1.37482e-06		-0.51723	-1.24457e-07		0.01729	2.49899e-07		-1.55773	-3.94958e-06		0.50816	-9.4574e-07			0.6481	8.63037e-06		0.02655	-6.35376e-07		-0.12348	8.89282e-07
-0.09747	-1.22925e-06		-0.52224	-1.25845e-07		0.02229	2.54694e-07		-1.53362	-3.73169e-06		0.48387	-1.46942e-06			0.64572	8.66699e-06		0.0242	-4.03442e-07		-0.12103	8.60901e-07
-0.07309	-1.11115e-06		-0.52727	-1.27512e-07		0.02739	2.59314e-07		-1.5089	-3.39325e-06		0.45942	-1.81519e-06			0.64328	8.61206e-06		0.02172	-2.71576e-07		-0.11861	8.05664e-07
-0.04857	-1.01135e-06		-0.53231	-1.2879e-07		0.03233	2.6412e-07		-1.48418	-2.86072e-06		0.43498	-1.84082e-06			0.64081	8.64258e-06		0.01925	-4.63562e-07		-0.11615	8.29163e-07
-0.02416	-9.22852e-07		-0.5374	-1.30161e-07		0.03749	2.68988e-07		-1.45977	-2.14142e-06		0.41057	-1.66016e-06			0.6384	8.60901e-06		0.01681	-6.78406e-07		-0.1137	9.00574e-07
0.000268555	-8.41675e-07		-0.54241	-1.31573e-07		0.04255	2.73605e-07		-1.43535	-1.40503e-06		0.38612	-1.44196e-06			0.63589	8.60901e-06		0.0144	-5.74036e-07		-0.11129	9.14917e-07
			-0.54741	-1.32861e-07		0.04756	2.78616e-07		-1.41063	-9.25293e-07		0.36171	-1.2561e-06			0.63348	8.60901e-06		0.01196	-3.28979e-07		-0.10886	8.56628e-07
			-0.55245	-1.34482e-07		0.05256	2.83408e-07		-1.38683	-8.95386e-07		0.33732	-1.11481e-06			0.63104	8.57544e-06		0.00949	-3.62549e-07		-0.10639	8.29163e-07
			-0.55751	-1.36166e-07		0.05754	2.88135e-07		-1.36211	-1.11603e-06		0.31288	-1.00677e-06			0.62857	8.60291e-06		0.00701	-6.32019e-07		-0.10394	8.93555e-07
			-0.56252	-1.37701e-07		0.0627	2.91077e-07		-1.338	-1.08429e-06		0.28843	-9.17664e-07			0.62607	8.55103e-06		0.0046	-7.17163e-07		-0.10151	9.48486e-07
			-0.56761	-1.39081e-07		0.06779	2.96048e-07		-1.31298	-6.94275e-07		0.26408	-8.39233e-07			0.62369	8.5907e-06		0.00222	-4.95911e-07		-0.09907	9.18884e-07
			-0.57256	-1.40417e-07		0.0728	3.0072e-07		-1.28887	-3.87787e-07		0.23964	-7.72095e-07			0.62125	8.54187e-06		-0.000249023	-3.32947e-07		-0.09661	8.61206e-07
			-0.57769	-1.41629e-07		0.0778	3.05267e-07		-1.26445	-2.06238e-07		0.21513	-7.15942e-07			0.61884	8.56628e-06		-0.00269	-5.23071e-07		-0.09417	8.84094e-07
			-0.58275	-1.43472e-07		0.08278	3.10059e-07		-1.24004	-1.07513e-07		0.19078	-6.6925e-07			0.61636	8.53882e-06		-0.00513	-7.4646e-07		-0.09172	9.57336e-07
			-0.58776	-1.44931e-07		0.08787	3.14911e-07		-1.21563	-5.31921e-08		0.16633	-6.29883e-07			0.61395	8.53271e-06		-0.00754	-6.37512e-07		-0.08929	9.70154e-07
			-0.59288	-1.46359e-07		0.09288	3.20358e-07		-1.19121	-1.83746e-08		0.14192	-5.96619e-07			0.61151	8.54187e-06		-0.01008	-3.97949e-07		-0.08688	9.07593e-07
			-0.5978	-1.47903e-07		0.09794	3.255e-07		-1.16619	4.57764e-10		0.1175	-5.68237e-07			0.6091	8.5022e-06		-0.01252	-4.18396e-07		-0.08444	8.82874e-07
			-0.60292	-1.49326e-07		0.10298	3.30627e-07		-1.14269	1.24603e-08		0.09318	-5.44434e-07			0.60666	8.53577e-06		-0.01499	-6.71692e-07		-0.08199	9.45435e-07
			-0.60787	-1.50327e-07		0.10798	3.35999e-07		-1.11766	2.12402e-08		0.06868	-5.24902e-07			0.60419	8.48694e-06		-0.01731	-7.82166e-07		-0.07957	1.00403e-06
			-0.61296	-1.52158e-07		0.11311	3.4079e-07		-1.09325	2.87476e-08		0.04429	-5.08728e-07			0.60172	8.52051e-06		-0.01975	-5.58167e-07		-0.07714	9.70154e-07
			-0.61797	-1.53766e-07		0.11808	3.45795e-07		-1.06884	3.66516e-08		0.01988	-4.94995e-07			0.59927	8.47473e-06		-0.02228	-3.90015e-07		-0.07465	9.1095e-07
			-0.62303	-1.55017e-07		0.12306	3.50739e-07		-1.04412	4.422e-08		-0.00457	-4.83093e-07			0.59689	8.49304e-06		-0.02469	-5.68542e-07		-0.07222	9.34448e-07
			-0.62804	-1.56393e-07		0.12809	3.55835e-07		-1.02001	5.16052e-08		-0.02898	-4.72321e-07			0.59436	8.47778e-06		-0.02714	-7.94373e-07		-0.06977	1.00861e-06
			-0.63317	-1.58072e-07		0.13316	3.61084e-07		-0.99559	5.73425e-08		-0.0533	-4.62677e-07			0.59198	8.46252e-06		-0.02945	-7.08923e-07		-0.06757	1.01898e-06
			-0.63811	-1.59259e-07		0.13823	3.66031e-07		-0.97118	6.17065e-08		-0.07778	-4.53796e-07			0.58951	8.47778e-06		-0.03199	-4.69666e-07		-0.06513	9.57947e-07
			-0.64321	-1.60834e-07		0.14329	3.7149e-07		-0.94625	6.47583e-08		-0.10213	-4.44763e-07			0.5871	8.43811e-06		-0.03446	-4.66309e-07		-0.06275	9.31702e-07
			-0.64824	-1.62128e-07		0.14833	3.76953e-07		-0.92177	6.83899e-08		-0.12661	-4.35516e-07			0.58469	8.47473e-06		-0.0369	-7.11975e-07		-0.06025	9.93652e-07
			-0.65331	-1.63644e-07		0.15333	3.82263e-07		-0.89745	7.12891e-08		-0.15092	-4.26331e-07			0.58215	8.42285e-06		-0.03928	-8.35571e-07		-0.05781	1.05194e-06
			-0.65831	-1.64896e-07		0.15834	3.87665e-07		-0.8731	7.50122e-08		-0.17533	-4.17206e-07			0.5798	8.45642e-06		-0.04172	-6.22864e-07		-0.05539	1.01746e-06
			-0.66335	-1.6629e-07		0.1634	3.92731e-07		-0.84862	7.94678e-08		-0.19974	-4.08447e-07			0.5773	8.41675e-06		-0.04422	-4.44336e-07		-0.05292	9.57336e-07
			-0.66835	-1.67334e-07		0.16844	3.98285e-07		-0.82418	8.54492e-08						0.57492	8.42896e-06		-0.0467	-6.10046e-07		-0.05051	9.79004e-07
			-0.67339	-1.68814e-07		0.17347	4.03778e-07		-0.79979	9.36584e-08						0.57239	8.4198e-06		-0.04911	-8.4259e-07		-0.0481	1.05469e-06
			-0.67839	-1.70233e-07		0.17845	4.09607e-07		-0.77541	1.03058e-07						0.56998	8.39844e-06		-0.05155	-7.75146e-07		-0.04566	1.06293e-06
			-0.68343	-1.71402e-07		0.18351	4.14825e-07		-0.75096	1.12549e-07						0.56757	8.4198e-06		-0.05396	-5.22766e-07		-0.04316	9.97925e-07
			-0.68846	-1.72391e-07		0.18855	4.20349e-07		-0.72655	1.18744e-07						0.56516	8.37708e-06		-0.0564	-5.08728e-07		-0.04068	9.78088e-07
			-0.69353	-1.73492e-07		0.19362	4.25812e-07		-0.70214	1.21002e-07						0.56265	8.41064e-06		-0.05887	-7.62024e-07		-0.03827	1.04218e-06
			-0.6985	-1.74512e-07		0.19862	4.31812e-07		-0.67766	1.20026e-07						0.56024	8.36487e-06		-0.06128	-8.87756e-07		-0.03586	1.09589e-06
			-0.7036	-1.75919e-07		0.20369	4.37195e-07		-0.65328	1.18103e-07						0.5578	8.39233e-06		-0.0637	-6.73523e-07		-0.03336	1.05743e-06
			-0.70861	-1.76846e-07		0.20872	4.4339e-07		-0.62883	1.16608e-07						0.55536	8.36182e-06		-0.06623	-5.09033e-07		-0.03098	9.96704e-07
			-0.71364	-1.77823e-07		0.21373	4.49066e-07		-0.60436	1.15417e-07						0.55289	8.36487e-06		-0.06858	-6.53076e-07		-0.02848	1.02539e-06
			-0.71868	-1.78894e-07		0.21879	4.5517e-07		-0.58	1.15417e-07						0.55048	8.36792e-06		-0.07102	-8.79517e-07		-0.02607	1.09924e-06
			-0.72374	-1.80026e-07		0.2238	4.61334e-07		-0.55553	1.15784e-07						0.54803	8.3374e-06		-0.07347	-8.29163e-07		-0.02359	1.10748e-06
			-0.72884	-1.80774e-07		0.22883	4.68689e-07		-0.53115	1.17493e-07						0.54559	8.36487e-06		-0.07588	-5.72815e-07		-0.02121	1.03912e-06
			-0.73378	-1.81714e-07		0.23387	4.75159e-07		-0.50664	1.20605e-07						0.54312	8.31909e-06		-0.07831	-5.57251e-07		-0.01877	1.01654e-06
			-0.73885	-1.82611e-07		0.23884	4.82239e-07		-0.48226	1.24268e-07						0.54071	8.35571e-06		-0.08077	-8.00476e-07		-0.01636	1.08215e-06
			-0.74388	-1.83536e-07		0.24397	4.89532e-07		-0.4579	1.29181e-07						0.5383	8.31299e-06		-0.08322	-9.30786e-07		-0.01389	1.13861e-06
			-0.74892	-1.84146e-07		0.24904	4.97711e-07		-0.43343	1.34216e-07						0.53583	8.33435e-06		-0.08565	-7.36694e-07		-0.01151	1.09863e-06
			-0.75402	-1.85074e-07		0.25401	5.06195e-07		-0.40898	1.40289e-07						0.53342	8.31299e-06		-0.08809	-5.52368e-07		-0.00901	1.03668e-06
			-0.75905	-1.85883e-07		0.25911	5.15198e-07		-0.3846	1.48315e-07						0.53094	8.30688e-06		-0.09054	-6.9458e-07		-0.0066	1.06384e-06
			-0.76403	-1.87134e-07		0.26408	5.24445e-07		-0.36006	1.58691e-07						0.5285	8.31604e-06		-0.09297	-9.24683e-07		-0.00412	1.13983e-06
			-0.76912	-1.87775e-07		0.26906	5.34546e-07		-0.33574	1.74011e-07						0.52609	8.28247e-06		-0.0954	-8.85315e-07		-0.00162	1.14502e-06
			-0.77413	-1.88428e-07		0.27418	5.45105e-07		-0.31133	1.94305e-07						0.52359	8.31604e-06		-0.09785	-6.3446e-07		0.000758057	1.07849e-06
			-0.77922	-1.89215e-07		0.27916	5.55237e-07		-0.28701	2.22076e-07						0.52115	8.26721e-06		-0.10027	-5.96924e-07		0.00323	1.05499e-06
			-0.78423	-1.89938e-07		0.28422	5.66376e-07		-0.26256	2.59827e-07						0.51874	8.30078e-06		-0.10275	-8.34045e-07		0.0057	1.12213e-06
			-0.78923	-1.90665e-07		0.28923	5.78186e-07		-0.23775	3.04321e-07						0.51633	8.26416e-06		-0.10517	-9.82666e-07		0.00808	1.17767e-06
			-0.7943	-1.91394e-07		0.29432	5.89081e-07		-0.21334	3.49762e-07						0.51389	8.27637e-06		-0.10762	-7.97119e-07		0.01052	1.13403e-06
			-0.79937	-1.92291e-07		0.29927	6.00067e-07		-0.18892	3.92365e-07						0.51141	8.26416e-06		-0.11007	-5.9967e-07		0.01293	1.07483e-06
			-0.80434	-1.92657e-07		0.3043	6.11877e-07		-0.21333	2.53723e-07						0.509	8.2489e-06		-0.11248	-7.25708e-07		0.01538	1.10352e-06
			-0.80944	-1.93109e-07		0.30934	6.22711e-07		-0.23775	1.69434e-07						0.5065	8.27026e-06		-0.11489	-9.71985e-07		0.01785	1.17889e-06
			-0.81447	-1.93878e-07		0.3144	6.33362e-07		-0.26229	1.11603e-07						0.50415	8.23059e-06		-0.11737	-9.42688e-07		0.02023	1.18225e-06
			-0.81945	-1.94489e-07		0.31944	6.42944e-07		-0.28676	7.17468e-08						0.50168	8.26416e-06		-0.11982	-7.00989e-07		0.0227	1.1142e-06
			-0.82451	-1.94977e-07		0.32451	6.52588e-07		-0.31118	4.44641e-08						0.49918	8.21838e-06		-0.12225	-6.40564e-07		0.0252	1.09314e-06
			-0.82955	-1.95404e-07		0.32942	6.61713e-07									0.4968	8.2489e-06		-0.12473	-8.74023e-07		0.02764	1.16241e-06
			-0.83458	-1.96136e-07		0.33452	6.71265e-07									0.49432	8.21533e-06		-0.12712	-1.04004e-06		0.03009	1.21399e-06
			-0.83956	-1.96472e-07		0.33955	6.80298e-07									0.49191	8.22449e-06		-0.12958	-8.55103e-07		0.03247	1.1673e-06
			-0.84462	-1.96808e-07		0.34459	6.91071e-07									0.48947	8.22144e-06		-0.13203	-6.55823e-07		0.03491	1.10931e-06
			-0.8496	-1.9751e-07		0.34962	7.02728e-07									0.487	8.19702e-06		-0.13449	-7.74841e-07		0.03738	1.14044e-06
			-0.85463	-1.97723e-07		0.35469	7.1579e-07									0.48456	8.22449e-06		-0.13694	-1.02966e-06		0.03979	1.21613e-06
			-0.85973	-1.97998e-07		0.35969	7.32117e-07									0.48212	8.17871e-06		-0.13936	-1.01288e-06		0.04226	1.21643e-06
			-0.8647	-1.98273e-07		0.36473	7.5061e-07									0.47968	8.21533e-06		-0.14179	-7.57446e-07		0.04464	1.14807e-06
			-0.86977	-1.98608e-07		0.36976	7.73529e-07									0.4772	8.17261e-06		-0.14425	-6.86646e-07		0.04714	1.12762e-06
			-0.87477	-1.98608e-07		0.37486	7.99957e-07									0.47479	8.20007e-06		-0.14668	-9.24377e-07		0.04953	1.19934e-06
			-0.87984	-1.99249e-07		0.37983	8.30597e-07									0.47232	8.17566e-06		-0.14913	-1.10199e-06		0.05203	1.25061e-06
			-0.88491	-1.99402e-07		0.38484	8.65845e-07									0.46991	8.17261e-06		-0.15158	-9.27429e-07		0.05447	1.20392e-06
			-0.88994	-1.99432e-07		0.38987	9.06403e-07									0.46753	8.18176e-06		-0.15401	-7.1228e-07		0.05694	1.14197e-06
			-0.89495	-1.99799e-07		0.39494	9.51965e-07									0.46506	8.14819e-06		-0.15645	-8.3374e-07		0.05932	1.17584e-06
			-0.90001	-1.9986e-07		0.40001	1.00327e-06									0.46255	8.17871e-06		-0.1589	-1.08459e-06		0.06182	1.25305e-06
			-0.90508	-1.99768e-07		0.40498	1.06076e-06									0.46017	8.13599e-06		-0.16132	-1.09253e-06		0.06423	1.25214e-06
			-0.91002	-1.99982e-07		0.41008	1.12439e-06									0.4577	8.16956e-06		-0.16379	-8.31909e-07		0.06665	1.1795e-06
			-0.91512	-2.00439e-07		0.41511	1.19324e-06									0.45523	8.13293e-06		-0.1662	-7.48596e-07		0.06909	1.16394e-06
			-0.92018	-2.00439e-07		0.42012	1.26825e-06									0.45279	8.14819e-06		-0.16866	-9.89075e-07		0.07153	1.23474e-06
			-0.92516	-2.00592e-07		0.42509	1.34842e-06									0.45035	8.13599e-06		-0.17115	-1.1673e-06		0.07403	1.28418e-06
			-0.93016	-2.00378e-07		0.43016	1.43307e-06									0.44797	8.12378e-06		-0.1735	-1.01196e-06		0.07635	1.23627e-06
			-0.93526	-2.00439e-07		0.43519	1.52094e-06									0.4455	8.14209e-06		-0.17597	-7.901e-07		0.07885	1.17554e-06
			-0.94033	-2.00989e-07		0.44023	1.61108e-06									0.44305	8.10547e-06		-0.17853	-8.89587e-07		0.08129	1.21185e-06
			-0.9453	-2.01324e-07		0.44532	1.7027e-06									0.44067	8.13599e-06		-0.18091	-1.15662e-06		0.0838	1.28723e-06
			-0.95134	-2.0166e-07		0.45033	1.79337e-06									0.43814	8.09631e-06		-0.18329	-1.16821e-06		0.08618	1.2851e-06
			-0.95623	-2.02332e-07		0.45536	1.88055e-06									0.43576	8.12378e-06		-0.18573	-9.29871e-07		0.08862	1.21277e-06
			-0.96111	-2.02606e-07		0.46043	1.96283e-06									0.43323	8.09326e-06		-0.18821	-8.32214e-07		0.09109	1.19507e-06
			-0.96599	-2.03156e-07		0.46537	2.03925e-06									0.43088	8.10242e-06		-0.19068	-1.05072e-06		0.09353	1.26923e-06
			-0.97118	-2.03705e-07		0.47047	2.10571e-06									0.42847	8.09937e-06		-0.19306	-1.24542e-06		0.096	1.31714e-06
			-0.97637	-2.04346e-07		0.47554	2.15973e-06									0.42593	8.078e-06		-0.19553	-1.10168e-06		0.09838	1.26526e-06
			-0.98094	-2.04956e-07		0.48054	2.20398e-06									0.42355	8.09937e-06		-0.19797	-8.78296e-07		0.10079	1.20667e-06
			-0.98613	-2.05963e-07		0.48552	2.23267e-06									0.42114	8.06274e-06		-0.20047	-9.68018e-07		0.10327	1.24451e-06
			-0.99132	-2.06573e-07		0.49055	2.24609e-06									0.41867	8.09631e-06		-0.20292	-1.24603e-06		0.10571	1.32141e-06
			-0.9962	-2.07245e-07		0.49568	2.24335e-06									0.41617	8.05664e-06		-0.20524	-1.2677e-06		0.10815	1.31622e-06
			-1.002	-2.08313e-07		0.50068	2.22473e-06									0.41379	8.08105e-06		-0.20768	-1.02753e-06		0.11059	1.2439e-06
			-1.00688	-2.08893e-07		0.50569	2.18964e-06									0.41138	8.05664e-06		-0.21024	-9.18884e-07		0.11303	1.2323e-06
			-1.01146	-2.09656e-07		0.51063	2.14111e-06									0.40884	8.05969e-06		-0.21268	-1.138e-06		0.11547	1.3092e-06
			-1.01665	-2.10266e-07		0.51576	2.08008e-06									0.40652	8.06274e-06		-0.21509	-1.34369e-06		0.11795	1.35498e-06
			-1.02184	-2.10327e-07		0.52086	2.00958e-06									0.40399	8.03528e-06		-0.21753	-1.19354e-06		0.12033	1.30524e-06
			-1.02703	-2.10327e-07		0.52586	1.93298e-06									0.40158	8.06274e-06		-0.21998	-9.75952e-07		0.1228	1.24603e-06
			-1.0316	-2.10449e-07		0.53087	1.8512e-06									0.39914	8.02307e-06		-0.22242	-1.05835e-06		0.12521	1.28784e-06
			-1.03649	-2.10236e-07		0.53587	1.77124e-06									0.3967	8.05664e-06		-0.22483	-1.31622e-06		0.12765	1.36475e-06
			-1.04198	-2.09747e-07		0.54088	1.69678e-06									0.39426	8.02002e-06		-0.22724	-1.37573e-06		0.13015	1.3562e-06
			-1.04656	-2.09137e-07		0.54594	1.63055e-06									0.39185	8.03833e-06		-0.22971	-1.13373e-06		0.13259	1.28571e-06
			-1.05175	-2.08618e-07		0.55073	1.57593e-06									0.38937	8.02307e-06		-0.23221	-1.00983e-06		0.13504	1.27686e-06
			-1.05724	-2.08069e-07		0.55592	1.53503e-06									0.3869	8.01392e-06		-0.23459	-1.23199e-06		0.13745	1.35437e-06
			-1.06151	-2.0752e-07		0.5608	1.50879e-06									0.38449	8.02917e-06		-0.23707	-1.44684e-06		0.13986	1.3974e-06
			-1.067	-2.07001e-07		0.56599	1.49963e-06									0.38199	7.99561e-06		-0.23948	-1.31622e-06		0.14236	1.34552e-06
			-1.07219	-2.06726e-07		0.57118	1.50604e-06									0.37964	8.02917e-06		-0.24195	-1.07941e-06		0.14477	1.29089e-06
			-1.07708	-2.06421e-07		0.57576	1.52771e-06									0.37711	7.98645e-06		-0.24445	-1.15356e-06		0.14727	1.33423e-06
			-1.08226	-2.06451e-07		0.58094	1.56555e-06									0.37469	8.01392e-06		-0.24677	-1.43372e-06		0.14968	1.41113e-06
			-1.08745	-2.06757e-07		0.58613	1.61438e-06									0.37228	7.9834e-06		-0.24918	-1.48773e-06		0.15209	1.39954e-06
			-1.09203	-2.0636e-07		0.59132	1.67328e-06									0.36984	7.99561e-06		-0.25168	-1.24176e-06		0.15457	1.33453e-06
			-1.09691	-2.07092e-07		0.5962	1.74072e-06									0.3674	7.9895e-06		-0.25412	-1.12366e-06		0.15704	1.32843e-06
			-1.1024	-2.08069e-07		0.60139	1.81427e-06									0.3649	7.97424e-06		-0.2566	-1.32568e-06		0.15942	1.40778e-06
			-1.10759	-2.09595e-07		0.60597	1.88995e-06									0.36249	7.99255e-06		-0.25898	-1.54449e-06		0.16186	1.44958e-06
			-1.11217	-2.11151e-07		0.61146	1.96503e-06									0.36005	7.95898e-06		-0.26142	-1.43066e-06		0.1643	1.39648e-06
			-1.11766	-2.1347e-07		0.61604	2.03705e-06									0.35754	7.9895e-06		-0.26392	-1.19202e-06		0.16674	1.34491e-06
			-1.12194	-2.15668e-07		0.62153	2.10419e-06									0.35519	7.94983e-06		-0.26633	-1.24603e-06		0.16915	1.39313e-06
			-1.12773	-2.18353e-07		0.62642	2.16278e-06									0.35275	7.97424e-06		-0.26883	-1.53778e-06		0.1716	1.47339e-06
			-1.1317	-2.21344e-07		0.6313	2.21161e-06									0.35028	7.95288e-06		-0.27112	-1.6098e-06		0.17404	1.46179e-06
			-1.13719	-2.25037e-07		0.63649	2.24976e-06									0.34787	7.95288e-06		-0.27363	-1.37665e-06		0.17651	1.39648e-06
			-1.14208	-2.28516e-07		0.64137	2.27448e-06									0.3454	7.95593e-06		-0.27613	-1.23138e-06		0.17901	1.39679e-06
			-1.14727	-2.33124e-07		0.64686	2.28516e-06									0.34299	7.93152e-06		-0.27857	-1.44257e-06		0.18139	1.47888e-06
			-1.15276	-2.37366e-07		0.65144	2.27966e-06									0.34058	7.95593e-06		-0.28095	-1.67236e-06		0.1838	1.521e-06
			-1.15795	-2.43103e-07		0.65632	2.25983e-06									0.33813	7.91931e-06		-0.28342	-1.56647e-06		0.18624	1.47034e-06
			-1.16252	-2.49451e-07		0.66151	2.22382e-06									0.33566	7.94983e-06		-0.28583	-1.32141e-06		0.18869	1.42303e-06
			-1.16771	-2.56439e-07		0.6667	2.1756e-06									0.33319	7.91321e-06		-0.28837	-1.3739e-06		0.19119	1.474e-06
			-1.1726	-2.63916e-07		0.67128	2.11365e-06									0.33075	7.93152e-06		-0.29075	-1.651e-06		0.19366	1.5625e-06
			-1.17809	-2.73041e-07		0.67646	2.04254e-06									0.32834	7.91626e-06		-0.29319	-1.74438e-06		0.19601	1.55243e-06
			-1.18297	-2.83051e-07		0.68226	1.96259e-06									0.3259	7.9071e-06		-0.2956	-1.51886e-06		0.19851	1.48529e-06
			-1.18785	-2.93732e-07		0.68684	1.87836e-06									0.32343	7.91931e-06		-0.29807	-1.36505e-06		0.20095	1.49323e-06
			-1.19274	-3.06244e-07		0.69172	1.79138e-06									0.32104	7.88879e-06		-0.30051	-1.56097e-06		0.20343	1.58295e-06
			-1.19792	-3.20374e-07		0.69691	1.70532e-06									0.31857	7.91626e-06		-0.30292	-1.81122e-06		0.20578	1.62628e-06
			-1.20342	-3.35938e-07		0.7024	1.62323e-06									0.31616	7.87659e-06		-0.30533	-1.71021e-06		0.20822	1.5741e-06
			-1.208	-3.53912e-07		0.70698	1.54663e-06									0.31366	7.901e-06		-0.30787	-1.46301e-06		0.21066	1.53168e-06
			-1.21318	-3.73779e-07		0.71217	1.47675e-06									0.31119	7.87048e-06		-0.31028	-1.49689e-06		0.21322	1.59485e-06
			-1.21807	-3.95874e-07		0.71705	1.41693e-06									0.30881	7.87659e-06		-0.31269	-1.77917e-06		0.21554	1.67755e-06
			-1.22356	-4.21173e-07		0.72224	1.36383e-06									0.30634	7.86743e-06		-0.31507	-1.89423e-06		0.21798	1.6687e-06
			-1.22814	-4.49158e-07		0.72712	1.31897e-06									0.30392	7.85217e-06		-0.31751	-1.66534e-06		0.22042	1.60645e-06
			-1.23333	-4.80042e-07		0.73231	1.28204e-06									0.30145	7.86743e-06		-0.32004	-1.50421e-06		0.22286	1.61682e-06
			-1.23821	-5.14832e-07		0.73719	1.25214e-06									0.29901	7.82776e-06		-0.32248	-1.70746e-06		0.22531	1.71234e-06
			-1.2434	-5.53589e-07		0.74238	1.22681e-06									0.29654	7.85522e-06		-0.3249	-1.95862e-06		0.22778	1.75415e-06
			-1.24828	-5.96619e-07		0.74757	1.2088e-06									0.2941	7.81555e-06		-0.32728	-1.87439e-06		0.23016	1.70319e-06
			-1.25316	-6.43616e-07		0.75245	1.19629e-06									0.29169	7.83386e-06		-0.32978	-1.6214e-06		0.23263	1.66534e-06
			-1.25835	-6.95801e-07		0.75703	1.18866e-06									0.28925	7.8064e-06		-0.33228	-1.64124e-06		0.2351	1.72913e-06
			-1.26384	-7.52258e-07		0.76222	1.18469e-06									0.2868	7.80334e-06		-0.33463	-1.9342e-06		0.23751	1.81824e-06
			-1.26842	-8.14514e-07		0.7671	1.18378e-06									0.2843	7.80029e-06		-0.33704	-2.05933e-06		0.23992	1.80878e-06
			-1.2733	-8.80127e-07		0.77229	1.18683e-06									0.28189	7.76672e-06		-0.33945	-1.84204e-06		0.2424	1.7453e-06
			-1.2788	-9.51538e-07		0.77778	1.19415e-06									0.27948	7.78503e-06		-0.34202	-1.67267e-06		0.24481	1.75995e-06
			-1.28368	-1.02692e-06		0.78297	1.20392e-06									0.27707	7.73926e-06		-0.34443	-1.86676e-06		0.24728	1.85669e-06
			-1.28917	-1.10626e-06		0.78785	1.21704e-06									0.27457	7.76062e-06		-0.34687	-2.13715e-06		0.24966	1.89758e-06
			-1.29406	-1.18927e-06		0.79243	1.23413e-06									0.27213	7.71484e-06		-0.34919	-2.0578e-06		0.25207	1.84814e-06
			-1.29894	-1.27594e-06		0.79762	1.25336e-06									0.26978	7.72095e-06		-0.35169	-1.79535e-06		0.25457	1.80878e-06
			-1.30382	-1.36475e-06												0.2673	7.69653e-06		-0.35422	-1.81671e-06		0.25695	1.88171e-06
			-1.30901	-1.45447e-06												0.26486	7.67212e-06		-0.35669	-2.10632e-06		0.25939	1.96991e-06
			-1.31389	-1.54419e-06												0.26239	7.67517e-06		-0.35901	-2.24792e-06		0.26187	1.96075e-06
			-1.31877	-1.63513e-06												0.25998	7.62329e-06		-0.36142	-2.01874e-06		0.26425	1.89911e-06
			-1.32396	-1.72424e-06												0.25754	7.6355e-06		-0.36399	-1.84631e-06		0.26672	1.92383e-06
			-1.32885	-1.81244e-06												0.2551	7.57446e-06		-0.36637	-2.04437e-06		0.26919	2.02667e-06
			-1.33434	-1.89758e-06												0.25266	7.58057e-06		-0.36884	-2.31506e-06		0.27157	2.07886e-06
			-1.33953	-1.98242e-06												0.25015	7.52869e-06		-0.37119	-2.24762e-06		0.27404	2.02545e-06
			-1.3441	-2.05872e-06												0.24774	7.50732e-06		-0.37372	-1.98853e-06		0.27645	1.99402e-06
			-1.34899	-2.13776e-06												0.2453	7.47986e-06		-0.37616	-2.00226e-06		0.27899	2.07245e-06
			-1.35417	-2.20642e-06												0.24286	7.42188e-06		-0.37858	-2.28912e-06		0.28137	2.16614e-06
			-1.35936	-2.26837e-06												0.24039	7.41272e-06		-0.38099	-2.44232e-06		0.28375	2.15973e-06
			-1.36455	-2.32513e-06												0.23798	7.33032e-06		-0.38346	-2.22839e-06		0.28625	2.10327e-06
			-1.37004	-2.37274e-06												0.2356	7.32422e-06		-0.38593	-2.0517e-06		0.28869	2.13593e-06
			-1.37493	-2.41089e-06												0.23306	7.23572e-06		-0.38834	-2.23267e-06		0.29116	2.2467e-06
			-1.37981	-2.44141e-06												0.23062	7.2052e-06		-0.39078	-2.51617e-06		0.2936	2.29431e-06
			-1.38469	-2.45667e-06												0.22821	7.13501e-06		-0.39307	-2.45972e-06		0.29599	2.24762e-06
			-1.38988	-2.45361e-06												0.22571	7.05872e-06		-0.3957	-2.20306e-06		0.29846	2.22321e-06
			-1.39476	-2.43225e-06												0.22333	7.00989e-06		-0.39814	-2.19086e-06		0.3009	2.30988e-06
			-1.39965	-2.40173e-06												0.22089	6.89087e-06		-0.40058	-2.48047e-06		0.30331	2.40906e-06
			-1.40453	-2.37122e-06												0.21848	6.8512e-06		-0.40296	-2.65442e-06		0.30578	2.40234e-06
			-1.40972	-2.35901e-06												0.21597	6.70776e-06		-0.40534	-2.4472e-06		0.3081	2.35077e-06
			-1.4149	-2.37732e-06												0.21356	6.64673e-06		-0.4079	-2.26532e-06		0.3106	2.38739e-06
			-1.42009	-2.4231e-06												0.21118	6.50635e-06		-0.41028	-2.44415e-06		0.31304	2.50397e-06
			-1.42467	-2.49023e-06												0.20865	6.39343e-06		-0.41269	-2.71606e-06		0.31546	2.55493e-06
			-1.43016	-2.55737e-06												0.20624	6.27441e-06		-0.41504	-2.68616e-06		0.31787	2.50671e-06
			-1.43505	-2.62451e-06												0.2038	6.09436e-06		-0.41764	-2.41119e-06		0.32031	2.48688e-06
			-1.44023	-2.67639e-06												0.20132	5.9906e-06		-0.42002	-2.40204e-06		0.32281	2.58057e-06
			-1.44481	-2.71606e-06												0.19894	5.75256e-06		-0.42246	-2.69958e-06		0.32522	2.68524e-06
			-1.44969	-2.73438e-06												0.19644	5.6366e-06		-0.42493	-2.87994e-06		0.3276	2.68219e-06
			-1.45519	-2.73743e-06												0.19409	5.38025e-06		-0.42734	-2.67578e-06		0.33007	2.62878e-06
			-1.46038	-2.72217e-06												0.19159	5.19714e-06		-0.42984	-2.47253e-06		0.33251	2.67334e-06
			-1.46495	-2.68555e-06												0.18915	4.953e-06		-0.43226	-2.6474e-06		0.33493	2.79785e-06
			-1.46984	-2.63062e-06												0.18674	4.67651e-06		-0.43464	-2.92633e-06		0.3374	2.84973e-06
			-1.47533	-2.55432e-06												0.1843	4.45709e-06		-0.43702	-2.90192e-06		0.33984	2.80121e-06
			-1.48052	-2.45972e-06												0.18185	4.08569e-06		-0.43958	-2.63824e-06		0.34222	2.78625e-06
			-1.4854	-2.35291e-06												0.17941	3.85834e-06		-0.44208	-2.612e-06		0.34469	2.89185e-06
			-1.49028	-2.22168e-06												0.177	3.43323e-06		-0.44443	-2.89795e-06		0.34713	3.00598e-06
			-1.49578	-2.08435e-06												0.17453	3.14362e-06		-0.44675	-3.08075e-06		0.34991	2.99103e-06
			-1.50066	-1.93176e-06												0.17215	2.71637e-06		-0.44968	-2.90527e-06		0.35241	2.93976e-06
			-1.50524	-1.77917e-06												0.16974	2.31018e-06		-0.45209	-2.68311e-06		0.35488	2.99164e-06
			-1.51042	-1.62659e-06												0.16727	1.91071e-06		-0.45453	-2.84637e-06		0.35729	3.12531e-06
			-1.51622	-1.47095e-06												0.16483	1.3681e-06		-0.45698	-3.13354e-06		0.35971	3.19092e-06
			-1.5208	-1.33057e-06												0.16235	9.86938e-07		-0.45942	-3.1192e-06		0.36215	3.1427e-06
			-1.52538	-1.19629e-06												0.15991	3.49731e-07		-0.46189	-2.85889e-06		0.36459	3.13232e-06
			-1.53118	-1.07422e-06												0.15756	-8.03528e-08		-0.46433	-2.80762e-06		0.36703	3.25317e-06
			-1.53575	-9.67407e-07												0.15518	-7.27844e-07		-0.46677	-3.09448e-06		0.3695	3.38562e-06
			-1.54094	-8.72803e-07												0.15268	-1.26526e-06		-0.46918	-3.29193e-06		0.37191	3.38409e-06
			-1.54583	-7.87354e-07												0.15024	-1.88263e-06		-0.47162	-3.1073e-06		0.37438	3.33466e-06
			-1.55101	-7.14111e-07												0.1478	-2.56287e-06		-0.47403	-2.88757e-06		0.37686	3.40363e-06
			-1.55651	-6.46973e-07												0.14539	-3.12256e-06		-0.47654	-3.04626e-06		0.37927	3.56201e-06
			-1.56108	-5.92041e-07												0.14291	-3.91296e-06		-0.47895	-3.33496e-06		0.38165	3.6377e-06
			-1.56566	-5.49316e-07												0.14053	-4.45923e-06		-0.48139	-3.32611e-06		0.38415	3.59161e-06
			-1.57146	-5.06592e-07												0.13803	-5.28564e-06		-0.48386	-3.06305e-06		0.38659	3.59406e-06
			-1.57604	-4.70581e-07												0.13562	-5.88074e-06		-0.48633	-3.01025e-06		0.389	3.74054e-06
			-1.58092	-4.44641e-07												0.13318	-6.65894e-06		-0.48874	-3.28888e-06		0.39144	3.89709e-06
			-1.58611	-4.1687e-07												0.13074	-7.35474e-06		-0.49112	-3.49152e-06		0.39392	3.90442e-06
			-1.5913	-3.97339e-07												0.12833	-8.01697e-06		-0.49363	-3.31024e-06		0.39636	3.85742e-06
			-1.59618	-3.79639e-07												0.12592	-8.81653e-06		-0.4961	-3.08929e-06		0.3988	3.94745e-06
			-1.60137	-3.66821e-07												0.12344	-9.37195e-06		-0.49848	-3.23792e-06		0.40124	4.13727e-06
			-1.60625	-3.5553e-07												0.12103	-1.0199e-05		-0.50092	-3.54462e-06		0.40365	4.2392e-06
			-1.61144	-3.4729e-07												0.11856	-1.07086e-05		-0.50342	-3.53882e-06		0.40612	4.18854e-06
			-1.61632	-3.37524e-07												0.11615	-1.14594e-05		-0.50583	-3.26721e-06		0.4085	4.20044e-06
			-1.62151	-3.33252e-07												0.11368	-1.19873e-05		-0.50828	-3.20038e-06		0.41098	4.38599e-06
			-1.6267	-3.28369e-07												0.11133	-1.25793e-05		-0.51075	-3.48114e-06		0.41342	4.56818e-06
			-1.63158	-3.25928e-07												0.10889	-1.31531e-05		-0.51313	-3.6969e-06		0.4158	4.58984e-06
			-1.63646	-3.22571e-07												0.10645	-1.35742e-05		-0.51566	-3.526e-06		0.41836	4.53705e-06
			-1.64135	-3.25012e-07												0.10397	-1.41571e-05		-0.51804	-3.30048e-06		0.42077	4.65698e-06
			-1.64653	-3.23181e-07												0.10156	-1.44318e-05		-0.52051	-3.43445e-06		0.42315	4.89197e-06
			-1.65142	-3.23486e-07												0.09906	-1.49567e-05		-0.52295	-3.74237e-06		0.42559	5.01404e-06
			-1.6566	-3.2959e-07												0.09665	-1.51581e-05		-0.52533	-3.76556e-06		0.4281	4.96826e-06
			-1.66179	-3.32642e-07												0.09424	-1.55304e-05		-0.52781	-3.48877e-06		0.43048	4.97742e-06
			-1.66667	-3.35693e-07												0.0918	-1.57196e-05		-0.53028	-3.40515e-06		0.43292	5.20935e-06
			-1.67217	-3.38745e-07												0.08936	-1.59058e-05		-0.53266	-3.68896e-06		0.43539	5.45044e-06
			-1.67705	-3.43323e-07												0.08698	-1.61133e-05		-0.53513	-3.90778e-06		0.43786	5.4718e-06
			-1.68224	-3.50952e-07												0.08444	-1.61163e-05		-0.53754	-3.7442e-06		0.44027	5.41382e-06
			-1.68712	-3.60107e-07												0.08206	-1.63025e-05		-0.54007	-3.50861e-06		0.44274	5.5542e-06
			-1.69261	-3.69263e-07												0.07956	-1.61926e-05		-0.54249	-3.63861e-06		0.44516	5.86548e-06
			-1.6975	-3.78418e-07												0.07712	-1.63055e-05		-0.5449	-3.96301e-06		0.44763	6.01501e-06
																0.07465	-1.6156e-05		-0.54734	-3.98956e-06		0.45007	5.96313e-06
																0.07224	-1.61316e-05		-0.54972	-3.71521e-06		0.45248	5.99365e-06
																0.06985	-1.60034e-05		-0.55225	-3.62823e-06		0.45489	6.28052e-06
																0.06732	-1.58478e-05		-0.55463	-3.90137e-06		0.45736	6.5918e-06
																0.06491	-1.57471e-05		-0.55716	-4.14307e-06		0.45983	6.63452e-06
																0.06244	-1.54846e-05		-0.55964	-3.98102e-06		0.46221	6.57349e-06
																0.06	-1.5387e-05		-0.56205	-3.7442e-06		0.46466	6.75964e-06
																0.05759	-1.50818e-05		-0.56443	-3.87024e-06		0.4671	7.14722e-06
																0.05515	-1.49475e-05		-0.56687	-4.20197e-06		0.46957	7.37e-06
																0.05267	-1.46545e-05		-0.5694	-4.24103e-06		0.47195	7.32422e-06
																0.05029	-1.44531e-05		-0.57178	-3.97827e-06		0.47442	7.3761e-06
																0.04782	-1.42029e-05		-0.57428	-3.88763e-06		0.47686	7.76367e-06
																0.04534	-1.39343e-05		-0.57663	-4.15863e-06		0.4793	8.17871e-06
																0.04294	-1.37329e-05		-0.57914	-4.40674e-06		0.48178	8.26111e-06
																0.04046	-1.34247e-05		-0.58158	-4.26605e-06		0.48419	8.21838e-06
																0.03804	-1.32416e-05		-0.58396	-4.02893e-06		0.48666	8.48999e-06
																0.0356	-1.29333e-05		-0.58646	-4.14337e-06		0.48907	9.0271e-06
																0.03315	-1.27411e-05		-0.58884	-4.46838e-06		0.49154	9.35364e-06
																0.03073	-1.24603e-05		-0.59131	-4.52881e-06		0.49389	9.34753e-06
																0.02825	-1.22406e-05		-0.59379	-4.27582e-06		0.49636	9.4574e-06
																0.02584	-1.20056e-05		-0.5962	-4.16962e-06		0.49877	9.99146e-06
																0.02339	-1.17615e-05		-0.59861	-4.44946e-06		0.50125	1.06079e-05
																0.02095	-1.15631e-05		-0.60111	-4.70581e-06		0.50366	1.08002e-05
																0.0185	-1.13037e-05		-0.60355	-4.57458e-06		0.5061	1.08154e-05
																0.01606	-1.11298e-05		-0.60593	-4.34753e-06		0.50854	1.12335e-05
																0.01362	-1.08795e-05		-0.60843	-4.45923e-06		0.51092	1.20087e-05
																0.01118	-1.07086e-05		-0.61088	-4.80042e-06		0.51342	1.25458e-05
																0.00873	-1.04858e-05		-0.61335	-4.86755e-06		0.51583	1.2677e-05
																0.00629	-1.03027e-05		-0.61573	-4.62646e-06		0.51824	1.29181e-05
																0.00385	-1.01135e-05		-0.6182	-4.51599e-06		0.52072	1.37177e-05
																0.0014	-9.91516e-06		-0.62061	-4.80042e-06		0.52316	1.46423e-05
																-0.00103	-9.75952e-06		-0.62308	-5.08118e-06		0.52557	1.50757e-05
																-0.00348	-9.55811e-06		-0.62552	-4.95605e-06		0.52801	1.52588e-05
																-0.00591	-9.42078e-06		-0.62797	-4.71802e-06		0.53042	1.59546e-05
																-0.00836	-9.22546e-06		-0.63035	-4.83398e-06		0.53283	1.71112e-05
																-0.0108	-9.09424e-06		-0.63282	-5.19409e-06		0.53524	1.80328e-05
																-0.01325	-8.92334e-06		-0.63523	-5.27649e-06		0.53775	1.84509e-05
																-0.01569	-8.77991e-06		-0.63773	-5.03845e-06		0.5401	1.90277e-05
																-0.01814	-8.63953e-06		-0.64014	-4.93164e-06		0.54254	2.03339e-05
																-0.02057	-8.48389e-06		-0.64261	-5.2124e-06		0.54501	2.16797e-05
																-0.02301	-8.36487e-06		-0.64505	-5.51453e-06		0.54739	2.25189e-05
																-0.02545	-8.20923e-06		-0.6475	-5.41382e-06		0.5498	2.30377e-05
																-0.02791	-8.10547e-06		-0.64994	-5.17883e-06		0.55227	2.4176e-05
																-0.03036	-7.95898e-06		-0.65235	-5.28259e-06		0.55462	2.59338e-05
																-0.03281	-7.85522e-06		-0.65482	-5.64575e-06		0.55712	2.74261e-05
																-0.03522	-7.72705e-06		-0.65726	-5.77087e-06		0.55947	2.83325e-05
																-0.03768	-7.61414e-06		-0.6597	-5.52673e-06		0.56188	2.93549e-05
																-0.04012	-7.50732e-06		-0.66214	-5.41382e-06		0.56427	3.12286e-05
																-0.04256	-7.38525e-06		-0.66459	-5.70984e-06		0.56726	3.32855e-05
																-0.04501	-7.2998e-06		-0.66703	-6.03027e-06		0.56973	3.48083e-05
																-0.04743	-7.17468e-06		-0.66947	-5.93872e-06		0.57211	3.5965e-05
																-0.0499	-7.09839e-06		-0.67191	-5.71899e-06		0.57455	3.78082e-05
																-0.0524	-6.98242e-06		-0.67444	-5.8136e-06		0.57705	4.03656e-05
																-0.05478	-6.90002e-06		-0.67682	-6.20117e-06		0.57946	4.26727e-05
																-0.05725	-6.80237e-06		-0.67923	-6.3446e-06		0.58187	4.42932e-05
																-0.05972	-6.71387e-06		-0.68174	-6.12793e-06		0.58435	4.61487e-05
																-0.0621	-6.63757e-06		-0.68415	-6.00891e-06		0.58682	4.89197e-05
																-0.06458	-6.53381e-06		-0.68662	-6.31104e-06		0.58926	5.19409e-05
																-0.06699	-6.47278e-06		-0.68903	-6.64368e-06		0.59173	5.43518e-05
																-0.06946	-6.36902e-06		-0.69144	-6.58569e-06		0.59408	5.63049e-05
																-0.07187	-6.31104e-06		-0.69385	-6.36597e-06		0.59661	5.89905e-05
																-0.07431	-6.21948e-06		-0.69639	-6.47888e-06		0.59899	6.25305e-05
																-0.07684	-6.1554e-06		-0.6988	-6.86951e-06		0.60144	6.57959e-05
																-0.07928	-6.08215e-06		-0.70121	-7.0343e-06		0.60382	6.82983e-05
																-0.0817	-6.00281e-06		-0.70365	-6.83289e-06		0.60629	7.10144e-05
																-0.0842	-5.94788e-06		-0.70615	-6.73218e-06		0.60876	7.47375e-05
																-0.08658	-5.86243e-06		-0.70859	-7.03125e-06		0.61123	7.87964e-05
																-0.08905	-5.81665e-06		-0.71097	-7.38831e-06		0.61367	8.21838e-05
																-0.09146	-5.7312e-06		-0.71341	-7.35168e-06		0.61605	8.50525e-05
																-0.0939	-5.68848e-06		-0.71592	-7.12891e-06		0.61853	8.87146e-05
																-0.09628	-5.61523e-06		-0.71827	-7.26013e-06		0.62097	9.32617e-05
																-0.09879	-5.5603e-06		-0.72071	-7.67517e-06		0.62338	9.75037e-05
																-0.10126	-5.50232e-06		-0.72318	-7.86743e-06		0.62588	0.000100952
																-0.10364	-5.43518e-06		-0.72562	-7.67822e-06		0.62823	0.000104584
																-0.10611	-5.39551e-06		-0.72812	-7.57751e-06		0.63073	0.000109253
																-0.10858	-5.32227e-06		-0.73057	-7.901e-06		0.63287	0.000114319
																-0.11105	-5.2887e-06		-0.73298	-8.27637e-06		0.63531	0.00011853
																-0.11349	-5.21851e-06		-0.73545	-8.27026e-06		0.63806	0.000122253
																-0.11591	-5.18188e-06		-0.73789	-8.06274e-06		0.6408	0.000126892
																-0.11835	-5.1239e-06		-0.7403	-8.18787e-06		0.64294	0.000132324
																-0.12082	-5.07507e-06		-0.74274	-8.60901e-06		0.64538	0.000137421
																-0.12323	-5.0354e-06		-0.74518	-8.84094e-06		0.64813	0.000141632
																-0.12561	-4.97437e-06		-0.74762	-8.6792e-06		0.65026	0.000146057
																-0.12808	-4.9469e-06		-0.75007	-8.57849e-06		0.65271	0.000151611
																-0.13055	-4.88312e-06		-0.75254	-8.89893e-06		0.65515	0.000157379
																-0.133	-4.85718e-06		-0.75492	-9.30481e-06		0.65789	0.000162292
																-0.13538	-4.80011e-06		-0.7573	-9.32922e-06		0.66003	0.000166748
																-0.13788	-4.76746e-06		-0.75974	-9.1217e-06		0.66247	0.000171967
																-0.14029	-4.72565e-06		-0.76227	-9.25293e-06		0.66522	0.000178131
																-0.14276	-4.67957e-06		-0.76468	-9.69543e-06		0.66705	0.000183838
																-0.14517	-4.6524e-06		-0.76716	-9.96704e-06		0.66949	0.000188599
																-0.14764	-4.59747e-06		-0.76954	-9.8114e-06		0.67163	0.000193634
																-0.15005	-4.57977e-06		-0.77201	-9.7229e-06		0.67468	0.000199738
																-0.15259	-4.52484e-06		-0.77445	-1.00464e-05		0.67712	0.000205994
																-0.15497	-4.50623e-06		-0.77689	-1.04767e-05		0.67895	0.000211365
																-0.15738	-4.46045e-06		-0.77927	-1.05164e-05		0.6817	0.000216217
																-0.15988	-4.43054e-06		-0.78174	-1.03271e-05		0.68444	0.000221924
																-0.16223	-4.40063e-06		-0.78418	-1.04553e-05		0.68719	0.000228424
																-0.1647	-4.35852e-06		-0.78663	-1.09192e-05		0.68933	0.000234436
																-0.16718	-4.34174e-06		-0.7891	-1.12183e-05		0.69177	0.000239532
																-0.16965	-4.29291e-06		-0.79151	-1.1087e-05		0.69451	0.000244781
																-0.17206	-4.28131e-06		-0.79395	-1.09894e-05		0.69665	0.000251068
																-0.1745	-4.23492e-06		-0.79636	-1.13312e-05		0.6994	0.000257538
																-0.17691	-4.21906e-06		-0.79886	-1.17828e-05		0.70123	0.000263031
																-0.17941	-4.18457e-06		-0.8013	-1.18561e-05		0.70428	0.000268005
																-0.18179	-4.15741e-06		-0.80362	-1.16699e-05		0.70611	0.000273804
																-0.1843	-4.1394e-06		-0.80616	-1.18073e-05		0.70886	0.000280396
																-0.18671	-4.10034e-06		-0.80857	-1.23108e-05		0.7113	0.000286438
																-0.18918	-4.09271e-06		-0.81104	-1.26251e-05		0.71344	0.000291443
																-0.19159	-4.04938e-06		-0.81345	-1.25183e-05		0.71618	0.000296631
																-0.19403	-4.04327e-06		-0.81592	-1.24359e-05		0.71862	0.000302826
																-0.19644	-4.00604e-06		-0.8183	-1.2796e-05		0.72106	0.000308868
																-0.19891	-3.99292e-06		-0.82081	-1.3269e-05		0.72351	0.000314117
																-0.20135	-3.96973e-06		-0.82325	-1.33667e-05		0.72595	0.000318817
																-0.19894	-3.89374e-06		-0.82569	-1.32202e-05		0.72839	0.000324371
																-0.1965	-3.84521e-06		-0.82807	-1.33484e-05		0.73052	0.000330688
																-0.19409	-3.77594e-06		-0.83054	-1.38641e-05		0.73327	0.000336334
																-0.19165	-3.74298e-06		-0.83298	-1.42273e-05		0.73571	0.000340942
																-0.18915	-3.67737e-06		-0.83536	-1.41449e-05		0.73815	0.000345703
																-0.18665	-3.64685e-06		-0.83786	-1.40808e-05		0.74029	0.000351593
																-0.18427	-3.59131e-06		-0.84031	-1.44501e-05		0.74304	0.000357422
																-0.18182	-3.55286e-06		-0.84272	-1.49719e-05		0.74517	0.000362091
																-0.17935	-3.51257e-06		-0.84516	-1.5094e-05		0.74761	0.000366333
																-0.17691	-3.46252e-06		-0.84766	-1.49689e-05		0.75036	0.000371338
																-0.1745	-3.4375e-06		-0.85004	-1.51245e-05		0.7528	0.000376984
																-0.17206	-3.38226e-06		-0.85248	-1.56433e-05		0.75524	0.000381897
																-0.16962	-3.36304e-06		-0.85492	-1.60522e-05		0.75769	0.000385773
																-0.16714	-3.30902e-06		-0.85734	-1.60034e-05		0.75982	0.000389832
																-0.16473	-3.28705e-06		-0.85981	-1.59698e-05		0.76257	0.000394897
																-0.16232	-3.2428e-06		-0.86222	-1.63666e-05		0.76531	0.000399872
																-0.15985	-3.21045e-06		-0.86472	-1.68945e-05		0.76745	0.000403748
																-0.15744	-3.18359e-06		-0.86707	-1.70837e-05		0.76959	0.000407104
																-0.15497	-3.13843e-06		-0.86957	-1.6983e-05		0.77203	0.000411255
																-0.15253	-3.12195e-06		-0.87287	-1.71814e-05		0.77447	0.000415924
																-0.15012	-3.07281e-06		-0.875	-1.77307e-05		0.77722	0.00041983
																-0.14771	-3.05878e-06		-0.87806	-1.81824e-05		0.77996	0.000422668
																-0.1452	-3.01239e-06		-0.88019	-1.81732e-05		0.7821	0.000425751
																-0.14279	-2.99347e-06		-0.88294	-1.81702e-05		0.78485	0.000429718
																-0.14029	-2.95959e-06		-0.88538	-1.85974e-05		0.78698	0.000433594
																-0.13788	-2.92786e-06		-0.88782	-1.92078e-05		0.78912	0.000436279
																-0.13544	-2.90894e-06		-0.88996	-1.94305e-05		0.79156	0.000438446
																-0.13297	-2.86682e-06		-0.89301	-1.93756e-05		0.79431	0.000441315
																-0.13052	-2.85675e-06		-0.89454	-1.95923e-05		0.79705	0.000444885
																-0.12808	-2.81128e-06		-0.89728	-2.02026e-05		0.79888	0.00044751
																-0.1257	-2.80121e-06		-0.89972	-2.07184e-05		0.80194	0.000449158
																-0.12326	-2.76154e-06		-0.90247	-2.07703e-05		0.80407	0.000451019
																-0.12076	-2.74353e-06		-0.90491	-2.08191e-05		0.80651	0.000453827
																-0.11832	-2.71759e-06		-0.90735	-2.12952e-05		0.80896	0.000456543
																-0.11591	-2.68463e-06		-0.90979	-2.19513e-05		0.81079	0.000458038
																-0.11346	-2.67212e-06		-0.91224	-2.22473e-05		0.81384	0.000459137
																-0.11102	-2.63062e-06		-0.91437	-2.22687e-05		0.81597	0.00046106
																-0.10855	-2.62482e-06		-0.91681	-2.25342e-05		0.81872	0.000463989
																-0.10611	-2.58331e-06		-0.91926	-2.32025e-05		0.82086	0.00046582
																-0.1037	-2.57599e-06		-0.9217	-2.38007e-05		0.82391	0.000466614
																-0.10123	-2.54089e-06		-0.92444	-2.39532e-05		0.82604	0.000467896
																-0.09879	-2.52167e-06		-0.92658	-2.40509e-05		0.82849	0.000470215
																-0.09641	-2.50183e-06		-0.92902	-2.45941e-05		0.83093	0.000472534
																-0.0939	-2.46826e-06		-0.93177	-2.53479e-05		0.83337	0.000473846
																-0.09149	-2.46124e-06		-0.93451	-2.57751e-05		0.83581	0.000475006
																-0.08905	-2.41943e-06		-0.93665	-2.58606e-05		0.83795	0.000477234
																-0.08661	-2.41638e-06		-0.93909	-2.62268e-05		0.84069	0.000480316
																-0.08414	-2.37579e-06		-0.94092	-2.69806e-05		0.84252	0.00048288
																-0.08173	-2.36633e-06		-0.94367	-2.76825e-05		0.84558	0.000484802
																-0.07928	-2.33795e-06		-0.94611	-2.79541e-05		0.84802	0.000487396
																-0.07684	-2.31476e-06		-0.94886	-2.81738e-05		0.85076	0.000491425
																-0.07437	-2.30164e-06		-0.95099	-2.88239e-05		0.8529	0.000495667
																-0.0719	-2.26501e-06		-0.95374	-2.96783e-05		0.85504	0.000499573
																-0.06952	-2.26135e-06		-0.95618	-3.02368e-05		0.85778	0.000503235
																-0.06708	-2.21832e-06		-0.95862	-3.05511e-05		0.86022	0.000508423
																-0.06461	-2.21527e-06		-0.96076	-3.1012e-05		0.86297	0.000514832
																-0.06216	-2.1759e-06		-0.9629	-3.19122e-05		0.86511	0.00052063
																-0.05972	-2.164e-06		-0.96625	-3.27728e-05		0.86755	0.000526123
																-0.05731	-2.13806e-06		-0.96808	-3.32245e-05		0.86999	0.000532532
																-0.0549	-2.10907e-06		-0.97022	-3.36029e-05		0.87213	0.000540466
																-0.0524	-2.09839e-06		-0.97266	-3.43903e-05		0.87457	0.000549011
																-0.04999	-2.05688e-06		-0.97571	-3.54462e-05		0.87762	0.000556641
																-0.04743	-2.05322e-06		-0.97815	-3.61847e-05		0.88006	0.00056427
																-0.045	-2.00714e-06		-0.98029	-3.66302e-05		0.88189	0.00057373
																-0.04255	-2.00073e-06		-0.98273	-3.7265e-05		0.88433	0.000583801
																-0.04011	-1.96106e-06		-0.98487	-3.8327e-05		0.88739	0.000593567
																-0.03768	-1.94e-06		-0.98731	-3.94287e-05		0.88952	0.000602417
																-0.03522	-1.91528e-06		-0.99036	-4.0094e-05		0.89135	0.000612183
																-0.03277	-1.87408e-06		-0.9928	-4.06738e-05		0.8941	0.000623169
																-0.03034	-1.8631e-06		-0.99494	-4.16626e-05		0.89685	0.00063446
																-0.02788	-1.80939e-06		-0.99738	-4.29321e-05		0.89929	0.000644226
																-0.02545	-1.80084e-06		-1.00013	-4.39514e-05		0.90173	0.000653992
																-0.02301	-1.74622e-06		-1.00257	-4.46198e-05		0.90417	0.000664978
																-0.02058	-1.72791e-06		-1.0047	-4.54956e-05		0.90661	0.00067627
																-0.01813	-1.68182e-06		-1.00684	-4.67987e-05		0.90875	0.000686646
																-0.0157	-1.64154e-06		-1.00989	-4.81537e-05		0.91149	0.000695801
																-0.01326	-1.61163e-06		-1.01172	-4.9118e-05		0.91394	0.000705261
																-0.0108	-1.54724e-06		-1.01417	-4.99268e-05		0.91638	0.000715637
																-0.00838	-1.52679e-06		-1.01752	-5.1178e-05		0.91882	0.000725403
																-0.00594	-1.44928e-06		-1.01996	-5.27039e-05		0.92156	0.000733948
																-0.00347	-1.42395e-06		-1.0221	-5.40161e-05		0.92309	0.000741577
																-0.00103	-1.34613e-06		-1.02424	-5.49927e-05		0.92614	0.000750122
																0.00141	-1.29822e-06		-1.02698	-5.60913e-05		0.92828	0.000758667
																0.00384	-1.23291e-06		-1.02942	-5.76782e-05		0.93103	0.000765686
																0.00629	-1.15082e-06		-1.03217	-5.93262e-05		0.93347	0.000771179
																0.00872	-1.10229e-06		-1.03431	-6.05774e-05		0.93621	0.000776978
																0.01117	-9.89075e-07		-1.03614	-6.1676e-05		0.93835	0.000783081
																0.01362	-9.41467e-07		-1.03827	-6.31409e-05		0.94079	0.000788269
																0.01606	-8.12073e-07		-1.04163	-6.49414e-05		0.94384	0.000791626
																0.01849	-7.39136e-07		-1.04377	-6.65588e-05		0.94567	0.000793762
																0.02093	-6.1554e-07		-1.04621	-6.77795e-05		0.94812	0.000796509
																0.02338	-4.89807e-07		-1.04865	-6.91223e-05		0.95056	0.000798645
																0.02582	-3.82813e-07		-1.05109	-7.08618e-05		0.953	0.000799255
																0.02826	-2.10632e-07		-1.05414	-7.27844e-05		0.95544	0.000797729
																0.0307	-1.11664e-07		-1.05597	-7.42798e-05		0.95788	0.000795898
																0.03314	1.01105e-07		-1.05872	-7.56226e-05		0.96032	0.000794067
																0.03558	2.23389e-07		-1.06147	-7.72095e-05		0.96307	0.00079071
																0.03801	4.48303e-07		-1.0636	-7.91931e-05		0.96521	0.000784912
																0.04048	6.27747e-07		-1.06543	-8.09937e-05		0.96765	0.000777588
																0.0429	8.44421e-07		-1.06818	-8.23059e-05		0.97039	0.000770264
																0.04532	1.10626e-06		-1.07154	-8.37097e-05		0.97283	0.000761414
																0.04777	1.30463e-06		-1.07306	-8.55408e-05		0.97497	0.000750427
																0.0502	1.65314e-06		-1.07581	-8.74939e-05		0.97711	0.000736694
																0.05231	1.86523e-06		-1.07825	-8.90808e-05		0.97985	0.000722046
																0.05475	2.25739e-06		-1.08069	-9.03015e-05		0.98229	0.000706482
																0.05707	2.53235e-06		-1.08313	-9.18579e-05		0.98504	0.000689087
																0.05948	2.92755e-06		-1.08527	-9.3811e-05		0.98748	0.000668335
																0.0618	3.31299e-06		-1.08741	-9.55811e-05		0.98931	0.000645752
																0.06467	3.6792e-06		-1.09046	-9.69238e-05		0.99206	0.000622253
																0.06711	4.19159e-06		-1.0929	-9.81445e-05		0.9942	0.000597534
																0.06958	4.5578e-06		-1.09504	-9.9884e-05		0.99755	0.000570374
																0.07199	5.16357e-06		-1.09748	-0.000101807		0.99969	0.000541382
																0.0744	5.57556e-06		-1.10053	-0.000103333		1.00183	0.00051239
																0.07687	6.21033e-06		-1.10267	-0.000104492		1.00427	0.000483704
																0.07932	6.74133e-06		-1.10511	-0.000105927		1.00671	0.0004552
																0.08176	7.35474e-06		-1.10724	-0.000107849		1.00976	0.000426361
																0.08417	8.02307e-06		-1.1103	-0.00010968		1.01129	0.000398682
																0.08661	8.59375e-06		-1.11243	-0.000111023		1.01403	0.000373749
																0.08905	9.39331e-06		-1.11457	-0.000112305		1.01647	0.000351227
																0.09143	9.95483e-06		-1.11731	-0.000114105		1.01892	0.000329926
																0.09393	1.08032e-05		-1.11945	-0.000116302		1.02136	0.000310089
																0.09634	1.14258e-05		-1.12189	-0.000118073		1.0238	0.000293213
																0.09882	1.22559e-05		-1.12464	-0.000119568		1.02624	0.000279236
																0.10123	1.29852e-05		-1.12708	-0.000121368		1.02868	0.000266724
																0.1037	1.37299e-05		-1.12922	-0.000123718		1.03112	0.000254852
																0.10611	1.45782e-05		-1.13166	-0.00012616		1.03387	0.000244385
																0.10852	1.52344e-05		-1.13379	-0.000128052		1.03631	0.000236359
																0.11096	1.61438e-05		-1.13685	-0.000129974		1.03845	0.000229767
																0.11343	1.67389e-05		-1.13898	-0.000132355		1.0415	0.000223236
																0.11581	1.76239e-05		-1.14173	-0.000135193		1.04364	0.000216919
																0.11826	1.82465e-05		-1.14356	-0.000137756		1.04638	0.000212067
																0.1207	1.90063e-05		-1.146	-0.000139862		1.04852	0.000208893
																0.12314	1.96869e-05		-1.14905	-0.000142273		1.05065	0.000205933
																0.12552	2.02789e-05		-1.15119	-0.000145264		1.0534	0.000202789
																0.12796	2.09961e-05		-1.15363	-0.000148376		1.05554	0.000200012
																0.13037	2.14355e-05		-1.15607	-0.000151001		1.05828	0.000198883
																0.13284	2.21191e-05		-1.15882	-0.000153442		1.06073	0.000198639
																0.13531	2.24609e-05		-1.16095	-0.000156494		1.06286	0.000197906
																0.13773	2.30255e-05		-1.1637	-0.000160065		1.06561	0.000196838
																0.14017	2.33368e-05		-1.16614	-0.000163422		1.06805	0.00019696
																0.14258	2.37183e-05		-1.16858	-0.000166321		1.07049	0.000198425
																0.14502	2.40265e-05		-1.17103	-0.000169434		1.07263	0.000199799
																0.14743	2.42035e-05		-1.17316	-0.000173401		1.07537	0.0002005
																0.14993	2.45056e-05		-1.1756	-0.00017746		1.07781	0.000201569
																0.15231	2.45209e-05		-1.17835	-0.000181061		1.08026	0.000204071
																0.15469	2.47589e-05		-1.18079	-0.000184448		1.08209	0.000207275
																0.15717	2.46796e-05		-1.18293	-0.000188354		1.08514	0.000209839
																0.15961	2.47986e-05		-1.18537	-0.000193024		1.08789	0.000212036
																0.16211	2.47009e-05		-1.18781	-0.000197296		1.09002	0.000215393
																0.16452	2.46582e-05		-1.19086	-0.00020105		1.09185	0.000220001
																0.1669	2.45758e-05		-1.193	-0.000204956		1.0946	0.000224609
																0.16943	2.43866e-05		-1.19544	-0.000209473		1.09735	0.000228455
																0.17188	2.43195e-05		-1.19849	-0.000214417		1.1004	0.000232727
																0.17429	2.40326e-05		-1.20032	-0.000218567		1.10253	0.000238525
																0.1767	2.3938e-05		-1.20276	-0.000222412		1.10467	0.000244934
																0.17917	2.36206e-05		-1.20459	-0.000226807		1.10711	0.000250824
																0.18155	2.3468e-05		-1.20734	-0.00023175		1.10986	0.000256378
																0.18399	2.3172e-05		-1.20978	-0.000236603		1.11169	0.000263062
																0.18655	2.2937e-05		-1.21253	-0.000240601		1.11444	0.000271118
																0.18896	2.26898e-05		-1.21497	-0.000244751		1.11688	0.000279144
																0.19141	2.23846e-05		-1.21741	-0.000249542		1.11901	0.000286499
																0.19385	2.21771e-05		-1.21955	-0.000254639		1.12176	0.000294342
																0.19626	2.18292e-05		-1.2226	-0.000259186		1.1242	0.000303589
																0.19876	2.1637e-05		-1.22474	-0.00026297		1.12664	0.000313568
																0.2012	2.12982e-05		-1.22718	-0.000267395		1.12878	0.000323029
																0.20364	2.10876e-05		-1.22962	-0.000272308		1.13183	0.000332184
																0.20602	2.07855e-05		-1.23176	-0.000277039		1.13336	0.000342499
																0.2085	2.05444e-05		-1.2345	-0.000281006		1.1361	0.000354065
																0.211	2.02881e-05		-1.23755	-0.000284698		1.13916	0.000365601
																0.21344	2.00134e-05		-1.23938	-0.000289337		1.14099	0.000376465
																0.21585	1.98029e-05		-1.24183	-0.00029422		1.14343	0.000387665
																0.21829	1.9516e-05		-1.24427	-0.000298462		1.14617	0.000400299
																0.22073	1.93298e-05		-1.24701	-0.000302216		1.14831	0.000413574
																0.22318	1.90521e-05		-1.24885	-0.000306732		1.15075	0.000426178
																0.22565	1.8869e-05		-1.2519	-0.000311646		1.1535	0.000438477
																0.22806	1.86218e-05		-1.25373	-0.000316223		1.15563	0.000451782
																0.23056	1.84265e-05		-1.25647	-0.000320007		1.15899	0.000466309
																0.23291	1.82159e-05		-1.25892	-0.00032373		1.16113	0.000480621
																0.23538	1.80054e-05		-1.26136	-0.000327972		1.16357	0.000494171
																0.23782	1.78375e-05		-1.2638	-0.000332886		1.1654	0.000508118
																0.2403	1.76117e-05		-1.26594	-0.000336975		1.16784	0.000523376
																0.2428	1.74683e-05		-1.26838	-0.000340485		1.17059	0.00053894
																0.24518	1.72516e-05		-1.27143	-0.00034433		1.17272	0.000553589
																0.24765	1.71112e-05		-1.27356	-0.000348785		1.17517	0.000567932
																0.25009	1.69189e-05		-1.27601	-0.000353394		1.17791	0.000583191
																0.2525	1.67694e-05		-1.27875	-0.000356873		1.18066	0.000599365
																0.25497	1.66107e-05		-1.28089	-0.000360321		1.1831	0.00061554
																0.25745	1.6449e-05		-1.28333	-0.00036441		1.18524	0.000630493
																0.25986	1.63239e-05		-1.28577	-0.000368866		1.18768	0.000646057
																0.2623	1.61499e-05		-1.28791	-0.000372864		1.19012	0.000662537
																0.2648	1.60431e-05		-1.29126	-0.000375854		1.19226	0.000679626
																0.26724	1.58752e-05		-1.2931	-0.000379517		1.19439	0.000696106
																0.26962	1.57715e-05		-1.29584	-0.000383667		1.19744	0.00071167
																0.27213	1.56219e-05		-1.29798	-0.000387756		1.20019	0.000728455
																0.27451	1.5509e-05		-1.30042	-0.000391144		1.20202	0.00074585
																0.27701	1.539e-05		-1.30225	-0.00039389		1.20477	0.000762939
																0.27942	1.52618e-05		-1.30561	-0.000397614		1.20782	0.000779114
																0.28186	1.51703e-05		-1.30774	-0.000401672		1.20935	0.000795593
																0.28424	1.5033e-05		-1.30988	-0.000405243		1.2127	0.000812683
																0.28674	1.49597e-05		-1.31263	-0.000408203		1.21423	0.000829773
																0.28922	1.48224e-05		-1.31537	-0.000411102		1.21667	0.000845947
																0.29153	1.47491e-05		-1.31751	-0.000415131		1.21972	0.000860901
																0.29407	1.46301e-05		-1.31995	-0.000418884		1.22155	0.000876465
																0.29648	1.45447e-05		-1.32209	-0.000421967		1.2243	0.000892334
																0.29898	1.44531e-05		-1.32514	-0.000424713		1.22674	0.000907288
																0.30139	1.43463e-05		-1.32728	-0.000427887		1.22918	0.000921021
																0.3038	1.42853e-05		-1.33002	-0.000432037		1.23132	0.000934143
																0.30624	1.41663e-05		-1.33246	-0.000435272		1.23437	0.000948181
																0.30875	1.41174e-05		-1.3346	-0.000437866		1.23681	0.000961914
																0.31116	1.40045e-05		-1.33735	-0.000440674		1.23925	0.000974121
																0.31363	1.39496e-05		-1.33948	-0.000444061		1.24139	0.000985107
																0.31607	1.3855e-05		-1.34223	-0.000447845		1.24353	0.000996704
																0.31851	1.37848e-05		-1.34437	-0.000450287		1.24658	0.00101
																0.32095	1.37207e-05		-1.34711	-0.000452576		1.24871	0.00102
																0.32339	1.36261e-05		-1.34986	-0.000455414		1.25115	0.00103
																0.32584	1.35834e-05		-1.3523	-0.000458649		1.25329	0.00104
																0.32828	1.34827e-05		-1.35413	-0.000461487		1.25604	0.00104
																0.33072	1.34491e-05		-1.35657	-0.000463043		1.25878	0.00105
																0.33316	1.33545e-05		-1.35932	-0.000464905		1.26092	0.00106
																0.33563	1.33118e-05		-1.36146	-0.000467346		1.26367	0.00106
																0.33804	1.32355e-05		-1.3639	-0.000469543		1.2658	0.00107
																0.34052	1.31744e-05		-1.36695	-0.000471008		1.26824	0.00107
																0.34296	1.31287e-05		-1.36939	-0.000471527		1.27069	0.00108
																0.34537	1.30463e-05		-1.37183	-0.000472839		1.27282	0.00108
																0.34781	1.30188e-05		-1.37397	-0.000474152		1.27557	0.00108
																0.35025	1.29303e-05		-1.37671	-0.000474731		1.27801	0.00108
																0.35269	1.29059e-05		-1.37885	-0.000474426		1.28015	0.00108
																0.35513	1.28235e-05		-1.38068	-0.000473633		1.28259	0.00108
																0.35757	1.27869e-05		-1.38312	-0.000473663		1.28503	0.00108
																0.35999	1.27319e-05		-1.38587	-0.000473206		1.28808	0.00108
																0.36249	1.2674e-05		-1.38831	-0.000471771		1.29022	0.00108
																0.36493	1.26434e-05		-1.39167	-0.000469543		1.29296	0.00107
																0.36731	1.25671e-05		-1.3935	-0.000467346		1.29479	0.00107
																0.36981	1.25519e-05		-1.39563	-0.000465576		1.29754	0.00106
																0.37222	1.24725e-05		-1.39838	-0.000462799		1.29968	0.00105
																0.37463	1.24542e-05		-1.39991	-0.000459137		1.30212	0.00103
																0.37717	1.23871e-05		-1.40296	-0.000455139		1.30487	0.00102
																0.37952	1.23566e-05		-1.4054	-0.000451355		1.30731	0.000996399
																0.38199	1.23138e-05		-1.40815	-0.00044751		1.30975	0.000976563
																0.38449	1.22559e-05		-1.41059	-0.000442261		1.31188	0.000956116
																0.38687	1.22375e-05		-1.41333	-0.000436554		1.31433	0.000934143
																0.38928	1.21674e-05		-1.41578	-0.000430939		1.31738	0.00091095
																0.39175	1.21613e-05		-1.41791	-0.000425385		1.31921	0.000888672
																0.39426	1.2088e-05		-1.42005	-0.000419403		1.32165	0.00086792
																0.39667	1.20758e-05		-1.4231	-0.000412201		1.3244	0.000848389
																0.39911	1.20209e-05		-1.42493	-0.000405151		1.32653	0.000828247
																0.40158	1.19904e-05		-1.42737	-0.000398254		1.32897	0.000808716
																0.40402	1.19598e-05		-1.42981	-0.000391205		1.33172	0.000791016
																0.40643	1.19019e-05		-1.43226	-0.000383484		1.33416	0.000774536
																0.40884	1.18958e-05		-1.435	-0.000375122		1.3363	0.000758667
																0.41129	1.18256e-05		-1.43744	-0.000367279		1.33905	0.000742798
																0.41376	1.18286e-05		-1.44019	-0.000359528		1.34118	0.00072876
																0.4162	1.17615e-05		-1.44233	-0.000351318		1.34393	0.000716248
																0.41867	1.17554e-05		-1.44477	-0.000342529		1.34606	0.000704346
																0.42108	1.17065e-05		-1.4469	-0.00033371		1.34942	0.000692444
																0.42355	1.1676e-05		-1.44965	-0.000325562		1.35125	0.000680847
																0.42593	1.16547e-05		-1.45209	-0.000317139		1.35369	0.000670471
																0.42838	1.15997e-05		-1.45423	-0.00030835		1.35583	0.000660706
																0.43088	1.16028e-05		-1.45667	-0.000299438		1.35858	0.00065094
																0.43326	1.15356e-05		-1.45942	-0.000291046		1.36071	0.000641174
																0.4357	1.15417e-05		-1.46186	-0.000283234		1.36315	0.000631714
																0.43814	1.14807e-05		-1.4643	-0.000275146		1.36621	0.000623474
																0.44058	1.14716e-05		-1.46674	-0.000267151		1.36865	0.000615234
																0.44299	1.1438e-05		-1.46918	-0.00025946		1.37109	0.000606384
																0.4455	1.14044e-05		-1.47132	-0.000252563		1.37323	0.000597839
																0.44791	1.13953e-05		-1.47406	-0.000246063		1.37567	0.00059021
																0.45038	1.13403e-05		-1.47651	-0.000239288		1.37841	0.000583496
																0.45279	1.13464e-05		-1.47895	-0.00023288		1.38024	0.000576477
																0.45526	1.12823e-05		-1.48169	-0.000227112		1.3833	0.000569763
																0.45767	1.12915e-05		-1.48414	-0.000221924		1.38543	0.000563354
																0.46017	1.12366e-05		-1.48658	-0.000216797		1.38818	0.000558167
																0.46259	1.12274e-05		-1.48871	-0.000211487		1.39062	0.000552979
																0.465	1.1203e-05		-1.49146	-0.000206787		1.39306	0.000547485
																0.46741	1.11664e-05		-1.4939	-0.000202728		1.3952	0.000542297
																0.46991	1.11664e-05		-1.49634	-0.000198883		1.39764	0.000538025
																0.47232	1.11084e-05		-1.49848	-0.000194916		1.40008	0.000534058
																0.47476	1.11237e-05		-1.50123	-0.000190948		1.40222	0.00053009
																0.47717	1.10626e-05		-1.50367	-0.000187775		1.40527	0.000525818
																0.47964	1.10718e-05		-1.5055	-0.000184967		1.40649	0.000521851
																0.48209	1.10291e-05		-1.50824	-0.000182129		1.41015	0.000519104
																0.48453	1.10138e-05		-1.51038	-0.000179138		1.41198	0.000516052
																0.48697	1.09985e-05		-1.51343	-0.000176453		1.41473	0.000513
																0.48944	1.09558e-05		-1.51587	-0.000174469		1.41687	0.000509644
																0.49188	1.0965e-05		-1.51832	-0.000172607		1.41961	0.000507202
																0.49429	1.0907e-05		-1.52106	-0.000170471		1.42236	0.000505371
																0.49673	1.09253e-05		-1.5232	-0.000168335		1.4248	0.00050293
																0.49918	1.08704e-05		-1.52564	-0.000166687		1.42694	0.000500488
																0.50168	1.08795e-05		-1.52808	-0.000165588		1.42938	0.000498291
																0.50412	1.08429e-05		-1.53022	-0.000164154		1.43151	0.000496918
																0.50653	1.08246e-05		-1.53296	-0.000162628		1.43457	0.000495544
																0.50894	1.08185e-05		-1.53541	-0.000161224		1.4364	0.000493805
																0.51138	1.07727e-05		-1.53815	-0.000160492		1.43945	0.000492096
																0.51382	1.0791e-05		-1.53998	-0.000159912		1.44189	0.000490906
																0.51633	1.0733e-05		-1.54273	-0.000158813		1.44372	0.000490295
																0.51874	1.07513e-05		-1.54517	-0.000157837		1.44647	0.000489227
																0.52121	1.07025e-05		-1.54731	-0.000157196		1.44921	0.000487854
																0.52362	1.07086e-05		-1.55036	-0.000157043		1.45135	0.000486816
																0.52606	1.06812e-05		-1.5528	-0.000156738		1.45379	0.000486267
																0.52847	1.06567e-05		-1.55524	-0.000155975		1.45654	0.000485809
																0.53094	1.06628e-05		-1.55707	-0.000155579		1.45898	0.000484833
																0.53336	1.0614e-05		-1.55982	-0.000155701		1.46081	0.000483795
																0.5358	1.06354e-05		-1.56226	-0.000156097		1.46356	0.000483246
																0.53824	1.05774e-05		-1.5647	-0.000156097		1.4663	0.000482971
																0.54065	1.05988e-05		-1.56653	-0.000155884		1.46875	0.000482422
																0.54312	1.0553e-05		-1.56958	-0.000156311		1.47088	0.000481445
																0.54553	1.0553e-05		-1.57233	-0.000157135		1.47363	0.000480682
																0.54807	1.05347e-05		-1.57447	-0.00015799		1.47576	0.000480438
																0.55045	1.05072e-05		-1.57691	-0.000158386		1.4779	0.000480042
																0.55292	1.05194e-05		-1.57935	-0.000158905		1.48034	0.000479248
																0.55533	1.04675e-05		-1.5821	-0.000160248		1.47821	0.000463959
																0.55777	1.0495e-05		-1.58484	-0.000161835		1.47546	0.000451233
																0.56021	1.04401e-05		-1.58698	-0.000163116		1.47302	0.000439941
																0.56265	1.04614e-05		-1.58942	-0.000164124		1.47058	0.000429138
																0.56512	1.04218e-05		-1.59186	-0.000165588		1.46813	0.000418793
																0.5676	1.04187e-05		-1.594	-0.000167786		1.4663	0.000409149
																0.57001	1.04126e-05		-1.59675	-0.000169922		1.46295	0.000400604
																0.57239	1.0376e-05		-1.59858	-0.000171661		1.46142	0.000392426
																0.57483	1.03943e-05		-1.60132	-0.00017337		1.45898	0.000384186
																0.5773	1.03424e-05		-1.60376	-0.000175842		1.45593	0.000376282
																0.57974	1.03729e-05		-1.60651	-0.000178925		1.45349	0.00036908
																0.58224	1.0321e-05		-1.60865	-0.000181396		1.45135	0.000362549
																0.58459	1.03394e-05		-1.61109	-0.000183716		1.4483	0.000355957
																0.58707	1.03088e-05		-1.61353	-0.000186371		1.44647	0.000349304
																0.58954	1.02997e-05		-1.61597	-0.000189758		1.44372	0.00034314
																0.59192	1.02997e-05		-1.61872	-0.000193268		1.44158	0.000337555
																0.59439	1.026e-05		-1.62085	-0.000196106		1.43945	0.000332245
																0.59683	1.02875e-05		-1.6236	-0.000199005		1.43701	0.00032666
																0.59924	1.02325e-05		-1.62604	-0.000202545		1.43365	0.000321198
																0.60165	1.02631e-05		-1.62848	-0.000206604		1.43212	0.000316376
																0.60422	1.02142e-05		-1.63123	-0.000210358		1.42968	0.00031192
																0.6066	1.02295e-05		-1.63367	-0.00021347		1.42694	0.000307343
																0.60904	1.02081e-05		-1.6355	-0.000217041		1.4248	0.000302551
																0.61151	1.01898e-05		-1.63764	-0.000221161		1.42175	0.000298157
																0.61395	1.02051e-05		-1.64039	-0.000225433		1.41992	0.000294312
																0.61633	1.01593e-05		-1.64344	-0.000228973		1.41717	0.000290466
																0.6188	1.01898e-05		-1.64588	-0.000231903		1.41442	0.000286377
																0.62122	1.01349e-05		-1.64771	-0.000235718		1.41259	0.000282257
																0.62372	1.01654e-05		-1.65046	-0.000239838		1.41046	0.000278748
																0.62613	1.01227e-05		-1.6532	-0.000243622		1.4074	0.000275513
																0.62857	1.01288e-05		-1.65534	-0.000246735		1.40466	0.000271973
																0.63101	1.01196e-05		-1.65778	-0.000249817		1.40252	0.00026828
																0.63345	1.00952e-05		-1.66022	-0.000253815		1.40008	0.000264832
																0.63589	1.01166e-05		-1.66266	-0.000257599		1.39733	0.000261902
																0.63834	1.00677e-05		-1.6651	-0.000260712		1.3952	0.000258972
																0.64081	1.01013e-05		-1.66724	-0.000263275		1.39306	0.000255615
																0.64322	1.00525e-05		-1.67029	-0.000266235		1.39093	0.000252319
																0.64569	1.00769e-05		-1.67243	-0.000269806		1.38818	0.00024942
																0.64813	1.00464e-05		-1.67518	-0.000272614		1.38543	0.000246857
																0.65054	1.00464e-05		-1.67701	-0.000274689		1.3833	0.000243958
																0.65298	1.00464e-05		-1.67975	-0.000276642		1.38085	0.000240845
																0.65543	1.00128e-05		-1.68219	-0.000279083		1.37811	0.000237976
																0.65793	1.00403e-05		-1.68433	-0.00028183		1.37567	0.000235535
																0.66034	9.9884e-06		-1.68738	-0.000283173		1.37353	0.000233063
																0.66275	1.0025e-05		-1.68982	-0.000284119		1.37078	0.000230164
																0.66513	9.97925e-06		-1.69196	-0.000285248		1.36865	0.000227264
																0.66766	1.00037e-05		-1.6941	-0.000286865		1.36621	0.000224823
																0.67014	9.97925e-06		-1.69684	-0.000288055		1.36346	0.000222565
																0.67255	9.97009e-06		-1.69898	-0.000288055		1.36102	0.000220062
																0.67499	9.97925e-06		-1.70173	-0.000288269		1.35858	0.000217224
																0.6774	9.93958e-06		-1.70417	-0.000288818		1.35644	0.000214661
																0.67987	9.9762e-06		-1.7063	-0.00028949		1.35369	0.000212524
																0.68228	9.92432e-06		-1.70966	-0.000289398		1.35125	0.000210297
																0.68478	9.96094e-06		-1.7118	-0.000288483		1.34851	0.000207703
																0.68719	9.91821e-06		-1.71424	-0.000288361		1.34637	0.000204987
																0.68967	9.93652e-06		-1.71637	-0.000288483		1.34393	0.000202728
																0.69205	9.92126e-06		-1.71882	-0.0002883		1.34179	0.000200714
																0.69449	9.90601e-06		-1.72095	-0.000287354		1.33966	0.000198334
																0.69693	9.92737e-06		-1.7237	-0.000286285		1.3363	0.000195709
																0.6994	9.88159e-06		-1.72156	-0.000268494		1.33447	0.000193237
																0.70187	9.92126e-06		-1.71912	-0.000255219		1.33172	0.000191223
																0.70432	9.86938e-06		-1.71637	-0.000243652		1.32958	0.000189148
																0.70679	9.90295e-06		-1.71424	-0.000232849		1.32684	0.000186615
																0.7092	9.86633e-06		-1.71119	-0.00022345		1.3247	0.000184052
																0.71164	9.87549e-06		-1.70936	-0.000215393		1.32165	0.000181824
																0.71408	9.87549e-06		-1.70661	-0.000207397		1.31951	0.000179871
																0.71649	9.84802e-06		-1.70447	-0.00019928		1.31677	0.000177582
																0.71899	9.87854e-06		-1.70112	-0.000191437		1.31494	0.000174927
																0.72147	9.82971e-06		-1.69898	-0.000184601		1.3128	0.000172516
																0.72382	9.87244e-06		-1.69745	-0.000178345		1.31005	0.000170441
																0.72632	9.82361e-06		-1.6941	-0.000171478		1.30731	0.000168396
																0.72873	9.85718e-06		-1.69196	-0.00016452		1.30517	0.000165863
																0.73111	9.82971e-06		-1.68952	-0.000158051		1.30242	0.000163239
																0.73361	9.82971e-06		-1.68677	-0.000152405		1.29998	0.00016098
																0.73602	9.83887e-06		-1.68494	-0.000146729		1.29724	0.000158966
																0.73856	9.80225e-06		-1.68219	-0.000140198		1.29479	0.000156616
																0.74094	9.84192e-06		-1.67914	-0.000134033		1.29235	0.0001539
																0.74344	9.79004e-06		-1.67731	-0.000128571		1.29052	0.000151367
																0.74585	9.83582e-06		-1.67457	-0.000123566		1.28717	0.000149261
																0.74829	9.78699e-06		-1.67243	-0.000118073		1.28564	0.000147064
																0.75043	9.8175e-06		-1.66999	-0.000112122		1.28289	0.00014447
																0.75317	9.79919e-06		-1.66785	-0.00010675		1.28076	0.000141693
																0.75562	9.79004e-06		-1.66541	-0.000102051		1.27771	0.000139282
																0.75836	9.80835e-06		-1.66266	-9.74121e-05		1.27587	0.000137146
																0.76019	9.76868e-06		-1.65992	-9.21021e-05		1.27313	0.000134705
																0.76294	9.81445e-06		-1.65748	-8.6792e-05		1.27069	0.000131866
																0.76508	9.75952e-06		-1.65503	-8.23364e-05		1.26794	0.00012915
																0.76782	9.8053e-06		-1.6529	-7.83081e-05		1.26611	0.000126892
																0.76965	9.76563e-06		-1.65015	-7.34253e-05		1.26336	0.000124603
																0.77209	9.78394e-06		-1.64802	-6.86035e-05		1.26123	0.000121857
																0.77515	9.77783e-06		-1.64557	-6.43005e-05		1.25848	0.000118927
																0.77759	9.76257e-06		-1.64344	-6.0791e-05		1.25604	0.000116364
																0.77942	9.79309e-06		-1.641	-5.72205e-05		1.2536	0.000114105
																0.78247	9.74426e-06		-1.63855	-5.32227e-05		1.25115	0.000111542
																0.78491	9.79614e-06		-1.63489	-4.91943e-05		1.24871	0.000108551
																0.78766	9.74426e-06		-1.63337	-4.60358e-05		1.24597	0.000105713
																0.78979	9.78394e-06		-1.63093	-4.34387e-05		1.24414	0.000103333
																0.79193	9.75037e-06		-1.62848	-4.0451e-05		1.24169	0.000100983
																0.79437	9.76563e-06		-1.62604	-3.71796e-05		1.23895	9.81445e-05
																0.79651	9.77173e-06		-1.6233	-3.44086e-05		1.2362	9.51233e-05
																0.79895	9.74426e-06		-1.62146	-3.24738e-05		1.23406	9.24988e-05
																			-1.61872	-3.06305e-05		1.23162	9.021e-05
																			-1.61567	-2.83234e-05		1.22949	8.76465e-05
																			-1.61384	-2.61017e-05		1.22674	8.50525e-05
																			-1.61139	-2.46582e-05		1.2243	8.22449e-05
																			-1.60895	-2.37854e-05		1.22155	7.9895e-05
																			-1.60651	-2.26166e-05		1.21972	7.76062e-05
																			-1.60376	-2.11121e-05		1.21728	7.49207e-05
																			-1.60163	-2.02026e-05		1.21453	7.20215e-05
																			-1.59858	-1.99249e-05		1.21209	6.9519e-05
																			-1.59675	-1.97662e-05		1.20935	6.74133e-05
																			-1.594	-1.90948e-05		1.20721	6.5094e-05
																			-1.59125	-1.85486e-05		1.20477	6.24084e-05
																			-1.58942	-1.86859e-05		1.20233	5.9845e-05
																			-1.58667	-1.91437e-05		1.19989	5.77698e-05
																			-1.58454	-1.93207e-05		1.19714	5.58472e-05
																			-1.5821	-1.91284e-05		1.195	5.35583e-05
																			-1.57935	-1.93726e-05		1.19287	5.10559e-05
																			-1.57691	-2.01569e-05		1.18981	4.89319e-05
																			-1.57477	-2.08008e-05		1.18737	4.7287e-05
																			-1.57172	-2.1051e-05		1.18524	4.54559e-05
																			-1.56928	-2.12433e-05		1.1831	4.32434e-05
																			-1.56684	-2.20062e-05		1.18066	4.11346e-05
																			-1.5644	-2.29431e-05		1.17822	3.95721e-05
																			-1.56257	-2.34558e-05		1.17578	3.81866e-05
																			-1.55982	-2.37305e-05		1.17303	3.64105e-05
																			-1.55707	-2.42126e-05		1.17028	3.44116e-05
																			-1.55524	-2.51801e-05		1.16754	3.28094e-05
																			-1.5525	-2.59369e-05		1.1654	3.16589e-05
																			-1.55005	-2.62085e-05		1.16326	3.03467e-05
																			-1.547	-2.65167e-05		1.16113	2.85706e-05
																			-1.54548	-2.7179e-05		1.15777	2.68921e-05
																			-1.54273	-2.8064e-05		1.15594	2.5708e-05
																			-1.54029	-2.84637e-05		1.1535	2.47223e-05
																			-1.53785	-2.86011e-05		1.15136	2.3291e-05
																			-1.5351	-2.90192e-05		1.14862	2.15759e-05
																			-1.53205	-2.97272e-05		1.14587	2.02057e-05
																			-1.5293	-3.03528e-05		1.14373	1.92444e-05
																			-1.52839	-3.04535e-05		1.14099	1.80969e-05
																			-1.52564	-3.05481e-05		1.13885	1.64337e-05
																			-1.5235	-3.10577e-05		1.13671	1.47461e-05
																			-1.52076	-3.16589e-05		1.13366	1.35742e-05
																			-1.51801	-3.19458e-05		1.13183	1.25641e-05
																			-1.51526	-3.18695e-05		1.12908	1.10901e-05
																			-1.51282	-3.20923e-05		1.12695	9.27124e-06
																			-1.51069	-3.26355e-05		1.1239	7.73926e-06
																			-1.50824	-3.3017e-05		1.12237	6.64978e-06
																			-1.50611	-3.302e-05		1.11901	5.3772e-06
																			-1.50367	-3.29315e-05		1.11627	3.56415e-06
																			-1.50092	-3.32611e-05		1.11413	1.74652e-06
																			-1.49909	-3.37189e-05		1.11169	3.54614e-07
																			-1.49604	-3.37982e-05		1.10925	-8.09021e-07
																			-1.49421	-3.36487e-05		1.10711	-2.45087e-06
																			-1.49115	-3.36761e-05		1.10437	-4.50439e-06
																			-1.48902	-3.40698e-05		1.10192	-6.29883e-06
																			-1.48658	-3.43536e-05		1.09948	-7.59888e-06
																			-1.48383	-3.42255e-05		1.09796	-9.00574e-06
																			-1.48139	-3.40332e-05		1.0949	-1.09741e-05
																			-1.47895	-3.41858e-05		1.09216	-1.30859e-05
																			-1.47651	-3.45245e-05		1.08972	-1.46027e-05
																			-1.47468	-3.45184e-05		1.08728	-1.58112e-05
																			-1.47101	-3.4201e-05		1.08483	-1.745e-05
																			-1.46949	-3.41248e-05		1.08209	-1.95007e-05
																			-1.46674	-3.43567e-05		1.07965	-2.12585e-05
																			-1.4643	-3.45428e-05		1.07781	-2.23907e-05
																			-1.46216	-3.43079e-05		1.07507	-2.35352e-05
																			-1.45972	-3.39966e-05		1.07232	-2.51892e-05
																			-1.45759	-3.40637e-05		1.06988	-2.69409e-05
																			-1.45484	-3.4259e-05		1.06805	-2.8067e-05
																			-1.4524	-3.41949e-05		1.06561	-2.87415e-05
																			-1.44965	-3.37952e-05		1.06286	-2.9776e-05
																			-1.44721	-3.35785e-05		1.06042	-3.12164e-05
																			-1.44477	-3.37158e-05		1.05798	-3.23853e-05
																			-1.44202	-3.37891e-05		1.05523	-3.28125e-05
																			-1.43958	-3.34991e-05		1.0531	-3.32092e-05
																			-1.43714	-3.30872e-05		1.05065	-3.41553e-05
																			-1.4347	-3.3017e-05		1.04821	-3.52203e-05
																			-1.43256	-3.3136e-05		1.04577	-3.56598e-05
																			-1.43012	-3.29773e-05		1.04364	-3.56628e-05
																			-1.42768	-3.25165e-05		1.0415	-3.60626e-05
																			-1.42524	-3.21594e-05		1.03906	-3.69446e-05
																			-1.4228	-3.21838e-05		1.0357	-3.76099e-05
																			-1.42035	-3.21838e-05		1.03448	-3.76373e-05
																			-1.41791	-3.17993e-05		1.03173	-3.7616e-05
																			-1.41547	-3.12897e-05		1.02899	-3.82996e-05
																			-1.41303	-3.10547e-05		1.02685	-3.92212e-05
																			-1.41028	-3.10822e-05		1.0238	-3.96118e-05
																			-1.40845	-3.08563e-05		1.02105	-3.95721e-05
																			-1.40601	-3.02734e-05		1.01892	-3.99628e-05
																			-1.40357	-2.97913e-05		1.01647	-4.10217e-05
																			-1.40052	-2.96295e-05		1.01403	-4.19739e-05
																			-1.39838	-2.9538e-05		1.01159	-4.22455e-05
																			-1.39594	-2.90497e-05		1.00915	-4.2511e-05
																			-1.39319	-2.83813e-05		1.00671	-4.3512e-05
																			-1.39106	-2.79816e-05		1.00457	-4.49463e-05
																			-1.38892	-2.78168e-05		1.00183	-4.58374e-05
																			-1.38587	-2.7478e-05		0.99938	-4.62891e-05
																			-1.38404	-2.67395e-05		0.99694	-4.7113e-05
																			-1.38129	-2.60162e-05		0.99511	-4.87244e-05
																			-1.37885	-2.56378e-05		0.99267	-5.0293e-05
																			-1.37641	-2.53235e-05		0.98992	-5.11475e-05
																			-1.37336	-2.46613e-05		0.98718	-5.19104e-05
																			-1.37122	-2.37427e-05		0.98474	-5.33752e-05
																			-1.36908	-2.30194e-05		0.98199	-5.53894e-05
																			-1.36725	-2.2583e-05		0.98016	-5.68848e-05
																			-1.3642	-2.19574e-05		0.97772	-5.77393e-05
																			-1.36176	-2.09503e-05		0.97467	-5.89905e-05
																			-1.35932	-1.98425e-05		0.97222	-6.09436e-05
																			-1.35718	-1.90704e-05		0.97009	-6.30188e-05
																			-1.35413	-1.84052e-05		0.96795	-6.427e-05
																			-1.35169	-1.73706e-05		0.96551	-6.52771e-05
																			-1.34955	-1.60095e-05		0.96307	-6.6925e-05
																			-1.34711	-1.47766e-05		0.96032	-6.91833e-05
																			-1.34467	-1.38245e-05		0.95849	-7.09839e-05
																			-1.34192	-1.27625e-05		0.95574	-7.1991e-05
																			-1.34009	-1.12244e-05		0.953	-7.32117e-05
																			-1.33735	-9.53674e-06		0.95086	-7.52869e-05
																			-1.33521	-8.11462e-06		0.94812	-7.74536e-05
																			-1.33216	-6.82983e-06		0.94598	-7.87964e-05
																			-1.32972	-5.19409e-06		0.94323	-7.97424e-05
																			-1.32697	-3.17566e-06		0.9414	-8.13293e-05
																			-1.32453	-1.11847e-06		0.93865	-8.35571e-05
																			-1.32209	5.71594e-07		0.9356	-8.53882e-05
																			-1.31965	2.32422e-06		0.93316	-8.63647e-05
																			-1.31812	4.52881e-06		0.93042	-8.74634e-05
																			-1.31537	6.97327e-06		0.92858	-8.94165e-05
																			-1.31232	9.17053e-06		0.92614	-9.15833e-05
																			-1.31019	1.1145e-05		0.9234	-9.29871e-05
																			-1.30805	1.33911e-05		0.92095	-9.38416e-05
																			-1.30561	1.60553e-05		0.91882	-9.52759e-05
																			-1.30347	1.86768e-05		0.91668	-9.75342e-05
																			-1.30042	2.0929e-05		0.91424	-9.93958e-05
																			-1.29798	2.31323e-05		0.9118	-0.000100372
																			-1.29554	2.57202e-05		0.90936	-0.00010141
																			-1.29279	2.8537e-05		0.90661	-0.000103333
																			-1.29035	3.10913e-05		0.90417	-0.000105591
																			-1.28791	3.32153e-05		0.90203	-0.000107025
																			-1.28577	3.55591e-05		0.89898	-0.000107849
																			-1.28333	3.82935e-05		0.89654	-0.000109283
																			-1.28089	4.09912e-05		0.8941	-0.000111572
																			-1.27875	4.32678e-05		0.89196	-0.000113495
																			-1.27631	4.53857e-05		0.88922	-0.000114471
																			-1.27417	4.78333e-05		0.88677	-0.000115356
																			-1.27112	5.05371e-05		0.88525	-0.000117249
																			-1.26868	5.2948e-05		0.8825	-0.000119415
																			-1.26655	5.49622e-05		0.88006	-0.000120819
																			-1.2638	5.70984e-05		0.87701	-0.000121521
																			-1.26136	5.95703e-05		0.87487	-0.000122711
																			-1.25892	6.21033e-05		0.87243	-0.000124725
																			-1.25647	6.41479e-05		0.8703	-0.000126526
																			-1.25403	6.5979e-05		0.86755	-0.000127319
																			-1.25159	6.81458e-05		0.86511	-0.00012796
																			-1.24915	7.05566e-05		0.86267	-0.000129456
																			-1.24671	7.27234e-05		0.86022	-0.000131378
																			-1.24488	7.44629e-05		0.85809	-0.000132507
																			-1.24213	7.62634e-05		0.85534	-0.000132751
																			-1.23938	7.84302e-05		0.8529	-0.000133514
																			-1.23664	8.06274e-05		0.85046	-0.000135071
																			-1.2345	8.23669e-05		0.84771	-0.000136475
																			-1.23206	8.38623e-05		0.84649	-0.00013681
																			-1.22992	8.56018e-05		0.84313	-0.000136871
																			-1.22687	8.75854e-05		0.84039	-0.000137726
																			-1.22413	8.9325e-05		0.83795	-0.000139099
																			-1.2226	9.06677e-05		0.83551	-0.000139618
																			-1.22046	9.19495e-05		0.83367	-0.000139313
																			-1.21741	9.35974e-05		0.83062	-0.000139313
																			-1.21528	9.52148e-05		0.82818	-0.000140198
																			-1.21253	9.64355e-05		0.82604	-0.00014093
																			-1.20978	9.73816e-05		0.82299	-0.000140533
																			-1.20795	9.85413e-05		0.82116	-0.000139771
																			-1.20521	9.9884e-05		0.81872	-0.000139832
																			-1.20276	0.000100983		0.81628	-0.000140656
																			-1.20032	0.000101685		0.81445	-0.00014032
																			-1.19819	0.000102325		0.81109	-0.000139099
																			-1.19513	0.000103302		0.80865	-0.000138214
																			-1.19269	0.000104279		0.80621	-0.000138214
																			-1.19086	0.000104797		0.80346	-0.000138092
																			-1.18781	0.000105103		0.80133	-0.000136871
																			-1.18567	0.00010556		0.79919	-0.000135345
																			-1.18293	0.000106262		0.79705	-0.000134583
																			-1.1811	0.000106689		0.79431	-0.000134338
																			-1.17835	0.00010672		0.79187	-0.000133423
																			-1.17621	0.00010675		0.78973	-0.000131622
																			-1.17316	0.000107056		0.78668	-0.000130066
																			-1.17103	0.000107422		0.78485	-0.000129486
																			-1.16828	0.000107361		0.7824	-0.000128876
																			-1.16614	0.000107056		0.77935	-0.000127289
																			-1.1637	0.000107025		0.77752	-0.000125305
																			-1.16095	0.000107147		0.77478	-0.000124176
																			-1.15851	0.000107086		0.77233	-0.000123749
																			-1.15638	0.000106659		0.76989	-0.000122772
																			-1.15394	0.000106201		0.76715	-0.000120941
																			-1.15149	0.000106079		0.76501	-0.000119446
																			-1.14875	0.000105988		0.76196	-0.000118896
																			-1.14661	0.00010556		0.75982	-0.000118622
																			-1.14417	0.000104919		0.75769	-0.000117401
																			-1.14173	0.000104492		0.75494	-0.000115784
																			-1.13868	0.00010434		0.7525	-0.000115112
																			-1.13685	0.000103943		0.75006	-0.000115234
																			-1.1344	0.000103271		0.74761	-0.000114929
																			-1.13196	0.00010257		0.74548	-0.00011377
																			-1.12983	0.000102203		0.74334	-0.000112946
																			-1.12739	0.000101898		0.7406	-0.00011319
																			-1.12464	0.000101288		0.73815	-0.00011377
																			-1.1222	0.000100464		0.73602	-0.000113434
																			-1.11976	9.98535e-05		0.73327	-0.000112671
																			-1.11762	9.95178e-05		0.73052	-0.000112793
																			-1.11487	9.90601e-05		0.72839	-0.00011377
																			-1.11213	9.82361e-05		0.72595	-0.000114441
																			-1.10999	9.74426e-05		0.72351	-0.000114227
																			-1.10785	9.69238e-05		0.72106	-0.000114258
																			-1.10511	9.65576e-05		0.71862	-0.000115356
																			-1.10175	9.58862e-05		0.71588	-0.00011673
																			-1.10022	9.50012e-05		0.71374	-0.00011734
																			-1.09839	9.43298e-05		0.7113	-0.000117493
																			-1.09504	9.39026e-05		0.70855	-0.000118408
																			-1.0929	9.34143e-05		0.70642	-0.000120209
																			-1.09076	9.25903e-05		0.70336	-0.000121674
																			-1.08802	9.17664e-05		0.70153	-0.000122284
																			-1.08558	9.12476e-05		0.69879	-0.000122955
																			-1.08313	9.08508e-05		0.69635	-0.000124664
																			-1.08069	9.01794e-05		0.69421	-0.00012677
																			-1.07825	8.92639e-05		0.69177	-0.000128021
																			-1.07551	8.85925e-05		0.68933	-0.000128784
																			-1.07337	8.81958e-05		0.68719	-0.000130157
																			-1.07093	8.77075e-05		0.68414	-0.000132355
																			-1.06879	8.69141e-05		0.68139	-0.000134369
																			-1.06604	8.60596e-05		0.67956	-0.000135406
																			-1.06299	8.55408e-05		0.67681	-0.000136444
																			-1.06086	8.51746e-05		0.67468	-0.000138397
																			-1.05872	8.45032e-05		0.67254	-0.000140778
																			-1.05597	8.36792e-05		0.66949	-0.000142365
																			-1.05384	8.29773e-05		0.66674	-0.00014328
																			-1.0514	8.25806e-05		0.66522	-0.000144684
																			-1.04926	8.21533e-05		0.66156	-0.000146973
																			-1.04651	8.13599e-05		0.66003	-0.000148956
																			-1.04407	8.05664e-05		0.65759	-0.000150024
																			-1.04163	8.00171e-05		0.65484	-0.00015094
																			-1.03888	7.96814e-05		0.65209	-0.00015271
																			-1.03644	7.91016e-05		0.64996	-0.000154907
																			-1.03431	7.82471e-05		0.64721	-0.000156342
																			-1.03187	7.75757e-05		0.64538	-0.000157013
																			-1.02942	7.7179e-05		0.64294	-0.000158051
																			-1.02668	7.68127e-05		0.6405	-0.000159912
																			-1.02454	7.60803e-05		0.63806	-0.000161591
																			-1.02149	7.52869e-05		0.63531	-0.000162262
																			-1.01905	7.47681e-05		0.63287	-0.00016272
																			-1.01661	7.44629e-05		0.63043	-0.00016391
																			-1.01478	7.39441e-05		0.6285	-0.000165619
																			-1.01203	7.31506e-05		0.62612	-0.000166534
																			-1.00959	7.24487e-05		0.62365	-0.000166595
																			-1.00715	7.2113e-05		0.62124	-0.000166992
																			-1.0044	7.17468e-05		0.61886	-0.000168152
																			-1.00226	7.10754e-05		0.61639	-0.00016922
																			-1.00013	7.03125e-05		0.61395	-0.000169281
																			-0.99799	6.97937e-05		0.61151	-0.000169037
																			-0.99433	6.9519e-05		0.6091	-0.000169495
																			-0.9928	6.90613e-05		0.60659	-0.00017041
																			-0.99067	6.83289e-05		0.60418	-0.000170685
																			-0.98823	6.7627e-05		0.60171	-0.000170105
																			-0.98517	6.72913e-05		0.5993	-0.000169769
																			-0.98212	6.69861e-05		0.59686	-0.000170258
																			-0.9806	6.63757e-05		0.59439	-0.000170624
																			-0.97785	6.56433e-05		0.59194	-0.000170135
																			-0.97541	6.51245e-05		0.5895	-0.00016925
																			-0.97388	6.48804e-05		0.58709	-0.000169067
																			-0.97083	6.44836e-05		0.58465	-0.000169373
																			-0.96808	6.37817e-05		0.58218	-0.000169189
																			-0.96625	6.31409e-05		0.57971	-0.000168091
																			-0.96259	6.28052e-05		0.57727	-0.000167206
																			-0.96106	6.25305e-05		0.57479	-0.000167114
																			-0.95862	6.20117e-05		0.57235	-0.000167053
																			-0.95588	6.12793e-05		0.56991	-0.000166107
																			-0.95374	6.0791e-05		0.56753	-0.000164825
																			-0.95099	6.05774e-05		0.56509	-0.000164215
																			-0.94855	6.02417e-05		0.56262	-0.000164093
																			-0.94642	5.95703e-05		0.56018	-0.000163483
																			-0.94397	5.89294e-05		0.55773	-0.00016217
																			-0.94153	5.86243e-05		0.55526	-0.000161011
																			-0.93879	5.83801e-05		0.55282	-0.000160645
																			-0.93665	5.79224e-05		0.55041	-0.000160339
																			-0.93451	5.7251e-05		0.548	-0.00015918
																			-0.93177	5.67627e-05		0.5455	-0.000157776
																			-0.92841	5.65796e-05		0.54309	-0.000156921
																			-0.92688	5.62744e-05		0.54058	-0.000156586
																			-0.92383	5.56946e-05		0.53811	-0.000155853
																			-0.9217	5.50842e-05		0.53576	-0.000154419
																			-0.91895	5.47791e-05		0.53329	-0.000153168
																			-0.9162	5.45959e-05		0.53085	-0.000152588
																			-0.91437	5.41687e-05		0.52841	-0.000152161
																			-0.91224	5.35278e-05		0.52597	-0.000151001
																			-0.90918	5.30396e-05		0.52349	-0.000149506
																			-0.90674	5.28564e-05		0.52111	-0.00014859
																			-0.90491	5.26428e-05		0.51861	-0.000148193
																			-0.90247	5.20935e-05		0.51617	-0.0001474
																			-0.90003	5.15137e-05		0.51376	-0.000145996
																			-0.89759	5.12085e-05		0.51135	-0.000144714
																			-0.89484	5.10864e-05		0.50888	-0.000144104
																			-0.89271	5.07202e-05		0.50637	-0.000143616
																			-0.89026	5.01099e-05		0.50396	-0.000142487
																			-0.88752	4.96521e-05		0.50149	-0.000140991
																			-0.88477	4.94476e-05		0.49908	-0.000140015
																			-0.88233	4.92798e-05		0.49664	-0.000139557
																			-0.87958	4.87885e-05		0.4942	-0.000138733
																			-0.87775	4.8233e-05		0.49179	-0.00013736
																			-0.875	4.79401e-05		0.48931	-0.000136047
																			-0.87317	4.78302e-05		0.4869	-0.000135406
																			-0.86982	4.75555e-05		0.4844	-0.000134857
																			-0.86731	4.6991e-05		0.48199	-0.000133698
																			-0.8649	4.6521e-05		0.47958	-0.000132233
																			-0.86249	4.63715e-05		0.47714	-0.000131256
																			-0.86008	4.62372e-05		0.47467	-0.000130707
																			-0.85761	4.58191e-05		0.47225	-0.000129913
																			-0.85526	4.52637e-05		0.46975	-0.000128479
																			-0.85273	4.49707e-05		0.46734	-0.000127197
																			-0.85022	4.49005e-05		0.4649	-0.000126465
																			-0.84784	4.46747e-05		0.46252	-0.000125885
																			-0.84537	4.41711e-05		0.45999	-0.000124725
																			-0.84296	4.37042e-05		0.45761	-0.00012326
																			-0.84055	4.35547e-05		0.45513	-0.000122284
																			-0.83799	4.34601e-05		0.45269	-0.000121704
																			-0.83561	4.30847e-05		0.45022	-0.00012085
																			-0.8332	4.25598e-05		0.44778	-0.000119507
																			-0.83075	4.22577e-05		0.44537	-0.000118225
																			-0.82825	4.22058e-05		0.4429	-0.000117523
																			-0.82587	4.20288e-05		0.44046	-0.000116943
																			-0.82343	4.15588e-05		0.43801	-0.000115845
																			-0.82099	4.11102e-05		0.43563	-0.000114471
																			-0.81855	4.09637e-05		0.43313	-0.000113495
																			-0.81608	4.09149e-05		0.43072	-0.000113007
																			-0.8136	4.05914e-05		0.42828	-0.000112213
																			-0.81122	4.0094e-05		0.42584	-0.000110992
																			-0.80872	3.97888e-05		0.42337	-0.000109772
																			-0.80631	3.97369e-05		0.42089	-0.000109131
																			-0.80393	3.96179e-05		0.41851	-0.000108612
																			-0.80143	3.91815e-05		0.41604	-0.000107635
																			-0.79908	3.8736e-05		0.41363	-0.000106415
																			-0.79654	3.85956e-05		0.41116	-0.00010556
																			-0.79407	3.85742e-05		0.40878	-0.000105103
																			-0.79163	3.83057e-05		0.40625	-0.000104462
																			-0.78925	3.78296e-05		0.4039	-0.000103333
																			-0.78681	3.75092e-05		0.40136	-0.000102295
																			-0.78434	3.74847e-05		0.39898	-0.000101746
																			-0.7819	3.73932e-05		0.39648	-0.000101379
																			-0.77948	3.70117e-05		0.3941	-0.000100525
																			-0.77704	3.65753e-05		0.39163	-9.93958e-05
																			-0.77463	3.64227e-05		0.38919	-9.86633e-05
																			-0.77216	3.64319e-05		0.38677	-9.83276e-05
																			-0.76975	3.62091e-05		0.3843	-9.77478e-05
																			-0.76731	3.57666e-05		0.38186	-9.67407e-05
																			-0.76487	3.54309e-05		0.37942	-9.57947e-05
																			-0.76236	3.54065e-05		0.37698	-9.53369e-05
																			-0.75992	3.53638e-05		0.37454	-9.50317e-05
																			-0.75754	3.50128e-05		0.37213	-9.42383e-05
																			-0.7551	3.45947e-05		0.36965	-9.32007e-05
																			-0.75263	3.44177e-05		0.36715	-9.24988e-05
																			-0.75016	3.44543e-05		0.36477	-9.22241e-05
																			-0.74775	3.42743e-05		0.3623	-9.17053e-05
																			-0.74524	3.38531e-05		0.35989	-9.07288e-05
																			-0.74289	3.35297e-05		0.35745	-8.97827e-05
																			-0.74045	3.34869e-05		0.3551	-8.93555e-05
																			-0.73795	3.3493e-05		0.3525	-8.90503e-05
																			-0.73557	3.31726e-05		0.35009	-8.82568e-05
																			-0.73307	3.27515e-05		0.34771	-8.72192e-05
																			-0.73066	3.25897e-05		0.34527	-8.65479e-05
																			-0.72818	3.26202e-05		0.3428	-8.62122e-05
																			-0.72571	3.25073e-05		0.34036	-8.56934e-05
																			-0.72333	3.21167e-05		0.33789	-8.47168e-05
																			-0.7208	3.1781e-05		0.33541	-8.38013e-05
																			-0.71839	3.17474e-05		0.33303	-8.33435e-05
																			-0.71595	3.17657e-05		0.33059	-8.29773e-05
																			-0.71354	3.15094e-05		0.32815	-8.22144e-05
																			-0.71106	3.10944e-05		0.32571	-8.11768e-05
																			-0.70859	3.09082e-05		0.32321	-8.04749e-05
																			-0.70624	3.09753e-05		0.32083	-8.01697e-05
																			-0.70377	3.08838e-05		0.31839	-7.96204e-05
																			-0.70133	3.05145e-05		0.31594	-7.86743e-05
																			-0.69889	3.01697e-05		0.31347	-7.77283e-05
																			-0.69639	3.01392e-05		0.31103	-7.72705e-05
																			-0.69401	3.01788e-05		0.30856	-7.69348e-05
																			-0.69162	2.99713e-05		0.30618	-7.61719e-05
																			-0.68915	2.95593e-05		0.30374	-7.51648e-05
																			-0.68665	2.93701e-05		0.3013	-7.44934e-05
																			-0.68427	2.9425e-05		0.29879	-7.42188e-05
																			-0.6818	2.93823e-05		0.29644	-7.37305e-05
																			-0.67936	2.90619e-05		0.29397	-7.28149e-05
																			-0.67695	2.87262e-05		0.2915	-7.18994e-05
																			-0.67444	2.86804e-05		0.28906	-7.15027e-05
																			-0.672	2.87567e-05		0.28662	-7.1228e-05
																			-0.66962	2.85797e-05		0.28421	-7.05261e-05
																			-0.66718	2.82013e-05		0.28173	-6.95801e-05
																			-0.66465	2.79724e-05		0.27926	-6.89392e-05
																			-0.66218	2.80365e-05		0.27688	-6.86951e-05
																			-0.65979	2.80457e-05		0.27447	-6.82983e-05
																			-0.65732	2.77466e-05		0.272	-6.74744e-05
																			-0.65494	2.74078e-05		0.26956	-6.66199e-05
																			-0.65241	2.73499e-05		0.26705	-6.62537e-05
																			-0.64997	2.74414e-05		0.26464	-6.60706e-05
																			-0.64756	2.73163e-05		0.26217	-6.54602e-05
																			-0.64518	2.69409e-05		0.25976	-6.45752e-05
																			-0.64264	2.67151e-05		0.25729	-6.39954e-05
																			-0.64023	2.677e-05		0.25488	-6.38123e-05
																			-0.63779	2.68219e-05		0.25241	-6.35376e-05
																			-0.63532	2.65533e-05		0.25	-6.27747e-05
																			-0.63294	2.62177e-05		0.24758	-6.19812e-05
																			-0.63044	2.61414e-05		0.24505	-6.1676e-05
																			-0.62806	2.62604e-05		0.24267	-6.1554e-05
																			-0.62562	2.61627e-05		0.24026	-6.10657e-05
																			-0.62308	2.5824e-05		0.23779	-6.02417e-05
																			-0.62067	2.55707e-05		0.23535	-5.97229e-05
																			-0.61826	2.56348e-05		0.23287	-5.96008e-05
																			-0.61579	2.56989e-05		0.23043	-5.93872e-05
																			-0.61335	2.547e-05		0.22796	-5.87463e-05
																			-0.61091	2.51312e-05		0.22555	-5.80139e-05
																			-0.60853	2.50519e-05		0.22311	-5.77393e-05
																			-0.60602	2.51709e-05		0.2207	-5.77087e-05
																			-0.60358	2.51282e-05		0.21823	-5.72815e-05
																			-0.60117	2.48108e-05		0.21585	-5.65491e-05
																			-0.5987	2.45514e-05		0.21337	-5.60608e-05
																			-0.59629	2.45972e-05		0.2109	-5.59998e-05
																			-0.59382	2.46918e-05		0.20852	-5.58777e-05
																			-0.59144	2.44965e-05		0.20602	-5.52673e-05
																			-0.5889	2.41608e-05		0.20367	-5.45959e-05
																			-0.58646	2.40479e-05		0.20111	-5.43823e-05
																			-0.58408	2.4176e-05		0.1987	-5.44128e-05
																			-0.58161	2.4173e-05		0.19625	-5.40771e-05
																			-0.57917	2.38708e-05		0.19381	-5.33752e-05
																			-0.5767	2.36084e-05		0.19134	-5.29175e-05
																			-0.57428	2.36481e-05		0.18893	-5.2887e-05
																			-0.57184	2.37518e-05		0.18643	-5.28564e-05
																			-0.56943	2.35962e-05		0.18405	-5.23376e-05
																			-0.56696	2.32513e-05		0.18157	-5.16663e-05
																			-0.56449	2.31293e-05		0.1791	-5.14832e-05
																			-0.56208	2.32513e-05		0.17666	-5.15747e-05
																			-0.5597	2.32788e-05		0.17431	-5.13e-05
																			-0.55716	2.30133e-05		0.17178	-5.06592e-05
																			-0.55475	2.27325e-05		0.16943	-5.02014e-05
																			-0.55234	2.27631e-05		0.1669	-5.02319e-05
																			-0.54987	2.28821e-05		0.16452	-5.02319e-05
																			-0.54746	2.2757e-05		0.16204	-4.97437e-05
																			-0.54499	2.24365e-05		0.1596	-4.91211e-05
																			-0.54252	2.22809e-05		0.15716	-4.89166e-05
																			-0.54007	2.24091e-05		0.15475	-4.90448e-05
																			-0.53763	2.24609e-05		0.15234	-4.88739e-05
																			-0.53522	2.22229e-05		0.14993	-4.82666e-05
																			-0.53269	2.1933e-05		0.14746	-4.77936e-05
																			-0.5304	2.19391e-05		0.14498	-4.78394e-05
																			-0.52787	2.20856e-05		0.14257	-4.79126e-05
																			-0.5254	2.1991e-05		0.1401	-4.75006e-05
																			-0.52298	2.16919e-05		0.13766	-4.69025e-05
																			-0.52063	2.15057e-05		0.13525	-4.67163e-05
																			-0.5181	2.16187e-05		0.13278	-4.68719e-05
																			-0.51569	2.17072e-05		0.1304	-4.67712e-05
																			-0.51316	2.14813e-05		0.12792	-4.61884e-05
																			-0.51075	2.12036e-05		0.12551	-4.57306e-05
																			-0.50834	2.11823e-05		0.12301	-4.57703e-05
																			-0.50586	2.13379e-05		0.1206	-4.59045e-05
																			-0.50336	2.12799e-05		0.11822	-4.55505e-05
																			-0.50101	2.09839e-05		0.11569	-4.49738e-05
																			-0.49851	2.07916e-05		0.11322	-4.47815e-05
																			-0.49616	2.08862e-05		0.11074	-4.49585e-05
																			-0.49372	2.099e-05		0.10839	-4.4931e-05
																			-0.49125	2.07977e-05		0.10592	-4.43909e-05
																			-0.4888	2.05109e-05		0.10348	-4.39301e-05
																			-0.48633	2.04834e-05		0.10107	-4.39728e-05
																			-0.48392	2.0639e-05		0.0986	-4.41589e-05
																			-0.48151	2.06146e-05		0.09613	-4.38721e-05
																			-0.47904	2.0343e-05		0.09371	-4.33136e-05
																			-0.47654	2.01263e-05		0.09127	-4.30847e-05
																			-0.47416	2.02209e-05		0.08886	-4.32922e-05
																			-0.47172	2.03369e-05		0.08639	-4.33197e-05
																			-0.46924	2.01752e-05		0.08395	-4.28406e-05
																			-0.46683	1.98883e-05		0.08157	-4.23492e-05
																			-0.46442	1.98303e-05		0.07904	-4.23981e-05
																			-0.46195	1.9989e-05		0.07662	-4.2627e-05
																			-0.45951	2.00043e-05		0.07418	-4.23889e-05
																			-0.45707	1.9751e-05		0.07177	-4.18182e-05
																			-0.45463	1.95404e-05		0.06936	-4.15985e-05
																			-0.45215	1.96228e-05		0.06689	-4.18335e-05
																			-0.44965	1.97571e-05		0.06442	-4.1922e-05
																			-0.44733	1.96198e-05		0.06204	-4.14673e-05
																			-0.4448	1.93329e-05		0.05953	-4.09912e-05
																			-0.44242	1.92688e-05		0.05706	-4.10339e-05
																			-0.43995	1.94244e-05		0.05468	-4.12903e-05
																			-0.43747	1.94763e-05		0.05227	-4.11255e-05
																			-0.43506	1.92352e-05		0.0498	-4.05762e-05
																			-0.43262	1.90155e-05		0.04736	-4.0332e-05
																			-0.43015	1.90857e-05		0.04489	-4.0564e-05
																			-0.42768	1.9223e-05		0.04251	-4.07288e-05
																			-0.42527	1.91467e-05		0.03997	-4.03229e-05
																			-0.4228	1.88629e-05		0.03762	-3.98224e-05
																			-0.42038	1.87683e-05		0.03512	-3.98621e-05
																			-0.41791	1.8924e-05		0.03271	-4.0155e-05
																			-0.41547	1.90094e-05		0.03027	-4.00635e-05
																			-0.41309	1.88019e-05		0.02786	-3.95264e-05
																			-0.41065	1.85516e-05		0.02536	-3.92517e-05
																			-0.40821	1.86096e-05		0.02291	-3.94989e-05
																			-0.40574	1.87927e-05		0.02053	-3.97034e-05
																			-0.40333	1.87378e-05		0.01809	-3.93616e-05
																			-0.40085	1.84692e-05		0.01562	-3.88733e-05
																			-0.39841	1.8338e-05		0.01318	-3.88916e-05
																			-0.39597	1.84967e-05		0.01077	-3.92487e-05
																			-0.39347	1.86066e-05		0.0083	-3.91998e-05
																			-0.39109	1.84235e-05		0.00589	-3.86627e-05
																			-0.38862	1.81915e-05		0.00338	-3.83453e-05
																			-0.3862	1.82251e-05		0.00097168	-3.86017e-05
																			-0.38376	1.84265e-05		-0.00147	-3.88855e-05
																			-0.38129	1.83899e-05		-0.00388	-3.85834e-05
																			-0.37885	1.81458e-05		-0.00635	-3.80798e-05
																			-0.37641	1.80023e-05		-0.00876	-3.80737e-05
																			-0.374	1.81427e-05		-0.01124	-3.84491e-05
																			-0.3715	1.828e-05		-0.01368	-3.84979e-05
																			-0.36908	1.81183e-05		-0.01615	-3.80005e-05
																			-0.36661	1.78986e-05		-0.01859	-3.7677e-05
																			-0.36417	1.79108e-05		-0.021	-3.79303e-05
																			-0.3617	1.81122e-05		-0.02344	-3.82599e-05
																			-0.35932	1.81274e-05		-0.02585	-3.80188e-05
																			-0.35685	1.78772e-05		-0.02839	-3.75336e-05
																			-0.35444	1.77429e-05		-0.03074	-3.74939e-05
																			-0.35193	1.7865e-05		-0.03315	-3.79028e-05
																			-0.34949	1.80298e-05		-0.03562	-3.79944e-05
																			-0.34714	1.79077e-05		-0.03812	-3.75397e-05
																			-0.34464	1.76636e-05		-0.0405	-3.71826e-05
																			-0.3422	1.76758e-05		-0.04303	-3.74268e-05
																			-0.33976	1.78741e-05		-0.04545	-3.78052e-05
																			-0.33725	1.7926e-05		-0.04792	-3.76495e-05
																			-0.3349	1.77155e-05		-0.05033	-3.71155e-05
																			-0.33243	1.75446e-05		-0.05274	-3.70422e-05
																			-0.32999	1.76727e-05		-0.05518	-3.74603e-05
																			-0.32752	1.78497e-05		-0.05765	-3.7616e-05
																			-0.32508	1.77551e-05		-0.06012	-3.71918e-05
																			-0.32264	1.7511e-05		-0.06254	-3.68225e-05
																			-0.3202	1.74927e-05		-0.06492	-3.70789e-05
																			-0.31778	1.77002e-05		-0.06739	-3.75763e-05
																			-0.31534	1.77856e-05		-0.06983	-3.7384e-05
																			-0.31287	1.75903e-05		-0.0722	-3.68652e-05
																			-0.31043	1.74194e-05		-0.07465	-3.6853e-05
																			-0.30802	1.75354e-05		-0.07708	-3.72681e-05
																			-0.30555	1.77277e-05		-0.07952	-3.75122e-05
																			-0.30311	1.76605e-05		-0.08196	-3.72711e-05
																			-0.30063	1.74316e-05		-0.08443	-3.69141e-05
																			-0.29822	1.7392e-05		-0.08684	-3.69781e-05
																			-0.29581	1.75964e-05		-0.0893	-3.74756e-05
																			-0.29337	1.77032e-05		-0.09171	-3.74695e-05
																			-0.29093	1.75415e-05		-0.09415	-3.67798e-05
																			-0.28849	1.73584e-05		-0.09663	-3.6615e-05
																			-0.28602	1.7453e-05		-0.09906	-3.7027e-05
																			-0.28357	1.76605e-05		-0.10151	-3.73108e-05
																			-0.28116	1.763e-05		-0.10394	-3.69873e-05
																			-0.27863	1.74072e-05		-0.10639	-3.65204e-05
																			-0.27622	1.73462e-05		-0.10879	-3.67096e-05
																			-0.27381	1.75385e-05		-0.11128	-3.71948e-05
																			-0.27137	1.7688e-05		-0.11371	-3.71979e-05
																			-0.2689	1.75354e-05		-0.11616	-3.67493e-05
																			-0.26651	1.7334e-05		-0.11862	-3.67615e-05
																			-0.26404	1.74316e-05		-0.12105	-3.71033e-05
																			-0.26157	1.76544e-05		-0.12349	-3.75153e-05
																			-0.25913	1.76514e-05		-0.1259	-3.72498e-05
																			-0.25669	1.74438e-05		-0.12836	-3.68286e-05
																			-0.25419	1.73431e-05		-0.1308	-3.69812e-05
																			-0.25187	1.75446e-05		-0.13325	-3.74969e-05
																			-0.24933	1.77032e-05		-0.13569	-3.74969e-05
																			-0.24692	1.75781e-05		-0.13815	-3.70605e-05
																			-0.24448	1.73798e-05		-0.14056	-3.68134e-05
																			-0.24207	1.74438e-05		-0.14302	-3.72406e-05
																			-0.23963	1.76819e-05		-0.14546	-3.76556e-05
																			-0.23719	1.77063e-05		-0.14789	-3.74481e-05
																			-0.23475	1.7511e-05		-0.15034	-3.70117e-05
																			-0.23227	1.7395e-05		-0.1528	-3.71277e-05
																			-0.22983	1.75751e-05		-0.15522	-3.76678e-05
																			-0.22739	1.77582e-05		-0.15766	-3.78174e-05
																			-0.22495	1.76605e-05		-0.16008	-3.74115e-05
																			-0.22251	1.74652e-05		-0.16256	-3.71857e-05
																			-0.22007	1.75018e-05		-0.16499	-3.75763e-05
																			-0.21766	1.77368e-05		-0.16743	-3.80524e-05
																			-0.21518	1.7807e-05		-0.1699	-3.79395e-05
																			-0.21271	1.7627e-05		-0.17237	-3.75214e-05
																			-0.21033	1.74957e-05		-0.17478	-3.76831e-05
																			-0.20789	1.76575e-05		-0.17728	-3.82568e-05
																			-0.20542	1.78589e-05		-0.17972	-3.84674e-05
																			-0.20298	1.77917e-05		-0.18213	-3.8147e-05
																			-0.2006	1.75873e-05		-0.18458	-3.78723e-05
																			-0.19809	1.76086e-05		-0.18699	-3.83362e-05
																			-0.19565	1.78497e-05		-0.18946	-3.88031e-05
																			-0.19318	1.79504e-05		-0.19187	-3.87604e-05
																			-0.19077	1.77765e-05		-0.19437	-3.82935e-05
																			-0.1883	1.76422e-05		-0.19675	-3.84277e-05
																			-0.18586	1.78009e-05		-0.19925	-3.90503e-05
																			-0.18339	1.80054e-05		-0.20176	-3.92853e-05
																			-0.181	1.79779e-05		-0.20417	-3.89526e-05
																			-0.17856	1.77795e-05		-0.20658	-3.87146e-05
																			-0.17615	1.77826e-05		-0.20908	-3.91724e-05
																			-0.17371	1.80237e-05		-0.21149	-3.97827e-05
																			-0.1713	1.81519e-05		-0.21387	-3.98529e-05
																			-0.16865	1.80145e-05		-0.21637	-3.93921e-05
																			-0.16622	1.7868e-05		-0.21879	-3.95142e-05
																			-0.16381	1.80115e-05		-0.22123	-4.01337e-05
																			-0.16132	1.82495e-05		-0.22367	-4.04938e-05
																			-0.15892	1.82343e-05		-0.22611	-4.03137e-05
																			-0.15646	1.80511e-05		-0.22855	-4.00146e-05
																			-0.15402	1.80328e-05		-0.23099	-4.04388e-05
																			-0.15157	1.82678e-05		-0.23346	-4.10767e-05
																			-0.14912	1.84265e-05		-0.23591	-4.11926e-05
																			-0.1467	1.83075e-05		-0.23832	-4.08447e-05
																			-0.14426	1.81702e-05		-0.24076	-4.09271e-05
																			-0.14184	1.82953e-05		-0.24323	-4.15741e-05
																			-0.13936	1.85516e-05		-0.24564	-4.20502e-05
																			-0.13693	1.8576e-05		-0.24814	-4.1861e-05
																			-0.13447	1.83929e-05		-0.25052	-4.15924e-05
																			-0.13205	1.83594e-05		-0.253	-4.19739e-05
																			-0.12959	1.86005e-05		-0.25547	-4.27612e-05
																			-0.12716	1.87714e-05		-0.25779	-4.31061e-05
																			-0.12469	1.86737e-05		-0.26029	-4.26605e-05
																			-0.12228	1.85242e-05		-0.26282	-4.26727e-05
																			-0.11984	1.86371e-05		-0.26517	-4.33197e-05
																			-0.11738	1.88995e-05		-0.26758	-4.3924e-05
																			-0.11494	1.89453e-05		-0.27002	-4.37836e-05
																			-0.11249	1.87775e-05		-0.27247	-4.35852e-05
																			-0.11008	1.87134e-05		-0.27497	-4.41162e-05
																			-0.10761	1.89392e-05		-0.27741	-4.487e-05
																			-0.10516	1.91406e-05		-0.27985	-4.50439e-05
																			-0.10273	1.90613e-05		-0.28229	-4.46808e-05
																			-0.10029	1.89087e-05		-0.28476	-4.47296e-05
																			-0.09784	1.89941e-05		-0.28718	-4.54224e-05
																			-0.09541	1.92535e-05		-0.28956	-4.60297e-05
																			-0.09298	1.93298e-05		-0.29206	-4.59839e-05
																			-0.09054	1.91711e-05		-0.29447	-4.57001e-05
																			-0.08809	1.90918e-05		-0.29694	-4.60297e-05
																			-0.08564	1.92902e-05		-0.29935	-4.68262e-05
																			-0.0832	1.94977e-05		-0.30185	-4.71375e-05
																			-0.08078	1.94214e-05		-0.30423	-4.68536e-05
																			-0.07836	1.92627e-05		-0.30674	-4.68689e-05
																			-0.07589	1.93207e-05		-0.30915	-4.75281e-05
																			-0.07344	1.95831e-05		-0.31156	-4.82208e-05
																			-0.07099	1.96899e-05		-0.31409	-4.82239e-05
																			-0.06873	1.95374e-05		-0.31647	-4.80011e-05
																			-0.06623	1.94336e-05		-0.31894	-4.83643e-05
																			-0.06382	1.96045e-05		-0.32139	-4.91638e-05
																			-0.06138	1.98242e-05		-0.31894	-4.60327e-05
																			-0.0589	1.97937e-05		-0.31644	-4.36157e-05
																			-0.05646	1.96106e-05		-0.31406	-4.17816e-05
																			-0.05405	1.9635e-05		-0.31156	-4.08356e-05
																			-0.05158	1.98822e-05		-0.30915	-4.00909e-05
																			-0.04917	2.00104e-05		-0.30671	-3.88123e-05
																			-0.0467	1.987e-05		-0.3043	-3.73016e-05
																			-0.04429	1.97418e-05		-0.30188	-3.64197e-05
																			-0.04188	1.99036e-05		-0.29944	-3.60779e-05
																			-0.03943	2.01202e-05		-0.29697	-3.54187e-05
																			-0.03693	2.01111e-05		-0.2945	-3.41766e-05
																			-0.03449	1.99219e-05		-0.292	-3.31268e-05
																			-0.03211	1.99188e-05		-0.28965	-3.27332e-05
																			-0.02958	2.0163e-05		-0.28714	-3.25165e-05
																			-0.0272	2.03033e-05		-0.28473	-3.17139e-05
																			-0.02472	2.01721e-05		-0.28232	-3.05969e-05
																			-0.02228	2.00226e-05		-0.27982	-3.00049e-05
																			-0.01987	2.01599e-05
																			-0.01743	2.0401e-05
																			-0.01496	2.03949e-05
																			-0.01255	2.02209e-05
																			-0.01011	2.01782e-05
																			-0.00773	2.0401e-05
																			-0.00525	2.05627e-05
																			-0.00281	2.04437e-05
																			-0.000279541	2.02911e-05
																			0.0021	2.03857e-05
																			0.00457	2.0639e-05
																			0.00701	2.06635e-05
																			0.00943	2.04681e-05
																			0.01187	2.04163e-05
																			0.01428	2.06207e-05
																			0.01675	2.07977e-05
																			0.01916	2.06879e-05
																			0.02166	2.05261e-05
																			0.02401	2.06085e-05
																			0.02651	2.08496e-05
																			0.02893	2.08954e-05
																			0.03137	2.07123e-05
																			0.03378	2.06238e-05
																			0.03622	2.0813e-05
																			0.03875	2.10022e-05
																			0.04119	2.09167e-05
																			0.04357	2.07397e-05
																			0.04599	2.07947e-05
																			0.04849	2.10327e-05
																			0.0509	2.11029e-05
																			0.05337	2.09412e-05
																			0.05578	2.08191e-05
																			0.05822	2.099e-05
																			0.06066	2.12006e-05
																			0.06311	2.11243e-05
																			0.06555	2.09351e-05
																			0.06799	2.09656e-05
																			0.07043	2.12036e-05
																			0.0729	2.13043e-05
																			0.07531	2.11273e-05
																			0.07781	2.10083e-05
																			0.08013	2.11609e-05

## Sheet: Panel b
1st cylce
Time (h)	HER (mmol g-1)	Error bar	HER （umol）	Error bar
0	0	0	0	0
1	103.871	6.07642	3.94711	0.231195
3	376.826	11.1472	14.3194	0.424127
5	646.807	15.9308	24.5787	0.606132
7	887.17	25.3827	33.7125	0.965761
9	1136.67	30.8307	43.1935	1.17304
2nd cycle
Time (h)	HER (mmol g-1)	Error bar	HER （umol）	Error bar
9	0	0	0	0
10	122.51	26.1293	4.65537	0.994165
12	298.428	50.2233	11.3403	1.91089
14	521.98	78.2079	19.8352	2.97565
16	818.639	61.0297	31.1083	2.32205
18	1037.55	101.03	39.4269	3.844
3rd cycle
Time (h)	HER (mmol g-1)	Error bar	HER （umol）	Error bar
18	0	0	0	0
19	119.403	15.6389	4.53732	0.595028
21	362.858	33.1972	13.7886	1.26308
23	602.813	52.06	22.9069	1.98078
25	792.055	86.3734	30.0981	3.28633
27	1035.78	139.738	39.3597	5.31673
4th cycle
Time (h)	HER (mmol g-1)	Error bar	HER （umol）	Error bar
27	0	0	0	0
28	87.3085	25.0902	3.31772	0.954629
30	290.315	70.816	11.032	2.6944
32	486.969	55.864	18.5048	2.12551
34	683.711	41.5893	25.981	1.58239
36	1032.31	144.58	39.2277	5.50097

## Sheet: Panel c
λ（nm）	GC area	N electron	lamp (mW)	lamp power (W cm-2)	A (cm2)	t(s)	N photo	EQE(%)
450	0.0719	9.61766e+17	0.8	0.00112994	1	7200	1.83852e+19	5.23121
500	0.1125	1.50485e+18	0.8	0.00112994	1	7200	2.04279e+19	7.36662
550	0.2027	2.7114e+18	0.8	0.00112994	1	7200	2.24707e+19	12.0664
600	0.15	2.00647e+18	0.74	0.0010452	1	7200	2.2675e+19	8.84879
650	0.1218	1.62925e+18	0.8	0.00112994	1	5400	1.99172e+19	8.1801
700	0	0		0			0	#DIV/0!

## Sheet: Panel d
0 D			1 D			2 D			3 D			4 D			5 D			Oxidized Ascorbic Acid
Wavelength (nm)	Absorbance		Wavelength (nm)	Absorbance		Wavelength (nm)	Absorbance		Wavelength (nm)	Absorbance		Wavelength (nm)	Absorbance		Wavelength (nm)	Absorbance		Wavelength (nm)	Absorbance
300	6.55315		300	6.63063		300	6.84144		300	7.20721		300	6.95135		300	6.77838		300	4.47615
301	5.36216		301	5.81802		301	6.2036		301	7.02342		301	7.03423		301	6.30631		301	4.9644
302	5.67568		302	6.46667		302	6.02342		302	6.54054		302	6.97658		302	6.65405		302	4.39583
303	6.0991		303	6.89369		303	6.57297		303	7.03604		303	7.01802		303	5.82523		303	4.86203
304	5.73153		304	6.91171		304	6.77477		304	6.5027		304	6.96396		304	5.78198		304	5.66528
305	5.79099		305	6.25225		305	6.43423		305	6.63964		305	6.60541		305	6.21261		305	5.83695
306	5.8		306	6.27387		306	6.11532		306	6.46486		306	7.17477		306	5.95135		306	3.8997
307	5.14054		307	6.62162		307	6.96216		307	6.4036		307	6.92973		307	5.88829		307	3.42878
308	4.82342		308	6.67027		308	7.05405		308	6.85766		308	7.05045		308	5.76216		308	3.09645
309	4.3027		309	6.54595		309	6.28829		309	6.74775		309	6.89189		309	6.03784		309	2.75625
310	3.76577		310	5.94234		310	6.42342		310	6.67928		310	6.97297		310	4.97477		310	2.44283
311	3.16757		311	6.6991		311	6.48649		311	7.01802		311	6.85045		311	5.23243		311	2.14515
312	2.62703		312	6.25946		312	5.6955		312	6.34414		312	7.12072		312	6.1045		312	1.88528
313	2.18739		313	6.41261		313	6.72252		313	6.43784		313	7.16396		313	6.45225		313	1.67423
314	1.81081		314	6.65766		314	6.65045		314	6.32973		314	7.00541		314	6.10991		314	1.50098
315	1.52613		315	5.76216		315	6.54955		315	5.95315		315	6.92973		315	6.76937		315	1.34505
316	1.29009		316	5.57477		316	6.65405		316	6.60541		316	7.03784		316	6.1009		316	1.21118
317	1.11351		317	5.88468		317	6.07928		317	6.10811		317	6.77838		317	5.61261		317	1.09778
318	0.96937		318	5.0036		318	6.22162		318	6.24865		318	6.84685		318	5.98198		318	0.9954
319	0.86306		319	4.54234		319	6.60901		319	6.1027		319	6.69369		319	5.36396		319	0.9009
320	0.78018		320	4.55676		320	6.41802		320	5.87027		320	6.87928		320	5.86667		320	0.81585
321	0.71892		321	3.96396		321	6.3045		321	6.02703		321	7.01441		321	5.71532		321	0.7371
322	0.67387		322	3.81622		322	6.76396		322	6.30811		322	6.92252		322	6.05766		322	0.6678
323	0.64144		323	3.66847		323	6.0036		323	6.66306		323	6.87387		323	6.9964		323	0.6048
324	0.61081		324	3.41081		324	6.58018		324	6.64324		324	7.05766		324	6.13694		324	0.54968
325	0.59279		325	3.37658		325	6.24144		325	6.77297		325	6.66847		325	6.67207		325	0.49613
326	0.58018		326	3.23784		326	6.18378		326	6.64685		326	6.84865		326	6.14234		326	0.45203
327	0.56757		327	3.12252		327	6.12252		327	6.71892		327	7.16396		327	6.5027		327	0.40793
328	0.56216		328	2.97117		328	6.39099		328	6.7009		328	6.94234		328	6.29369		328	0.36698
329	0.55856		329	2.86667		329	6.7009		329	5.54775		329	6.76216		329	5.38559		329	0.33075
330	0.55315		330	2.76577		330	6.36036		330	5.81261		330	7.20721		330	6.21622		330	0.29768
331	0.54955		331	2.64144		331	6.2991		331	6.34775		331	7.16036		331	6.1009		331	0.26933
332	0.55135		332	2.55315		332	6.04144		332	6.64505		332	6.70631		332	6.0036		332	0.24255
333	0.54775		333	2.45045		333	6.21441		333	6.60541		333	6.94595		333	6.44144		333	0.2205
334	0.54955		334	2.38559		334	6.52252		334	6.72793		334	6.87027		334	6.3027		334	0.20003
335	0.54775		335	2.32252		335	5.60541		335	6.4973		335	6.72252		335	5.07568		335	0.18428
336	0.54775		336	2.24324		336	6.55856		336	5.68288		336	6.77838		336	5.74414		336	0.16695
337	0.55315		337	2.2036		337	6.28468		337	5.97117		337	6.43964		337	6.20721		337	0.15593
338	0.55676		338	2.14775		338	6.03604		338	5.22162		338	7.05045		338	5.70811		338	0.1449
339	0.55676		339	2.11712		339	6.31171		339	6.06126		339	6.9045		339	6.01982		339	0.13703
340	0.56216		340	2.05946		340	5.60541		340	6.72613		340	6.75135		340	6.13874		340	0.12758
341	0.56757		341	1.98559		341	5.88649		341	5.54955		341	6.95315		341	6.25766		341	0.11655
342	0.57117		342	1.95315		342	5.98018		342	5.57297		342	7.05405		342	5.72252		342	0.11025
343	0.57117		343	1.8991		343	5.93333		343	5.71532		343	6.95676		343	5.42162		343	0.10395
344	0.57658		344	1.86486		344	5.26667		344	6.63243		344	7.20721		344	5.35676		344	0.09923
345	0.58018		345	1.83243		345	4.5027		345	6.65946		345	7.05405		345	5.75495		345	0.0945
346	0.58198		346	1.8036		346	5.44685		346	6.57658		346	7.20721		346	5.49009		346	0.08978
347	0.58378		347	1.76577		347	4.51351		347	5.80541		347	6.8991		347	6.03063		347	0.0882
348	0.58559		348	1.72252		348	4.21261		348	6.34234		348	6.84324		348	5.74414		348	0.08663
349	0.58919		349	1.68649		349	4.18018		349	6.3982		349	6.76036		349	6.18018		349	0.08348
350	0.58559		350	1.65586		350	4.02342		350	6.87027		350	6.96396		350	6.46486		350	0.08033
351	0.58919		351	1.61441		351	3.87207		351	5.7009		351	6.99099		351	5.65946		351	0.07718
352	0.58919		352	1.58018		352	3.72432		352	5.8		352	6.82162		352	5.7982		352	0.0756
353	0.58919		353	1.54595		353	3.60541		353	5.6991		353	7.0018		353	5.23604		353	0.07403
354	0.59099		354	1.52072		354	3.57658		354	5.33874		354	6.83964		354	5.72252		354	0.07088
355	0.59099		355	1.48288		355	3.45045		355	5.43964		355	6.94775		355	5.52793		355	0.0693
356	0.58919		356	1.45405		356	3.30991		356	4.95676		356	7.17658		356	5.84505		356	0.0693
357	0.59099		357	1.41802		357	3.2018		357	4.3982		357	7.20721		357	5.71171		357	0.06615
358	0.58919		358	1.38378		358	3.05405		358	4.28288		358	6.46306		358	6.23423		358	0.06458
359	0.58919		359	1.35135		359	2.92252		359	4.06847		359	6.52072		359	5.61261		359	0.06143
360	0.59099		360	1.31171		360	2.80721		360	3.93153		360	6.61261		360	6.01802		360	0.05985
361	0.58919		361	1.27568		361	2.68288		361	3.75676		361	6.29369		361	5.58018		361	0.05828
362	0.59279		362	1.24865		362	2.58378		362	3.63423		362	6.38378		362	5.73153		362	0.0567
363	0.59099		363	1.21982		363	2.46486		363	3.46126		363	6.66306		363	5.37838		363	0.05513
364	0.58739		364	1.19459		364	2.40541		364	3.33153		364	5.85766		364	5.66126		364	0.0567
365	0.58559		365	1.14234		365	2.24144		365	3.13153		365	4.86306		365	5.37117		365	0.0504
366	0.58378		366	1.09369		366	2.0955		366	2.85946		366	4.47568		366	4.85225		366	0.04883
367	0.58198		367	1.05405		367	1.97658		367	2.69009		367	4		367	4.38018		367	0.04568
368	0.57838		368	1.01982		368	1.87568		368	2.56216		368	3.68649		368	4.28468		368	0.0441
369	0.57477		369	0.98739		369	1.77838		369	2.4036		369	3.46126		369	4.21081		369	0.0441
370	0.57117		370	0.95315		370	1.67748		370	2.25586		370	3.27387		370	4.14234		370	0.03938
371	0.56937		371	0.92252		371	1.58919		371	2.13153		371	3.09369		371	3.81261		371	0.03938
372	0.56757		372	0.89189		372	1.50811		372	2.00901		372	2.88829		372	3.65045		372	0.0378
373	0.56757		373	0.86486		373	1.42703		373	1.8991		373	2.72432		373	3.44324		373	0.03465
374	0.56757		374	0.83784		374	1.35676		374	1.8		374	2.58018		374	3.23063		374	0.03308
375	0.56757		375	0.81622		375	1.29009		375	1.6955		375	2.43063		375	3.06486		375	0.03308
376	0.56757		376	0.7964		376	1.23063		376	1.6036		376	2.28468		376	2.92432		376	0.02993
377	0.56757		377	0.77658		377	1.17297		377	1.51712		377	2.16396		377	2.76216		377	0.02835
378	0.56937		378	0.75676		378	1.12072		378	1.44144		378	2.05766		378	2.64505		378	0.02835
379	0.56937		379	0.74054		379	1.07027		379	1.36757		379	1.94775		379	2.51351		379	0.02678
380	0.57117		380	0.72793		380	1.02703		380	1.3027		380	1.84865		380	2.39459		380	0.0252
381	0.57297		381	0.71171		381	0.98559		381	1.24324		381	1.76216		381	2.28108		381	0.0252
382	0.57658		382	0.7009		382	0.95135		382	1.18919		382	1.67928		382	2.18378		382	0.02363
383	0.58018		383	0.69009		383	0.91892		383	1.14234		383	1.60901		383	2.09189		383	0.02205
384	0.58378		384	0.68288		384	0.88829		384	1.0973		384	1.54054		384	2.00541		384	0.02205
385	0.58739		385	0.67748		385	0.86486		385	1.05946		385	1.48468		385	1.93514		385	0.02048
386	0.59279		386	0.67207		386	0.84324		386	1.02523		386	1.42883		386	1.86847		386	0.0189
387	0.5982		387	0.66847		387	0.82523		387	0.99459		387	1.38378		387	1.80541		387	0.0189
388	0.60721		388	0.66847		388	0.81081		388	0.96937		388	1.34054		388	1.74955		388	0.01733
389	0.61441		389	0.66847		389	0.8		389	0.94775		389	1.3027		389	1.6991		389	0.01733
390	0.62162		390	0.67027		390	0.79099		390	0.92973		390	1.27207		390	1.65405		390	0.01733
391	0.63243		391	0.67387		391	0.78378		391	0.91712		391	1.24505		391	1.61802		391	0.01733
392	0.64144		392	0.67928		392	0.78018		392	0.9045		392	1.21982		392	1.58198		392	0.01575
393	0.65225		393	0.68468		393	0.77658		393	0.8955		393	1.1982		393	1.55315		393	0.01575
394	0.66486		394	0.69369		394	0.77658		394	0.88829		394	1.18018		394	1.52613		394	0.01418
395	0.67568		395	0.7009		395	0.77838		395	0.88468		395	1.16757		395	1.5027		395	0.01418
396	0.68829		396	0.70811		396	0.78018		396	0.88288		396	1.15315		396	1.48108		396	0.01418
397	0.7009		397	0.71892		397	0.78378		397	0.88108		397	1.14234		397	1.46306		397	0.0126
398	0.71351		398	0.72793		398	0.78919		398	0.88108		398	1.13514		398	1.44505		398	0.0126
399	0.72613		399	0.73874		399	0.79459		399	0.88288		399	1.12613		399	1.42883		399	0.0126
400	0.73874		400	0.74955		400	0.8018		400	0.88468		400	1.11892		400	1.41441		400	0.0126
401	0.75135		401	0.75856		401	0.80721		401	0.88829		401	1.11351		401	1.3982		401	0.0126
402	0.76396		402	0.76937		402	0.81441		402	0.89009		402	1.10991		402	1.38559		402	0.01103
403	0.77297		403	0.77658		403	0.81982		403	0.89189		403	1.1045		403	1.37117		403	0.01103
404	0.78378		404	0.78559		404	0.82523		404	0.89369		404	1.0991		404	1.35856		404	0.01103
405	0.79279		405	0.79279		405	0.83063		405	0.8955		405	1.09369		405	1.34595		405	0.01103
406	0.8		406	0.8		406	0.83423		406	0.8973		406	1.08829		406	1.33333		406	0.01103
407	0.80721		407	0.80541		407	0.83784		407	0.8973		407	1.08288		407	1.32072		407	0.00945
408	0.81441		408	0.81081		408	0.84144		408	0.8973		408	1.07568		408	1.30631		408	0.00945
409	0.81982		409	0.81441		409	0.84324		409	0.8973		409	1.06847		409	1.29189		409	0.00945
410	0.82162		410	0.81622		410	0.84505		410	0.8955		410	1.06306		410	1.27748		410	0.00945
411	0.82523		411	0.81982		411	0.84505		411	0.89369		411	1.05405		411	1.26126		411	0.00945
412	0.82883		412	0.82162		412	0.84505		412	0.89189		412	1.04685		412	1.24865		412	0.00788
413	0.83063		413	0.82342		413	0.84505		413	0.89009		413	1.03964		413	1.23423		413	0.00788
414	0.83243		414	0.82342		414	0.84505		414	0.88829		414	1.03243		414	1.21982		414	0.00788
415	0.83243		415	0.82523		415	0.84505		415	0.88649		415	1.02523		415	1.20901		415	0.00788
416	0.83423		416	0.82523		416	0.84505		416	0.88468		416	1.01802		416	1.19279		416	0.00788
417	0.83604		417	0.82703		417	0.84505		417	0.88108		417	1.00721		417	1.17297		417	0.00788
418	0.83964		418	0.82883		418	0.84505		418	0.87928		418	1		418	1.15856		418	0.00788
419	0.84144		419	0.83243		419	0.84685		419	0.87928		419	0.99279		419	1.14414		419	0.0063
420	0.84324		420	0.83423		420	0.84865		420	0.87928		420	0.98739		420	1.13153		420	0.0063
421	0.84685		421	0.83604		421	0.84865		421	0.87928		421	0.98198		421	1.11892		421	0.0063
422	0.85045		422	0.83964		422	0.85045		422	0.87928		422	0.97658		422	1.10631		422	0.0063
423	0.85225		423	0.84144		423	0.85225		423	0.87748		423	0.97117		423	1.0955		423	0.00473
424	0.85405		424	0.84324		424	0.85225		424	0.87748		424	0.96396		424	1.08288		424	0.00473
425	0.85405		425	0.84324		425	0.85405		425	0.87568		425	0.95856		425	1.07027		425	0.00473
426	0.85405		426	0.84324		426	0.85225		426	0.87387		426	0.95135		426	1.05766		426	0.00473
427	0.85405		427	0.84144		427	0.85045		427	0.87027		427	0.94414		427	1.04324		427	0.00473
428	0.85045		428	0.83784		428	0.84685		428	0.86486		428	0.93514		428	1.02883		428	0.00473
429	0.84505		429	0.83423		429	0.84144		429	0.85766		429	0.92252		429	1.01261		429	0.00473
430	0.83784		430	0.82703		430	0.83423		430	0.85045		430	0.90991		430	0.99459		430	0.00315
431	0.82883		431	0.81802		431	0.82523		431	0.83964		431	0.8955		431	0.97477		431	0.00315
432	0.81802		432	0.80721		432	0.81261		432	0.82703		432	0.88108		432	0.95495		432	0.00315
433	0.80541		433	0.7964		433	0.8		433	0.81261		433	0.86306		433	0.93153		433	0.00315
434	0.79099		434	0.78198		434	0.78559		434	0.7964		434	0.84505		434	0.90991		434	0.00315
435	0.77477		435	0.76577		435	0.76937		435	0.78018		435	0.82342		435	0.88468		435	0.00315
436	0.75676		436	0.74775		436	0.75135		436	0.76216		436	0.8018		436	0.85946		436	0.00315
437	0.73694		437	0.72973		437	0.73153		437	0.74234		437	0.78018		437	0.83243		437	0.00315
438	0.71892		438	0.70991		438	0.71351		438	0.72252		438	0.75676		438	0.80721		438	0.00158
439	0.6973		439	0.69009		439	0.69369		439	0.7009		439	0.73514		439	0.78198		439	0.00158
440	0.67748		440	0.67027		440	0.67207		440	0.68108		440	0.71171		440	0.75495		440	0.00158
441	0.65586		441	0.65045		441	0.65225		441	0.65946		441	0.68829		441	0.72973		441	0.00158
442	0.63604		442	0.63063		442	0.63243		442	0.63784		442	0.66486		442	0.7045		442	0.00158
443	0.61622		443	0.61081		443	0.61261		443	0.61802		443	0.64324		443	0.67928		443	0.00158
444	0.5964		444	0.59099		444	0.59279		444	0.5982		444	0.62162		444	0.65586		444	0.00158
445	0.57838		445	0.57297		445	0.57477		445	0.58018		445	0.6018		445	0.63243		445	0.00158
446	0.56036		446	0.55676		446	0.55676		446	0.56216		446	0.58378		446	0.61261		446	0.00158
447	0.54414		447	0.54054		447	0.54234		447	0.54595		447	0.56577		447	0.59279		447	0.00158
448	0.52973		448	0.52613		448	0.52793		448	0.53153		448	0.54955		448	0.57477		448	0.00158
449	0.51532		449	0.51351		449	0.51351		449	0.51712		449	0.53514		449	0.55856		449	0.00158
450	0.5045		450	0.5009		450	0.5009		450	0.5045		450	0.52072		450	0.54414		450	0
451	0.49189		451	0.49009		451	0.49009		451	0.49369		451	0.50991		451	0.53153		451	0
452	0.48288		452	0.48108		452	0.48108		452	0.48288		452	0.4991		452	0.51892		452	0
453	0.47568		453	0.47207		453	0.47207		453	0.47568		453	0.49009		453	0.50811		453	0
454	0.46847		454	0.46667		454	0.46667		454	0.46847		454	0.48108		454	0.4991		454	0
455	0.46126		455	0.46126		455	0.45946		455	0.46306		455	0.47568		455	0.49189		455	0
456	0.45766		456	0.45586		456	0.45586		456	0.45766		456	0.46847		456	0.48468		456	0
457	0.45405		457	0.45225		457	0.45225		457	0.45405		457	0.46486		457	0.47928		457	0
458	0.45045		458	0.45045		458	0.44865		458	0.45045		458	0.46126		458	0.47568		458	0
459	0.44865		459	0.44685		459	0.44685		459	0.44865		459	0.45766		459	0.47207		459	0
460	0.44685		460	0.44685		460	0.44505		460	0.44685		460	0.45586		460	0.46847		460	0
461	0.44685		461	0.44505		461	0.44505		461	0.44505		461	0.45405		461	0.46667		461	0
462	0.44685		462	0.44505		462	0.44505		462	0.44505		462	0.45405		462	0.46486		462	0
463	0.44685		463	0.44685		463	0.44505		463	0.44505		463	0.45405		463	0.46486		463	0
464	0.44865		464	0.44685		464	0.44505		464	0.44685		464	0.45405		464	0.46486		464	0
465	0.44865		465	0.44865		465	0.44685		465	0.44685		465	0.45405		465	0.46486		465	0
466	0.45045		466	0.44865		466	0.44865		466	0.44865		466	0.45586		466	0.46486		466	0
467	0.45225		467	0.45045		467	0.45045		467	0.45045		467	0.45586		467	0.46486		467	0
468	0.45586		468	0.45225		468	0.45045		468	0.45045		468	0.45766		468	0.46667		468	0
469	0.45766		469	0.45405		469	0.45405		469	0.45225		469	0.45766		469	0.46667		469	0
470	0.45946		470	0.45766		470	0.45586		470	0.45405		470	0.45946		470	0.46847		470	0
471	0.46126		471	0.45946		471	0.45766		471	0.45586		471	0.46126		471	0.46847		471	0
472	0.46306		472	0.46126		472	0.45946		472	0.45766		472	0.46306		472	0.47027		472	0
473	0.46667		473	0.46306		473	0.46126		473	0.46126		473	0.46486		473	0.47207		473	0
474	0.46847		474	0.46486		474	0.46306		474	0.46306		474	0.46667		474	0.47387		474	0
475	0.47027		475	0.46667		475	0.46486		475	0.46486		475	0.46847		475	0.47387		475	0
476	0.47207		476	0.46847		476	0.46667		476	0.46667		476	0.47027		476	0.47568		476	0
477	0.47568		477	0.47207		477	0.47027		477	0.46847		477	0.47207		477	0.47748		477	0
478	0.47748		478	0.47387		478	0.47207		478	0.47027		478	0.47387		478	0.47928		478	0
479	0.47928		479	0.47568		479	0.47387		479	0.47207		479	0.47568		479	0.48108		479	0
480	0.48288		480	0.47748		480	0.47568		480	0.47387		480	0.47748		480	0.48288		480	0
481	0.48468		481	0.47928		481	0.47748		481	0.47748		481	0.47928		481	0.48468		481	0
482	0.48649		482	0.48288		482	0.48108		482	0.47928		482	0.48108		482	0.48649		482	0
483	0.49009		483	0.48468		483	0.48288		483	0.48108		483	0.48288		483	0.48829		483	0
484	0.49189		484	0.48649		484	0.48468		484	0.48288		484	0.48468		484	0.49009		484	0
485	0.4955		485	0.49009		485	0.48829		485	0.48649		485	0.48829		485	0.49189		485	0
486	0.4973		486	0.49189		486	0.49009		486	0.48829		486	0.49009		486	0.49369		486	0
487	0.5009		487	0.4955		487	0.49369		487	0.49189		487	0.49189		487	0.4973		487	0
488	0.5045		488	0.4991		488	0.4973		488	0.49369		488	0.4955		488	0.4991		488	0
489	0.50811		489	0.5009		489	0.4991		489	0.4973		489	0.4991		489	0.5027		489	0
490	0.51171		490	0.5045		490	0.5027		490	0.5009		490	0.5009		490	0.5045		490	0
491	0.51532		491	0.50811		491	0.50631		491	0.5045		491	0.5045		491	0.50811		491	0
492	0.51892		492	0.51171		492	0.50991		492	0.50811		492	0.50811		492	0.51171		492	0
493	0.52252		493	0.51532		493	0.51351		493	0.51171		493	0.51171		493	0.51532		493	0
494	0.52613		494	0.52072		494	0.51892		494	0.51532		494	0.51532		494	0.51892		494	0
495	0.53153		495	0.52432		495	0.52252		495	0.51892		495	0.52072		495	0.52252		495	0
496	0.53514		496	0.52793		496	0.52613		496	0.52432		496	0.52432		496	0.52613		496	0
497	0.54054		497	0.53333		497	0.53153		497	0.52793		497	0.52793		497	0.53153		497	0
498	0.54595		498	0.53694		498	0.53514		498	0.53333		498	0.53333		498	0.53514		498	0
499	0.54955		499	0.54234		499	0.54054		499	0.53694		499	0.53694		499	0.53874		499	0
500	0.55495		500	0.54595		500	0.54414		500	0.54234		500	0.54054		500	0.54414		500	0
501	0.55856		501	0.55135		501	0.54955		501	0.54595		501	0.54595		501	0.54775		501	0
502	0.56396		502	0.55676		502	0.55495		502	0.55135		502	0.54955		502	0.55135		502	0
503	0.56937		503	0.56036		503	0.55856		503	0.55495		503	0.55495		503	0.55676		503	0
504	0.57297		504	0.56577		504	0.56396		504	0.56036		504	0.55856		504	0.56036		504	0
505	0.57838		505	0.56937		505	0.56757		505	0.56396		505	0.56396		505	0.56396		505	0
506	0.58378		506	0.57477		506	0.57297		506	0.56937		506	0.56757		506	0.56937		506	0
507	0.58739		507	0.57838		507	0.57658		507	0.57297		507	0.57117		507	0.57297		507	0
508	0.59279		508	0.58378		508	0.58198		508	0.57838		508	0.57658		508	0.57658		508	0
509	0.5964		509	0.58739		509	0.58559		509	0.58198		509	0.58018		509	0.58198		509	0
510	0.6018		510	0.59279		510	0.58919		510	0.58559		510	0.58559		510	0.58559		510	0
511	0.60541		511	0.5964		511	0.59459		511	0.59099		511	0.58919		511	0.58919		511	0
512	0.61081		512	0.6018		512	0.6		512	0.59459		512	0.59279		512	0.59459		512	0
513	0.61622		513	0.60541		513	0.6036		513	0.6		513	0.5982		513	0.5982		513	0
514	0.61982		514	0.61081		514	0.60721		514	0.6036		514	0.6018		514	0.6036		514	0
515	0.62523		515	0.61441		515	0.61261		515	0.60901		515	0.60721		515	0.60721		515	0
516	0.62883		516	0.61982		516	0.61622		516	0.61261		516	0.61081		516	0.61081		516	0
517	0.63423		517	0.62342		517	0.62162		517	0.61802		517	0.61622		517	0.61622		517	0
518	0.63964		518	0.62883		518	0.62703		518	0.62162		518	0.61982		518	0.61982		518	0
519	0.64324		519	0.63243		519	0.63063		519	0.62703		519	0.62523		519	0.62523		519	0
520	0.64865		520	0.63784		520	0.63604		520	0.63063		520	0.62883		520	0.62883		520	0
521	0.65405		521	0.64144		521	0.63964		521	0.63604		521	0.63423		521	0.63423		521	0
522	0.65946		522	0.64685		522	0.64505		522	0.64144		522	0.63784		522	0.63784		522	0
523	0.66306		523	0.65225		523	0.65045		523	0.64505		523	0.64324		523	0.64324		523	0
524	0.66847		524	0.65766		524	0.65586		524	0.65045		524	0.64865		524	0.64865		524	0
525	0.67387		525	0.66126		525	0.65946		525	0.65586		525	0.65225		525	0.65225		525	0
526	0.67928		526	0.66667		526	0.66486		526	0.66126		526	0.65766		526	0.65766		526	0
527	0.68468		527	0.67207		527	0.67027		527	0.66667		527	0.66306		527	0.66306		527	0
528	0.69009		528	0.67748		528	0.67568		528	0.67207		528	0.66847		528	0.66847		528	0
529	0.6973		529	0.68468		529	0.68288		529	0.67748		529	0.67387		529	0.67387		529	0
530	0.7027		530	0.69009		530	0.68829		530	0.68288		530	0.67928		530	0.67928		530	-0.00158
531	0.70811		531	0.6955		531	0.69369		531	0.68829		531	0.68468		531	0.68468		531	0
532	0.71351		532	0.7009		532	0.6991		532	0.69369		532	0.69189		532	0.69009		532	-0.00158
533	0.72072		533	0.70631		533	0.7045		533	0.6991		533	0.6973		533	0.6955		533	-0.00158
534	0.72613		534	0.71171		534	0.70991		534	0.7045		534	0.7027		534	0.7009		534	-0.00158
535	0.72973		535	0.71712		535	0.71351		535	0.70991		535	0.70631		535	0.70631		535	-0.00158
536	0.73694		536	0.72252		536	0.72072		536	0.71532		536	0.71351		536	0.71171		536	-0.00158
537	0.74595		537	0.73153		537	0.72973		537	0.72432		537	0.72252		537	0.72072		537	-0.00158
538	0.75315		538	0.73874		538	0.73694		538	0.73153		538	0.72793		538	0.72793		538	-0.00158
539	0.76036		539	0.74595		539	0.74414		539	0.73874		539	0.73514		539	0.73514		539	-0.00158
540	0.76757		540	0.75315		540	0.75135		540	0.74595		540	0.74234		540	0.74234		540	-0.00158
541	0.77477		541	0.76036		541	0.75856		541	0.75315		541	0.74955		541	0.74955		541	-0.00158
542	0.78198		542	0.76757		542	0.76577		542	0.76036		542	0.75676		542	0.75676		542	-0.00158
543	0.79099		543	0.77477		543	0.77297		543	0.76757		543	0.76396		543	0.76396		543	-0.00158
544	0.7982		544	0.78198		544	0.78018		544	0.77477		544	0.77117		544	0.77117		544	-0.00158
545	0.80541		545	0.79099		545	0.78739		545	0.78198		545	0.77838		545	0.77838		545	-0.00158
546	0.81261		546	0.7982		546	0.7964		546	0.79099		546	0.78559		546	0.78559		546	-0.00158
547	0.82162		547	0.80541		547	0.8036		547	0.7982		547	0.79279		547	0.79279		547	-0.00158
548	0.82883		548	0.81261		548	0.81081		548	0.80541		548	0.8		548	0.8		548	-0.00158
549	0.83604		549	0.81982		549	0.81802		549	0.81261		549	0.80901		549	0.80721		549	-0.00158
550	0.84324		550	0.82703		550	0.82523		550	0.81982		550	0.81622		550	0.81441		550	-0.00158
551	0.85045		551	0.83423		551	0.83243		551	0.82703		551	0.82342		551	0.82162		551	-0.00158
552	0.85946		552	0.84144		552	0.83964		552	0.83423		552	0.83063		552	0.82883		552	-0.00158
553	0.86667		553	0.84865		553	0.84685		553	0.84144		553	0.83784		553	0.83604		553	-0.00158
554	0.87387		554	0.85586		554	0.85405		554	0.84865		554	0.84505		554	0.84324		554	-0.00158
555	0.88108		555	0.86306		555	0.86126		555	0.85586		555	0.85225		555	0.85045		555	-0.00158
556	0.88829		556	0.87027		556	0.86847		556	0.86306		556	0.85766		556	0.85766		556	-0.00158
557	0.8955		557	0.87748		557	0.87568		557	0.87027		557	0.86486		557	0.86486		557	-0.00158
558	0.9027		558	0.88468		558	0.88288		558	0.87568		558	0.87207		558	0.87027		558	-0.00158
559	0.90991		559	0.89189		559	0.89009		559	0.88288		559	0.87928		559	0.87748		559	-0.00158
560	0.91712		560	0.8991		560	0.8973		560	0.89009		560	0.88649		560	0.88468		560	-0.00158
561	0.92432		561	0.9045		561	0.9027		561	0.8973		561	0.89189		561	0.89009		561	-0.00158
562	0.93153		562	0.91171		562	0.90991		562	0.9045		562	0.8991		562	0.8973		562	-0.00158
563	0.93694		563	0.91892		563	0.91532		563	0.90991		563	0.90631		563	0.9027		563	-0.00158
564	0.94414		564	0.92432		564	0.92252		564	0.91712		564	0.91171		564	0.90991		564	-0.00158
565	0.94955		565	0.92973		565	0.92793		565	0.92252		565	0.91712		565	0.91532		565	-0.00158
566	0.95495		566	0.93514		566	0.93333		566	0.92793		566	0.92252		566	0.92072		566	-0.00158
567	0.96036		567	0.94054		567	0.93874		567	0.93333		567	0.92793		567	0.92613		567	-0.00158
568	0.96577		568	0.94595		568	0.94414		568	0.93874		568	0.93333		568	0.93153		568	-0.00158
569	0.97117		569	0.95135		569	0.94955		569	0.94234		569	0.93694		569	0.93514		569	-0.00158
570	0.97477		570	0.95495		570	0.95315		570	0.94775		570	0.94234		570	0.94054		570	-0.00158
571	0.98018		571	0.96036		571	0.95676		571	0.95135		571	0.94595		571	0.94414		571	-0.00158
572	0.98378		572	0.96396		572	0.96036		572	0.95495		572	0.94955		572	0.94775		572	-0.00158
573	0.98739		573	0.96577		573	0.96396		573	0.95856		573	0.95315		573	0.95135		573	-0.00158
574	0.99099		574	0.96937		574	0.96757		574	0.96036		574	0.95495		574	0.95315		574	-0.00158
575	0.99279		575	0.97297		575	0.96937		575	0.96396		575	0.95856		575	0.95676		575	-0.00158
576	0.99459		576	0.97477		576	0.97117		576	0.96577		576	0.96036		576	0.95856		576	-0.00158
577	0.9964		577	0.97658		577	0.97297		577	0.96757		577	0.96216		577	0.96036		577	-0.00158
578	0.9982		578	0.97838		578	0.97477		578	0.96937		578	0.96396		578	0.96216		578	-0.00158
579	1		579	0.97838		579	0.97658		579	0.96937		579	0.96396		579	0.96216		579	-0.00158
580	1		580	0.97838		580	0.97658		580	0.97117		580	0.96396		580	0.96216		580	-0.00158
581	1		581	0.98018		581	0.97658		581	0.97117		581	0.96577		581	0.96216		581	-0.00158
582	1		582	0.98018		582	0.97658		582	0.97117		582	0.96396		582	0.96216		582	-0.00158
583	1		583	0.97838		583	0.97658		583	0.96937		583	0.96396		583	0.96216		583	-0.00158
584	1		584	0.97838		584	0.97658		584	0.96937		584	0.96396		584	0.96216		584	-0.00158
585	0.9982		585	0.97658		585	0.97477		585	0.96757		585	0.96216		585	0.96036		585	-0.00158
586	0.9982		586	0.97658		586	0.97297		586	0.96757		586	0.96216		586	0.95856		586	-0.00158
587	0.9964		587	0.97477		587	0.97117		587	0.96577		587	0.96036		587	0.95676		587	-0.00158
588	0.99459		588	0.97297		588	0.96937		588	0.96396		588	0.95856		588	0.95495		588	-0.00158
589	0.99279		589	0.97117		589	0.96757		589	0.96216		589	0.95495		589	0.95315		589	-0.00158
590	0.98919		590	0.96757		590	0.96577		590	0.95856		590	0.95315		590	0.95135		590	-0.00158
591	0.98739		591	0.96577		591	0.96396		591	0.95676		591	0.95135		591	0.94955		591	-0.00158
592	0.98559		592	0.96396		592	0.96036		592	0.95495		592	0.94955		592	0.94775		592	-0.00158
593	0.98198		593	0.96036		593	0.95856		593	0.95135		593	0.94595		593	0.94414		593	-0.00158
594	0.98018		594	0.95856		594	0.95495		594	0.94955		594	0.94414		594	0.94234		594	-0.00158
595	0.97658		595	0.95495		595	0.95315		595	0.94595		595	0.94054		595	0.93874		595	-0.00158
596	0.97477		596	0.95315		596	0.94955		596	0.94414		596	0.93874		596	0.93694		596	-0.00158
597	0.97117		597	0.94955		597	0.94775		597	0.94054		597	0.93514		597	0.93333		597	-0.00158
598	0.96937		598	0.94775		598	0.94414		598	0.93874		598	0.93333		598	0.93153		598	-0.00158
599	0.96577		599	0.94414		599	0.94234		599	0.93514		599	0.92973		599	0.92793		599	-0.00158
600	0.96396		600	0.94234		600	0.93874		600	0.93333		600	0.92793		600	0.92613		600	-0.00158
601	0.96036		601	0.93874		601	0.93694		601	0.92973		601	0.92432		601	0.92252		601	-0.00158
602	0.95856		602	0.93694		602	0.93333		602	0.92793		602	0.92252		602	0.92072		602	-0.00158
603	0.95676		603	0.93333		603	0.93153		603	0.92613		603	0.92072		603	0.91892		603	-0.00158
604	0.95315		604	0.93153		604	0.92973		604	0.92252		604	0.91712		604	0.91532		604	-0.00158
605	0.95135		605	0.92973		605	0.92613		605	0.92072		605	0.91532		605	0.91351		605	-0.00158
606	0.94955		606	0.92613		606	0.92432		606	0.91892		606	0.91351		606	0.91171		606	-0.00158
607	0.94595		607	0.92432		607	0.92252		607	0.91532		607	0.90991		607	0.90811		607	-0.00158
608	0.94414		608	0.92252		608	0.92072		608	0.91351		608	0.90811		608	0.90631		608	-0.00158
609	0.94234		609	0.92072		609	0.91712		609	0.91171		609	0.90631		609	0.9045		609	-0.00158
610	0.93874		610	0.91892		610	0.91532		610	0.90991		610	0.9045		610	0.9027		610	-0.00158
611	0.93694		611	0.91532		611	0.91351		611	0.90811		611	0.9027		611	0.8991		611	-0.00158
612	0.93514		612	0.91351		612	0.91171		612	0.9045		612	0.8991		612	0.8973		612	-0.00158
613	0.93333		613	0.91171		613	0.90811		613	0.9027		613	0.8973		613	0.8955		613	-0.00158
614	0.92973		614	0.90991		614	0.90631		614	0.9009		614	0.8955		614	0.89369		614	-0.00158
615	0.92793		615	0.90631		615	0.9045		615	0.8973		615	0.89189		615	0.89009		615	-0.00158
616	0.92613		616	0.9045		616	0.9009		616	0.8955		616	0.89009		616	0.88829		616	-0.00158
617	0.92252		617	0.9009		617	0.8991		617	0.89369		617	0.88829		617	0.88649		617	-0.00158
618	0.91892		618	0.8991		618	0.8955		618	0.89009		618	0.88468		618	0.88288		618	-0.00158
619	0.91712		619	0.8955		619	0.89189		619	0.88649		619	0.88108		619	0.87928		619	-0.00158
620	0.91351		620	0.89189		620	0.88829		620	0.88288		620	0.87748		620	0.87568		620	-0.00158
621	0.90811		621	0.88829		621	0.88468		621	0.87928		621	0.87387		621	0.87207		621	-0.00158
622	0.9045		622	0.88468		622	0.88108		622	0.87568		622	0.87027		622	0.86847		622	-0.00158
623	0.8991		623	0.87928		623	0.87568		623	0.87027		623	0.86486		623	0.86306		623	-0.00158
624	0.89369		624	0.87387		624	0.87207		624	0.86486		624	0.85946		624	0.85766		624	-0.00158
625	0.88829		625	0.86847		625	0.86486		625	0.85946		625	0.85405		625	0.85225		625	-0.00158
626	0.88288		626	0.86306		626	0.85946		626	0.85405		626	0.84865		626	0.84685		626	-0.00158
627	0.87568		627	0.85586		627	0.85225		627	0.84685		627	0.84144		627	0.83964		627	-0.00158
628	0.86847		628	0.84865		628	0.84505		628	0.83964		628	0.83423		628	0.83243		628	-0.00158
629	0.85946		629	0.83964		629	0.83784		629	0.83243		629	0.82703		629	0.82523		629	-0.00158
630	0.85045		630	0.83063		630	0.82883		630	0.82342		630	0.81802		630	0.81622		630	-0.00158
631	0.84144		631	0.82162		631	0.81982		631	0.81441		631	0.80901		631	0.80721		631	-0.00158
632	0.83063		632	0.81261		632	0.80901		632	0.8036		632	0.7982		632	0.7964		632	-0.00158
633	0.81982		633	0.8018		633	0.7982		633	0.79459		633	0.78739		633	0.78739		633	-0.00158
634	0.80901		634	0.79099		634	0.78919		634	0.78378		634	0.77838		634	0.77658		634	-0.00158
635	0.7982		635	0.78018		635	0.77838		635	0.77297		635	0.76757		635	0.76577		635	-0.00158
636	0.78919		636	0.77117		636	0.76757		636	0.76396		636	0.75856		636	0.75676		636	-0.00158
637	0.77838		637	0.76036		637	0.75856		637	0.75315		637	0.74775		637	0.74595		637	-0.00158
638	0.76757		638	0.75135		638	0.74775		638	0.74414		638	0.73874		638	0.73694		638	-0.00158
639	0.75856		639	0.74054		639	0.73694		639	0.73333		639	0.72793		639	0.72613		639	-0.00158
640	0.74775		640	0.72973		640	0.72793		640	0.72252		640	0.71712		640	0.71712		640	-0.00158
641	0.73694		641	0.72072		641	0.71712		641	0.71351		641	0.70811		641	0.70631		641	-0.00158
642	0.72613		642	0.70811		642	0.70631		642	0.7027		642	0.6973		642	0.6955		642	-0.00158
643	0.71351		643	0.6973		643	0.6955		643	0.69009		643	0.68468		643	0.68468		643	-0.00158
644	0.7009		644	0.68468		644	0.68288		644	0.67928		644	0.67387		644	0.67207		644	-0.00158
645	0.68829		645	0.67207		645	0.67027		645	0.66486		645	0.65946		645	0.65946		645	-0.00158
646	0.67387		646	0.65946		646	0.65586		646	0.65225		646	0.64685		646	0.64685		646	-0.00315
647	0.65946		647	0.64505		647	0.64144		647	0.63784		647	0.63243		647	0.63243		647	-0.00315
648	0.64505		648	0.63063		648	0.62703		648	0.62342		648	0.61982		648	0.61802		648	-0.00315
649	0.63063		649	0.61622		649	0.61261		649	0.60901		649	0.6036		649	0.6036		649	-0.00315
650	0.61622		650	0.6018		650	0.5982		650	0.59459		650	0.58919		650	0.58919		650	-0.00315
651	0.6		651	0.58559		651	0.58378		651	0.58018		651	0.57477		651	0.57297		651	-0.00315
652	0.58378		652	0.57117		652	0.56757		652	0.56396		652	0.56036		652	0.55856		652	-0.00315
653	0.56937		653	0.55495		653	0.55315		653	0.54955		653	0.54414		653	0.54414		653	-0.00315
654	0.55315		654	0.54054		654	0.53694		654	0.53333		654	0.52973		654	0.52793		654	-0.00315
655	0.53694		655	0.52432		655	0.52252		655	0.51892		655	0.51351		655	0.51351		655	-0.00315
656	0.52072		656	0.50811		656	0.50631		656	0.5027		656	0.4991		656	0.4973		656	-0.00315
657	0.5045		657	0.49369		657	0.49009		657	0.48829		657	0.48288		657	0.48288		657	-0.00315
658	0.49009		658	0.47748		658	0.47568		658	0.47207		658	0.46847		658	0.46847		658	-0.00315
659	0.47387		659	0.46126		659	0.45946		659	0.45586		659	0.45405		659	0.45225		659	-0.00315
660	0.45766		660	0.44685		660	0.44505		660	0.44144		660	0.43784		660	0.43784		660	-0.00315
661	0.44324		661	0.43243		661	0.42883		661	0.42703		661	0.42342		661	0.42342		661	-0.00315
662	0.42703		662	0.41622		662	0.41441		662	0.41081		662	0.40901		662	0.40721		662	-0.00315
663	0.41261		663	0.4018		663	0.4		663	0.3964		663	0.39279		663	0.39279		663	-0.00315
664	0.3964		664	0.38739		664	0.38378		664	0.38198		664	0.37838		664	0.37838		664	-0.00315
665	0.38198		665	0.37297		665	0.36937		665	0.36757		665	0.36396		665	0.36396		665	-0.00315
666	0.36757		666	0.35856		666	0.35676		666	0.35315		666	0.35135		666	0.35135		666	-0.00315
667	0.35315		667	0.34414		667	0.34234		667	0.33874		667	0.33694		667	0.33694		667	-0.00315
668	0.33874		668	0.32973		668	0.32793		668	0.32613		668	0.32432		668	0.32252		668	-0.00315
669	0.32613		669	0.31712		669	0.31532		669	0.31351		669	0.30991		669	0.30991		669	-0.00315
670	0.31171		670	0.3045		670	0.3027		670	0.2991		670	0.2973		670	0.2973		670	-0.00315
671	0.2991		671	0.29189		671	0.29009		671	0.28649		671	0.28468		671	0.28468		671	-0.00315
672	0.28649		672	0.27928		672	0.27748		672	0.27387		672	0.27207		672	0.27207		672	-0.00315
673	0.27387		673	0.26667		673	0.26486		673	0.26306		673	0.26126		673	0.26126		673	-0.00315
674	0.26126		674	0.25405		674	0.25225		674	0.25045		674	0.24865		674	0.24865		674	-0.00315
675	0.25045		675	0.24324		675	0.24144		675	0.23964		675	0.23784		675	0.23784		675	-0.00315
676	0.23784		676	0.23243		676	0.23063		676	0.22883		676	0.22703		676	0.22703		676	-0.00315
677	0.22703		677	0.22162		677	0.21982		677	0.21802		677	0.21622		677	0.21622		677	-0.00315
678	0.21622		678	0.21081		678	0.20901		678	0.20721		678	0.20541		678	0.20541		678	-0.00315
679	0.20721		679	0.2		679	0.2		679	0.1982		679	0.1964		679	0.1964		679	-0.00315
680	0.1964		680	0.19099		680	0.18919		680	0.18739		680	0.18739		680	0.18739		680	-0.00315
681	0.18739		681	0.18198		681	0.18018		681	0.17838		681	0.17658		681	0.17838		681	-0.00315
682	0.17838		682	0.17297		682	0.17117		682	0.16937		682	0.16937		682	0.16937		682	-0.00315
683	0.16937		683	0.16396		683	0.16216		683	0.16216		683	0.16036		683	0.16036		683	-0.00315
684	0.16036		684	0.15676		684	0.15495		684	0.15315		684	0.15135		684	0.15135		684	-0.00315
685	0.15135		685	0.14775		685	0.14595		685	0.14595		685	0.14414		685	0.14414		685	-0.00315
686	0.14414		686	0.14054		686	0.13874		686	0.13694		686	0.13694		686	0.13694		686	-0.00315
687	0.13694		687	0.13333		687	0.13153		687	0.12973		687	0.12973		687	0.12973		687	-0.00315
688	0.12973		688	0.12613		688	0.12432		688	0.12252		688	0.12252		688	0.12252		688	-0.00315
689	0.12252		689	0.11892		689	0.11712		689	0.11712		689	0.11532		689	0.11532		689	-0.00315
690	0.11712		690	0.11351		690	0.11171		690	0.10991		690	0.10991		690	0.10991		690	-0.00315
691	0.10991		691	0.10631		691	0.10631		691	0.1045		691	0.1027		691	0.1045		691	-0.00315
692	0.1045		692	0.1009		692	0.0991		692	0.0991		692	0.0973		692	0.0991		692	-0.00315
693	0.0991		693	0.0955		693	0.09369		693	0.09369		693	0.09189		693	0.09369		693	-0.00315
694	0.09369		694	0.09009		694	0.08829		694	0.08829		694	0.08829		694	0.08829		694	-0.00315
695	0.08829		695	0.08468		695	0.08468		695	0.08288		695	0.08288		695	0.08288		695	-0.00315
696	0.08288		696	0.08108		696	0.07928		696	0.07928		696	0.07748		696	0.07928		696	-0.00315
697	0.07928		697	0.07568		697	0.07568		697	0.07387		697	0.07387		697	0.07387		697	-0.00315
698	0.07387		698	0.07207		698	0.07027		698	0.07027		698	0.07027		698	0.07027		698	-0.00315
699	0.07027		699	0.06847		699	0.06667		699	0.06667		699	0.06486		699	0.06667		699	-0.00315
700	0.06667		700	0.06486		700	0.06306		700	0.06306		700	0.06126		700	0.06126		700	-0.00315
701	0.06306		701	0.06126		701	0.05946		701	0.05946		701	0.05766		701	0.05766		701	-0.00315
702	0.05946		702	0.05766		702	0.05586		702	0.05586		702	0.05405		702	0.05586		702	-0.00315
703	0.05586		703	0.05405		703	0.05225		703	0.05225		703	0.05225		703	0.05225		703	-0.00315
704	0.05225		704	0.05045		704	0.05045		704	0.04865		704	0.04865		704	0.04865		704	-0.00315
705	0.04865		705	0.04865		705	0.04685		705	0.04685		705	0.04505		705	0.04685		705	-0.00315
706	0.04685		706	0.04505		706	0.04324		706	0.04324		706	0.04324		706	0.04324		706	-0.00315
707	0.04324		707	0.04324		707	0.04144		707	0.04144		707	0.03964		707	0.04144		707	-0.00315
708	0.04144		708	0.03964		708	0.03964		708	0.03784		708	0.03784		708	0.03784		708	-0.00315
709	0.03964		709	0.03784		709	0.03604		709	0.03604		709	0.03604		709	0.03604		709	-0.00315
710	0.03604		710	0.03604		710	0.03423		710	0.03423		710	0.03423		710	0.03423		710	-0.00315
711	0.03423		711	0.03423		711	0.03243		711	0.03243		711	0.03063		711	0.03243		711	-0.00315
712	0.03243		712	0.03243		712	0.03063		712	0.03063		712	0.02883		712	0.03063		712	-0.00315
713	0.03063		713	0.02883		713	0.02883		713	0.02883		713	0.02703		713	0.02883		713	-0.00315
714	0.02883		714	0.02883		714	0.02703		714	0.02703		714	0.02523		714	0.02703		714	-0.00315
715	0.02703		715	0.02703		715	0.02523		715	0.02523		715	0.02523		715	0.02523		715	-0.00315
716	0.02523		716	0.02523		716	0.02342		716	0.02342		716	0.02342		716	0.02342		716	-0.00315
717	0.02342		717	0.02342		717	0.02162		717	0.02162		717	0.02162		717	0.02162		717	-0.00315
718	0.02342		718	0.02162		718	0.02162		718	0.01982		718	0.01982		718	0.01982		718	-0.00315
719	0.02162		719	0.02162		719	0.01982		719	0.01982		719	0.01802		719	0.01982		719	-0.00315
720	0.01982		720	0.01982		720	0.01802		720	0.01802		720	0.01802		720	0.01802		720	-0.00315
721	0.01982		721	0.01802		721	0.01802		721	0.01802		721	0.01622		721	0.01622		721	-0.00315
722	0.01802		722	0.01802		722	0.01622		722	0.01622		722	0.01622		722	0.01622		722	-0.00315
723	0.01622		723	0.01622		723	0.01622		723	0.01441		723	0.01441		723	0.01441		723	-0.00315
724	0.01622		724	0.01622		724	0.01441		724	0.01441		724	0.01441		724	0.01441		724	-0.00315
725	0.01441		725	0.01441		725	0.01441		725	0.01261		725	0.01261		725	0.01261		725	-0.00315
726	0.01441		726	0.01441		726	0.01261		726	0.01261		726	0.01261		726	0.01261		726	-0.00315
727	0.01261		727	0.01261		727	0.01261		727	0.01261		727	0.01081		727	0.01261		727	-0.00315
728	0.01261		728	0.01261		728	0.01081		728	0.01081		728	0.01081		728	0.01081		728	-0.00315
729	0.01261		729	0.01081		729	0.01081		729	0.01081		729	0.01081		729	0.01081		729	-0.00315
730	0.01081		730	0.01081		730	0.01081		730	0.00901		730	0.00901		730	0.00901		730	-0.00315
731	0.01081		731	0.01081		731	0.00901		731	0.00901		731	0.00901		731	0.00901		731	-0.00315
732	0.01081		732	0.00901		732	0.00901		732	0.00901		732	0.00901		732	0.00901		732	-0.00315
733	0.00901		733	0.00901		733	0.00901		733	0.00901		733	0.00721		733	0.00901		733	-0.00315
734	0.00901		734	0.00901		734	0.00901		734	0.00721		734	0.00721		734	0.00721		734	-0.00315
735	0.00901		735	0.00901		735	0.00721		735	0.00721		735	0.00721		735	0.00721		735	-0.00315
736	0.00721		736	0.00721		736	0.00721		736	0.00721		736	0.00721		736	0.00721		736	-0.00315
737	0.00721		737	0.00721		737	0.00721		737	0.00721		737	0.00541		737	0.00721		737	-0.00315
738	0.00721		738	0.00721		738	0.00721		738	0.00541		738	0.00541		738	0.00541		738	-0.00315
739	0.00721		739	0.00721		739	0.00541		739	0.00541		739	0.00541		739	0.00541		739	-0.00315
740	0.00721		740	0.00721		740	0.00541		740	0.00541		740	0.00541		740	0.00541		740	-0.00315
741	0.00541		741	0.00721		741	0.00541		741	0.00541		741	0.00541		741	0.00541		741	-0.00315
742	0.00541		742	0.00541		742	0.00541		742	0.00541		742	0.00541		742	0.00541		742	-0.00315
743	0.00541		743	0.00541		743	0.00541		743	0.00541		743	0.0036		743	0.00541		743	-0.00315
744	0.00541		744	0.00541		744	0.00541		744	0.00541		744	0.0036		744	0.00541		744	-0.00315
745	0.00541		745	0.00541		745	0.00541		745	0.0036		745	0.0036		745	0.0036		745	-0.00315
746	0.00541		746	0.00541		746	0.0036		746	0.0036		746	0.0036		746	0.0036		746	-0.00315
747	0.00541		747	0.00541		747	0.0036		747	0.0036		747	0.0036		747	0.0036		747	-0.00315
748	0.00541		748	0.00541		748	0.0036		748	0.0036		748	0.0036		748	0.0036		748	-0.00315
749	0.0036		749	0.0036		749	0.0036		749	0.0036		749	0.0036		749	0.0036		749	-0.00315
750	0.0036		750	0.0036		750	0.0036		750	0.0036		750	0.0036		750	0.0036		750	-0.00315
751	0.0036		751	0.0036		751	0.0036		751	0.0036		751	0.0036		751	0.0036		751	-0.00315
752	0.0036		752	0.0036		752	0.0036		752	0.0036		752	0.0018		752	0.0036		752	-0.00315
753	0.0036		753	0.0036		753	0.0036		753	0.0036		753	0.0018		753	0.0036		753	-0.00315
754	0.0036		754	0.0036		754	0.0036		754	0.0018		754	0.0018		754	0.0036		754	-0.00315
755	0.0036		755	0.0036		755	0.0036		755	0.0018		755	0.0018		755	0.0018		755	-0.00315
756	0.0036		756	0.0036		756	0.0036		756	0.0018		756	0.0018		756	0.0018		756	-0.00315
757	0.0036		757	0.0036		757	0.0018		757	0.0018		757	0.0018		757	0.0018		757	-0.00315
758	0.0036		758	0.0036		758	0.0018		758	0.0018		758	0.0018		758	0.0018		758	-0.00315
759	0.0036		759	0.0036		759	0.0018		759	0.0018		759	0.0018		759	0.0018		759	-0.00315
760	0.0018		760	0.0018		760	0.0018		760	0.0018		760	0.0018		760	0.0018		760	-0.00315
761	0.0018		761	0.0018		761	0.0018		761	0.0018		761	0.0018		761	0.0018		761	-0.00315
762	0.0018		762	0.0018		762	0.0018		762	0.0018		762	0.0018		762	0.0018		762	-0.00315
763	0.0018		763	0.0018		763	0.0018		763	0.0018		763	0.0018		763	0.0018		763	-0.00315
764	0.0018		764	0.0018		764	0.0018		764	0.0018		764	0.0018		764	0.0018		764	-0.00315
765	0.0018		765	0.0018		765	0.0018		765	0.0018		765	0.0018		765	0.0018		765	-0.00315
766	0.0018		766	0.0018		766	0.0018		766	0.0018		766	0		766	0.0018		766	-0.00315
767	0.0018		767	0.0018		767	0.0018		767	0.0018		767	0		767	0.0018		767	-0.00315
768	0.0018		768	0.0018		768	0.0018		768	0.0018		768	0		768	0.0018		768	-0.00315
769	0.0018		769	0.0018		769	0.0018		769	0.0018		769	0		769	0.0018		769	-0.00315
770	0.0018		770	0.0018		770	0.0018		770	0.0018		770	0		770	0.0018		770	-0.00315
771	0.0018		771	0.0018		771	0.0018		771	0.0018		771	0		771	0.0018		771	-0.00315
772	0.0018		772	0.0018		772	0.0018		772	0		772	0		772	0		772	-0.00315
773	0.0018		773	0.0018		773	0.0018		773	0		773	0		773	0		773	-0.00315
774	0.0018		774	0.0018		774	0.0018		774	0		774	0		774	0		774	-0.00315
775	0.0018		775	0.0018		775	0		775	0		775	0		775	0		775	-0.00315
776	0		776	0		776	0		776	0		776	0		776	0		776	-0.00315
777	0		777	0		777	0		777	0		777	0		777	0		777	-0.00315
778	0		778	0		778	0		778	0		778	0		778	0		778	-0.00315
779	0		779	0		779	0		779	0		779	0		779	0		779	-0.00315
780	0		780	0		780	0		780	0		780	0		780	0		780	-0.00315
781	0		781	0		781	0		781	0		781	0		781	0		781	-0.00315
782	0		782	0		782	0		782	0		782	0		782	0		782	-0.00315
783	0		783	0		783	0		783	0		783	0		783	0		783	-0.00315
784	0		784	0		784	0		784	0		784	0		784	0		784	-0.00315
785	0		785	0		785	0		785	0		785	0		785	0		785	-0.00315
786	0		786	0		786	0		786	0		786	0		786	0		786	-0.00315
787	0		787	0		787	0		787	0		787	0		787	0		787	-0.00315
788	0		788	0		788	0		788	0		788	0		788	0		788	-0.00315
789	0		789	0		789	0		789	0		789	0		789	0		789	-0.00315
790	0		790	0		790	0		790	0		790	0		790	0		790	-0.00315
791	0		791	0		791	0		791	0		791	0		791	0		791	-0.00315
792	0		792	0		792	0		792	0		792	0		792	0		792	-0.00315
793	0		793	0		793	0		793	0		793	0		793	0		793	-0.00315
794	0		794	0		794	0		794	0		794	0		794	0		794	-0.00315
795	0		795	0		795	0		795	0		795	0		795	0		795	-0.00315
796	0		796	0		796	0		796	0		796	0		796	0		796	-0.00315
797	0		797	0		797	0		797	0		797	0		797	0		797	-0.00315
798	0		798	0		798	0		798	0		798	0		798	0		798	-0.00315
799	0		799	0		799	0		799	0		799	0		799	0		799	-0.00315
800	0		800	0		800	0		800	0		800	0		800	0		800	-0.00315
Note: All absorbace have been divided by 0.555, an absorbance value at 581 nm of 0 day group

## Sheet: Panel e
time (day)	Absorbance @ 580 nm
0	0.555
1	0.543
2	0.542
3	0.539
4	0.535
5	0.534

## Sheet: Panel f
										Y=11.11X	Y is H2 (umol)	X is GC area
time	ITIC-PMI/ GC peak area					average GC	error bar		mmolg-1	error bar		umol	error bar
0h	0	0	0	0		0	0		0	0		0	0
2h	0.2655	0.2721	0.2048	0.2174		0.23995	0.0338154		159.951	22.5424		7.19778	1.01436
4h	0.6079	0.6197	0.4778	0.5414		0.5617	0.0657007		374.429	43.798		16.8493	1.97082
6h	0.9878	0.9992	0.7937	0.8189		0.8999	0.108668		599.873	72.4415		26.9943	3.25972
18.5h	3.678	3.5885	3.1266	3.6149		3.502	0.253068		2334.43	168.703		105.049	7.59127
30.5h	5.9651	5.9402	4.8752	5.436		5.55412	0.514084		3702.38	342.704		166.607	15.421
42.5h	7.5762	7.8148	6.6845	7.0406		7.27902	0.511753		4852.2	341.15		218.349	15.3511
54.5h	9.3826	9.2763	7.2903	8.4816		8.6077	0.965909		5737.89	643.904		258.205	28.9744
66h	10.9095	10.4758	7.9623	8.4117		9.43982	1.46893		6292.59	979.236		283.166	44.0636
77h	11.7985	11.7348	8.4331	8.9228		10.2223	1.79462		6814.19	1196.35		306.638	53.8333
89h	11.1238	11.776	8.4335	9.3902		10.1809	1.5397		6786.57	1026.41		305.396	46.1863
93h	11.9222	12.375	8.9175	9.6903		10.7263	1.6826		6991.23	1096.7		314.605	49.3514		add 0.5 mL AA into #1 and #3, then purging Ar, after 89 hours
97h	12.7098	12.891	9.453	10.3751		11.3572	1.71003		7402.49	1114.57		333.112	50.1557
